# Supplementary material for: Cleavage of mRNAs by a minority of pachytene piRNAs improves sperm fitness
Source: Nature. 2026 Feb 4;652(8109):508–16. doi: 10.1038/s41586-026-10102-9 (PMC13061629; doi:10.1038/s41586-026-10102-9)
Supplement: Supplementary file 5 — Steady-state abundance of pachytene piRNAs in C57BL/6 primary spermatocytes. [file 41586_2026_10102_MOESM5_ESM.xlsx]

## Sheet: Supplementary Table 2
Supplementary Table 2. Steady-state abundance of pachytene piRNAs in C57BL/6 primary spermatocytes.
piRNA cluster of origin	piRNA sequence and modal length (12 biological replicates separated by semicolon)	Overlapping gene	Overlapping transposon	Genomic coordinates of piRNA 5′ terminal nucleotide	Abundance in C57BL/6, molecules per primary spermatocyte													Abundance in mutants, molecules per primary spermatocyte
					Mean abundance (n = 12 biological replicates)	Biological replicate 1	Biological replicate 2	Biological replicate 3	Biological replicate 4	Biological replicate 5	Biological replicate 6	Biological replicate 7	Biological replicate 8	Biological replicate 9	Biological replicate 10	Biological replicate 11	Biological replicate 12	pi9−/−	pi17−/−	pi9−/−pi17−/−	pi6−/−
.	UGAUGAAUCCUCUGAAGACCCCCUGGCACA:30;UGAUGAAUCCUCUGAAGACCCCCUGGCACA:29;UGAUGAAUCCUCUGAAGACCCCCUGGCACA:29;UGAUGAAUCCUCUGAAGACCCCCUGGCACA:28;UGAUGAAUCCUCUGAAGACCCCCUGGCACA:29;UGAUGAAUCCUCUGAAGACCCCCUGGCACA:26;UGAUGAAUCCUCUGAAGACCCCCUGGCACA:29;UGAUGAAUCCUCUGAAGACCCCCUGGCACA:27;UGAUGAAUCCUCUGAAGACCCCCUGGCACA:26;UGAUGAAUCCUCUGAAGACCCCCUGGCACA:29;UGAUGAAUCCUCUGAAGACCCCCUGGCACAGCUUU:29;UGAUGAAUCCUCUGAAGACC…	.	.	chr2:151320249-151320250,+	20.1316	13.0321	15.743	26.017	19.7219	26.3941	18.0119	16.7912	14.2583	5.20644	4.54858	4.94692	18.0998	18.0313	24.7972	26.4856	20.3445
8-qC5-8200	UUGCAACAUGAACCUGUCUAACGUAACUAGUA:31;UUGCAACAUGAACCUGUCUAACGUAACUAGUA:31;UUGCAACAUGAACCUGUCUAACGUAACUAGUA:31;UUGCAACAUGAACCUGUCUAACGUAACUAGU:30;UUGCAACAUGAACCUGUCUAACGUAACUAGUA:31;UUGCAACAUGAACCUGUCUAACGUAACUAGU:31;UUGCAACAUGAACCUGUCUAACGUAACUAGUAU:31;UUGCAACAUGAACCUGUCUAACGUAACUAGUA:31;UUGCAACAUGAACCUGUCUAACGUAACUAGUA:31;UUGCAACAUGAACCUGUCUAACGUAACUAGUA:31;UUGCAACAUGAACCUGUCUAACGUAACUAGUA:31;UUGC…	.	.	chr8:92189892-92189893,+	173.722	154.214	178.017	208.95	173.21	225.126	161.464	160.524	196.052	33.5816	27.5014	30.9366	167.012	220.61	209.377	234.454	211.669
2-qE1-35981	UGCAAAGUCUAACCCACCAGGAGUUGAUGGCA:31;UGCAAAGUCUAACCCACCAGGAGUUGAUGGCA:31;UGCAAAGUCUAACCCACCAGGAGUUGAUGGCA:31;UGCAAAGUCUAACCCACCAGGAGUUGAUGGCA:31;UGCAAAGUCUAACCCACCAGGAGUUGAUGGCA:31;UGCAAAGUCUAACCCACCAGGAGUUGAUGGCA:31;UGCAAAGUCUAACCCACCAGGAGUUGAUGGC:31;UGCAAAGUCUAACCCACCAGGAGUUGAUGGCA:31;UGCAAAGUCUAACCCACCAGGAGUUGAUGGCA:31;UGCAAAGUCUAACCCACCAGGAGUUGAUGGCA:31;UGCAAAGUCUAACCCACCAGGAGUUGAUGGCAAA:31;UG…	.	.	chr2:92550459-92550460,+	106.555	127.425	108.99	98.377	116.616	114.116	106.785	105.449	110.502	19.5242	20.4336	18.4586	98.3151	101.399	112.865	110.879	93.7012
9-qC-31469	UAAUCUGGAGAAAAGUCAUGGUGUCAGUUUGGAAACUGACAGCCACUCU:30;UAAUCUGGAGAAAAGUCAUGGUGUCAGUUUGG:28;UAAUCUGGAGAAAAGUCAUGGUGUCAGUUUGG:28;UAAUCUGGAGAAAAGUCAUGGUGUCAGUUUGGAAA:28;UAAUCUGGAGAAAAGUCAUGGUGUCAGUUUGGAAA:28;UAAUCUGGAGAAAAGUCAUGGUGUCAGUUUGGAA:28;UAAUCUGGAGAAAAGUCAUGGUGUCAGUUUGGAAACUGACAGCC:28;UAAUCUGGAGAAAAGUCAUGGUGUCAGUUUGG:28;UAAUCUGGAGAAAAGUCAUGGUGUCAGUUUGG:28;UAAUCUGGAGAAAAGUCAUGGUGUCAGUUUGGA:28;U…	.	.	chr9:67725814-67725815,-	762.973	758.035	782.913	747.177	779.444	721.957	811.18	838.889	818.072	148.731	140.236	147.152	717.413	0	838.893	0	804.59
7-qD1-19431	UUGUCACUGCUUCUUAGGUCUACUGAUGAAC:29;UUGUCACUGCUUCUUAGGUCUACUGAUGAAC:29;UUGUCACUGCUUCUUAGGUCUACUGAUGAAC:29;UUGUCACUGCUUCUUAGGUCUACUGAUGAAC:29;UUGUCACUGCUUCUUAGGUCUACUGAUGAAC:29;UUGUCACUGCUUCUUAGGUCUACUGAUGAACA:29;UUGUCACUGCUUCUUAGGUCUACUGAUGAAC:30;UUGUCACUGCUUCUUAGGUCUACUGAUGAAC:30;UUGUCACUGCUUCUUAGGUCUACUGAUGAAC:30;UUGUCACUGCUUCUUAGGUCUACUGAUGAAC:29;UUGUCACUGCUUCUUAGGUCUACUGAUGAAC:29;UUGUCACUGCUUC…	.	.	chr7:73117929-73117930,+	36.1691	26.7883	46.6235	28.4562	30.0115	36.486	37.3104	36.9407	43.6661	6.6816	7.76756	7.53114	37.8451	32.2028	26.7244	30.385	40.9961
6-qD1-2831	UCCUCUAGCUAAUGACAGGAUCCCAGAAAGU:29;UCCUCUAGCUAAUGACAGGAUCCCAGAAAGUGGUG:29;UCCUCUAGCUAAUGACAGGAUCCCAGAAAGU:29;UCCUCUAGCUAAUGACAGGAUCCCAGAAAGUGGU:29;UCCUCUAGCUAAUGACAGGAUCCCAGAAAGU:29;UCCUCUAGCUAAUGACAGGAUCCCAGAAAGU:29;UCCUCUAGCUAAUGACAGGAUCCCAGAAAGUG:29;UCCUCUAGCUAAUGACAGGAUCCCAGAAAGU:29;UCCUCUAGCUAAUGACAGGAUCCCAGAAAGU:29;UCCUCUAGCUAAUGACAGGAUCCCAGAAAGU:29;UCCUCUAGCUAAUGACAGGAUCCCAGAAAGUG:29;UCCUC…	.	.	chr6:87991059-87991060,-	521.64	524.905	535.868	522.78	491.333	548.842	529.422	518.514	573.007	100.051	99.7888	101.227	509.676	523.169	589.136	547.583	500.17
7-qD1-16444	UCCCCAAUGGAGUCAACUUCUGCUUUGUCCC:30;UCCCCAAUGGAGUCAACUUCUGCUUUGUCCCC:30;UCCCCAAUGGAGUCAACUUCUGCUUUGUCCC:30;UCCCCAAUGGAGUCAACUUCUGCUUUGUCCC:30;UCCCCAAUGGAGUCAACUUCUGCUUUGUCCC:30;UCCCCAAUGGAGUCAACUUCUGCUUUGUCCC:30;UCCCCAAUGGAGUCAACUUCUGCUUUGUCCC:30;UCCCCAAUGGAGUCAACUUCUGCUUUGUCCC:30;UCCCCAAUGGAGUCAACUUCUGCUUUGUCCC:30;UCCCCAAUGGAGUCAACUUCUGCUUUGUCCC:30;UCCCCAAUGGAGUCAACUUCUGCUUUGUCCC:30;UCCCCAAUGGAGU…	.	.	chr7:69911198-69911199,+	29.0606	24.6162	21.798	19.5128	38.5863	31.8281	19.2985	21.4927	30.299	7.80968	7.20774	7.23578	30.0293	32.0552	24.3332	25.0685	34.7564
5-qG3-23659	UUUAAAAAAAAUCUGUGGUAUUGUUCCCAU:29;UUUAAAAAAAAUCUGUGGUAUUGUUCCCAU:29;UUUAAAAAAAAUCUGUGGUAUUGUUCCCAUA:28;UUUAAAAAAAAUCUGUGGUAUUGUUCCCAU:28;UUUAAAAAAAAUCUGUGGUAUUGUUCCCA:29;UUUAAAAAAAAUCUGUGGUAUUGUUCCCAU:29;UUUAAAAAAAAUCUGUGGUAUUGUUCCCAU:29;UUUAAAAAAAAUCUGUGGUAUUGUUCCCAU:28;UUUAAAAAAAAUCUGUGGUAUUGUUCCCAU:29;UUUAAAAAAAAUCUGUGGUAUUGUUCCCAU:29;UUUAAAAAAAAUCUGUGGUAUUGUUCCCAU:29;UUUAAAAAAAAUCUGUGGUAUUGUU…	.	.	chr5:149817405-149817406,-	31.8821	26.7882	30.275	30.0822	31.7265	27.1705	30.2344	27.5376	37.4281	7.54934	5.94814	7.53114	36.1997	35.5938	34.2425	37.0474	33.7132
9-qC-31469	UCCCAUAAUGUCUGACAUGCCCUUCGUGUUU:30;UCCCAUAAUGUCUGACAUGCCCUUCGUGUUUG:29;UCCCAUAAUGUCUGACAUGCCCUUCGUGUUU:30;UCCCAUAAUGUCUGACAUGCCCUUCGUGUUU:29;UCCCAUAAUGUCUGACAUGCCCUUCGUGUUU:30;UCCCAUAAUGUCUGACAUGCCCUUCGUGUUU:30;UCCCAUAAUGUCUGACAUGCCCUUCGUGUUU:30;UCCCAUAAUGUCUGACAUGCCCUUCGUGUUU:29;UCCCAUAAUGUCUGACAUGCCCUUCGUGUUU:29;UCCCAUAAUGUCUGACAUGCCCUUCGUGUUU:30;UCCCAUAAUGUCUGACAUGCCCUUCGUGUUU:30;UCCCAUAAUGUCU…	.	.	chr9:67722370-67722371,-	258.633	311.323	223.43	275.617	256.384	257.73	242.518	237.092	245.956	54.147	50.2442	52.3486	269.852	0	287.115	0	299.829
9-qC-31469	AAAAAUGAAAGAAUGAACUGCCAGACUGACU:29;AAAAAUGAAAGAAUGAACUGCCAGACUGACUGC:29;AAAAAUGAAAGAAUGAACUGCCAGACUGACU:29;AAAAAUGAAAGAAUGAACUGCCAGACUGACUGCCC:29;AAAAAUGAAAGAAUGAACUGCCAGACUGACUG:29;AAAAAUGAAAGAAUGAACUGCCAGACUGACUGC:29;AAAAAUGAAAGAAUGAACUGCCAGACUGACUGCCC:29;AAAAAUGAAAGAAUGAACUGCCAGACUGACU:30;AAAAAUGAAAGAAUGAACUGCCAGACUGACU:29;AAAAAUGAAAGAAUGAACUGCCAGACUGACU:29;AAAAAUGAAAGAAUGAACUGCCAGACUGACUGCCC:…	.	.	chr9:67723286-67723287,-	62.4378	63.7127	69.027	55.2862	56.5932	80.7349	61.112	73.2097	55.251	10.8468	10.9866	12.7734	61.2927	0	60.0371	0	61.1569
17-qE1.1-7037	UAAAAAAAGAAAUCACAUGCGUGCCUCACAGG:30;UAAAAAAAGAAAUCACAUGCGUGCCUCACAGG:30;UAAAAAAAGAAAUCACAUGCGUGCCUCACAGG:30;UAAAAAAAGAAAUCACAUGCGUGCCUCACAGG:30;UAAAAAAAGAAAUCACAUGCGUGCCUCACAGG:30;UAAAAAAAGAAAUCACAUGCGUGCCUCACAGGG:30;UAAAAAAAGAAAUCACAUGCGUGCCUCACAGG:30;UAAAAAAAGAAAUCACAUGCGUGCCUCACAGG:30;UAAAAAAAGAAAUCACAUGCGUGCCUCACAGG:27;UAAAAAAAGAAAUCACAUGCGUGCCUCACAGG:30;UAAAAAAAGAAAUCACAUGCGUGCCUCACAGG:30;UA…	.	.	chr17:66219626-66219627,+	76.672	74.5728	85.3756	79.6773	80.6026	86.9453	68.1881	83.2844	81.9854	12.7558	12.3861	14.6193	80.6267	75.8588	99.1363	81.7211	79.8391
12-qE-7089	UCUUUCUUCAGCUUUAGGCACUUUACCUUGCUG:30;UCUUUCUUCAGCUUUAGGCACUUUACCUUGCUGC:30;UCUUUCUUCAGCUUUAGGCACUUUACCUUGCU:30;UCUUUCUUCAGCUUUAGGCACUUUACCUUGCUG:30;UCUUUCUUCAGCUUUAGGCACUUUACCUUGCUGC:30;UCUUUCUUCAGCUUUAGGCACUUUACCUUGCU:30;UCUUUCUUCAGCUUUAGGCACUUUACCUUGCUGCAGAUCAUUUAGCUAG:30;UCUUUCUUCAGCUUUAGGCACUUUACCUUGCU:30;UCUUUCUUCAGCUUUAGGCACUUUACCUUGCU:30;UCUUUCUUCAGCUUUAGGCACUUUACCUUGCUG:30;UCUUUCUUCAGCUUU…	.	.	chr12:98440010-98440011,+	368.075	358.384	332.42	418.712	391.866	395.912	331.291	300.228	402.797	66.035	77.8854	76.0496	385.445	109.961	397.027	107.495	415.254
14-qA3-19970	UUCUUGACUGUCUUUGAUGCUGUAGGAAUUU:30;UUCUUGACUGUCUUUGAUGCUGUAGGAAUUU:30;UUCUUGACUGUCUUUGAUGCUGUAGGAAUUU:30;UUCUUGACUGUCUUUGAUGCUGUAGGAAUUU:30;UUCUUGACUGUCUUUGAUGCUGUAGGAAUUU:30;UUCUUGACUGUCUUUGAUGCUGUAGGAAUUU:30;UUCUUGACUGUCUUUGAUGCUGUAGGAAUUU:30;UUCUUGACUGUCUUUGAUGCUGUAGGAAUUU:30;UUCUUGACUGUCUUUGAUGCUGUAGGAAUUU:30;UUCUUGACUGUCUUUGAUGCUGUAGGAAUUUU:30;UUCUUGACUGUCUUUGAUGCUGUAGGAAUUU:30;UUCUUGACUGUCU…	.	.	chr14:24085247-24085248,+	40.5113	31.8564	42.9905	29.2692	42.0162	45.0252	40.5269	31.5675	40.9927	10.2393	7.6276	8.63864	49.3633	49.6767	39.6938	46.4159	38.7925
14-qA3-3095	UCUUUCUAUGUGUCUCAUGGAACUCAGAUCUU:30;UCUUUCUAUGUGUCUCAUGGAACUCAGAUCUU:30;UCUUUCUAUGUGUCUCAUGGAACUCAGAUCU:30;UCUUUCUAUGUGUCUCAUGGAACUCAGAUCUU:30;UCUUUCUAUGUGUCUCAUGGAACUCAGAUC:30;UCUUUCUAUGUGUCUCAUGGAACUCAGAUCUU:30;UCUUUCUAUGUGUCUCAUGGAACUCAGAUCU:30;UCUUUCUAUGUGUCUCAUGGAACUCAGAUCUU:30;UCUUUCUAUGUGUCUCAUGGAACUCAGAUCUUUA:30;UCUUUCUAUGUGUCUCAUGGAACUCAGAUCUU:30;UCUUUCUAUGUGUCUCAUGGAACUCAGAUCUU:30;UCUUU…	.	.	chr14:19644020-19644021,-	60.1801	46.3365	65.9996	66.6687	70.3128	55.8934	55.3224	47.0155	57.9244	11.7145	12.876	14.3239	62.1154	64.8481	63.9599	65.7111	68.9636
10-qB5.1-5404	UAUAAUCUUGCUACCAGGAGACCGAGCUGAGG:29;UAUAAUCUUGCUACCAGGAGACCGAGCUGAGG:27;UAUAAUCUUGCUACCAGGAGACCGAGCUGAG:29;UAUAAUCUUGCUACCAGGAGACCGAGCUGAG:27;UAUAAUCUUGCUACCAGGAGACCGAGCUGA:27;UAUAAUCUUGCUACCAGGAGACCGAGCUGAGGGU:27;UAUAAUCUUGCUACCAGGAGACCGAGCUGAG:29;UAUAAUCUUGCUACCAGGAGACCGAGCUGAG:27;UAUAAUCUUGCUACCAGGAGACCGAGCUGAGGGU:27;UAUAAUCUUGCUACCAGGAGACCGAGCUGAG:27;UAUAAUCUUGCUACCAGGAGACCGAGCUGAGG:27;UAUAAU…	.	.	chr10:66697826-66697827,-	170.279	147.698	130.183	126.833	179.212	132.747	140.879	124.255	195.161	48.5068	42.3368	41.7904	203.212	167.234	193.415	222.567	198.656
5-qG3-23659	UACAUGCUUGGGUCUUGUAUUCUUGUGUCCU:30;UACAUGCUUGGGUCUUGUAUUCUUGUGUCCU:29;UACAUGCUUGGGUCUUGUAUUCUUGUGUCCUU:30;UACAUGCUUGGGUCUUGUAUUCUUGUGUCCUU:30;UACAUGCUUGGGUCUUGUAUUCUUGUGUCCUU:30;UACAUGCUUGGGUCUUGUAUUCUUGUGUCCUU:30;UACAUGCUUGGGUCUUGUAUUCUUGUGUCCUU:30;UACAUGCUUGGGUCUUGUAUUCUUGUGUCCU:30;UACAUGCUUGGGUCUUGUAUUCUUGUGUCCUU:30;UACAUGCUUGGGUCUUGUAUUCUUGUGUCCUU:30;UACAUGCUUGGGUCUUGUAUUCUUGUGUCCU:30;UACAUGC…	.	.	chr5:149801116-149801117,-	24.5203	15.9282	26.0365	34.1474	22.2943	23.2889	22.5149	18.8062	27.6255	5.29322	4.4786	6.4236	22.6248	26.0313	33.1249	28.4998	27.4711
14-qC1-1010	UAGUCAUUCCACUCAUGUAGAAACAAAGGCUU:30;UAGUCAUUCCACUCAUGUAGAAACAAAGGCUU:30;UAGUCAUUCCACUCAUGUAGAAACAAAGGCUUU:30;UAGUCAUUCCACUCAUGUAGAAACAAAGGCUUU:30;UAGUCAUUCCACUCAUGUAGAAACAAAGGCUU:30;UAGUCAUUCCACUCAUGUAGAAACAAAGGCUU:30;UAGUCAUUCCACUCAUGUAGAAACAAAGGCUU:30;UAGUCAUUCCACUCAUGUAGAAACAAAGGCUU:30;UAGUCAUUCCACUCAUGUAGAAACAAAGGCUU:30;UAGUCAUUCCACUCAUGUAGAAACAAAGGCUUU:30;UAGUCAUUCCACUCAUGUAGAAACAAAGGCUUU:30…	.	RMER21B	chr14:44941132-44941133,+	15.6235	14.4802	16.3485	17.0737	14.577	15.5259	19.2985	14.7763	14.2583	2.69	2.72914	3.76556	15.2203	0	19.4706	20.2429	15.9434
10-qA3-2592	UAUAUGUACUUUUUAAAAUUCUGCACAGGGAUC:30;UAUAUGUACUUUUUAAAAUUCUGCACAGGGAUC:30;UAUAUGUACUUUUUAAAAUUCUGCACAGGGA:30;UAUAUGUACUUUUUAAAAUUCUGCACAGGGAUC:30;UAUAUGUACUUUUUAAAAUUCUGCACAGGGA:30;UAUAUGUACUUUUUAAAAUUCUGCACAGGGA:30;UAUAUGUACUUUUUAAAAUUCUGCACAGGGAUC:30;UAUAUGUACUUUUUAAAAUUCUGCACAGGGA:30;UAUAUGUACUUUUUAAAAUUCUGCACAGGGAUC:30;UAUAUGUACUUUUUAAAAUUCUGCACAGGGAUC:30;UAUAUGUACUUUUUAAAAUUCUGCACAGGGAUC:30;…	ENSMUSG00000110737	.	chr10:18798992-18798993,-	58.6763	52.1286	58.7335	60.1644	61.738	68.3141	45.6731	64.4782	65.0537	10.9335	10.6367	12.478	57.5905	84.0183	76.9935	87.9639	67.9417
14-qA3-19970	UGAAAACAGGGAUCUGCACACAAGAACAAGAUC:31;UGAAAACAGGGAUCUGCACACAAGAACAAGAUC:31;UGAAAACAGGGAUCUGCACACAAGAACAAGAUC:31;UGAAAACAGGGAUCUGCACACAAGAACAAGAUC:31;UGAAAACAGGGAUCUGCACACAAGAACAAGAUC:31;UGAAAACAGGGAUCUGCACACAAGAACAAGAUC:31;UGAAAACAGGGAUCUGCACACAAGAACAAGAUC:31;UGAAAACAGGGAUCUGCACACAAGAACAAGAUC:31;UGAAAACAGGGAUCUGCACACAAGAACAAGAUC:31;UGAAAACAGGGAUCUGCACACAAGAACAAGAUC:31;UGAAAACAGGGAUCUGCACACAAGAACAA…	.	L1MEg	chr14:24103712-24103713,+	107.294	94.8451	105.963	116.264	108.042	112.563	101.639	115.524	121.196	21.0862	18.9641	22.6672	97.9037	115.676	155.201	181.827	120.732
9-qC-31469	UAGUCUCCAAGACAGAGCUCAGAAGCAAGCCCUU:28;UAGUCUCCAAGACAGAGCUCAGAAGCAAGCCCUU:26;UAGUCUCCAAGACAGAGCUCAGAAGCAAGCCCU:25;UAGUCUCCAAGACAGAGCUCAGAAGCAAGCCCU:31;UAGUCUCCAAGACAGAGCUCAGAAGCAAGCCC:25;UAGUCUCCAAGACAGAGCUCAGAAGCAAGCCCUU:25;UAGUCUCCAAGACAGAGCUCAGAAGCAAGCCCUU:25;UAGUCUCCAAGACAGAGCUCAGAAGCAAGCCCU:25;UAGUCUCCAAGACAGAGCUCAGAAGCAAGCCCUU:25;UAGUCUCCAAGACAGAGCUCAGAAGCAAGCCCU:25;UAGUCUCCAAGACAGAGCUCAGAAG…	.	.	chr9:67707084-67707085,-	41.5316	28.2363	41.7796	44.7169	38.5863	49.6831	45.0299	36.9407	50.7953	7.28902	7.90752	8.93398	41.9588	0	55.1099	0	43.3315
9-qA5.3-24188	UCAAAUGGUUGAGUUAUAUAGAGGGCCAGA:27;UCAAAUGGUUGAGUUAUAUAGAGGGCCAGA:26;UCAAAUGGUUGAGUUAUAUAGAGGGCCAGA:30;UCAAAUGGUUGAGUUAUAUAGAGGGCCAGA:29;UCAAAUGGUUGAGUUAUAUAGAGGGCCAGA:27;UCAAAUGGUUGAGUUAUAUAGAGGGCCAGA:27;UCAAAUGGUUGAGUUAUAUAGAGGGCCAGAG:29;UCAAAUGGUUGAGUUAUAUAGAGGGCCAGAG:27;UCAAAUGGUUGAGUUAUAUAGAGGGCCAGA:27;UCAAAUGGUUGAGUUAUAUAGAGGGCCAGA:27;UCAAAUGGUUGAGUUAUAUAGAGGGCCAGA:29;UCAAAUGGUUGAGUUAUAUAGAG…	.	RMER10A	chr9:54238544-54238545,-	21.605	23.1682	20.587	25.204	16.292	20.1837	21.2284	20.1495	29.4078	3.29742	4.33864	4.2824	23.4475	20.1756	25.6649	26.2617	22.123
9-qC-31469	GCUUUAACGCUUGAUCAAGCACACACUGAGA:29;GCUUUAACGCUUGAUCAAGCACACACUGAG:29;GCUUUAACGCUUGAUCAAGCACACACUGAG:29;GCUUUAACGCUUGAUCAAGCACACACUGAG:29;GCUUUAACGCUUGAUCAAGCACACACUGAGA:29;GCUUUAACGCUUGAUCAAGCACACACUGAG:29;GCUUUAACGCUUGAUCAAGCACACACUGAG:29;GCUUUAACGCUUGAUCAAGCACACACUGAG:29;GCUUUAACGCUUGAUCAAGCACACACUGAGA:29;GCUUUAACGCUUGAUCAAGCACACACUGAG:29;GCUUUAACGCUUGAUCAAGCACACACUGAGA:29;GCUUUAACGCUUGAUCAAGCA…	.	.	chr9:67718775-67718776,-	24.4312	34.0284	19.376	23.578	21.4369	24.0652	19.2986	20.1495	30.2989	4.85934	5.52826	4.94692	24.2702	0	32.2333	0	34.3653
7-qD2-24830	UAGCUGUGACAGUCACUCUGCUUAAAUGUAU:30;UAGCUGUGACAGUCACUCUGCUUAAAUGUAU:29;UAGCUGUGACAGUCACUCUGCUUAAAUGUAU:30;UAGCUGUGACAGUCACUCUGCUUAAAUGUAU:29;UAGCUGUGACAGUCACUCUGCUUAAAUGUAU:29;UAGCUGUGACAGUCACUCUGCUUAAAUGUAUGG:29;UAGCUGUGACAGUCACUCUGCUUAAAUGUAUGGU:29;UAGCUGUGACAGUCACUCUGCUUAAAUGUA:30;UAGCUGUGACAGUCACUCUGCUUAAAUGUAU:29;UAGCUGUGACAGUCACUCUGCUUAAAUGUAU:30;UAGCUGUGACAGUCACUCUGCUUAAAUGUA:30;UAGCUGUGACA…	.	.	chr7:73812664-73812665,-	19.0974	23.1682	15.1375	19.5128	22.2943	20.9601	24.4448	22.836	17.8229	3.73128	3.00906	2.73188	15.6317	22.0296	14.6304	15.71	13.5138
17-qA3.3-27363	UCUGUAUACCUGCUUACAUGGCCUCUCCUCA:30;UCUGUAUACCUGCUUACAUGGCCUCUCCUC:30;UCUGUAUACCUGCUUACAUGGCCUCUCCUCA:30;UCUGUAUACCUGCUUACAUGGCCUCUCCUC:30;UCUGUAUACCUGCUUACAUGGCCUCUCCUCAACAC:30;UCUGUAUACCUGCUUACAUGGCCUCUCCUCA:30;UCUGUAUACCUGCUUACAUGGCCUCUCCUC:30;UCUGUAUACCUGCUUACAUGGCCUCUCCUC:30;UCUGUAUACCUGCUUACAUGGCCUCUCCUCA:30;UCUGUAUACCUGCUUACAUGGCCUCUCCUCA:30;UCUGUAUACCUGCUUACAUGGCCUCUCCUCA:30;UCUGUAUACCUGCU…	.	.	chr17:27319713-27319714,-	57.4155	50.6805	56.3116	62.6036	62.5956	62.1037	66.2582	50.3737	47.2307	10.6732	13.2958	11.6659	52.6541	51.7408	0	0	60.7814
9-qA5.3-24188	CUCAUCUCACCAGAAACAAGGAAAACCCUCAA:30;CUCAUCUCACCAGAAACAAGGAAAACCCUCAA:30;CUCAUCUCACCAGAAACAAGGAAAACCCUCA:30;CUCAUCUCACCAGAAACAAGGAAAACCCUCAAC:30;CUCAUCUCACCAGAAACAAGGAAAACCCUCA:30;CUCAUCUCACCAGAAACAAGGAAAACCCUCA:30;CUCAUCUCACCAGAAACAAGGAAAACCCUCAA:30;CUCAUCUCACCAGAAACAAGGAAAACCCUCA:30;CUCAUCUCACCAGAAACAAGGAAAACCCUCAA:30;CUCAUCUCACCAGAAACAAGGAAAACCCUCAACU:30;CUCAUCUCACCAGAAACAAGGAAAACCCUCAA:30;CUCA…	.	.	chr9:54242629-54242630,-	20.283	24.6163	22.4035	19.5128	24.8667	15.526	12.8657	12.7613	24.061	4.6858	4.61856	3.69172	21.8021	25.6881	22.9082	28.5488	20.6064
7-qD1-16444	UUGAUGUUAGGACAAAGAAGUACAGAACAAAGU:31;UUGAUGUUAGGACAAAGAAGUACAGAACAAAGU:31;UUGAUGUUAGGACAAAGAAGUACAGAACAAAGU:31;UUGAUGUUAGGACAAAGAAGUACAGAACAAAGU:32;UUGAUGUUAGGACAAAGAAGUACAGAACAAAGU:31;UUGAUGUUAGGACAAAGAAGUACAGAACAAAGU:31;UUGAUGUUAGGACAAAGAAGUACAGAACAAAGU:31;UUGAUGUUAGGACAAAGAAGUACAGAACAAAGU:31;UUGAUGUUAGGACAAAGAAGUACAGAACAAAGU:31;UUGAUGUUAGGACAAAGAAGUACAGAACAAAGU:31;UUGAUGUUAGGACAAAGAAGUACAGAACA…	.	.	chr7:69912811-69912812,+	37.9191	22.4443	36.33	43.9038	36.0139	41.92	37.3105	47.6871	41.8838	7.63612	8.39738	6.64512	34.1429	36.8859	32.3302	37.9491	37.4667
12-qE-7089	UGUUUGCAUGGCCUUUUCUUUCCAUUGAGUA:30;UGUUUGCAUGGCCUUUUCUUUCCAUUGAGUAUU:30;UGUUUGCAUGGCCUUUUCUUUCCAUUGAGUAU:30;UGUUUGCAUGGCCUUUUCUUUCCAUUGAGUAU:30;UGUUUGCAUGGCCUUUUCUUUCCAUUGAGUAUU:30;UGUUUGCAUGGCCUUUUCUUUCCAUUGAGUAU:30;UGUUUGCAUGGCCUUUUCUUUCCAUUGAGUAUUA:30;UGUUUGCAUGGCCUUUUCUUUCCAUUGAGUAUU:30;UGUUUGCAUGGCCUUUUCUUUCCAUUGAGUA:30;UGUUUGCAUGGCCUUUUCUUUCCAUUGAGUAU:30;UGUUUGCAUGGCCUUUUCUUUCCAUUGAGUA:30;U…	.	MER2	chr12:98438733-98438734,+	20.1316	22.4442	28.4585	20.3258	25.7242	21.7363	11.5791	15.4479	16.9318	3.73128	3.8488	4.5039	18.5112	18.7693	0	0	31.8292
10-qB4-6488	UUACAGUAGAACACGCAAGUAAACUUCUGCCA:31;UUACAGUAGAACACGCAAGUAAACUUCUGCCAGC:31;UUACAGUAGAACACGCAAGUAAACUUCUGCCA:31;UUACAGUAGAACACGCAAGUAAACUUCUGCCA:31;UUACAGUAGAACACGCAAGUAAACUUCUGCCAGC:31;UUACAGUAGAACACGCAAGUAAACUUCUGCCAGC:31;UUACAGUAGAACACGCAAGUAAACUUCUGCCA:31;UUACAGUAGAACACGCAAGUAAACUUCUGCCAGCAGCAGCUGCUGGGGU:31;UUACAGUAGAACACGCAAGUAAACUUCUGCCAGC:31;UUACAGUAGAACACGCAAGUAAACUUCUGCCAGCAGCAGCUGCUGGGGU:…	.	.	chr10:62664189-62664190,+	411.209	347.523	394.182	438.224	445.029	492.172	331.934	329.78	444.682	86.7742	86.073	80.3318	445.092	393.166	620.047	595.923	441.379
7-qD2-24830	UCCCAAACCAGCUGGGUUCAGAGGACAACA:29;UCCCAAACCAGCUGGGUUCAGAGGACAACAU:29;UCCCAAACCAGCUGGGUUCAGAGGACAACAU:26;UCCCAAACCAGCUGGGUUCAGAGGACAACAUC:29;UCCCAAACCAGCUGGGUUCAGAGGACAACAUC:29;UCCCAAACCAGCUGGGUUCAGAGGACAACAUC:29;UCCCAAACCAGCUGGGUUCAGAGGACAACAUC:30;UCCCAAACCAGCUGGGUUCAGAGGACAACA:29;UCCCAAACCAGCUGGGUUCAGAGGACAACAUC:29;UCCCAAACCAGCUGGGUUCAGAGGACAACAUC:29;UCCCAAACCAGCUGGGUUCAGAGGACAACAUC:29;UCCCAAACC…	.	.	chr7:73813893-73813894,-	18.8095	19.5482	19.376	14.6346	19.7219	14.7496	21.8717	19.4778	14.2583	4.25192	3.98874	4.0609	20.568	17.8718	39.6914	40.1976	15.9504
5-qF-14508	UGUUCUUCUGGGCAGGAAGUGGAGGGGGGGGGAGU:26;UGUUCUUCUGGGCAGGAAGUGGAGGGGGGGGGA:25;UGUUCUUCUGGGCAGGAAGUGGAGGG:25;UGUUCUUCUGGGCAGGAAGUGGAGGGG:25;UGUUCUUCUGGGCAGGAAGUGGAGGGGGGGGG:25;UGUUCUUCUGGGCAGGAAGUGGAGGGGGGG:25;UGUUCUUCUGGGCAGGAAGUGGAGGGGGGGGGAGU:26;UGUUCUUCUGGGCAGGAAGUGGAGGGGGGGGGAGU:25;UGUUCUUCUGGGCAGGAAGUGGAGGGGGGGGGAGU:25;UGUUCUUCUGGGCAGGAAGUGGAGGGGGGGGGAGU:26;UGUUCUUCUGGGCAGGAAGUGGAGGGGGGGGGAGU:…	.	.	chr5:113334215-113334216,-	17.1412	18.8242	12.11	13.0085	20.5794	12.4208	12.8657	15.4479	20.4964	4.25194	4.26866	3.76556	18.5112	18.6502	15.4922	29.4377	23.1522
5-qG3-23659	UGUAUAGUUGGUCCAUGGAAUGACUGAGGCAC:30;UGUAUAGUUGGUCCAUGGAAUGACUGAGGCAC:30;UGUAUAGUUGGUCCAUGGAAUGACUGAGGCAC:30;UGUAUAGUUGGUCCAUGGAAUGACUGAGGCAC:30;UGUAUAGUUGGUCCAUGGAAUGACUGAGGCACA:30;UGUAUAGUUGGUCCAUGGAAUGACUGAGGCACAG:30;UGUAUAGUUGGUCCAUGGAAUGACUGAGGCA:30;UGUAUAGUUGGUCCAUGGAAUGACUGAGGCAC:30;UGUAUAGUUGGUCCAUGGAAUGACUGAGGCAC:30;UGUAUAGUUGGUCCAUGGAAUGACUGAGGCAC:30;UGUAUAGUUGGUCCAUGGAAUGACUGAGGCAC:30;U…	.	.	chr5:149800243-149800244,-	54.1437	43.4404	45.4125	53.6602	60.0232	64.4327	54.0359	57.0901	52.5776	12.8426	10.0768	10.8537	50.186	57.9479	64.236	64.8024	68.9733
7-qD1-19431	UCUUUGUCUUUAAUGGUCAGUUUUUGCUUCCUC:31;UCUUUGUCUUUAAUGGUCAGUUUUUGCUUCCUCC:31;UCUUUGUCUUUAAUGGUCAGUUUUUGCUUCCUC:31;UCUUUGUCUUUAAUGGUCAGUUUUUGCUUCCUC:30;UCUUUGUCUUUAAUGGUCAGUUUUUGCUUCCUC:31;UCUUUGUCUUUAAUGGUCAGUUUUUGCUUCCUC:30;UCUUUGUCUUUAAUGGUCAGUUUUUGCUUCCUCC:30;UCUUUGUCUUUAAUGGUCAGUUUUUGCUUCCU:31;UCUUUGUCUUUAAUGGUCAGUUUUUGCUUCCUC:31;UCUUUGUCUUUAAUGGUCAGUUUUUGCUUCCUC:31;UCUUUGUCUUUAAUGGUCAGUUUUUGCU…	.	L1M4	chr7:73121290-73121291,+	177.96	178.106	228.274	200.82	158.633	176.996	207.137	197.465	181.794	26.3794	31.7	31.0106	160.842	204.505	141.469	163.547	44.0654
7-qD1-16444	UAGGAGCCUCCCUUGCAGAGUUUACAAUGUA:30;UAGGAGCCUCCCUUGCAGAGUUUACAAUGUAUU:30;UAGGAGCCUCCCUUGCAGAGUUUACAAUGU:30;UAGGAGCCUCCCUUGCAGAGUUUACAAUGUA:30;UAGGAGCCUCCCUUGCAGAGUUUACAAUGU:30;UAGGAGCCUCCCUUGCAGAGUUUACAAUGUA:30;UAGGAGCCUCCCUUGCAGAGUUUACAAUGUA:30;UAGGAGCCUCCCUUGCAGAGUUUACAAUGUAUU:30;UAGGAGCCUCCCUUGCAGAGUUUACAAUGUAU:30;UAGGAGCCUCCCUUGCAGAGUUUACAAUGUAU:30;UAGGAGCCUCCCUUGCAGAGUUUACAAUGUA:30;UAGGAGCCUC…	.	.	chr7:69910342-69910343,+	25.0987	39.8204	33.908	27.6431	20.5794	25.6178	27.6612	30.8959	26.7343	3.55774	3.28898	3.69174	15.6317	26.8612	31.541	27.376	26.6224
12-qE-23911	GCAACGUAUCUUAAAUGCUGAUUGACGGACC:29;GCAACGUAUCUUAAAUGCUGAUUGACGGACCU:29;GCAACGUAUCUUAAAUGCUGAUUGACGGACC:29;GCAACGUAUCUUAAAUGCUGAUUGACGGAC:30;GCAACGUAUCUUAAAUGCUGAUUGACGGACC:29;GCAACGUAUCUUAAAUGCUGAUUGACGGACCU:29;GCAACGUAUCUUAAAUGCUGAUUGACGGACC:29;GCAACGUAUCUUAAAUGCUGAUUGACGGACC:29;GCAACGUAUCUUAAAUGCUGAUUGACGGACC:29;GCAACGUAUCUUAAAUGCUGAUUGACGGACC:29;GCAACGUAUCUUAAAUGCUGAUUGACGGACC:30;GCAACGUAUCUUA…	.	.	chr12:98387997-98387998,-	27.9432	33.3044	27.2475	27.6431	23.1518	27.1704	28.3045	24.851	33.8635	4.51226	5.7382	6.27594	27.1498	28.2124	33.5803	38.6068	30.5096
9-qC-31469	GAUGACAUCGUUUCUCAAUCCAGUCUCUCAGC:29;GAUGACAUCGUUUCUCAAUCCAGUCUCUCA:25;GAUGACAUCGUUUCUCAAUCCAGUCUCUCAG:25;GAUGACAUCGUUUCUCAAUCCAGUCUCUCA:29;GAUGACAUCGUUUCUCAAUCCAGUCUCUCAGC:29;GAUGACAUCGUUUCUCAAUCCAGUCUCUCAGC:29;GAUGACAUCGUUUCUCAAUCCAGUCUCUCA:29;GAUGACAUCGUUUCUCAAUCCAGUCUCUCAGC:25;GAUGACAUCGUUUCUCAAUCCAGUCUCUCA:29;GAUGACAUCGUUUCUCAAUCCAGUCUCUC:29;GAUGACAUCGUUUCUCAAUCCAGUCUCUCAG:29;GAUGACAUCGUUUCUC…	.	.	chr9:67729719-67729720,-	35.8183	38.3724	36.9355	43.0908	31.7265	33.3807	43.1	31.5675	41.8839	6.94192	5.94814	6.6451	32.0861	0	0	0	28.731
.	UAGAAAUACCUGAUUAAAAUUAUAAUGCAAAGCUC:30;UAGAAAUACCUGAUUAAAAUUAUAAUGCAAAGCU:30;UAGAAAUACCUGAUUAAAAUUAUAAUGCAAAGCUC:32;UAGAAAUACCUGAUUAAAAUUAUAAUGCAAAGCUC:32;UAGAAAUACCUGAUUAAAAUUAUAAUGCAAAGCUC:32;UAGAAAUACCUGAUUAAAAUUAUAAUGCAAAGCUC:30;UAGAAAUACCUGAUUAAAAUUAUAAUGCAAAGCUC:30;UAGAAAUACCUGAUUAAAAUUAUAAUGCAAAGCUC:32;UAGAAAUACCUGAUUAAAAUUAUAAUGCAAAGCUC:32;UAGAAAUACCUGAUUAAAAUUAUAAUGCAAAGCUC:32;UAGAAAUACC…	.	.	chr2:151326713-151326714,+	401.053	436.576	441.41	485.381	333.557	464.226	407.842	505.08	369.825	54.928	72.2174	74.2038	361.997	585.906	516.774	593.578	378.525
.	UGGGAUCUAUGUUCAUUUCUGAUACUCGGAAU:29;UGGGAUCUAUGUUCAUUUCUGAUACUCGGAA:29;UGGGAUCUAUGUUCAUUUCUGAUACUCGGAA:29;UGGGAUCUAUGUUCAUUUCUGAUACUCGGAA:29;UGGGAUCUAUGUUCAUUUCUGAUACUCGGAAU:29;UGGGAUCUAUGUUCAUUUCUGAUACUCGGAAU:29;UGGGAUCUAUGUUCAUUUCUGAUACUCGGAAU:29;UGGGAUCUAUGUUCAUUUCUGAUACUCGGAA:29;UGGGAUCUAUGUUCAUUUCUGAUACUCGGAAUU:29;UGGGAUCUAUGUUCAUUUCUGAUACUCGGAAU:29;UGGGAUCUAUGUUCAUUUCUGAUACUCGGAAU:29;UGGGAU…	ENSMUSG00000075511	.	chr15:83354995-83354996,-	199.982	179.554	209.503	204.071	204.079	202.614	203.921	201.495	184.467	36.7054	37.8582	43.9316	217.61	220.913	202.479	207.253	203.314
7-qD2-24830	UAAAGUAAGGCAAGAAGAGGACUUUGGUGCUUU:30;UAAAGUAAGGCAAGAAGAGGACUUUGGUGCUUUA:30;UAAAGUAAGGCAAGAAGAGGACUUUGGUGCUUU:30;UAAAGUAAGGCAAGAAGAGGACUUUGGUGCUUU:30;UAAAGUAAGGCAAGAAGAGGACUUUGGUGCUUU:30;UAAAGUAAGGCAAGAAGAGGACUUUGGUGCUU:30;UAAAGUAAGGCAAGAAGAGGACUUUGGUGCUU:30;UAAAGUAAGGCAAGAAGAGGACUUUGGUGCU:25;UAAAGUAAGGCAAGAAGAGGACUUUGGUGCUUUA:30;UAAAGUAAGGCAAGAAGAGGACUUUGGUGCUUU:30;UAAAGUAAGGCAAGAAGAGGACUUUGGUGCU…	ENSMUSG00000074067	.	chr7:73782643-73782644,-	25.9418	25.3403	34.5135	26.0171	22.2943	26.3941	27.0179	27.5376	22.2786	5.55354	5.45828	5.02076	19.7453	28.1149	23.3809	29.2106	23.8305
4-qC5-17839	UAUUGAAACAUUAAGGAUGUUAGCCUUCUAGU:30;UAUUGAAACAUUAAGGAUGUUAGCCUUCUAGUC:30;UAUUGAAACAUUAAGGAUGUUAGCCUUCUAGUC:30;UAUUGAAACAUUAAGGAUGUUAGCCUUCUAGU:30;UAUUGAAACAUUAAGGAUGUUAGCCUUCUAG:30;UAUUGAAACAUUAAGGAUGUUAGCCUUCUAGUC:30;UAUUGAAACAUUAAGGAUGUUAGCCUUCUAGUC:30;UAUUGAAACAUUAAGGAUGUUAGCCUUCUA:30;UAUUGAAACAUUAAGGAUGUUAGCCUUCUAGUC:30;UAUUGAAACAUUAAGGAUGUUAGCCUUCUAGUC:30;UAUUGAAACAUUAAGGAUGUUAGCCUUCUAGUC:30…	.	.	chr4:94294522-94294523,-	153.383	178.83	163.485	178.054	144.913	145.168	169.827	157.166	155.059	24.9042	26.5216	28.574	148.09	123.372	140.429	111.92	121.866
10-qA3-2592	GAAAAGGAACCAGGAACCUAGUGAAUGAAA:29;GAAAAGGAACCAGGAACCUAGUGAAUGAAAG:29;GAAAAGGAACCAGGAACCUAGUGAAUGAAA:29;GAAAAGGAACCAGGAACCUAGUGAAUGAAAGA:30;GAAAAGGAACCAGGAACCUAGUGAAUGAAAGAC:29;GAAAAGGAACCAGGAACCUAGUGAAUGAAAG:30;GAAAAGGAACCAGGAACCUAGUGAAUGAAAGAC:29;GAAAAGGAACCAGGAACCUAGUGAAUGAAAGA:30;GAAAAGGAACCAGGAACCUAGUGAAUGAAAG:29;GAAAAGGAACCAGGAACCUAGUGAAUGAAAGA:29;GAAAAGGAACCAGGAACCUAGUGAAUGAAAG:29;GAAAAGGAA…	ENSMUSG00000110737	.	chr10:18799967-18799968,-	30.2463	31.1323	30.8805	34.9604	29.1541	26.3942	37.9538	36.269	32.9724	4.3387	5.73818	6.12826	22.2134	35.1053	29.862	39.9349	30.573
7-qD1-19431	UCUAAGAUGCUACUUGCCUAUUUUGGAUUA:30;UCUAAGAUGCUACUUGCCUAUUUUGGAUUA:30;UCUAAGAUGCUACUUGCCUAUUUUGGAUUA:30;UCUAAGAUGCUACUUGCCUAUUUUGGAUUAA:30;UCUAAGAUGCUACUUGCCUAUUUUGGAUUA:30;UCUAAGAUGCUACUUGCCUAUUUUGGAUUAA:30;UCUAAGAUGCUACUUGCCUAUUUUGGAUUAA:30;UCUAAGAUGCUACUUGCCUAUUUUGGAUUA:30;UCUAAGAUGCUACUUGCCUAUUUUGGAUUAA:30;UCUAAGAUGCUACUUGCCUAUUUUGGAUUAA:30;UCUAAGAUGCUACUUGCCUAUUUUGGAUUAAC:30;UCUAAGAUGCUACUUGCC…	.	.	chr7:73136249-73136250,+	34.4057	39.0964	39.963	34.1474	34.299	28.7229	42.4568	33.5825	36.537	5.90064	6.08808	6.57128	31.2634	38.2195	29.724	30.1872	26.5165
9-qA5.3-24188	GAUGGAUGGAUGGUAUUUUAUGUGCCCAACAAG:30;GAUGGAUGGAUGGUAUUUUAUGUGCCCAACAA:30;GAUGGAUGGAUGGUAUUUUAUGUGCCCAACAA:29;GAUGGAUGGAUGGUAUUUUAUGUGCCCAACAAG:30;GAUGGAUGGAUGGUAUUUUAUGUGCCCAACA:30;GAUGGAUGGAUGGUAUUUUAUGUGCCCAACAAGGU:29;GAUGGAUGGAUGGUAUUUUAUGUGCCCAACAAG:30;GAUGGAUGGAUGGUAUUUUAUGUGCCCAACAAG:30;GAUGGAUGGAUGGUAUUUUAUGUGCCCAACAAGGU:30;GAUGGAUGGAUGGUAUUUUAUGUGCCCAACAAGGU:30;GAUGGAUGGAUGGUAUUUUAUGUGCCC…	.	(TCCA)n	chr9:54216137-54216138,-	119.266	96.293	141.687	142.281	116.616	138.181	144.096	156.494	102.482	20.0448	18.5442	20.526	97.4925	110.06	18.0152	19.889	100.558
9-qA5.3-24188	UGGCUUACUCUUACAACAGCACUAGAGUCUC:31;UGGCUUACUCUUACAACAGCACUAGAGUCUC:31;UGGCUUACUCUUACAACAGCACUAGAGUCUC:31;UGGCUUACUCUUACAACAGCACUAGAGUCUC:31;UGGCUUACUCUUACAACAGCACUAGAGUCUC:31;UGGCUUACUCUUACAACAGCACUAGAGUCUC:31;UGGCUUACUCUUACAACAGCACUAGAGUCUC:31;UGGCUUACUCUUACAACAGCACUAGAGUCUC:30;UGGCUUACUCUUACAACAGCACUAGAGUCUC:31;UGGCUUACUCUUACAACAGCACUAGAGUCUC:31;UGGCUUACUCUUACAACAGCACUAGAGUCUC:29;UGGCUUACUCUUAC…	.	.	chr9:54221565-54221566,-	17.8166	23.1682	16.3485	18.6998	14.577	20.9601	14.1522	14.1046	20.4964	3.47096	4.33864	3.32256	15.6317	20.0605	30.7322	20.1161	19.4506
4-qC5-17839	UGUCAGAGUGGACUGCAUCCCCAGAACUGAGU:29;UGUCAGAGUGGACUGCAUCCCCAGAACUGAGU:30;UGUCAGAGUGGACUGCAUCCCCAGAACUGAGU:30;UGUCAGAGUGGACUGCAUCCCCAGAACUGAGU:29;UGUCAGAGUGGACUGCAUCCCCAGAACUGAGU:30;UGUCAGAGUGGACUGCAUCCCCAGAACUGAGU:30;UGUCAGAGUGGACUGCAUCCCCAGAACUGAGU:30;UGUCAGAGUGGACUGCAUCCCCAGAACUGAGU:30;UGUCAGAGUGGACUGCAUCCCCAGAACUGAG:30;UGUCAGAGUGGACUGCAUCCCCAGAACUGAGUUU:30;UGUCAGAGUGGACUGCAUCCCCAGAACUGAGU:30;UG…	.	.	chr4:94289394-94289395,-	25.4472	21.7202	26.642	22.7649	36.8714	20.1837	18.6552	24.1794	20.4964	5.46678	5.94814	5.02076	31.6747	24.5489	23.931	26.4394	30.4167
15-qD1-17920	UAAUAAGUUUGUUAUAAGAUAGUAAUAAGGGGU:30;UAAUAAGUUUGUUAUAAGAUAGUAAUAAGGGGU:30;UAAUAAGUUUGUUAUAAGAUAGUAAUAAGGGGU:30;UAAUAAGUUUGUUAUAAGAUAGUAAUAAGGGGUU:30;UAAUAAGUUUGUUAUAAGAUAGUAAUAAGGGGUU:30;UAAUAAGUUUGUUAUAAGAUAGUAAUAAGGGGUU:30;UAAUAAGUUUGUUAUAAGAUAGUAAUAAGGGGU:30;UAAUAAGUUUGUUAUAAGAUAGUAAUAAGGGGU:30;UAAUAAGUUUGUUAUAAGAUAGUAAUAAGGGGU:30;UAAUAAGUUUGUUAUAAGAUAGUAAUAAGGGGUU:30;UAAUAAGUUUGUUAUAAGAUAGUAA…	.	Lx8	chr15:59274030-59274031,-	137.033	154.938	158.036	168.298	143.198	161.47	151.172	162.539	118.522	19.1771	21.6932	21.3382	115.181	150.791	79.1618	85.8074	130.399
7-qD2-11976	UCUCUGGAUUUUAUCCCGUAGACUCUGGUGAAC:30;UCUCUGGAUUUUAUCCCGUAGACUCUGGUGAAC:30;UCUCUGGAUUUUAUCCCGUAGACUCUGGUGAAC:30;UCUCUGGAUUUUAUCCCGUAGACUCUGGUGAAC:30;UCUCUGGAUUUUAUCCCGUAGACUCUGGUGAAC:30;UCUCUGGAUUUUAUCCCGUAGACUCUGGUGAAC:30;UCUCUGGAUUUUAUCCCGUAGACUCUGGUGAACA:30;UCUCUGGAUUUUAUCCCGUAGACUCUGGUGAAC:30;UCUCUGGAUUUUAUCCCGUAGACUCUGGUGAAC:30;UCUCUGGAUUUUAUCCCGUAGACUCUGGUGAAC:30;UCUCUGGAUUUUAUCCCGUAGACUCUGG…	ENSMUSG00000108448	.	chr7:73818041-73818042,+	351.788	259.195	328.181	334.97	398.725	334.584	321.642	306.944	383.192	85.0388	72.6372	76.8618	381.331	358.62	390.591	352.868	249.642
4-qC5-17839	UAAAAAAAAUUCUGAGAUUCUAAAUUGACCCA:31;UAAAAAAAAUUCUGAGAUUCUAAAUUGACCCA:31;UAAAAAAAAUUCUGAGAUUCUAAAUUGACCCA:31;UAAAAAAAAUUCUGAGAUUCUAAAUUGACCCA:31;UAAAAAAAAUUCUGAGAUUCUAAAUUGACCCAUU:31;UAAAAAAAAUUCUGAGAUUCUAAAUUGACCC:31;UAAAAAAAAUUCUGAGAUUCUAAAUUGACCCA:31;UAAAAAAAAUUCUGAGAUUCUAAAUUGACCC:31;UAAAAAAAAUUCUGAGAUUCUAAAUUGACCCA:31;UAAAAAAAAUUCUGAGAUUCUAAAUUGACCCA:31;UAAAAAAAAUUCUGAGAUUCUAAAUUGACCCA:31;UAA…	.	MER68-int	chr4:94292839-94292840,-	75.3968	80.3649	61.1556	65.8557	86.6049	80.7349	52.106	59.1051	78.4208	19.6109	17.2146	16.6128	73.2221	79.2434	84.6816	94.0594	82.5627
18-qE1-36451	CUCUCUGGGUCUGUGGAUUGUUAGUUUUCAAU:29;CUCUCUGGGUCUGUGGAUUGUUAGUUUUCAAU:29;CUCUCUGGGUCUGUGGAUUGUUAGUUUUCAAUGC:29;CUCUCUGGGUCUGUGGAUUGUUAGUUUUCAA:29;CUCUCUGGGUCUGUGGAUUGUUAGUUUUCA:29;CUCUCUGGGUCUGUGGAUUGUUAGUUUUCAAUG:29;CUCUCUGGGUCUGUGGAUUGUUAGUUUUCAAUGC:29;CUCUCUGGGUCUGUGGAUUGUUAGUUUUCA:29;CUCUCUGGGUCUGUGGAUUGUUAGUUUUCAAU:29;CUCUCUGGGUCUGUGGAUUGUUAGUUUUCAAUGC:29;CUCUCUGGGUCUGUGGAUUGUUAGUUUUCAAU:29;C…	.	Lx5c	chr18:67051682-67051683,-	24.482	31.1323	25.431	21.9519	21.4369	23.2889	23.1582	35.5974	24.9521	3.7313	4.40862	4.20856	25.093	24.1716	46.5702	45.1248	25.7538
6-qC3-6258	UUACACUUGCUGACUGGUAGUCUUUGGUGAAU:29;UUACACUUGCUGACUGGUAGUCUUUGGUGAAUU:30;UUACACUUGCUGACUGGUAGUCUUUGGUGAAU:29;UUACACUUGCUGACUGGUAGUCUUUGGUGAAU:29;UUACACUUGCUGACUGGUAGUCUUUGGUGAAU:30;UUACACUUGCUGACUGGUAGUCUUUGGUGAAU:29;UUACACUUGCUGACUGGUAGUCUUUGGUGAAUUU:29;UUACACUUGCUGACUGGUAGUCUUUGGUGAAU:29;UUACACUUGCUGACUGGUAGUCUUUGGUGAAUU:29;UUACACUUGCUGACUGGUAGUCUUUGGUGAAUU:29;UUACACUUGCUGACUGGUAGUCUUUGGUGAAUU:…	.	.	chr6:81898363-81898364,-	100.035	107.153	97.4856	97.564	114.044	88.498	100.996	83.2844	92.6791	22.0406	20.5036	21.0428	100.783	112.018	113.523	117.819	110.966
.	AGCACAUGACGUCCAAAGAAUGAAGAGGGAU:27;AGCACAUGACGUCCAAAGAAUGAAGAGGGA:27;AGCACAUGACGUCCAAAGAAUGAAGAGGG:29;AGCACAUGACGUCCAAAGAAUGAAGAGGGA:27;AGCACAUGACGUCCAAAGAAUGAAGAGGGA:27;AGCACAUGACGUCCAAAGAAUGAAGAGGGA:27;AGCACAUGACGUCCAAAGAAUGAAGAGGGA:28;AGCACAUGACGUCCAAAGAAUGAAGAGGGAUG:27;AGCACAUGACGUCCAAAGAAUGAAGAGGGA:27;AGCACAUGACGUCCAAAGAAUGAAGAGGGA:27;AGCACAUGACGUCCAAAGAAUGAAGAGGGA:28;AGCACAUGACGUCCAAAGAAUGA…	.	.	chr17:66195246-66195247,-	18.3074	18.1002	18.7705	17.0737	13.7196	28.723	22.5149	16.7912	21.3875	3.73128	3.219	2.3627	16.0431	17.1256	21.1285	29.7884	15.6788
7-qD2-24830	UUUGAUAGAAUACUGUCUUUGGGACUACAC:30;UUUGAUAGAAUACUGUCUUUGGGACUACAC:30;UUUGAUAGAAUACUGUCUUUGGGACUACAC:30;UUUGAUAGAAUACUGUCUUUGGGACUACAC:30;UUUGAUAGAAUACUGUCUUUGGGACUACAC:30;UUUGAUAGAAUACUGUCUUUGGGACUACACA:30;UUUGAUAGAAUACUGUCUUUGGGACUACAC:30;UUUGAUAGAAUACUGUCUUUGGGACUACACA:30;UUUGAUAGAAUACUGUCUUUGGGACUACAC:30;UUUGAUAGAAUACUGUCUUUGGGACUACAC:30;UUUGAUAGAAUACUGUCUUUGGGACUACAC:30;UUUGAUAGAAUACUGUCUUUGGG…	.	.	chr7:73786851-73786852,-	16.6951	14.4801	19.9815	15.4476	17.1495	22.5127	20.5851	19.4778	14.2583	2.60322	3.14902	2.65804	14.3976	14.5559	15.2257	14.4907	0
1-qD-4525	UGCUUAUCUGAGACUCCAUAGCUCACAGAAC:31;UGCUUAUCUGAGACUCCAUAGCUCACAGAAC:31;UGCUUAUCUGAGACUCCAUAGCUCACAGAACAC:31;UGCUUAUCUGAGACUCCAUAGCUCACAGAAC:31;UGCUUAUCUGAGACUCCAUAGCUCACAGAAC:31;UGCUUAUCUGAGACUCCAUAGCUCACAGAAC:31;UGCUUAUCUGAGACUCCAUAGCUCACAGAACA:30;UGCUUAUCUGAGACUCCAUAGCUCACAGAAC:31;UGCUUAUCUGAGACUCCAUAGCUCACAGAACAC:31;UGCUUAUCUGAGACUCCAUAGCUCACAGAAC:31;UGCUUAUCUGAGACUCCAUAGCUCACAGAACA:31;UGCUUAUC…	.	.	chr1:92995733-92995734,-	18.498	24.6162	15.743	19.5128	18.8644	20.9601	16.7254	14.7763	14.2583	3.3842	3.77882	4.35624	18.9226	20.7047	30.1245	28.8738	24.2903
10-qB4-6488	UGCACAUAAAAUAAAUAAAAAUUUUUAAAAGGUG:33;UGCACAUAAAAUAAAUAAAAAUUUUUAAAAGGUG:32;UGCACAUAAAAUAAAUAAAAAUUUUUAAAAGGUG:33;UGCACAUAAAAUAAAUAAAAAUUUUUAAAAGGUG:32;UGCACAUAAAAUAAAUAAAAAUUUUUAAAAGGUG:32;UGCACAUAAAAUAAAUAAAAAUUUUUAAAAGGU:32;UGCACAUAAAAUAAAUAAAAAUUUUUAAAAGGU:32;UGCACAUAAAAUAAAUAAAAAUUUUUAAAAGGUG:32;UGCACAUAAAAUAAAUAAAAAUUUUUAAAAGGU:32;UGCACAUAAAAUAAAUAAAAAUUUUUAAAAGGUG:32;UGCACAUAAAAUAAAUAAAAAU…	.	B3	chr10:62680221-62680222,+	18.6552	19.5482	14.532	30.0822	24.8667	22.5126	12.8656	18.8061	14.2583	2.86354	3.21898	3.98706	16.0431	0	18.8025	13.6978	17.5545
7-qD1-19431	UUGUUUCUAUGUGGCCUUGAAAGAGGAAAAGC:28;UUGUUUCUAUGUGGCCUUGAAAGAGGAAAAGC:28;UUGUUUCUAUGUGGCCUUGAAAGAGGAAAAG:28;UUGUUUCUAUGUGGCCUUGAAAGAGGAAAAGC:28;UUGUUUCUAUGUGGCCUUGAAAGAGGAAAAGCGA:28;UUGUUUCUAUGUGGCCUUGAAAGAGGAAAAGCGA:28;UUGUUUCUAUGUGGCCUUGAAAGAGGAAAAGCGA:29;UUGUUUCUAUGUGGCCUUGAAAGAGGAAAAGC:28;UUGUUUCUAUGUGGCCUUGAAAGAGGAAAAGCG:28;UUGUUUCUAUGUGGCCUUGAAAGAGGAAAAGC:28;UUGUUUCUAUGUGGCCUUGAAAGAGGAAAAGC:…	.	.	chr7:73118720-73118721,+	84.401	57.9206	85.9811	84.5555	96.037	82.2875	87.4865	102.091	82.8765	16.921	16.3749	17.1296	81.4493	86.7437	59.6467	62.0863	98.0692
15-qE1-8387	UUUUGCAUUUUGGUGUCUGGUCAGGAGCGG:28;UUUUGCAUUUUGGUGUCUGGUCAGGAGCGG:28;UUUUGCAUUUUGGUGUCUGGUCAGGAGCGGGUGGC:28;UUUUGCAUUUUGGUGUCUGGUCAGGAGCGG:25;UUUUGCAUUUUGGUGUCUGGUCAGGAGCGG:25;UUUUGCAUUUUGGUGUCUGGUCAGGAGCGG:25;UUUUGCAUUUUGGUGUCUGGUCAGGAGCGG:25;UUUUGCAUUUUGGUGUCUGGUCAGGAGCGG:25;UUUUGCAUUUUGGUGUCUGGUCAGGAGCGG:25;UUUUGCAUUUUGGUGUCUGGUCAGGAGCGG:25;UUUUGCAUUUUGGUGUCUGGUCAGGAGCGG:28;UUUUGCAUUUUGGUGUCUGG…	.	.	chr15:78662613-78662614,-	114.937	97.017	118.678	97.564	126.049	115.668	99.709	100.747	125.652	27.247	25.612	22.6672	120.529	106.442	150.152	179.961	103.466
15-qE1-8387	UAGAUACUGUUGUCCCCCCACCCCCAAUUGCU:28;UAGAUACUGUUGUCCCCCCACCCCCAAUUG:30;UAGAUACUGUUGUCCCCCCACCCCCAAUUGCU:30;UAGAUACUGUUGUCCCCCCACCCCCAAUUGC:30;UAGAUACUGUUGUCCCCCCACCCCCAAUUGC:28;UAGAUACUGUUGUCCCCCCACCCCCAAUUGC:30;UAGAUACUGUUGUCCCCCCACCCCCAAUUG:28;UAGAUACUGUUGUCCCCCCACCCCCAAUUGC:30;UAGAUACUGUUGUCCCCCCACCCCCAAUUGC:30;UAGAUACUGUUGUCCCCCCACCCCCAAUUGC:30;UAGAUACUGUUGUCCCCCCACCCCCAAUUGC:30;UAGAUACUGUUGUC…	.	.	chr15:78664459-78664460,-	20.9519	13.7561	17.5595	22.7649	22.2943	18.6311	26.3746	22.1644	16.0406	4.25194	3.77882	4.57774	28.7953	30.5399	24.2246	24.9247	25.7406
7-qF3-3125	UUCUUAAGGUGGGAGCCAUGCGGACCAUAUC:29;UUCUUAAGGUGGGAGCCAUGCGGACCAUAUC:29;UUCUUAAGGUGGGAGCCAUGCGGACCAUAU:29;UUCUUAAGGUGGGAGCCAUGCGGACCAUAUC:29;UUCUUAAGGUGGGAGCCAUGCGGACCAUAUC:29;UUCUUAAGGUGGGAGCCAUGCGGACCAUAUC:29;UUCUUAAGGUGGGAGCCAUGCGGACCAUAUC:29;UUCUUAAGGUGGGAGCCAUGCGGACCAUAUC:29;UUCUUAAGGUGGGAGCCAUGCGGACCAUAUC:29;UUCUUAAGGUGGGAGCCAUGCGGACCAUAUC:29;UUCUUAAGGUGGGAGCCAUGCGGACCAUAUC:29;UUCUUAAGGUGGGAG…	ENSMUSG00000045928	.	chr7:125330917-125330918,-	38.1165	36.2003	35.7245	26.0171	47.1611	19.4075	31.5209	31.5675	43.6662	8.15676	8.6073	11.0013	47.3064	31.7029	32.6877	31.4953	58.6844
5-qG3-23659	UAGAGUUGUUGUGAAGAUUAAAUGGGUUAGCUCA:29;UAGAGUUGUUGUGAAGAUUAAAUGGGUUAGCUC:29;UAGAGUUGUUGUGAAGAUUAAAUGGGUUAGCUC:29;UAGAGUUGUUGUGAAGAUUAAAUGGGUUAGCU:29;UAGAGUUGUUGUGAAGAUUAAAUGGGUUAGC:29;UAGAGUUGUUGUGAAGAUUAAAUGGGUUAGCUC:29;UAGAGUUGUUGUGAAGAUUAAAUGGGUUAGC:29;UAGAGUUGUUGUGAAGAUUAAAUGGGUUAGC:29;UAGAGUUGUUGUGAAGAUUAAAUGGGUUAGCUCA:27;UAGAGUUGUUGUGAAGAUUAAAUGGGUUAGCUCA:29;UAGAGUUGUUGUGAAGAUUAAAUGGGUUAGCUC…	.	MIR	chr5:149816527-149816528,-	254.298	251.231	357.851	251.227	228.946	252.296	297.841	320.376	221.895	42.7796	42.8266	43.7838	222.957	290.52	272.243	300.466	270.983
.	UGUAAGCAGUAUUUCUGGAGCAGUGACAGCUG:30;UGUAAGCAGUAUUUCUGGAGCAGUGACAGCUGCC:30;UGUAAGCAGUAUUUCUGGAGCAGUGACAGCUGC:30;UGUAAGCAGUAUUUCUGGAGCAGUGACAGCUGC:30;UGUAAGCAGUAUUUCUGGAGCAGUGACAGCUG:30;UGUAAGCAGUAUUUCUGGAGCAGUGACAGCUGC:25;UGUAAGCAGUAUUUCUGGAGCAGUGACAGCUG:30;UGUAAGCAGUAUUUCUGGAGCAGUGACAGCUGC:25;UGUAAGCAGUAUUUCUGGAGCAGUGACAGCUGCCC:30;UGUAAGCAGUAUUUCUGGAGCAGUGACAGCUGC:30;UGUAAGCAGUAUUUCUGGAGCAGUGACAG…	.	.	chr17:66192745-66192746,-	73.5409	65.1607	67.816	82.1163	79.7449	69.0904	65.6149	68.5083	72.1828	15.2723	15.2552	16.5389	76.9244	82.793	93.1103	92.0621	87.5528
15-qD1-17920	UCUAAAAGCAUAUUACAUGGAGGCAAGGGC:29;UCUAAAAGCAUAUUACAUGGAGGCAAGGGC:30;UCUAAAAGCAUAUUACAUGGAGGCAAGGGC:29;UCUAAAAGCAUAUUACAUGGAGGCAAGGGC:30;UCUAAAAGCAUAUUACAUGGAGGCAAGGGC:27;UCUAAAAGCAUAUUACAUGGAGGCAAGGGC:30;UCUAAAAGCAUAUUACAUGGAGGCAAGGGCCUU:27;UCUAAAAGCAUAUUACAUGGAGGCAAGGGC:30;UCUAAAAGCAUAUUACAUGGAGGCAAGGGC:29;UCUAAAAGCAUAUUACAUGGAGGCAAGGGCCUU:29;UCUAAAAGCAUAUUACAUGGAGGCAAGGGC:30;UCUAAAAGCAUAUUACAUG…	.	.	chr15:59250198-59250199,-	21.1329	18.1002	11.5045	12.1955	29.1541	12.4208	13.509	16.1196	32.9724	5.38	5.17838	6.27594	23.4475	24.0264	25.6461	39.5491	28.4393
7-qF3-3125	UUUCUCUUUGGUAUAAGCUGGGCUUCCACUG:30;UUUCUCUUUGGUAUAAGCUGGGCUUCCACUG:30;UUUCUCUUUGGUAUAAGCUGGGCUUCCACUG:30;UUUCUCUUUGGUAUAAGCUGGGCUUCCACUGG:30;UUUCUCUUUGGUAUAAGCUGGGCUUCCACUGG:30;UUUCUCUUUGGUAUAAGCUGGGCUUCCACUG:30;UUUCUCUUUGGUAUAAGCUGGGCUUCCACUG:30;UUUCUCUUUGGUAUAAGCUGGGCUUCCACUG:30;UUUCUCUUUGGUAUAAGCUGGGCUUCCACUG:30;UUUCUCUUUGGUAUAAGCUGGGCUUCCACUG:30;UUUCUCUUUGGUAUAAGCUGGGCUUCCACUG:30;UUUCUCUUUGGU…	ENSMUSG00000045928	.	chr7:125331360-125331361,-	18.8313	19.5482	16.954	21.1389	18.0069	20.96	18.6552	17.4629	17.8229	4.51226	3.63886	3.3964	17.6885	17.1581	19.6075	16.3623	18.0951
9-qC-31469	UCUGUUGCUGACAUAAAAUACCACAAGGCAA:27;UCUGUUGCUGACAUAAAAUACCACAAGGCA:27;UCUGUUGCUGACAUAAAAUACCACAAGGCAA:27;UCUGUUGCUGACAUAAAAUACCACAAGGCA:29;UCUGUUGCUGACAUAAAAUACCACAAGGCA:27;UCUGUUGCUGACAUAAAAUACCACAAGGCAACUU:29;UCUGUUGCUGACAUAAAAUACCACAAGGCA:29;UCUGUUGCUGACAUAAAAUACCACAAGGCAA:29;UCUGUUGCUGACAUAAAAUACCACAAGGCAA:29;UCUGUUGCUGACAUAAAAUACCACAAGGCAA:29;UCUGUUGCUGACAUAAAAUACCACAAGGCAACUU:29;UCUGUUGCUGAC…	.	ORR1D2	chr9:67720790-67720791,-	17.9764	16.6522	23.6145	15.4476	18.0069	17.8548	17.3687	16.1196	21.3875	2.95032	3.77882	3.17488	19.7453	0	21.9712	0	16.7562
9-qA5.3-24188	UCUUGUUCUGGUCCAUUUUAAAGCUGGUGAAU:29;UCUUGUUCUGGUCCAUUUUAAAGCUGGUGAAUC:29;UCUUGUUCUGGUCCAUUUUAAAGCUGGUGAAUC:29;UCUUGUUCUGGUCCAUUUUAAAGCUGGUGAAU:29;UCUUGUUCUGGUCCAUUUUAAAGCUGGUGAA:29;UCUUGUUCUGGUCCAUUUUAAAGCUGGUGAAU:29;UCUUGUUCUGGUCCAUUUUAAAGCUGGUGAAUC:29;UCUUGUUCUGGUCCAUUUUAAAGCUGGUGAA:29;UCUUGUUCUGGUCCAUUUUAAAGCUGGUGAA:29;UCUUGUUCUGGUCCAUUUUAAAGCUGGUGAAUCAGGCUAGCUGCAGGGU:29;UCUUGUUCUGGUCCAUUUUAAA…	.	.	chr9:54215005-54215006,-	25.0086	20.2722	23.6145	15.4476	23.1518	21.7364	28.3045	28.8809	24.9521	5.98742	5.03842	6.12828	27.9726	28.581	32.6831	30.8511	29.8584
18-qE1-36451	UUCUUGAAGAAGGCUGAAGUUCUUCCUUGUU:30;UUCUUGAAGAAGGCUGAAGUUCUUCCUUGU:30;UUCUUGAAGAAGGCUGAAGUUCUUCCUUGUUU:29;UUCUUGAAGAAGGCUGAAGUUCUUCCUUGU:29;UUCUUGAAGAAGGCUGAAGUUCUUCCUUGU:29;UUCUUGAAGAAGGCUGAAGUUCUUCCUUGUUU:29;UUCUUGAAGAAGGCUGAAGUUCUUCCUUGU:30;UUCUUGAAGAAGGCUGAAGUUCUUCCUUGU:29;UUCUUGAAGAAGGCUGAAGUUCUUCCUUGU:29;UUCUUGAAGAAGGCUGAAGUUCUUCCUUGUU:29;UUCUUGAAGAAGGCUGAAGUUCUUCCUUGUU:29;UUCUUGAAGAAGGCUGAA…	.	.	chr18:67038690-67038691,-	52.5118	55.0246	59.339	51.2211	49.7334	41.92	61.1119	69.8515	46.3395	9.4584	9.65698	9.96766	50.1859	47.5143	0	0	51.8613
2-qE1-35981	UGAGCUGGCUAGGAGAGUGGUUGGAGGAUC:30;UGAGCUGGCUAGGAGAGUGGUUGGAGGAUCCUUGCACAAAGGCCAAUCA:26;UGAGCUGGCUAGGAGAGUGGUUGGAGGAUC:26;UGAGCUGGCUAGGAGAGUGGUUGGAGGAUC:30;UGAGCUGGCUAGGAGAGUGGUUGGAGGAUCC:25;UGAGCUGGCUAGGAGAGUGGUUGGAGGAUC:25;UGAGCUGGCUAGGAGAGUGGUUGGAGGAUC:26;UGAGCUGGCUAGGAGAGUGGUUGGAGGAUC:26;UGAGCUGGCUAGGAGAGUGGUUGGAGGAUC:29;UGAGCUGGCUAGGAGAGUGGUUGGAGGAUCC:30;UGAGCUGGCUAGGAGAGUGGUUGGAGGAUCCUUGC:26…	.	.	chr2:92546590-92546591,+	18.8921	11.5841	23.009	13.8216	21.4368	11.6444	19.2985	34.2541	16.9318	4.25194	3.21898	4.43008	15.2203	20.0174	27.6	39.3103	20.7651
6-qC3-6258	UCAGAGUCUACCUUGAGGAAAUCCCUAGACAA:29;UCAGAGUCUACCUUGAGGAAAUCCCUAGAC:29;UCAGAGUCUACCUUGAGGAAAUCCCUAGAC:29;UCAGAGUCUACCUUGAGGAAAUCCCUAGAC:29;UCAGAGUCUACCUUGAGGAAAUCCCUAGAC:29;UCAGAGUCUACCUUGAGGAAAUCCCUAGAC:29;UCAGAGUCUACCUUGAGGAAAUCCCUAGAC:29;UCAGAGUCUACCUUGAGGAAAUCCCUAGAC:29;UCAGAGUCUACCUUGAGGAAAUCCCUAGAC:29;UCAGAGUCUACCUUGAGGAAAUCCCUAGACA:29;UCAGAGUCUACCUUGAGGAAAUCCCUAGACA:29;UCAGAGUCUACCUUGAGGAAA…	.	.	chr6:81899139-81899140,-	22.2982	34.7524	17.5595	21.1388	23.1517	27.1704	19.2985	18.8061	24.9521	3.81806	4.33864	4.20858	18.9226	29.301	24.1567	30.302	20.5568
10-qC2-545	UCAGUAAUUAUUUAUAUCUUACUCUGGAAUU:29;UCAGUAAUUAUUUAUAUCUUACUCUGGAAUU:29;UCAGUAAUUAUUUAUAUCUUACUCUGGAAUU:29;UCAGUAAUUAUUUAUAUCUUACUCUGGAAUU:29;UCAGUAAUUAUUUAUAUCUUACUCUGGAAUU:29;UCAGUAAUUAUUUAUAUCUUACUCUGGAAUU:29;UCAGUAAUUAUUUAUAUCUUACUCUGGAAUU:29;UCAGUAAUUAUUUAUAUCUUACUCUGGAAUU:30;UCAGUAAUUAUUUAUAUCUUACUCUGGAAUU:30;UCAGUAAUUAUUUAUAUCUUACUCUGGAAUU:29;UCAGUAAUUAUUUAUAUCUUACUCUGGAAUU:30;UCAGUAAUUAUUUA…	ENSMUSG00000097164	ERV3-16A3_I-int	chr10:94675810-94675811,-	40.5647	39.0964	50.2565	35.7734	40.3012	24.8415	53.3925	45.0005	45.4484	5.64032	8.18744	7.16196	47.7178	39.4328	36.7263	27.9758	0
.	UUUUUCUCUAGUCCUGUAAUAAGUGUGGUGGU:30;UUUUUCUCUAGUCCUGUAAUAAGUGUGGUGG:30;UUUUUCUCUAGUCCUGUAAUAAGUGUGGUGG:30;UUUUUCUCUAGUCCUGUAAUAAGUGUGGUG:30;UUUUUCUCUAGUCCUGUAAUAAGUGUGGUG:30;UUUUUCUCUAGUCCUGUAAUAAGUGUGGUGG:30;UUUUUCUCUAGUCCUGUAAUAAGUGUGGUGG:30;UUUUUCUCUAGUCCUGUAAUAAGUGUGGUG:30;UUUUUCUCUAGUCCUGUAAUAAGUGUGGUGGU:30;UUUUUCUCUAGUCCUGUAAUAAGUGUGGUGGU:30;UUUUUCUCUAGUCCUGUAAUAAGUGUGGUGGU:30;UUUUUCUCUAGUC…	ENSMUSG00000034342	.	chr9:44145429-44145430,-	17.3703	16.6522	13.9265	16.2607	17.1495	17.8549	15.4388	20.8211	19.6052	3.90484	4.1287	2.65804	17.2771	25.7819	24.5243	29.215	21.659
5-qG3-23659	UAAGGAUGAGAUCCCAAACCCAGCUCUCUCAU:27;UAAGGAUGAGAUCCCAAACCCAGCUCUCUCA:29;UAAGGAUGAGAUCCCAAACCCAGCUCUCUCA:29;UAAGGAUGAGAUCCCAAACCCAGCUCUCUCA:30;UAAGGAUGAGAUCCCAAACCCAGCUCUCUCA:26;UAAGGAUGAGAUCCCAAACCCAGCUCUCUCAU:27;UAAGGAUGAGAUCCCAAACCCAGCUCUCUCAUU:30;UAAGGAUGAGAUCCCAAACCCAGCUCUCUC:30;UAAGGAUGAGAUCCCAAACCCAGCUCUCUCAUU:26;UAAGGAUGAGAUCCCAAACCCAGCUCUCUCAUU:26;UAAGGAUGAGAUCCCAAACCCAGCUCUCUCA:30;UAAGGAU…	.	.	chr5:149816026-149816027,-	20.9568	18.8242	15.1375	15.4476	23.1518	22.5126	15.4388	27.5376	14.2583	4.94612	4.7585	4.94692	25.9157	23.5601	22.0256	30.641	20.6483
9-qC-31469	UACCUUGCAAAUUAUCCAUUUCUUCUAGAUUU:30;UACCUUGCAAAUUAUCCAUUUCUUCUAGAUUUU:30;UACCUUGCAAAUUAUCCAUUUCUUCUAGAUUUU:30;UACCUUGCAAAUUAUCCAUUUCUUCUAGAUUU:30;UACCUUGCAAAUUAUCCAUUUCUUCUAGAUUUU:30;UACCUUGCAAAUUAUCCAUUUCUUCUAGAUUU:30;UACCUUGCAAAUUAUCCAUUUCUUCUAGAUUUU:30;UACCUUGCAAAUUAUCCAUUUCUUCUAGAUUU:30;UACCUUGCAAAUUAUCCAUUUCUUCUAGAUUUU:30;UACCUUGCAAAUUAUCCAUUUCUUCUAGAUUUU:30;UACCUUGCAAAUUAUCCAUUUCUUCUAGAUUU:…	.	L1M2	chr9:67696014-67696015,-	68.3409	106.429	61.761	74.7991	48.876	97.8135	72.0478	63.135	50.7953	11.3674	13.2259	12.035	61.2927	0	59.0571	0	77.1459
6-qC3-6258	UGCUGUUUUCAAAGUUCCUUUGUGAAAGGU:30;UGCUGUUUUCAAAGUUCCUUUGUGAAAGGUA:30;UGCUGUUUUCAAAGUUCCUUUGUGAAAGGU:30;UGCUGUUUUCAAAGUUCCUUUGUGAAAGGU:30;UGCUGUUUUCAAAGUUCCUUUGUGAAAGGU:30;UGCUGUUUUCAAAGUUCCUUUGUGAAAGGU:30;UGCUGUUUUCAAAGUUCCUUUGUGAAAGGUA:30;UGCUGUUUUCAAAGUUCCUUUGUGAAAGGU:30;UGCUGUUUUCAAAGUUCCUUUGUGAAAGGUA:30;UGCUGUUUUCAAAGUUCCUUUGUGAAAGGU:30;UGCUGUUUUCAAAGUUCCUUUGUGAAAGGU:30;UGCUGUUUUCAAAGUUCCUUUG…	ENSMUSG00000101404	.	chr6:81908487-81908488,-	27.0369	35.4764	27.853	32.5213	28.2966	28.723	26.3746	27.5376	19.6052	4.33872	5.1084	4.65156	27.5612	30.7072	26.1653	23.6513	24.2109
15-qE1-8387	UUUACCUCAUAACCUUUUCUUUCCGGCCACUG:31;UUUACCUCAUAACCUUUUCUUUCCGGCCACUGGA:28;UUUACCUCAUAACCUUUUCUUUCCGGCCACUG:30;UUUACCUCAUAACCUUUUCUUUCCGGCCACUGG:31;UUUACCUCAUAACCUUUUCUUUCCGGCCACU:28;UUUACCUCAUAACCUUUUCUUUCCGGCCACUG:31;UUUACCUCAUAACCUUUUCUUUCCGGCCACUG:30;UUUACCUCAUAACCUUUUCUUUCCGGCCACUG:30;UUUACCUCAUAACCUUUUCUUUCCGGCCACUG:28;UUUACCUCAUAACCUUUUCUUUCCGGCCACUG:28;UUUACCUCAUAACCUUUUCUUUCCGGCCACUG:28;U…	.	ORR1D2-int	chr15:78657276-78657277,-	17.7903	18.1002	11.5045	14.6346	19.7219	14.7496	12.2224	18.8062	30.299	3.55774	3.07904	3.69174	21.8021	23.1076	18.5657	26.5655	21.9619
2-qE1-35981	UAACACAUUCAUUUCCCCUCCAAGGUUCCUA:28;UAACACAUUCAUUUCCCCUCCAAGGUUCCUA:29;UAACACAUUCAUUUCCCCUCCAAGGUUCCUA:30;UAACACAUUCAUUUCCCCUCCAAGGUUCCUA:28;UAACACAUUCAUUUCCCCUCCAAGGUUCCUA:30;UAACACAUUCAUUUCCCCUCCAAGGUUCCUA:29;UAACACAUUCAUUUCCCCUCCAAGGUUCCUA:29;UAACACAUUCAUUUCCCCUCCAAGGUUCCUA:29;UAACACAUUCAUUUCCCCUCCAAGGUUCCUA:29;UAACACAUUCAUUUCCCCUCCAAGGUUCCUA:29;UAACACAUUCAUUUCCCCUCCAAGGUUCCUAG:29;UAACACAUUCAUU…	.	.	chr2:92552223-92552224,+	22.1405	12.3081	19.9815	30.8953	18.0069	33.3808	27.0179	20.1495	23.1698	4.42548	3.35894	4.50392	19.3339	23.7914	22.295	25.0178	21.8765
7-qD1-19431	UGUAUCUCUGUUUGAGCCUCUAUUCUACAAC:29;UGUAUCUCUGUUUGAGCCUCUAUUCUACAACUC:30;UGUAUCUCUGUUUGAGCCUCUAUUCUACAACUC:28;UGUAUCUCUGUUUGAGCCUCUAUUCUACAACU:30;UGUAUCUCUGUUUGAGCCUCUAUUCUACAAC:30;UGUAUCUCUGUUUGAGCCUCUAUUCUACAACU:30;UGUAUCUCUGUUUGAGCCUCUAUUCUACAACU:28;UGUAUCUCUGUUUGAGCCUCUAUUCUACAACUC:29;UGUAUCUCUGUUUGAGCCUCUAUUCUACAACU:28;UGUAUCUCUGUUUGAGCCUCUAUUCUACAAC:30;UGUAUCUCUGUUUGAGCCUCUAUUCUACAACUC:30;UG…	.	.	chr7:73113727-73113728,+	15.7744	15.2042	24.22	17.8867	14.5771	11.6445	13.509	17.4629	10.6937	3.0371	3.219	3.76556	13.9862	20.2583	0	0	13.4592
4-qB3-277	UCCGAUGCCCAGAUGAUGCAGACGGCCCCACC:28;UCCGAUGCCCAGAUGAUGCAGACGGCCCCACC:28;UCCGAUGCCCAGAUGAUGCAGACGGCCCCACC:28;UCCGAUGCCCAGAUGAUGCAGACGGCCCCACCU:28;UCCGAUGCCCAGAUGAUGCAGACGGCCCCACCU:28;UCCGAUGCCCAGAUGAUGCAGACGGCCCCACC:29;UCCGAUGCCCAGAUGAUGCAGACGGCCCCACCUCAGCAACACCUUCCUU:28;UCCGAUGCCCAGAUGAUGCAGACGGCCCCACCU:28;UCCGAUGCCCAGAUGAUGCAGACGGCCCCACC:28;UCCGAUGCCCAGAUGAUGCAGACGGCCCCACC:28;UCCGAUGCCCAGAUGAUGC…	.	.	chr4:62231172-62231173,+	93.5954	76.7448	75.6875	62.6035	126.049	86.9452	87.4866	80.5978	84.6589	25.6852	20.8534	19.64	111.479	100.529	101.718	113.517	94.8943
17-qA3.3-26735	GCGAAGUCUGUGUAGUAGUUUCCUGAGGUG:28;GCGAAGUCUGUGUAGUAGUUUCCUGAGGUG:25;GCGAAGUCUGUGUAGUAGUUUCCUGAGGU:25;GCGAAGUCUGUGUAGUAGUUUCCUGAGGU:25;GCGAAGUCUGUGUAGUAGUUUCCUGAGGU:25;GCGAAGUCUGUGUAGUAGUUUCCUGAGGU:25;GCGAAGUCUGUGUAGUAGUUUCCUGAGGU:26;GCGAAGUCUGUGUAGUAGUUUCCUGAGGU:26;GCGAAGUCUGUGUAGUAGUUUCCUGAGGUG:25;GCGAAGUCUGUGUAGUAGUUUCCUGAGGUG:27;GCGAAGUCUGUGUAGUAGUUUCCUGAGGUG:25;GCGAAGUCUGUGUAGUAGUUUCCUGAGGU:25	.	.	chr17:27333949-27333950,+	19.7131	17.3762	17.5595	18.6998	20.5794	25.6178	22.5149	14.7763	24.0609	4.51226	3.21898	4.13474	16.043	24.9169	0	0	29.6199
4-qC5-17839	UUUUGAAGAAGAAACAGAACUUAAGCUAGUCCU:31;UUUUGAAGAAGAAACAGAACUUAAGCUAGUCCU:31;UUUUGAAGAAGAAACAGAACUUAAGCUAGUCCU:31;UUUUGAAGAAGAAACAGAACUUAAGCUAGUCCUU:31;UUUUGAAGAAGAAACAGAACUUAAGCUAGUCCU:31;UUUUGAAGAAGAAACAGAACUUAAGCUAGUCCU:31;UUUUGAAGAAGAAACAGAACUUAAGCUAGUCCU:31;UUUUGAAGAAGAAACAGAACUUAAGCUAGUCCU:31;UUUUGAAGAAGAAACAGAACUUAAGCUAGUCC:31;UUUUGAAGAAGAAACAGAACUUAAGCUAGUCCU:31;UUUUGAAGAAGAAACAGAACUUAAGCUAG…	.	L2b	chr4:94330624-94330625,-	74.3923	59.3686	59.3391	83.7424	76.3152	90.0505	73.3344	69.8515	96.2437	13.7971	14.1356	14.3977	72.8108	66.9261	80.404	69.8259	73.4019
7-qD1-19431	GAGGUCUCAACCCAUGGAAAGAUUGACAAGAC:30;GAGGUCUCAACCCAUGGAAAGAUUGACAAGACUUU:30;GAGGUCUCAACCCAUGGAAAGAUUGACAAGA:30;GAGGUCUCAACCCAUGGAAAGAUUGACAAGAC:30;GAGGUCUCAACCCAUGGAAAGAUUGACAAGAC:31;GAGGUCUCAACCCAUGGAAAGAUUGACAAGAC:30;GAGGUCUCAACCCAUGGAAAGAUUGACAAGACU:30;GAGGUCUCAACCCAUGGAAAGAUUGACAAGAC:30;GAGGUCUCAACCCAUGGAAAGAUUGACAAGACU:30;GAGGUCUCAACCCAUGGAAAGAUUGACAAGACU:30;GAGGUCUCAACCCAUGGAAAGAUUGACAAGACU:…	.	.	chr7:73113322-73113323,+	33.8526	41.9924	36.33	34.1474	36.0139	33.3809	30.8776	39.6273	52.5776	3.90484	5.03842	5.38992	29.6179	39.7366	40.2127	43.2565	41.4871
1-qD-4525	UCGUAGUUUACUUGCAACCUGGACUUCCUAGC:30;UCGUAGUUUACUUGCAACCUGGACUUCCUAGC:30;UCGUAGUUUACUUGCAACCUGGACUUCCUAGC:30;UCGUAGUUUACUUGCAACCUGGACUUCCUAGC:30;UCGUAGUUUACUUGCAACCUGGACUUCCUAGC:30;UCGUAGUUUACUUGCAACCUGGACUUCCUAGC:30;UCGUAGUUUACUUGCAACCUGGACUUCCUAGCU:30;UCGUAGUUUACUUGCAACCUGGACUUCCUAGC:30;UCGUAGUUUACUUGCAACCUGGACUUCCUAGCUC:30;UCGUAGUUUACUUGCAACCUGGACUUCCUAGCU:30;UCGUAGUUUACUUGCAACCUGGACUUCCUAGCU:3…	.	.	chr1:92996355-92996356,-	147.912	161.454	130.788	156.102	141.483	176.22	153.745	135.001	158.624	31.6726	26.1718	27.3926	135.338	165.713	166.431	173.001	168.685
17-qA3.3-27363	UAAAUGUAUUGACAUUAAGAUUGAAGUGUAUUU:30;UAAAUGUAUUGACAUUAAGAUUGAAGUGUAUUU:30;UAAAUGUAUUGACAUUAAGAUUGAAGUGUAUU:30;UAAAUGUAUUGACAUUAAGAUUGAAGUGUAUU:30;UAAAUGUAUUGACAUUAAGAUUGAAGUGUAUUU:30;UAAAUGUAUUGACAUUAAGAUUGAAGUGUAUUU:30;UAAAUGUAUUGACAUUAAGAUUGAAGUGUAUUU:30;UAAAUGUAUUGACAUUAAGAUUGAAGUGUAUU:30;UAAAUGUAUUGACAUUAAGAUUGAAGUGUAUUU:30;UAAAUGUAUUGACAUUAAGAUUGAAGUGUAUUU:30;UAAAUGUAUUGACAUUAAGAUUGAAGUGUAUU…	.	.	chr17:27303716-27303717,-	156.325	192.586	168.935	157.728	131.193	163.023	196.845	179.33	137.236	28.2884	25.8918	28.7216	134.515	161.841	0	0	136.448
17-qA3.3-26735	UCCCAAGGACCCAAGUGUUCAGAGGUGAGG:29;UCCCAAGGACCCAAGUGUUCAGAGGUGAGG:29;UCCCAAGGACCCAAGUGUUCAGAGGUGAG:29;UCCCAAGGACCCAAGUGUUCAGAGGUGAGG:29;UCCCAAGGACCCAAGUGUUCAGAGGUGAGG:29;UCCCAAGGACCCAAGUGUUCAGAGGUGAGG:29;UCCCAAGGACCCAAGUGUUCAGAGGUGAGG:29;UCCCAAGGACCCAAGUGUUCAGAGGUGAGG:29;UCCCAAGGACCCAAGUGUUCAGAGGUGAGG:29;UCCCAAGGACCCAAGUGUUCAGAGGUGAGG:29;UCCCAAGGACCCAAGUGUUCAGAGGUGAGG:29;UCCCAAGGACCCAAGUGUUCAGAGGU…	.	ORR1F	chr17:27348043-27348044,+	31.1344	33.3043	27.2475	22.7649	38.5863	27.9467	30.8776	36.9407	41.8838	6.59484	5.94814	5.16842	25.5044	33.8996	0	0	41.6772
2-qE1-35981	UGGAAGGAACAGUGGGGUCUUUAUUGAACUU:31;UGGAAGGAACAGUGGGGUCUUUAUUGAACUU:26;UGGAAGGAACAGUGGGGUCUUUAUUGAACUU:26;UGGAAGGAACAGUGGGGUCUUUAUUGAACUUG:31;UGGAAGGAACAGUGGGGUCUUUAUUGAACUU:31;UGGAAGGAACAGUGGGGUCUUUAUUGAACUU:30;UGGAAGGAACAGUGGGGUCUUUAUUGAACUU:26;UGGAAGGAACAGUGGGGUCUUUAUUGAACUU:31;UGGAAGGAACAGUGGGGUCUUUAUUGAACUU:26;UGGAAGGAACAGUGGGGUCUUUAUUGAACUUGGUA:30;UGGAAGGAACAGUGGGGUCUUUAUUGAACUU:26;UGGAAGGAA…	.	.	chr2:92574169-92574170,+	26.6563	22.4442	26.0365	23.578	27.4391	26.3941	37.9538	37.6124	18.7141	5.7271	4.7585	5.09458	21.8021	30.4474	43.8316	41.5594	38.4396
17-qA3.3-26735	UGCUAGAGAACAGGACACAGAAGGAGCUCGUUC:29;UGCUAGAGAACAGGACACAGAAGGAGCUCGUUCA:29;UGCUAGAGAACAGGACACAGAAGGAGCUCGUU:29;UGCUAGAGAACAGGACACAGAAGGAGCUCGUU:29;UGCUAGAGAACAGGACACAGAAGGAGCUCGUU:29;UGCUAGAGAACAGGACACAGAAGGAGCUCGUUCA:29;UGCUAGAGAACAGGACACAGAAGGAGCUCGUUC:29;UGCUAGAGAACAGGACACAGAAGGAGCUCGUU:29;UGCUAGAGAACAGGACACAGAAGGAGCUCGUUCA:29;UGCUAGAGAACAGGACACAGAAGGAGCUCGUUCA:29;UGCUAGAGAACAGGACACAGAAGGAGCUC…	.	.	chr17:27348374-27348375,+	1058.15	813.06	1135.92	1000.84	1035.83	1056.54	1254.4	1223.07	972.239	240.798	201.118	197.212	1010.3	1124.72	0	0	1669.52
5-qG3-23659	UUCAAUCAGAUGCUUAAUAGAGACGGUGGAA:30;UUCAAUCAGAUGCUUAAUAGAGACGGUGGAA:29;UUCAAUCAGAUGCUUAAUAGAGACGGUGGAA:29;UUCAAUCAGAUGCUUAAUAGAGACGGUGGAA:29;UUCAAUCAGAUGCUUAAUAGAGACGGUGGAA:29;UUCAAUCAGAUGCUUAAUAGAGACGGUGGAA:29;UUCAAUCAGAUGCUUAAUAGAGACGGUGGAAG:29;UUCAAUCAGAUGCUUAAUAGAGACGGUGGAAG:30;UUCAAUCAGAUGCUUAAUAGAGACGGUGGAA:30;UUCAAUCAGAUGCUUAAUAGAGACGGUGGAAG:30;UUCAAUCAGAUGCUUAAUAGAGACGGUGGAAG:29;UUCAAUCAGA…	.	.	chr5:149815203-149815204,-	131.381	146.974	110.201	114.638	132.051	135.076	124.154	120.225	159.515	28.3752	26.3818	25.2514	133.692	147.999	108.592	135.617	154.693
7-qD1-9417	UCUUAGCUAGUAAAUUGCUGCUGGAGACAUA:30;UCUUAGCUAGUAAAUUGCUGCUGGAGACAUA:29;UCUUAGCUAGUAAAUUGCUGCUGGAGACAUA:30;UCUUAGCUAGUAAAUUGCUGCUGGAGACAUA:28;UCUUAGCUAGUAAAUUGCUGCUGGAGACAUA:29;UCUUAGCUAGUAAAUUGCUGCUGGAGACAUAGCC:29;UCUUAGCUAGUAAAUUGCUGCUGGAGACAUA:30;UCUUAGCUAGUAAAUUGCUGCUGGAGACAUA:29;UCUUAGCUAGUAAAUUGCUGCUGGAGACAUA:29;UCUUAGCUAGUAAAUUGCUGCUGGAGACAUAGCCU:28;UCUUAGCUAGUAAAUUGCUGCUGGAGACAUAG:26;UCUUAG…	.	.	chr7:69886317-69886318,-	16.6803	20.2722	25.431	16.2607	12.8621	16.3022	21.2284	14.7763	16.9318	2.08258	3.00906	3.24872	14.3976	16.7568	23.5354	19.6949	17.0951
5-qG3-23659	UAUAUCUGCCAAUACUCUGAAGUCCCUGUGUC:31;UAUAUCUGCCAAUACUCUGAAGUCCCUGUGU:31;UAUAUCUGCCAAUACUCUGAAGUCCCUGUGU:29;UAUAUCUGCCAAUACUCUGAAGUCCCUGUGU:31;UAUAUCUGCCAAUACUCUGAAGUCCCUGUGU:30;UAUAUCUGCCAAUACUCUGAAGUCCCUGUGUC:30;UAUAUCUGCCAAUACUCUGAAGUCCCUGUGUCU:31;UAUAUCUGCCAAUACUCUGAAGUCCCUGUGUCU:30;UAUAUCUGCCAAUACUCUGAAGUCCCUGUGUC:30;UAUAUCUGCCAAUACUCUGAAGUCCCUGUGUCUAU:31;UAUAUCUGCCAAUACUCUGAAGUCCCUGUGUC:30;UA…	.	.	chr5:149817863-149817864,-	32.075	20.9962	33.3025	35.7735	36.0138	29.4993	36.6672	34.2541	30.299	7.3758	6.43798	6.12828	28.3839	41.4208	38.7845	51.5541	33.0549
17-qA3.3-27363	AAAUGAUUACGAAGGCUUUUCUCUGGAAG:26;AAAUGAUUACGAAGGCUUUUCUCUGGAAGA:26;AAAUGAUUACGAAGGCUUUUCUCUGGAAGA:26;AAAUGAUUACGAAGGCUUUUCUCUGGAAGA:26;AAAUGAUUACGAAGGCUUUUCUCUGGAAG:26;AAAUGAUUACGAAGGCUUUUCUCUGGAAGAA:25;AAAUGAUUACGAAGGCUUUUCUCUGGAAGA:26;AAAUGAUUACGAAGGCUUUUCUCUGGAAGA:26;AAAUGAUUACGAAGGCUUUUCUCUGGAAGA:26;AAAUGAUUACGAAGGCUUUUCUCUGGAAGA:26;AAAUGAUUACGAAGGCUUUUCUCUGGAAGA:26;AAAUGAUUACGAAGGCUUUUCUCUGG…	.	.	chr17:27317030-27317031,-	30.6507	23.8923	32.0915	28.4562	37.7289	32.6045	28.3045	31.5675	24.952	7.11548	5.80818	6.05444	33.3202	30.2808	0	0	26.9437
.	UCAAAUGUUAUCCCCUUUCCAAGUUUUGCCUC:32;UCAAAUGUUAUCCCCUUUCCAAGUUUUGCCUC:32;UCAAAUGUUAUCCCCUUUCCAAGUUUUGCCUC:31;UCAAAUGUUAUCCCCUUUCCAAGUUUUGCCUC:32;UCAAAUGUUAUCCCCUUUCCAAGUUUUGCCUC:31;UCAAAUGUUAUCCCCUUUCCAAGUUUUGCCUC:32;UCAAAUGUUAUCCCCUUUCCAAGUUUUGCCUC:32;UCAAAUGUUAUCCCCUUUCCAAGUUUUGCCUCC:31;UCAAAUGUUAUCCCCUUUCCAAGUUUUGCCUC:31;UCAAAUGUUAUCCCCUUUCCAAGUUUUGCCUCC:32;UCAAAUGUUAUCCCCUUUCCAAGUUUUGCCUC:32;U…	.	L1_Mus2	chr2:151317357-151317358,+	18.2281	24.6162	13.9265	17.8867	19.7219	17.8548	10.2925	16.1196	19.6052	2.77678	4.61856	3.98706	21.8021	22.9172	25.1293	31.9708	23.3512
17-qA3.3-27363	UCACAGUCAGGAAGCAGAGAGAUGAAUGCCAA:25;UCACAGUCAGGAAGCAGAGAGAUGAAUGCCA:25;UCACAGUCAGGAAGCAGAGAGAUGAAUGCCA:25;UCACAGUCAGGAAGCAGAGAGAUGAAUGCCA:31;UCACAGUCAGGAAGCAGAGAGAUGAAUGCCAAUG:25;UCACAGUCAGGAAGCAGAGAGAUGAAUGCCAA:25;UCACAGUCAGGAAGCAGAGAGAUGAAUGCCA:25;UCACAGUCAGGAAGCAGAGAGAUGAAUGCCA:25;UCACAGUCAGGAAGCAGAGAGAUGAAUGCCAA:25;UCACAGUCAGGAAGCAGAGAGAUGAAUGCCAA:25;UCACAGUCAGGAAGCAGAGAGAUGAAUGCCA:25;UCACAGU…	.	MTEa	chr17:27308529-27308530,-	30.7409	25.3403	39.3575	20.3258	18.8644	32.6045	36.0239	47.0153	36.537	5.98742	5.7382	4.5039	31.6748	33.2245	0	0	31.0791
pi-1700006A11Rik	UAAGAGAAAAGCUUGACUCUGCAGAGGAAAU:29;UAAGAGAAAAGCUUGACUCUGCAGAGGAAAU:29;UAAGAGAAAAGCUUGACUCUGCAGAGGAAAU:29;UAAGAGAAAAGCUUGACUCUGCAGAGGAAAU:29;UAAGAGAAAAGCUUGACUCUGCAGAGGAAAU:29;UAAGAGAAAAGCUUGACUCUGCAGAGGAAAU:29;UAAGAGAAAAGCUUGACUCUGCAGAGGAAAU:29;UAAGAGAAAAGCUUGACUCUGCAGAGGAAAU:29;UAAGAGAAAAGCUUGACUCUGCAGAGGAAAU:29;UAAGAGAAAAGCUUGACUCUGCAGAGGAAAU:29;UAAGAGAAAAGCUUGACUCUGCAGAGGAAAUG:29;UAAGAGAAAAGCU…	ENSMUSG00000027973	.	chr3:124409691-124409692,-	494.386	513.322	537.079	552.863	441.599	507.698	541.645	531.946	499.042	78.0968	97.2696	93.4008	463.603	551.313	477.685	509.117	467.908
6-qC3-6258	UUCUUCUGCAGAGAGAAAGAAAAAAGUUUUAGGCU:30;UUCUUCUGCAGAGAGAAAGAAAAAAGUUUUAGG:30;UUCUUCUGCAGAGAGAAAGAAAAAAGUUUUAGG:30;UUCUUCUGCAGAGAGAAAGAAAAAAGUUUUAGGC:30;UUCUUCUGCAGAGAGAAAGAAAAAAGUUUUAGGC:30;UUCUUCUGCAGAGAGAAAGAAAAAAGUUUUAGGC:30;UUCUUCUGCAGAGAGAAAGAAAAAAGUUUUA:30;UUCUUCUGCAGAGAGAAAGAAAAAAGUUUUAGG:30;UUCUUCUGCAGAGAGAAAGAAAAAAGUUUUAGGCU:30;UUCUUCUGCAGAGAGAAAGAAAAAAGUUUUAGGC:30;UUCUUCUGCAGAGAGAAAGAAAA…	.	.	chr6:81899049-81899050,-	35.5561	44.8885	39.963	26.0171	30.8691	41.92	54.6791	63.8066	23.1698	5.64032	3.63886	5.3161	28.3839	33.1852	42.7722	30.2916	26.1767
1-qD-4525	UCUUGUGGGAACAACCCUCCUUUUGGCCUUG:30;UCUUGUGGGAACAACCCUCCUUUUGGCCUUGC:30;UCUUGUGGGAACAACCCUCCUUUUGGCCUUGC:30;UCUUGUGGGAACAACCCUCCUUUUGGCCUUGCAU:30;UCUUGUGGGAACAACCCUCCUUUUGGCCUUG:30;UCUUGUGGGAACAACCCUCCUUUUGGCCUUGCA:30;UCUUGUGGGAACAACCCUCCUUUUGGCCUUGC:30;UCUUGUGGGAACAACCCUCCUUUUGGCCUUGC:30;UCUUGUGGGAACAACCCUCCUUUUGGCCUUG:30;UCUUGUGGGAACAACCCUCCUUUUGGCCUUG:30;UCUUGUGGGAACAACCCUCCUUUUGGCCUUG:30;UCUUG…	.	.	chr1:92995678-92995679,-	33.7381	36.9244	29.6695	35.7735	32.5841	27.1704	33.4507	27.5376	41.8838	6.4213	7.3477	7.45728	33.7316	46.4773	54.6245	65.8168	46.7042
18-qE1-36451	GAAGAUUCUGGAAACAGCUCUGCCGCGAGAA:26;GAAGAUUCUGGAAACAGCUCUGCCGCGAGAAA:26;GAAGAUUCUGGAAACAGCUCUGCCGCGAGAAAG:26;GAAGAUUCUGGAAACAGCUCUGCCGCGAGAAA:26;GAAGAUUCUGGAAACAGCUCUGCCGCGAGAA:26;GAAGAUUCUGGAAACAGCUCUGCCGCGAGAA:26;GAAGAUUCUGGAAACAGCUCUGCCGCGAGAAAGACUUUACAAAGUUGUC:26;GAAGAUUCUGGAAACAGCUCUGCCGCGAGAAA:26;GAAGAUUCUGGAAACAGCUCUGCCGCGAGAAA:26;GAAGAUUCUGGAAACAGCUCUGCCGCGAGAAA:26;GAAGAUUCUGGAAACAGCUCUGCC…	.	.	chr18:67055445-67055446,-	362.472	317.115	322.126	330.904	406.442	344.676	310.706	289.481	355.567	80.4396	87.1228	82.4732	422.467	409.495	98.8518	113.862	457.108
15-qD3-14639	UACUGUGGCCACUGUUACCUUAACCCUCAG:28;UACUGUGGCCACUGUUACCUUAACCCUCAGG:28;UACUGUGGCCACUGUUACCUUAACCCUCAGG:28;UACUGUGGCCACUGUUACCUUAACCCUCAGG:28;UACUGUGGCCACUGUUACCUUAACCCUCAGG:28;UACUGUGGCCACUGUUACCUUAACCCUCAG:28;UACUGUGGCCACUGUUACCUUAACCCUCAGG:28;UACUGUGGCCACUGUUACCUUAACCCUCAGG:28;UACUGUGGCCACUGUUACCUUAACCCUCAGG:28;UACUGUGGCCACUGUUACCUUAACCCUCAGG:28;UACUGUGGCCACUGUUACCUUAACCCUCAGG:28;UACUGUGGCCACUGUU…	.	.	chr15:74640676-74640677,+	77.1278	62.2647	76.293	68.2948	79.745	98.5898	77.8373	73.2097	81.9853	17.7887	13.8557	13.364	82.272	92.4996	64.2929	64.3033	92.1535
7-qD1-9417	ACUGUUGCAGGAUAGUCAUUGCUAUUGUCAAA:29;ACUGUUGCAGGAUAGUCAUUGCUAUUGUCAAAU:29;ACUGUUGCAGGAUAGUCAUUGCUAUUGUCAAA:29;ACUGUUGCAGGAUAGUCAUUGCUAUUGUCAAAUUU:29;ACUGUUGCAGGAUAGUCAUUGCUAUUGUCAAA:29;ACUGUUGCAGGAUAGUCAUUGCUAUUGUCAAAU:29;ACUGUUGCAGGAUAGUCAUUGCUAUUGUCAAA:29;ACUGUUGCAGGAUAGUCAUUGCUAUUGUCAAAU:29;ACUGUUGCAGGAUAGUCAUUGCUAUUGUCAAA:29;ACUGUUGCAGGAUAGUCAUUGCUAUUGUCAAAUU:29;ACUGUUGCAGGAUAGUCAUUGCUAUUGUCAA…	.	.	chr7:69885451-69885452,-	24.8863	28.2364	21.1925	23.578	21.4369	21.7363	36.0239	25.5227	25.8432	3.9916	3.56888	5.61144	29.2066	33.6245	0	0	27.9869
12-qE-23911	UAUUUAGAAAUGGUUCCUUUAAAGAUAUCAC:29;UAUUUAGAAAUGGUUCCUUUAAAGAUAUCAC:29;UAUUUAGAAAUGGUUCCUUUAAAGAUAUCACG:29;UAUUUAGAAAUGGUUCCUUUAAAGAUAUCA:29;UAUUUAGAAAUGGUUCCUUUAAAGAUAUCACGCA:29;UAUUUAGAAAUGGUUCCUUUAAAGAUAUCACG:29;UAUUUAGAAAUGGUUCCUUUAAAGAUAUCACG:29;UAUUUAGAAAUGGUUCCUUUAAAGAUAUC:29;UAUUUAGAAAUGGUUCCUUUAAAGAUAUCACGCA:29;UAUUUAGAAAUGGUUCCUUUAAAGAUAUCA:29;UAUUUAGAAAUGGUUCCUUUAAAGAUAUCACGC:29;UAUUUAG…	.	.	chr12:98406585-98406586,-	23.1574	28.2363	29.064	22.7649	21.4368	21.7363	29.5911	18.1345	19.6052	3.90484	3.84878	5.02074	23.4476	26.6553	18.7503	17.7887	25.2024
9-qA5.3-24188	UUGGGUUUGGAUUGCAUGCUUGGAGGAGCUA:29;UUGGGUUUGGAUUGCAUGCUUGGAGGAGCUA:29;UUGGGUUUGGAUUGCAUGCUUGGAGGAGCUAG:29;UUGGGUUUGGAUUGCAUGCUUGGAGGAGCUA:29;UUGGGUUUGGAUUGCAUGCUUGGAGGAGCUAGU:29;UUGGGUUUGGAUUGCAUGCUUGGAGGAGCUA:29;UUGGGUUUGGAUUGCAUGCUUGGAGGAGCUAGUG:29;UUGGGUUUGGAUUGCAUGCUUGGAGGAGCU:29;UUGGGUUUGGAUUGCAUGCUUGGAGGAGCUA:29;UUGGGUUUGGAUUGCAUGCUUGGAGGAGCUA:29;UUGGGUUUGGAUUGCAUGCUUGGAGGAGCUAGUGU:29;UUGGG…	.	.	chr9:54242152-54242153,-	83.1564	77.4688	102.33	87.8076	83.1749	72.9719	91.9896	106.121	79.312	15.0119	14.6954	14.9884	73.2221	43.1793	125.032	78.8143	92.8484
9-qC-10667	AUCAUUUCUAUUUUACACAAGGUUUUGAUGAGUGU:30;AUCAUUUCUAUUUUACACAAGGUUUUGAUGAGU:30;AUCAUUUCUAUUUUACACAAGGUUUUGAUGAGU:30;AUCAUUUCUAUUUUACACAAGGUUUUGAUGAGUGU:30;AUCAUUUCUAUUUUACACAAGGUUUUGAUGAGUGU:30;AUCAUUUCUAUUUUACACAAGGUUUUGAUGAGUGU:30;AUCAUUUCUAUUUUACACAAGGUUUUGAUGAGUG:30;AUCAUUUCUAUUUUACACAAGGUUUUGAUGAGU:30;AUCAUUUCUAUUUUACACAAGGUUUUGAUGAGU:30;AUCAUUUCUAUUUUACACAAGGUUUUGAUGAGU:30;AUCAUUUCUAUUUUACACAA…	.	.	chr9:67737376-67737377,+	110.78	146.25	124.733	127.646	93.4646	125.76	114.504	120.225	105.155	15.7061	19.6638	20.526	92.1447	0	150.646	0	105.822
6-qD1-2831	UAAAAAGUAUAGCUAGGUUACAGAACUGAAAA:30;UAAAAAGUAUAGCUAGGUUACAGAACUGAAAA:30;UAAAAAGUAUAGCUAGGUUACAGAACUGAAAAU:30;UAAAAAGUAUAGCUAGGUUACAGAACUGAAAAUU:29;UAAAAAGUAUAGCUAGGUUACAGAACUGAAAA:30;UAAAAAGUAUAGCUAGGUUACAGAACUGAAAAU:30;UAAAAAGUAUAGCUAGGUUACAGAACUGAAAAU:30;UAAAAAGUAUAGCUAGGUUACAGAACUGAAAA:30;UAAAAAGUAUAGCUAGGUUACAGAACUGAAAAU:29;UAAAAAGUAUAGCUAGGUUACAGAACUGAAAAU:30;UAAAAAGUAUAGCUAGGUUACAGAACUGAAAA…	.	.	chr6:87992513-87992514,-	114.116	110.049	128.972	119.516	109.757	128.089	121.581	116.867	122.978	20.2184	19.034	22.0028	105.308	117.607	94.026	86.8251	112.485
17-qA3.3-26735	UAGCUGAAGGUUGCAGCCUCUAUAGAUGUCAA:30;UAGCUGAAGGUUGCAGCCUCUAUAGAUGUC:30;UAGCUGAAGGUUGCAGCCUCUAUAGAUGUC:30;UAGCUGAAGGUUGCAGCCUCUAUAGAUGUC:30;UAGCUGAAGGUUGCAGCCUCUAUAGAUGUC:30;UAGCUGAAGGUUGCAGCCUCUAUAGAUGUC:30;UAGCUGAAGGUUGCAGCCUCUAUAGAUGUCA:30;UAGCUGAAGGUUGCAGCCUCUAUAGAUGUC:30;UAGCUGAAGGUUGCAGCCUCUAUAGAUGUCA:30;UAGCUGAAGGUUGCAGCCUCUAUAGAUGUC:30;UAGCUGAAGGUUGCAGCCUCUAUAGAUGUC:30;UAGCUGAAGGUUGCAGCCUCU…	.	ORR1F	chr17:27363887-27363888,+	30.9303	27.5123	39.3575	39.0256	30.0115	33.3807	40.5269	31.5675	21.3875	5.81386	5.52826	4.57774	28.7952	39.2338	0	0	46.4563
9-qC-10667	UUGAAAGGGUUGGACAUGGAGUCUCCUCCC:26;UUGAAAGGGUUGGACAUGGAGUCUCCUCCC:28;UUGAAAGGGUUGGACAUGGAGUCUCCUCCCCC:29;UUGAAAGGGUUGGACAUGGAGUCUCCUCCCC:29;UUGAAAGGGUUGGACAUGGAGUCUCCUCCCC:28;UUGAAAGGGUUGGACAUGGAGUCUCCUCCC:26;UUGAAAGGGUUGGACAUGGAGUCUCCUCCCC:28;UUGAAAGGGUUGGACAUGGAGUCUCCUCCC:29;UUGAAAGGGUUGGACAUGGAGUCUCCUCCCCCUUGGGAGUUAGCA:28;UUGAAAGGGUUGGACAUGGAGUCUCCUCCCC:29;UUGAAAGGGUUGGACAUGGAGUCUCCUCCCCC:29;UU…	.	.	chr9:67738116-67738117,+	43.1382	31.1323	31.486	38.2126	46.3036	41.1438	40.5269	41.6422	46.3396	11.2806	9.16712	9.52468	51.0087	0	40.1576	0	20.8552
18-qE1-36451	GUGCCUAUACAUGUCGGUGAGGGUCUUCAG:27;GUGCCUAUACAUGUCGGUGAGGGUCUUC:27;GUGCCUAUACAUGUCGGUGAGGGUCUUCAG:28;GUGCCUAUACAUGUCGGUGAGGGUCUUC:28;GUGCCUAUACAUGUCGGUGAGGGUCUUC:28;GUGCCUAUACAUGUCGGUGAGGGUCUUC:28;GUGCCUAUACAUGUCGGUGAGGGUCUUCAGAG:28;GUGCCUAUACAUGUCGGUGAGGGUCUUC:25;GUGCCUAUACAUGUCGGUGAGGGUCUUC:25;GUGCCUAUACAUGUCGGUGAGGGUCUUCAGAGU:25;GUGCCUAUACAUGUCGGUGAGGGUCUUCAG:25;GUGCCUAUACAUGUCGGUGAGGGUCUUCA:28	.	.	chr18:67062852-67062853,-	17.5451	18.8242	17.5595	15.4476	23.1518	10.8681	21.2284	18.8062	18.7141	2.25612	3.35894	4.2824	16.4544	16.7376	19.0853	18.6618	20.3576
18-qE1-36451	UGUGUUGGACUUGAUUGAUUGUGACUUUUA:29;UGUGUUGGACUUGAUUGAUUGUGACUUUUA:29;UGUGUUGGACUUGAUUGAUUGUGACUUUUA:29;UGUGUUGGACUUGAUUGAUUGUGACUUUUAAUU:29;UGUGUUGGACUUGAUUGAUUGUGACUUUUA:29;UGUGUUGGACUUGAUUGAUUGUGACUUUUA:29;UGUGUUGGACUUGAUUGAUUGUGACUUUUA:29;UGUGUUGGACUUGAUUGAUUGUGACUUUU:29;UGUGUUGGACUUGAUUGAUUGUGACUUUUA:29;UGUGUUGGACUUGAUUGAUUGUGACUUUUAA:29;UGUGUUGGACUUGAUUGAUUGUGACUUUUA:29;UGUGUUGGACUUGAUUGAUUGU…	.	.	chr18:67066062-67066063,-	19.6131	15.9282	24.22	21.9519	21.4368	17.0785	17.3687	28.2093	12.476	3.81806	4.33864	3.39638	18.9226	23.3197	24.1668	23.4616	17.5344
4-qD3-2082	CAGAGGAACGUCAAGAACACACCUUAAGGGAGA:30;CAGAGGAACGUCAAGAACACACCUUAAGGGAGA:31;CAGAGGAACGUCAAGAACACACCUUAAGGGAG:31;CAGAGGAACGUCAAGAACACACCUUAAGGGAGA:31;CAGAGGAACGUCAAGAACACACCUUAAGGGAGA:31;CAGAGGAACGUCAAGAACACACCUUAAGGGAGAG:31;CAGAGGAACGUCAAGAACACACCUUAAGGGAGA:31;CAGAGGAACGUCAAGAACACACCUUAAGGGAG:31;CAGAGGAACGUCAAGAACACACCUUAAGGGAG:29;CAGAGGAACGUCAAGAACACACCUUAAGGGAG:31;CAGAGGAACGUCAAGAACACACCUUAAGGGAG…	ENSMUSG00000086788	.	chr4:135626996-135626997,+	27.6638	24.6163	31.486	37.3995	26.5817	23.2889	25.0881	28.2093	23.1698	5.55354	5.17838	4.94692	33.7316	34.1784	17.2002	18.9074	39.8468
15-qD3-14639	UGACCAUCACUGAAUCCUCUUGACAUUUUAA:29;UGACCAUCACUGAAUCCUCUUGACAUUUUAA:29;UGACCAUCACUGAAUCCUCUUGACAUUUUAA:29;UGACCAUCACUGAAUCCUCUUGACAUUUUAAGU:29;UGACCAUCACUGAAUCCUCUUGACAUUUUAAGU:29;UGACCAUCACUGAAUCCUCUUGACAUUUUAAGU:29;UGACCAUCACUGAAUCCUCUUGACAUUUUAAGU:29;UGACCAUCACUGAAUCCUCUUGACAUUUUAAGU:28;UGACCAUCACUGAAUCCUCUUGACAUUUUAAGU:29;UGACCAUCACUGAAUCCUCUUGACAUUUUAAGU:29;UGACCAUCACUGAAUCCUCUUGACAUUUUAAGU:2…	.	.	chr15:74657728-74657729,+	34.8147	41.2684	35.7245	53.6602	27.4392	38.0386	33.4507	24.851	29.4078	6.59484	6.85786	6.42362	34.5543	41.0459	20.2269	21.0908	39.4731
10-qB5.1-5404	GCAAGUGCUGUAUCUUUAUCAAAACCCAGGAA:30;GCAAGUGCUGUAUCUUUAUCAAAACCCAGGA:29;GCAAGUGCUGUAUCUUUAUCAAAACCCAGGA:30;GCAAGUGCUGUAUCUUUAUCAAAACCCAGG:30;GCAAGUGCUGUAUCUUUAUCAAAACCCAGGAA:30;GCAAGUGCUGUAUCUUUAUCAAAACCCAGGA:30;GCAAGUGCUGUAUCUUUAUCAAAACCCAGGA:30;GCAAGUGCUGUAUCUUUAUCAAAACCCAGGA:30;GCAAGUGCUGUAUCUUUAUCAAAACCCAGGAA:30;GCAAGUGCUGUAUCUUUAUCAAAACCCAGGAA:30;GCAAGUGCUGUAUCUUUAUCAAAACCCAGGAAGU:30;GCAAGUGC…	.	.	chr10:66694311-66694312,-	21.9345	19.5482	21.798	23.5779	19.7219	26.3941	21.2284	25.5227	22.2786	4.85936	4.1287	3.69172	19.7453	23.5746	33.9289	42.8486	32.716
15-qD1-4001	UAAAAAGAUGCAAAGAGAGUCUCUGGUGAGGU:30;UAAAAAGAUGCAAAGAGAGUCUCUGGUGAGGU:30;UAAAAAGAUGCAAAGAGAGUCUCUGGUGAGGU:31;UAAAAAGAUGCAAAGAGAGUCUCUGGUGAGGU:30;UAAAAAGAUGCAAAGAGAGUCUCUGGUGAGGU:30;UAAAAAGAUGCAAAGAGAGUCUCUGGUGAGGU:30;UAAAAAGAUGCAAAGAGAGUCUCUGGUGAGGU:30;UAAAAAGAUGCAAAGAGAGUCUCUGGUGAGGUGUGGGAAGAAGAGAAGU:30;UAAAAAGAUGCAAAGAGAGUCUCUGGUGAGGUG:30;UAAAAAGAUGCAAAGAGAGUCUCUGGUGAGGU:30;UAAAAAGAUGCAAAGAGAGUC…	.	.	chr15:59297201-59297202,+	33.4495	29.6843	35.119	43.9039	23.1518	36.486	37.3104	36.2691	32.9724	5.98742	6.7179	6.4236	30.852	28.9409	50.8238	57.2594	30.2159
14-qC1-1010	UUAGACUCUUUUCACUCCUUCAUGUAUGAAC:31;UUAGACUCUUUUCACUCCUUCAUGUAUGAACAGU:30;UUAGACUCUUUUCACUCCUUCAUGUAUGAACAG:30;UUAGACUCUUUUCACUCCUUCAUGUAUGAAC:31;UUAGACUCUUUUCACUCCUUCAUGUAUGAACAGU:29;UUAGACUCUUUUCACUCCUUCAUGUAUGAAC:31;UUAGACUCUUUUCACUCCUUCAUGUAUGAACAGU:29;UUAGACUCUUUUCACUCCUUCAUGUAUGAAC:29;UUAGACUCUUUUCACUCCUUCAUGUAUGAACAG:29;UUAGACUCUUUUCACUCCUUCAUGUAUGAACAGU:29;UUAGACUCUUUUCACUCCUUCAUGUAUGAACAG…	.	.	chr14:44940311-44940312,+	24.6875	21.7202	27.2475	28.4561	27.4391	24.8415	29.5911	21.4928	19.6052	4.25194	5.38832	4.43008	25.5043	0	29.3147	28.6345	26.8619
5-qG2-950	UGCUGAGUCACGUCCCCAACUCUCUUUUGACU:30;UGCUGAGUCACGUCCCCAACUCUCUUUUGACUU:30;UGCUGAGUCACGUCCCCAACUCUCUUUUGACU:30;UGCUGAGUCACGUCCCCAACUCUCUUUUGACUU:30;UGCUGAGUCACGUCCCCAACUCUCUUUUGACU:30;UGCUGAGUCACGUCCCCAACUCUCUUUUGACUU:29;UGCUGAGUCACGUCCCCAACUCUCUUUUGACU:30;UGCUGAGUCACGUCCCCAACUCUCUUUUGACU:30;UGCUGAGUCACGUCCCCAACUCUCUUUUGACUU:29;UGCUGAGUCACGUCCCCAACUCUCUUUUGACU:31;UGCUGAGUCACGUCCCCAACUCUCUUUUGACUU:3…	ENSMUSG00000097908	ZP3AR	chr5:136936205-136936206,+	15.5907	10.8601	18.165	18.6998	16.292	20.96	18.0119	18.1345	16.9318	2.86354	2.16932	2.1412	13.1635	20.3903	14.9304	19.9862	18.4105
15-qE1-8387	UAAAGAACACACCAGUCUGGAGGCCAUCAGCAA:28;UAAAGAACACACCAGUCUGGAGGCCAUCAGCAAGU:28;UAAAGAACACACCAGUCUGGAGGCCAUCAGC:28;UAAAGAACACACCAGUCUGGAGGCCAUCAGCAAG:28;UAAAGAACACACCAGUCUGGAGGCCAUCAGCAAGU:28;UAAAGAACACACCAGUCUGGAGGCCAUCAGC:28;UAAAGAACACACCAGUCUGGAGGCCAUCAGC:28;UAAAGAACACACCAGUCUGGAGGCCAUCAGC:28;UAAAGAACACACCAGUCUGGAGGCCAUCAGCAAGU:28;UAAAGAACACACCAGUCUGGAGGCCAUCAGCAAGU:28;UAAAGAACACACCAGUCUGGAGGCCAUC…	.	.	chr15:78663484-78663485,-	288.216	309.875	285.191	263.423	296.686	312.071	279.185	265.973	305.663	58.6592	54.9328	58.4032	280.548	307.02	364.012	449.415	305.584
14-qA3-19970	UCUCUCCUACUUUCCUAAGAAAUUAUCUAGGA:30;UCUCUCCUACUUUCCUAAGAAAUUAUCUAGGAUC:30;UCUCUCCUACUUUCCUAAGAAAUUAUCUAGGAUC:30;UCUCUCCUACUUUCCUAAGAAAUUAUCUAGGA:30;UCUCUCCUACUUUCCUAAGAAAUUAUCUAGGAUC:30;UCUCUCCUACUUUCCUAAGAAAUUAUCUAGGA:31;UCUCUCCUACUUUCCUAAGAAAUUAUCUAGGAUC:30;UCUCUCCUACUUUCCUAAGAAAUUAUCUAGGA:30;UCUCUCCUACUUUCCUAAGAAAUUAUCUAGGAUC:30;UCUCUCCUACUUUCCUAAGAAAUUAUCUAGGAUC:30;UCUCUCCUACUUUCCUAAGAAAUUAUC…	.	.	chr14:24096276-24096277,+	15.9853	15.2042	18.165	17.8867	18.8644	15.526	12.2224	13.433	11.5849	3.21064	3.98874	3.54406	15.2203	15.9372	18.2322	22.4231	13.3439
7-qD1-19431	UGAACUUCUGACCCCAGAUGCCCCAGGUCA:29;UGAACUUCUGACCCCAGAUGCCCCAGGUCAAGG:29;UGAACUUCUGACCCCAGAUGCCCCAGGUCAAGG:29;UGAACUUCUGACCCCAGAUGCCCCAGGUCAA:28;UGAACUUCUGACCCCAGAUGCCCCAGGUCAA:28;UGAACUUCUGACCCCAGAUGCCCCAGGUCAAG:29;UGAACUUCUGACCCCAGAUGCCCCAGGUCAA:29;UGAACUUCUGACCCCAGAUGCCCCAGGUC:28;UGAACUUCUGACCCCAGAUGCCCCAGGUCAAG:29;UGAACUUCUGACCCCAGAUGCCCCAGGUCAAGG:29;UGAACUUCUGACCCCAGAUGCCCCAGGUCAA:29;UGAACUUCU…	.	.	chr7:73145669-73145670,+	21.1917	19.5482	19.376	25.204	17.1495	14.7496	23.1582	18.8062	16.9318	5.55354	4.89846	4.65158	23.8589	23.3694	22.4287	24.3102	25.2113
9-qA5.3-24188	UGAGCUUCUUGAUCACACAGCCAUCUUUUCCUU:27;UGAGCUUCUUGAUCACACAGCCAUCUUUUCCUU:30;UGAGCUUCUUGAUCACACAGCCAUCUUUUCCUUC:30;UGAGCUUCUUGAUCACACAGCCAUCUUUUCCUU:30;UGAGCUUCUUGAUCACACAGCCAUCUUUUCCUUC:30;UGAGCUUCUUGAUCACACAGCCAUCUUUUCCUU:30;UGAGCUUCUUGAUCACACAGCCAUCUUUUCCUUC:30;UGAGCUUCUUGAUCACACAGCCAUCUUUUCCU:27;UGAGCUUCUUGAUCACACAGCCAUCUUUUCCUU:30;UGAGCUUCUUGAUCACACAGCCAUCUUUUCCUU:30;UGAGCUUCUUGAUCACACAGCCAUCUU…	.	.	chr9:54246391-54246392,-	30.8579	32.5803	33.3025	31.7083	24.8667	36.4859	36.6672	42.3139	23.1698	5.7271	5.31834	5.61142	25.9157	36.5219	40.2125	33.0213	31.5977
17-qA3.3-26735	UAUAGUAAGGAUUUGUGGAUGACUCACAGUC:26;UAUAGUAAGGAUUUGUGGAUGACUCACAGUC:25;UAUAGUAAGGAUUUGUGGAUGACUCACAGUC:30;UAUAGUAAGGAUUUGUGGAUGACUCACAGUC:26;UAUAGUAAGGAUUUGUGGAUGACUCACAGUC:30;UAUAGUAAGGAUUUGUGGAUGACUCACAGUC:30;UAUAGUAAGGAUUUGUGGAUGACUCACAGUC:30;UAUAGUAAGGAUUUGUGGAUGACUCACAGUC:30;UAUAGUAAGGAUUUGUGGAUGACUCACAGUC:30;UAUAGUAAGGAUUUGUGGAUGACUCACAGUC:30;UAUAGUAAGGAUUUGUGGAUGACUCACAGUC:30;UAUAGUAAGGAUUU…	.	MT2C_Mm	chr17:27338579-27338580,+	59.6374	58.6446	72.66	50.4081	64.3106	56.6697	59.1821	61.12	49.013	12.9294	11.7563	13.5117	52.6542	60.6337	0	0	70.6001
pi-Gm5878	UGCUGAACAUCUGGCCUGGAUCCUCUGA:27;UGCUGAACAUCUGGCCUGGAUCCUCUGA:28;UGCUGAACAUCUGGCCUGGAUCCUCUGA:28;UGCUGAACAUCUGGCCUGGAUCCUCUGA:28;UGCUGAACAUCUGGCCUGGAUCCUCUGA:28;UGCUGAACAUCUGGCCUGGAUCCUCUGAA:27;UGCUGAACAUCUGGCCUGGAUCCUCUGA:28;UGCUGAACAUCUGGCCUGGAUCCUCUGA:28;UGCUGAACAUCUGGCCUGGAUCCUCUGAA:26;UGCUGAACAUCUGGCCUGGAUCCUCUGAAG:28;UGCUGAACAUCUGGCCUGGAUCCUCUGAA:28;UGCUGAACAUCUGGCCUGGAUCCUCUGA:28	ENSMUSG00000072952	.	chr6:85113837-85113838,-	19.1717	10.8601	20.587	20.3258	20.5794	15.5259	12.8657	17.4629	24.0609	5.55354	3.56888	4.65158	18.9226	23.3986	27.2636	40.3542	23.4964
5-qG3-23659	UAAGUUCUCUGCCUUGGGAAGAACUCUUCCUGA:26;UAAGUUCUCUGCCUUGGGAAGAACUCUUCCUG:26;UAAGUUCUCUGCCUUGGGAAGAACUCUUCCU:31;UAAGUUCUCUGCCUUGGGAAGAACUCUUCCUG:26;UAAGUUCUCUGCCUUGGGAAGAACUCUUCCUG:31;UAAGUUCUCUGCCUUGGGAAGAACUCUUCCU:26;UAAGUUCUCUGCCUUGGGAAGAACUCUUCCUGA:26;UAAGUUCUCUGCCUUGGGAAGAACUCUUCCUGAGA:26;UAAGUUCUCUGCCUUGGGAAGAACUCUUCCUGAG:26;UAAGUUCUCUGCCUUGGGAAGAACUCUUCCUGAGAAAUGAAAAACUUCC:26;UAAGUUCUCUGCCUUGG…	.	.	chr5:149805675-149805676,-	22.6402	23.1682	26.642	17.8867	21.4368	21.7363	24.4448	17.4629	23.1698	6.59482	4.1287	3.32256	25.5043	21.478	32.6008	35.1584	28.3921
14-qC1-1010	UAACCUACAGAAAUCUAGAACUUCCUCUUGGCAU:32;UAACCUACAGAAAUCUAGAACUUCCUCUUGGCA:32;UAACCUACAGAAAUCUAGAACUUCCUCUUGGCAU:32;UAACCUACAGAAAUCUAGAACUUCCUCUUGGC:32;UAACCUACAGAAAUCUAGAACUUCCUCUUGGCAUC:32;UAACCUACAGAAAUCUAGAACUUCCUCUUGGCAU:32;UAACCUACAGAAAUCUAGAACUUCCUCUUGGCA:32;UAACCUACAGAAAUCUAGAACUUCCUCUUGGCA:32;UAACCUACAGAAAUCUAGAACUUCCUCUUGGCA:32;UAACCUACAGAAAUCUAGAACUUCCUCUUGGCAU:32;UAACCUACAGAAAUCUAGAACUUC…	.	.	chr14:44939686-44939687,+	74.5226	72.4008	78.1095	93.4989	61.738	97.8134	66.9015	59.1051	64.1625	15.4458	14.4855	14.5454	78.1584	68.5825	80.9514	81.1336	70.0642
7-qD2-24830	UCCUUUCAUUAAAAAGAUAGGUUGGCACUCC:31;UCCUUUCAUUAAAAAGAUAGGUUGGCACUCC:31;UCCUUUCAUUAAAAAGAUAGGUUGGCACUCCC:31;UCCUUUCAUUAAAAAGAUAGGUUGGCACUCC:31;UCCUUUCAUUAAAAAGAUAGGUUGGCACUCCC:31;UCCUUUCAUUAAAAAGAUAGGUUGGCACUCC:31;UCCUUUCAUUAAAAAGAUAGGUUGGCACUCC:31;UCCUUUCAUUAAAAAGAUAGGUUGGCACUCC:31;UCCUUUCAUUAAAAAGAUAGGUUGGCACUCCC:31;UCCUUUCAUUAAAAAGAUAGGUUGGCACUCCC:31;UCCUUUCAUUAAAAAGAUAGGUUGGCACUCCC:31;UCCUUUCAU…	ENSMUSG00000074067	.	chr7:73809417-73809418,-	48.615	57.1965	55.1005	55.2863	52.3059	40.3675	52.106	41.6422	49.013	9.28482	9.02718	9.45084	41.5474	51.9207	46.8794	51.4943	42.0374
9-qA5.3-24188	UAGGUAAAACUUGAUAUGCCAAGGCUGGCCUC:30;UAGGUAAAACUUGAUAUGCCAAGGCUGGCCUCC:31;UAGGUAAAACUUGAUAUGCCAAGGCUGGCCUCC:31;UAGGUAAAACUUGAUAUGCCAAGGCUGGCCUCC:31;UAGGUAAAACUUGAUAUGCCAAGGCUGGCCUCCA:27;UAGGUAAAACUUGAUAUGCCAAGGCUGGCCUCC:30;UAGGUAAAACUUGAUAUGCCAAGGCUGGCCUCC:27;UAGGUAAAACUUGAUAUGCCAAGGCUGGCCUC:27;UAGGUAAAACUUGAUAUGCCAAGGCUGGCCUC:31;UAGGUAAAACUUGAUAUGCCAAGGCUGGCCUCC:31;UAGGUAAAACUUGAUAUGCCAAGGCUGGCCU…	.	Lx5b	chr9:54235805-54235806,-	34.9472	29.6843	35.7245	43.0908	42.0162	36.486	33.4508	34.2541	30.2989	5.7271	7.13776	7.01428	34.9656	32.1984	41.6262	40.9247	46.5916
.	GAUAACCCAGCAAGGAAGCAGAGUCGCAUUU:27;GAUAACCCAGCAAGGAAGCAGAGUCGCAUUU:27;GAUAACCCAGCAAGGAAGCAGAGUCGCAUUU:27;GAUAACCCAGCAAGGAAGCAGAGUCGCAUU:27;GAUAACCCAGCAAGGAAGCAGAGUCGCAUU:27;GAUAACCCAGCAAGGAAGCAGAGUCGCAUUU:27;GAUAACCCAGCAAGGAAGCAGAGUCGCAUUU:27;GAUAACCCAGCAAGGAAGCAGAGUCGCAUUU:27;GAUAACCCAGCAAGGAAGCAGAGUCGCAUUU:27;GAUAACCCAGCAAGGAAGCAGAGUCGCAUUU:27;GAUAACCCAGCAAGGAAGCAGAGUCGCAUU:27;GAUAACCCAGCAAGGAA…	ENSMUSG00000056771	.	chr6:128200505-128200506,-	40.0274	33.3043	35.7245	30.8953	54.0208	41.1437	44.3866	34.9257	34.7547	8.33032	9.16714	7.60496	45.661	40.2579	43.8952	51.7507	48.7292
17-qA3.3-27363	CAGUGGAUGUUUUAAAAAGUGAGUGGCACACAGA:31;CAGUGGAUGUUUUAAAAAGUGAGUGGCACACAGA:27;CAGUGGAUGUUUUAAAAAGUGAGUGGCACACAGA:27;CAGUGGAUGUUUUAAAAAGUGAGUGGCACACAGAAGACAAGCUGCCUCG:27;CAGUGGAUGUUUUAAAAAGUGAGUGGCACACAGAA:27;CAGUGGAUGUUUUAAAAAGUGAGUGGCACACAGAA:27;CAGUGGAUGUUUUAAAAAGUGAGUGGCACACAG:27;CAGUGGAUGUUUUAAAAAGUGAGUGGCACACAG:27;CAGUGGAUGUUUUAAAAAGUGAGUGGCACACAG:27;CAGUGGAUGUUUUAAAAAGUGAGUGGCACACAGAA:27;CAGU…	.	.	chr17:27310242-27310243,-	182.687	156.386	188.916	173.176	186.072	208.048	201.991	202.166	191.596	34.8832	34.5692	33.5948	168.658	197.339	0	0	174.826
8-qC5-8200	UCUGACUGGUGGUUCCCUGAUGAAUAGCAAAGCU:29;UCUGACUGGUGGUUCCCUGAUGAAUAGCAAAGC:29;UCUGACUGGUGGUUCCCUGAUGAAUAGCAA:29;UCUGACUGGUGGUUCCCUGAUGAAUAGCAA:29;UCUGACUGGUGGUUCCCUGAUGAAUAGCAAA:29;UCUGACUGGUGGUUCCCUGAUGAAUAGCAAAGC:29;UCUGACUGGUGGUUCCCUGAUGAAUAGCAAAGC:29;UCUGACUGGUGGUUCCCUGAUGAAUAGCAAAG:28;UCUGACUGGUGGUUCCCUGAUGAAUAGCAAAGCU:29;UCUGACUGGUGGUUCCCUGAUGAAUAGCAAAG:29;UCUGACUGGUGGUUCCCUGAUGAAUAGCAAAG:29;U…	.	.	chr8:92192812-92192813,+	92.5158	94.8451	93.2471	100.816	90.0347	93.1556	88.7732	94.0308	87.3322	18.9168	17.7044	18.4586	92.556	110.326	104.405	117.378	99.3053
9-qC-31469	UGCCCCAUCCCAGGACCCAAAUGCUCAUGCU:26;UGCCCCAUCCCAGGACCCAAAUGCUCAUGCU:26;UGCCCCAUCCCAGGACCCAAAUGCUCAUGCU:30;UGCCCCAUCCCAGGACCCAAAUGCUCAUGCUACU:30;UGCCCCAUCCCAGGACCCAAAUGCUCAUGCU:26;UGCCCCAUCCCAGGACCCAAAUGCUCAUGCUAC:26;UGCCCCAUCCCAGGACCCAAAUGCUCAUGCU:26;UGCCCCAUCCCAGGACCCAAAUGCUCAUGCUAC:26;UGCCCCAUCCCAGGACCCAAAUGCUCAUGCUAC:26;UGCCCCAUCCCAGGACCCAAAUGCUCAUGCUA:26;UGCCCCAUCCCAGGACCCAAAUGCUCAUGCUACU:26;U…	.	.	chr9:67725896-67725897,-	21.5978	11.5841	17.5595	15.4476	27.4392	12.4207	13.509	16.7912	21.3875	5.64032	6.01812	6.2021	33.7316	0	31.8618	0	29.9213
17-qE1.1-7037	AGAUACUUUAGUGGCCUUUGCUGUUGAGU:29;AGAUACUUUAGUGGCCUUUGCUGUUGAGU:28;AGAUACUUUAGUGGCCUUUGCUGUUGAGUA:29;AGAUACUUUAGUGGCCUUUGCUGUUGAGU:29;AGAUACUUUAGUGGCCUUUGCUGUUGAGUA:29;AGAUACUUUAGUGGCCUUUGCUGUUGAGU:28;AGAUACUUUAGUGGCCUUUGCUGUUGAGUA:29;AGAUACUUUAGUGGCCUUUGCUGUUGAGUA:29;AGAUACUUUAGUGGCCUUUGCUGUUGAGU:29;AGAUACUUUAGUGGCCUUUGCUGUUGAGU:29;AGAUACUUUAGUGGCCUUUGCUGUUGAGUA:29;AGAUACUUUAGUGGCCUUUGCUGUUGAGU:29	.	.	chr17:66212612-66212613,+	14.697	14.4802	14.532	18.6998	15.4346	17.0785	15.4388	10.7464	11.5849	2.95032	3.35894	2.73188	13.1635	0	15.378	15.1788	15.6111
15-qD1-17920	GUUCAUUCUCUCAGAAAUAAGGCUUCAAGGG:30;GUUCAUUCUCUCAGAAAUAAGGCUUCAAGGG:30;GUUCAUUCUCUCAGAAAUAAGGCUUCAAGGG:30;GUUCAUUCUCUCAGAAAUAAGGCUUCAAGGG:30;GUUCAUUCUCUCAGAAAUAAGGCUUCAAGGGG:30;GUUCAUUCUCUCAGAAAUAAGGCUUCAAGGGG:30;GUUCAUUCUCUCAGAAAUAAGGCUUCAAGGGG:30;GUUCAUUCUCUCAGAAAUAAGGCUUCAAGGG:30;GUUCAUUCUCUCAGAAAUAAGGCUUCAAGGGGAUUCUUCGGGGAAAAAC:30;GUUCAUUCUCUCAGAAAUAAGGCUUCAAGGG:30;GUUCAUUCUCUCAGAAAUAAGGCUUCAA…	.	.	chr15:59261278-59261279,-	61.7343	62.9886	45.4125	52.8472	71.1703	56.6698	57.2523	55.7469	81.0942	13.5368	13.5058	11.8135	63.3495	86.0995	91.283	109.686	91.381
9-qC-31469	UCUCUGAGGACUAUCCCAUAAUGUCUGACAUG:30;UCUCUGAGGACUAUCCCAUAAUGUCUGACAUG:30;UCUCUGAGGACUAUCCCAUAAUGUCUGACAU:30;UCUCUGAGGACUAUCCCAUAAUGUCUGACAU:30;UCUCUGAGGACUAUCCCAUAAUGUCUGACAUG:30;UCUCUGAGGACUAUCCCAUAAUGUCUGACAUG:30;UCUCUGAGGACUAUCCCAUAAUGUCUGACAU:30;UCUCUGAGGACUAUCCCAUAAUGUCUGACAUG:30;UCUCUGAGGACUAUCCCAUAAUGUCUGACAUG:30;UCUCUGAGGACUAUCCCAUAAUGUCUGACAUG:30;UCUCUGAGGACUAUCCCAUAAUGUCUGACAUG:30;UCUCUG…	.	.	chr9:67722383-67722384,-	37.7352	36.2004	41.174	39.0256	28.2966	38.8148	39.2403	26.1943	49.0131	7.7229	7.41768	7.60496	41.136	0	44.762	0	46.7797
4-qC5-17839	UAUGUAUAGGCAGGUGUGUGCAUGCACAGAU:29;UAUGUAUAGGCAGGUGUGUGCAUGCACAGAUAUG:29;UAUGUAUAGGCAGGUGUGUGCAUGCACAGAU:29;UAUGUAUAGGCAGGUGUGUGCAUGCACAGAU:29;UAUGUAUAGGCAGGUGUGUGCAUGCACAGA:27;UAUGUAUAGGCAGGUGUGUGCAUGCACAGAU:29;UAUGUAUAGGCAGGUGUGUGCAUGCACAGAU:27;UAUGUAUAGGCAGGUGUGUGCAUGCACAGAUAUG:29;UAUGUAUAGGCAGGUGUGUGCAUGCACAGAUAUG:25;UAUGUAUAGGCAGGUGUGUGCAUGCACAGAUAU:29;UAUGUAUAGGCAGGUGUGUGCAUGCACAGAU:29;UAUG…	.	.	chr4:94294764-94294765,-	28.2676	25.3403	29.064	24.391	30.869	27.1704	31.5209	32.9108	33.8635	4.85936	5.31834	5.53758	25.5043	47.2727	41.2631	57.2516	35.2447
2-qE1-35981	UUCUUAGAAUUGGUAAGAAACAUGCUGGCUU:29;UUCUUAGAAUUGGUAAGAAACAUGCUGGCUUC:29;UUCUUAGAAUUGGUAAGAAACAUGCUGGCU:29;UUCUUAGAAUUGGUAAGAAACAUGCUGGCUU:29;UUCUUAGAAUUGGUAAGAAACAUGCUGGCUU:29;UUCUUAGAAUUGGUAAGAAACAUGCUGGCUUC:29;UUCUUAGAAUUGGUAAGAAACAUGCUGGCUUC:29;UUCUUAGAAUUGGUAAGAAACAUGCUGGCUUC:29;UUCUUAGAAUUGGUAAGAAACAUGCUGGCUU:29;UUCUUAGAAUUGGUAAGAAACAUGCUGGCUUCUCUCUGAGCUCUCUGCC:29;UUCUUAGAAUUGGUAAGAAACAUGCUGG…	.	.	chr2:92550869-92550870,+	41.2854	46.3365	35.7245	22.7649	37.7288	29.4993	41.1702	34.2541	53.4687	10.8468	9.37706	10.1153	42.7815	45.972	48.6535	54.5561	44.247
10-qB4-6488	UAUCAAUGGUCACACAUUGUCCAGACUGUCC:30;UAUCAAUGGUCACACAUUGUCCAGACUGUCC:30;UAUCAAUGGUCACACAUUGUCCAGACUGUCC:30;UAUCAAUGGUCACACAUUGUCCAGACUGUC:30;UAUCAAUGGUCACACAUUGUCCAGACUGUCC:30;UAUCAAUGGUCACACAUUGUCCAGACUGUCC:30;UAUCAAUGGUCACACAUUGUCCAGACUGUCC:30;UAUCAAUGGUCACACAUUGUCCAGACUGUC:30;UAUCAAUGGUCACACAUUGUCCAGACUGUCCGC:30;UAUCAAUGGUCACACAUUGUCCAGACUGUCC:30;UAUCAAUGGUCACACAUUGUCCAGACUGUC:30;UAUCAAUGGUCACAC…	.	.	chr10:62683319-62683320,+	25.1986	26.0643	18.7705	21.9519	18.8644	28.723	17.3686	28.8809	25.8433	6.3345	5.66822	5.83292	26.7384	25.9666	20.5693	28.2255	27.3128
9-qA5.3-24188	UACCACAUUGGAAUCCAUCUCAGUAGGAGGUAU:31;UACCACAUUGGAAUCCAUCUCAGUAGGAGGUAU:29;UACCACAUUGGAAUCCAUCUCAGUAGGAGGUAU:30;UACCACAUUGGAAUCCAUCUCAGUAGGAGGUA:30;UACCACAUUGGAAUCCAUCUCAGUAGGAGGUA:30;UACCACAUUGGAAUCCAUCUCAGUAGGAGGUAU:30;UACCACAUUGGAAUCCAUCUCAGUAGGAGGUAU:30;UACCACAUUGGAAUCCAUCUCAGUAGGAGGUA:30;UACCACAUUGGAAUCCAUCUCAGUAGGAGGUA:30;UACCACAUUGGAAUCCAUCUCAGUAGGAGGUA:30;UACCACAUUGGAAUCCAUCUCAGUAGGAGGUA:3…	.	.	chr9:54225476-54225477,-	135.743	140.458	124.733	134.151	152.63	114.892	122.867	134.33	124.76	26.6396	31.2102	28.0572	150.558	150.289	106.638	123.186	153.358
9-qA5.3-24188	UGGCAAUUUCUAACUGGAACGGAUGAGAAG:30;UGGCAAUUUCUAACUGGAACGGAUGAGAAG:27;UGGCAAUUUCUAACUGGAACGGAUGAGAAG:27;UGGCAAUUUCUAACUGGAACGGAUGAGAAGG:30;UGGCAAUUUCUAACUGGAACGGAUGAGAAGG:27;UGGCAAUUUCUAACUGGAACGGAUGAGAAG:30;UGGCAAUUUCUAACUGGAACGGAUGAGAAGG:27;UGGCAAUUUCUAACUGGAACGGAUGAGAAG:30;UGGCAAUUUCUAACUGGAACGGAUGAGAAGG:30;UGGCAAUUUCUAACUGGAACGGAUGAGAAG:30;UGGCAAUUUCUAACUGGAACGGAUGAGAAG:30;UGGCAAUUUCUAACUGGAACG…	.	.	chr9:54217462-54217463,-	27.5935	27.5123	24.8255	26.8301	29.1541	26.3941	30.2343	26.1943	31.1901	7.0287	5.24836	4.87308	23.0362	31.412	30.538	41.0442	27.5706
7-qD2-24830	UGAGCCAAGCGAUGAAGCCCCUUCCUCGGGAUC:32;UGAGCCAAGCGAUGAAGCCCCUUCCUCGGGAUC:32;UGAGCCAAGCGAUGAAGCCCCUUCCUCGGGAU:32;UGAGCCAAGCGAUGAAGCCCCUUCCUCGGGAU:30;UGAGCCAAGCGAUGAAGCCCCUUCCUCGGGAUC:30;UGAGCCAAGCGAUGAAGCCCCUUCCUCGGGAUC:32;UGAGCCAAGCGAUGAAGCCCCUUCCUCGGGAUC:32;UGAGCCAAGCGAUGAAGCCCCUUCCUCGGGAUC:32;UGAGCCAAGCGAUGAAGCCCCUUCCUCGGGAUCAC:32;UGAGCCAAGCGAUGAAGCCCCUUCCUCGGGAUC:32;UGAGCCAAGCGAUGAAGCCCCUUCCUCGG…	.	.	chr7:73815236-73815237,-	35.3209	31.1323	36.9355	26.017	36.8714	32.6045	34.094	36.9407	32.0813	7.89646	6.92782	8.71248	39.4906	37.8496	33.3712	43.1314	27.7833
17-qA3.3-27363	UCCUACAGGAGAAGUUAGUUGCCAAAUUAA:29;UCCUACAGGAGAAGUUAGUUGCCAAAUUAAU:29;UCCUACAGGAGAAGUUAGUUGCCAAAUUAA:29;UCCUACAGGAGAAGUUAGUUGCCAAAUUAAU:29;UCCUACAGGAGAAGUUAGUUGCCAAAUUAAU:29;UCCUACAGGAGAAGUUAGUUGCCAAAUUAAU:29;UCCUACAGGAGAAGUUAGUUGCCAAAUUAA:29;UCCUACAGGAGAAGUUAGUUGCCAAAUUAA:29;UCCUACAGGAGAAGUUAGUUGCCAAAUUAAU:29;UCCUACAGGAGAAGUUAGUUGCCAAAUUAA:29;UCCUACAGGAGAAGUUAGUUGCCAAAUUAA:29;UCCUACAGGAGAAGUUAGUU…	.	.	chr17:27308130-27308131,-	61.4554	71.6767	72.0545	73.173	43.7312	83.0638	76.5507	71.1948	48.1218	9.89226	10.9166	9.96766	44.0156	67.8539	0	0	55.7297
7-qD2-11976	UUUUGCUAAGAAAGUAAAUUCUUUAGAACUCU:31;UUUUGCUAAGAAAGUAAAUUCUUUAGAACUCU:31;UUUUGCUAAGAAAGUAAAUUCUUUAGAACUCUG:31;UUUUGCUAAGAAAGUAAAUUCUUUAGAACUCU:31;UUUUGCUAAGAAAGUAAAUUCUUUAGAACUCU:31;UUUUGCUAAGAAAGUAAAUUCUUUAGAACUCU:31;UUUUGCUAAGAAAGUAAAUUCUUUAGAACUCU:31;UUUUGCUAAGAAAGUAAAUUCUUUAGAACUCUGAA:31;UUUUGCUAAGAAAGUAAAUUCUUUAGAACUCUG:31;UUUUGCUAAGAAAGUAAAUUCUUUAGAACUCUG:31;UUUUGCUAAGAAAGUAAAUUCUUUAGAACUCU:…	ENSMUSG00000108448	.	chr7:73825748-73825749,+	401.882	479.293	353.007	419.526	435.597	409.885	353.806	308.959	411.71	84.952	78.2356	86.0174	404.778	414.952	380.245	330.267	234.06
2-qE1-35981	UAGUUAUAUGUUCUCUGACAUGACACAUGGA:29;UAGUUAUAUGUUCUCUGACAUGACACAUGGA:30;UAGUUAUAUGUUCUCUGACAUGACACAUGGA:29;UAGUUAUAUGUUCUCUGACAUGACACAUGGA:29;UAGUUAUAUGUUCUCUGACAUGACACAUGGA:30;UAGUUAUAUGUUCUCUGACAUGACACAUGGA:29;UAGUUAUAUGUUCUCUGACAUGACACAUGGA:29;UAGUUAUAUGUUCUCUGACAUGACACAUGGA:30;UAGUUAUAUGUUCUCUGACAUGACACAUGGA:29;UAGUUAUAUGUUCUCUGACAUGACACAUGGAG:29;UAGUUAUAUGUUCUCUGACAUGACACAUGGA:30;UAGUUAUAUGUUC…	.	.	chr2:92567959-92567960,+	37.9462	41.2684	35.119	47.9689	30.0116	46.5778	36.6672	40.9706	34.7546	6.94192	7.90754	7.38344	30.852	27.3544	41.3881	30.9445	32.478
7-qD1-19431	UAGCUCCACUCUGUGCCUCAGUUUCCUUUU:26;UAGCUCCACUCUGUGCCUCAGUUUCCUUUUG:26;UAGCUCCACUCUGUGCCUCAGUUUCCUUUUGU:30;UAGCUCCACUCUGUGCCUCAGUUUCCUUUU:26;UAGCUCCACUCUGUGCCUCAGUUUCCUUUU:30;UAGCUCCACUCUGUGCCUCAGUUUCCUUUU:26;UAGCUCCACUCUGUGCCUCAGUUUCCUUUU:25;UAGCUCCACUCUGUGCCUCAGUUUCCUUUU:25;UAGCUCCACUCUGUGCCUCAGUUUCCUUUU:26;UAGCUCCACUCUGUGCCUCAGUUUCCUUUU:26;UAGCUCCACUCUGUGCCUCAGUUUCCUUUUGU:29;UAGCUCCACUCUGUGCCUCA…	.	.	chr7:73113770-73113771,+	28.7874	20.2722	36.9355	34.9605	32.584	31.0519	30.8776	30.8959	24.0609	5.46678	4.68854	5.09458	27.5611	38.0457	27.4375	27.4704	31.8375
9-qC-31469	UUGUUUUCGGACUAGUUUGAAGACCAUGGAUGU:29;UUGUUUUCGGACUAGUUUGAAGACCAUGGAUGUC:29;UUGUUUUCGGACUAGUUUGAAGACCAUGGAUGU:29;UUGUUUUCGGACUAGUUUGAAGACCAUGGAU:29;UUGUUUUCGGACUAGUUUGAAGACCAUGGAUGU:29;UUGUUUUCGGACUAGUUUGAAGACCAUGGAUGU:29;UUGUUUUCGGACUAGUUUGAAGACCAUGGAU:29;UUGUUUUCGGACUAGUUUGAAGACCAUGGAUGU:29;UUGUUUUCGGACUAGUUUGAAGACCAUGGAUGU:29;UUGUUUUCGGACUAGUUUGAAGACCAUGGAUGUC:29;UUGUUUUCGGACUAGUUUGAAGACCAUGGAU…	.	L1M2	chr9:67696202-67696203,-	243.279	255.574	236.751	234.966	252.955	227.455	203.278	233.062	286.949	47.8994	51.9236	47.9924	249.284	0	188.959	0	268.421
7-qD2-24830	UGGUAGAGCAGAGUUACUCGGUAGAUAGUAU:29;UGGUAGAGCAGAGUUACUCGGUAGAUAGUAUC:29;UGGUAGAGCAGAGUUACUCGGUAGAUAGUAUC:29;UGGUAGAGCAGAGUUACUCGGUAGAUAGUAUC:29;UGGUAGAGCAGAGUUACUCGGUAGAUAGUAUCCU:29;UGGUAGAGCAGAGUUACUCGGUAGAUAGUAUC:29;UGGUAGAGCAGAGUUACUCGGUAGAUAGUAUC:29;UGGUAGAGCAGAGUUACUCGGUAGAUAGUAUC:29;UGGUAGAGCAGAGUUACUCGGUAGAUAGUAUC:29;UGGUAGAGCAGAGUUACUCGGUAGAUAGUAUC:29;UGGUAGAGCAGAGUUACUCGGUAGAUAGUAUC:29;UG…	.	ORR1F	chr7:73810721-73810722,-	157.925	180.278	200.421	170.737	146.628	168.456	179.476	202.166	130.998	25.1644	26.0318	24.513	137.394	207.245	207.645	257.24	127.654
5-qG2-950	UCAUAGUUGAAGUCCUUCCUCAAAACAAACA:30;UCAUAGUUGAAGUCCUUCCUCAAAACAAACA:30;UCAUAGUUGAAGUCCUUCCUCAAAACAAACA:30;UCAUAGUUGAAGUCCUUCCUCAAAACAAACA:30;UCAUAGUUGAAGUCCUUCCUCAAAACAAACA:30;UCAUAGUUGAAGUCCUUCCUCAAAACAAACA:30;UCAUAGUUGAAGUCCUUCCUCAAAACAAACA:30;UCAUAGUUGAAGUCCUUCCUCAAAACAAACAAAC:30;UCAUAGUUGAAGUCCUUCCUCAAAACAAACAA:30;UCAUAGUUGAAGUCCUUCCUCAAAACAAACAAACAAACAAAAGCUGUUU:30;UCAUAGUUGAAGUCCUUCCUCAAAACA…	ENSMUSG00000097908	ID_B1	chr5:136935030-136935031,+	76.9389	73.8488	65.394	94.3118	92.6071	64.4326	61.112	61.1201	88.2234	13.9706	14.5555	18.311	88.0311	66.5386	81.5359	57.4057	96.4926
10-qB5.1-5404	UGACCCACACAAUGAAAGUGAAGUGCAGUUU:29;UGACCCACACAAUGAAAGUGAAGUGCAGUUU:29;UGACCCACACAAUGAAAGUGAAGUGCAGUUU:29;UGACCCACACAAUGAAAGUGAAGUGCAGUU:29;UGACCCACACAAUGAAAGUGAAGUGCAGUUU:29;UGACCCACACAAUGAAAGUGAAGUGCAGUUU:29;UGACCCACACAAUGAAAGUGAAGUGCAGUUUU:29;UGACCCACACAAUGAAAGUGAAGUGCAGUU:29;UGACCCACACAAUGAAAGUGAAGUGCAGUUUU:29;UGACCCACACAAUGAAAGUGAAGUGCAGUUU:29;UGACCCACACAAUGAAAGUGAAGUGCAGUUUUU:29;UGACCCACACAA…	.	.	chr10:66697081-66697082,-	31.987	51.4046	31.486	44.7169	19.7219	31.0518	26.3747	27.5376	28.5167	5.90064	6.22804	6.71894	28.7952	27.6224	26.6132	26.2375	24.1246
7-qD1-9417	UAAAAUGAAAGCCACAUAUGGUACAAGGGAG:30;UAAAAUGAAAGCCACAUAUGGUACAAGGGAG:30;UAAAAUGAAAGCCACAUAUGGUACAAGGGAG:30;UAAAAUGAAAGCCACAUAUGGUACAAGGGAGA:30;UAAAAUGAAAGCCACAUAUGGUACAAGGGAGA:30;UAAAAUGAAAGCCACAUAUGGUACAAGGGAG:30;UAAAAUGAAAGCCACAUAUGGUACAAGGGAGA:30;UAAAAUGAAAGCCACAUAUGGUACAAGGGAGA:30;UAAAAUGAAAGCCACAUAUGGUACAAGGGAG:30;UAAAAUGAAAGCCACAUAUGGUACAAGGGAGA:30;UAAAAUGAAAGCCACAUAUGGUACAAGGGAG:30;UAAAAUGAA…	.	.	chr7:69889091-69889092,-	90.0511	92.6729	70.2381	82.9293	102.897	93.932	85.5568	85.9711	115.849	15.7061	19.104	17.2035	90.4993	81.1832	120.795	124.937	89.2319
8-qE1-3748	UUAGCUUCUGAGUGAUAUCAUUGCUGGUAUU:29;UUAGCUUCUGAGUGAUAUCAUUGCUGGUAUUG:29;UUAGCUUCUGAGUGAUAUCAUUGCUGGUAUU:29;UUAGCUUCUGAGUGAUAUCAUUGCUGGUAUU:29;UUAGCUUCUGAGUGAUAUCAUUGCUGGUAUUGA:29;UUAGCUUCUGAGUGAUAUCAUUGCUGGUAUUG:29;UUAGCUUCUGAGUGAUAUCAUUGCUGGUAUUGAAAAGGCCGUGUCGCUU:29;UUAGCUUCUGAGUGAUAUCAUUGCUGGUAUU:29;UUAGCUUCUGAGUGAUAUCAUUGCUGGUAUUG:29;UUAGCUUCUGAGUGAUAUCAUUGCUGGUAUUG:29;UUAGCUUCUGAGUGAUAUCAUUGCU…	.	.	chr8:110129510-110129511,+	62.9459	78.1928	78.1096	52.0342	66.0254	54.3408	68.188	63.135	64.1625	9.45838	11.0565	11.8135	69.5199	60.3832	78.1154	63.4563	20.3561
10-qC1-875	UAGAUGGACCUGCUUGGAAGUUACUCUAGAACC:29;UAGAUGGACCUGCUUGGAAGUUACUCUAGAACCU:29;UAGAUGGACCUGCUUGGAAGUUACUCUAGAACC:29;UAGAUGGACCUGCUUGGAAGUUACUCUAGAACCU:29;UAGAUGGACCUGCUUGGAAGUUACUCUAGAACCU:29;UAGAUGGACCUGCUUGGAAGUUACUCUAGAACCU:29;UAGAUGGACCUGCUUGGAAGUUACUCUAGAACCUG:29;UAGAUGGACCUGCUUGGAAGUUACUCUAGAACC:29;UAGAUGGACCUGCUUGGAAGUUACUCUAGAACCU:29;UAGAUGGACCUGCUUGGAAGUUACUCUAGAACCU:29;UAGAUGGACCUGCUUGGAAGU…	.	.	chr10:86620832-86620833,+	80.1785	68.0567	74.4765	82.9293	80.6025	86.9453	92.6329	75.8964	68.6183	17.9622	17.3545	15.2838	78.9813	77.5819	86.813	89.9539	96.6988
13-qA5-967	UAGGAAUCGAUUAAGCCACUGUCCCCCUCUG:30;UAGGAAUCGAUUAAGCCACUGUCCCCCUCUGA:30;UAGGAAUCGAUUAAGCCACUGUCCCCCUCUG:30;UAGGAAUCGAUUAAGCCACUGUCCCCCUCUG:30;UAGGAAUCGAUUAAGCCACUGUCCCCCUCUGA:30;UAGGAAUCGAUUAAGCCACUGUCCCCCUCUGA:30;UAGGAAUCGAUUAAGCCACUGUCCCCCUCUG:30;UAGGAAUCGAUUAAGCCACUGUCCCCCUCUG:30;UAGGAAUCGAUUAAGCCACUGUCCCCCUCUGA:30;UAGGAAUCGAUUAAGCCACUGUCCCCCUCUG:30;UAGGAAUCGAUUAAGCCACUGUCCCCCUCUGAGGAGAGCGUGAGG…	ENSMUSG00000113211	LTR72_RN	chr13:52122596-52122597,+	337.011	302.635	310.622	364.239	362.711	370.293	299.127	320.377	351.111	60.3948	64.7998	77.2308	350.89	348.766	397.505	425.538	316.518
7-qD2-11976	UGCUCUAGGUAGGUGACUCCAGCUGCUUUAU:26;UGCUCUAGGUAGGUGACUCCAGCUGCUUUAUAG:30;UGCUCUAGGUAGGUGACUCCAGCUGCUUUA:26;UGCUCUAGGUAGGUGACUCCAGCUGCUUUAU:26;UGCUCUAGGUAGGUGACUCCAGCUGCUUUAU:26;UGCUCUAGGUAGGUGACUCCAGCUGCUUUAUAG:30;UGCUCUAGGUAGGUGACUCCAGCUGCUUUAUA:30;UGCUCUAGGUAGGUGACUCCAGCUGCUUUAUAGA:26;UGCUCUAGGUAGGUGACUCCAGCUGCUUUA:26;UGCUCUAGGUAGGUGACUCCAGCUGCUUUAU:26;UGCUCUAGGUAGGUGACUCCAGCUGCUUUAUA:26;UGCUCUA…	ENSMUSG00000108448	.	chr7:73820672-73820673,+	50.0129	52.8525	56.917	47.1559	48.876	52.0119	54.0358	52.3887	52.5775	8.50386	8.81724	9.96768	46.895	47.8231	59.4733	53.891	34.7246
7-qB5-6255	UAGGUAACAUAGCACUCUGACUCUGAGGCUA:29;UAGGUAACAUAGCACUCUGACUCUGAGGCUA:29;UAGGUAACAUAGCACUCUGACUCUGAGGCUA:29;UAGGUAACAUAGCACUCUGACUCUGAGGCU:29;UAGGUAACAUAGCACUCUGACUCUGAGGCUA:30;UAGGUAACAUAGCACUCUGACUCUGAGGCU:29;UAGGUAACAUAGCACUCUGACUCUGAGGCU:29;UAGGUAACAUAGCACUCUGACUCUGAGGCU:30;UAGGUAACAUAGCACUCUGACUCUGAGGCUAUU:29;UAGGUAACAUAGCACUCUGACUCUGAGGCUA:29;UAGGUAACAUAGCACUCUGACUCUGAGGCU:29;UAGGUAACAUAGCACUC…	.	.	chr7:52907543-52907544,+	17.0194	19.5482	15.743	20.3258	18.8644	20.1837	14.1522	12.7613	12.476	4.85936	2.79912	2.51038	19.3339	18.8184	19.2515	18.6083	16.9822
2-qE1-35981	UGCAAGGCUAUAUCGAUGAGAAAAGGACAUU:29;UGCAAGGCUAUAUCGAUGAGAAAAGGACAUU:29;UGCAAGGCUAUAUCGAUGAGAAAAGGACAUUUUUU:29;UGCAAGGCUAUAUCGAUGAGAAAAGGACAUU:29;UGCAAGGCUAUAUCGAUGAGAAAAGGACAUUU:29;UGCAAGGCUAUAUCGAUGAGAAAAGGACAUUU:29;UGCAAGGCUAUAUCGAUGAGAAAAGGACAUUUU:29;UGCAAGGCUAUAUCGAUGAGAAAAGGACAUU:29;UGCAAGGCUAUAUCGAUGAGAAAAGGACAUU:29;UGCAAGGCUAUAUCGAUGAGAAAAGGACAUUU:29;UGCAAGGCUAUAUCGAUGAGAAAAGGACAUUU:29;UGCA…	.	.	chr2:92577504-92577505,+	227.883	220.822	245.834	204.071	234.09	195.627	249.594	244.48	222.786	44.168	47.865	44.4484	234.887	216.419	250.215	287.788	247.065
15-qD1-17920	UAUUUUUUUCUCUGUCAGCAGACGAGUCUCUUGGU:30;UAUUUUUUUCUCUGUCAGCAGACGAGUCUCUU:30;UAUUUUUUUCUCUGUCAGCAGACGAGUCUCUU:30;UAUUUUUUUCUCUGUCAGCAGACGAGUCUCU:30;UAUUUUUUUCUCUGUCAGCAGACGAGUCUCUUGGU:30;UAUUUUUUUCUCUGUCAGCAGACGAGUCUCUUGGU:30;UAUUUUUUUCUCUGUCAGCAGACGAGUCUCU:30;UAUUUUUUUCUCUGUCAGCAGACGAGUCUCU:30;UAUUUUUUUCUCUGUCAGCAGACGAGUCUCUU:30;UAUUUUUUUCUCUGUCAGCAGACGAGUCUCU:30;UAUUUUUUUCUCUGUCAGCAGACGAGUCUCUUGG…	.	.	chr15:59271602-59271603,-	45.7507	55.7486	53.284	46.3429	31.7265	38.8148	54.0358	51.0454	47.2307	8.06998	8.39736	8.63866	45.2497	43.3601	45.8121	33.2018	41.8033
17-qA3.3-27363	AAAGCCUUGAACUGGAAUUGACAAUUACCCG:25;AAAGCCUUGAACUGGAAUUGACAAUUACCC:25;AAAGCCUUGAACUGGAAUUGACAAUUACCC:25;AAAGCCUUGAACUGGAAUUGACAAUUACCC:26;AAAGCCUUGAACUGGAAUUGACAAUUACCC:25;AAAGCCUUGAACUGGAAUUGACAAUUACCCG:25;AAAGCCUUGAACUGGAAUUGACAAUUACCC:25;AAAGCCUUGAACUGGAAUUGACAAUUACCCG:25;AAAGCCUUGAACUGGAAUUGACAAUUACCCG:25;AAAGCCUUGAACUGGAAUUGACAAUUACCC:25;AAAGCCUUGAACUGGAAUUGACAAUUACCCG:26;AAAGCCUUGAACUGGAAUUG…	.	.	chr17:27324720-27324721,-	19.3652	27.5123	11.5045	15.4476	24.0093	20.1837	21.2284	14.1046	19.6052	3.3842	3.77882	3.98706	23.0362	21.1291	0	0	27.1206
5-qG3-23659	UGACUAAGGAUAUGGAUAGGUUUCAUGUCU:29;UGACUAAGGAUAUGGAUAGGUUUCAUGUCU:29;UGACUAAGGAUAUGGAUAGGUUUCAUGUCU:29;UGACUAAGGAUAUGGAUAGGUUUCAUGUC:29;UGACUAAGGAUAUGGAUAGGUUUCAUGUCU:29;UGACUAAGGAUAUGGAUAGGUUUCAUGUCU:29;UGACUAAGGAUAUGGAUAGGUUUCAUGUCU:29;UGACUAAGGAUAUGGAUAGGUUUCAUGUCU:29;UGACUAAGGAUAUGGAUAGGUUUCAUGUCU:29;UGACUAAGGAUAUGGAUAGGUUUCAUGUCU:29;UGACUAAGGAUAUGGAUAGGUUUCAUGUC:29;UGACUAAGGAUAUGGAUAGGUUUCAUG…	.	.	chr5:149807801-149807802,-	54.8981	56.4726	47.8345	56.9123	54.8783	65.2089	61.7552	71.1948	49.013	10.2393	10.4267	9.30314	45.661	56.4399	63.1403	62.799	43.4724
17-qA3.3-26735	UAAUUCCAAUUAGACUUUUCCAGAUCCAUUG:27;UAAUUCCAAUUAGACUUUUCCAGAUCCAUUG:27;UAAUUCCAAUUAGACUUUUCCAGAUCCAUU:27;UAAUUCCAAUUAGACUUUUCCAGAUCCAUUG:27;UAAUUCCAAUUAGACUUUUCCAGAUCCAUUG:27;UAAUUCCAAUUAGACUUUUCCAGAUCCAUUG:27;UAAUUCCAAUUAGACUUUUCCAGAUCCAUUG:27;UAAUUCCAAUUAGACUUUUCCAGAUCCAUUG:27;UAAUUCCAAUUAGACUUUUCCAGAUCCAUUG:27;UAAUUCCAAUUAGACUUUUCCAGAUCCAUUG:27;UAAUUCCAAUUAGACUUUUCCAGAUCCAUUG:27;UAAUUCCAAUUAGAC…	.	.	chr17:27329003-27329004,+	24.5298	30.4083	18.165	26.0171	19.7219	24.0653	25.7314	25.5226	22.2786	5.20644	5.17838	5.16842	24.6816	28.7112	0	0	19.7783
12-qE-23911	UGAACUUCGAGUGAGUAGAUUAAGCUGUGUUGU:30;UGAACUUCGAGUGAGUAGAUUAAGCUGUGUUGU:29;UGAACUUCGAGUGAGUAGAUUAAGCUGUGUUGU:29;UGAACUUCGAGUGAGUAGAUUAAGCUGUGUUG:29;UGAACUUCGAGUGAGUAGAUUAAGCUGUGUUGU:29;UGAACUUCGAGUGAGUAGAUUAAGCUGUGUUGUCU:29;UGAACUUCGAGUGAGUAGAUUAAGCUGUGUUGU:29;UGAACUUCGAGUGAGUAGAUUAAGCUGUGUUGU:29;UGAACUUCGAGUGAGUAGAUUAAGCUGUGUUGUC:29;UGAACUUCGAGUGAGUAGAUUAAGCUGUGUUGUC:29;UGAACUUCGAGUGAGUAGAUUAAGCU…	.	.	chr12:98405742-98405743,-	193.27	190.414	204.659	180.493	192.074	185.535	198.775	227.017	206.746	38.6144	35.7588	35.1452	185.935	230.471	206.701	248.192	234.073
2-qE1-35981	UUACUUCUAAGGUUACCAGUUACACACUUCC:30;UUACUUCUAAGGUUACCAGUUACACACUUC:30;UUACUUCUAAGGUUACCAGUUACACACUUCCUC:30;UUACUUCUAAGGUUACCAGUUACACACUUCC:30;UUACUUCUAAGGUUACCAGUUACACACUUCCUCAU:30;UUACUUCUAAGGUUACCAGUUACACACUUC:30;UUACUUCUAAGGUUACCAGUUACACACUUCCU:30;UUACUUCUAAGGUUACCAGUUACACACUUC:30;UUACUUCUAAGGUUACCAGUUACACACUUCC:30;UUACUUCUAAGGUUACCAGUUACACACUUCC:30;UUACUUCUAAGGUUACCAGUUACACACUUCCU:30;UUACUUCUA…	.	.	chr2:92563101-92563102,+	16.3768	20.9962	12.11	23.578	18.007	14.7497	16.0821	12.7613	16.0406	2.86354	2.93908	3.8394	13.9863	18.0588	0	19.499	16.5971
.	UCAACUAACCUGGACCCUUGGGGGCUCUCUA:30;UCAACUAACCUGGACCCUUGGGGGCUCUCUA:30;UCAACUAACCUGGACCCUUGGGGGCUCUCUA:30;UCAACUAACCUGGACCCUUGGGGGCUCUCUA:30;UCAACUAACCUGGACCCUUGGGGGCUCUCUA:30;UCAACUAACCUGGACCCUUGGGGGCUCUCUA:30;UCAACUAACCUGGACCCUUGGGGGCUCUCUAG:30;UCAACUAACCUGGACCCUUGGGGGCUCUCUA:30;UCAACUAACCUGGACCCUUGGGGGCUCUCUA:30;UCAACUAACCUGGACCCUUGGGGGCUCUCUA:30;UCAACUAACCUGGACCCUUGGGGGCUCUCUA:30;UCAACUAACCUGG…	.	Lx4B	chr8:27826061-27826062,-	40.7752	55.7486	40.5686	52.0342	32.584	41.9201	38.597	37.6123	39.2104	8.15676	6.85786	7.45728	38.6679	42.4033	57.0499	51.2647	29.5659
7-qD1-19431	UGACAGAGAAGGGACAAACGAAGGGUUCAG:27;UGACAGAGAAGGGACAAACGAAGGGUUCAG:29;UGACAGAGAAGGGACAAACGAAGGGUUCAG:28;UGACAGAGAAGGGACAAACGAAGGGUUCAG:27;UGACAGAGAAGGGACAAACGAAGGGUUCAG:27;UGACAGAGAAGGGACAAACGAAGGGUUCAGCC:28;UGACAGAGAAGGGACAAACGAAGGGUUCAGCCCC:28;UGACAGAGAAGGGACAAACGAAGGGUUCA:28;UGACAGAGAAGGGACAAACGAAGGGUUCAG:27;UGACAGAGAAGGGACAAACGAAGGGUUCAG:28;UGACAGAGAAGGGACAAACGAAGGGUUCAGCCCCC:28;UGACAGAGAAGGGAC…	.	.	chr7:73121240-73121241,+	21.4308	16.6522	22.4035	21.1389	18.8644	20.1837	32.1642	24.1794	15.1495	3.64452	4.40862	4.87308	21.8021	21.7602	0	15.7399	23.3847
7-qD1-16444	UGAUCAAUAUGAUUGAUAUUUUGCACGCCUUU:31;UGAUCAAUAUGAUUGAUAUUUUGCACGCCUU:31;UGAUCAAUAUGAUUGAUAUUUUGCACGCCUU:31;UGAUCAAUAUGAUUGAUAUUUUGCACGCCUUU:31;UGAUCAAUAUGAUUGAUAUUUUGCACGCCUUU:30;UGAUCAAUAUGAUUGAUAUUUUGCACGCCUUUA:31;UGAUCAAUAUGAUUGAUAUUUUGCACGCCUU:31;UGAUCAAUAUGAUUGAUAUUUUGCACGCCUUU:31;UGAUCAAUAUGAUUGAUAUUUUGCACGCCUUUA:31;UGAUCAAUAUGAUUGAUAUUUUGCACGCCUUU:31;UGAUCAAUAUGAUUGAUAUUUUGCACGCCUU:31;UGAUC…	.	.	chr7:69934254-69934255,+	34.0371	49.9565	26.642	33.3344	29.1541	38.8148	36.0239	21.4928	27.6255	7.7229	7.76756	6.34978	36.1998	44.6977	44.9356	51.8585	39.5229
2-qE1-35981	UGUCUCCUGGCAAAAGCACCUCUGGGUCGUUUC:30;UGUCUCCUGGCAAAAGCACCUCUGGGUCGUUU:31;UGUCUCCUGGCAAAAGCACCUCUGGGUCGUUUC:31;UGUCUCCUGGCAAAAGCACCUCUGGGUCGUUUC:31;UGUCUCCUGGCAAAAGCACCUCUGGGUCGUUU:31;UGUCUCCUGGCAAAAGCACCUCUGGGUCGUUUCC:25;UGUCUCCUGGCAAAAGCACCUCUGGGUCGUUUC:30;UGUCUCCUGGCAAAAGCACCUCUGGGUCGUU:28;UGUCUCCUGGCAAAAGCACCUCUGGGUCGUUUCC:30;UGUCUCCUGGCAAAAGCACCUCUGGGUCGUUU:31;UGUCUCCUGGCAAAAGCACCUCUGGGUCGUUU…	.	.	chr2:92573185-92573186,+	48.0835	40.5444	44.807	48.782	50.591	39.5912	42.4567	45.6721	32.9724	12.7558	11.0565	10.4107	60.47	50.9085	72.1989	86.0929	48.2842
9-qA5.3-1495	UAGUUAGCCGACCACAGUGUAGAUAAGGCACCU:30;UAGUUAGCCGACCACAGUGUAGAUAAGGCACC:30;UAGUUAGCCGACCACAGUGUAGAUAAGGCACC:30;UAGUUAGCCGACCACAGUGUAGAUAAGGCACCU:30;UAGUUAGCCGACCACAGUGUAGAUAAGGCACCU:30;UAGUUAGCCGACCACAGUGUAGAUAAGGCACC:30;UAGUUAGCCGACCACAGUGUAGAUAAGGCACCU:30;UAGUUAGCCGACCACAGUGUAGAUAAGGCACCU:30;UAGUUAGCCGACCACAGUGUAGAUAAGGCACCU:30;UAGUUAGCCGACCACAGUGUAGAUAAGGCACCU:30;UAGUUAGCCGACCACAGUGUAGAUAAGGCACC…	.	.	chr9:54252253-54252254,+	78.9926	78.1927	76.293	69.1078	96.0371	69.0905	70.7612	67.1649	87.3322	16.5739	15.2552	17.3511	88.0311	67.7991	89.3442	75.0204	91.4557
4-qC5-17839	UUUUUUUUUCUUCUACCUUCUACAGUAGCAAA:29;UUUUUUUUUCUUCUACCUUCUACAGUAGCAA:29;UUUUUUUUUCUUCUACCUUCUACAGUAGCAAA:29;UUUUUUUUUCUUCUACCUUCUACAGUAGCA:29;UUUUUUUUUCUUCUACCUUCUACAGUAGCA:29;UUUUUUUUUCUUCUACCUUCUACAGUAGCA:29;UUUUUUUUUCUUCUACCUUCUACAGUAGCAA:29;UUUUUUUUUCUUCUACCUUCUACAGUAGCAAA:29;UUUUUUUUUCUUCUACCUUCUACAGUAGCAAA:29;UUUUUUUUUCUUCUACCUUCUACAGUAGCAAA:29;UUUUUUUUUCUUCUACCUUCUACAGUAGCAA:29;UUUUUUUUUCUU…	.	.	chr4:94329440-94329441,-	24.9072	34.7524	23.6145	35.7735	18.8644	23.2889	19.2985	11.418	28.5166	4.51226	4.96844	5.02074	30.852	28.6394	30.5493	35.7161	27.4912
4-qC5-17839	UAGUCUCUUCUGUAUAAAUUAGUCAUCUUAGUU:30;UAGUCUCUUCUGUAUAAAUUAGUCAUCUUAGU:30;UAGUCUCUUCUGUAUAAAUUAGUCAUCUUAGUU:30;UAGUCUCUUCUGUAUAAAUUAGUCAUCUUAGUU:30;UAGUCUCUUCUGUAUAAAUUAGUCAUCUUAGUU:30;UAGUCUCUUCUGUAUAAAUUAGUCAUCUUAGUU:30;UAGUCUCUUCUGUAUAAAUUAGUCAUCUUAGU:30;UAGUCUCUUCUGUAUAAAUUAGUCAUCUUAGUU:30;UAGUCUCUUCUGUAUAAAUUAGUCAUCUUAGU:30;UAGUCUCUUCUGUAUAAAUUAGUCAUCUUAGUU:30;UAGUCUCUUCUGUAUAAAUUAGUCAUCUUAGU…	.	.	chr4:94308710-94308711,-	60.9953	68.0568	89.0086	65.8557	62.5957	45.8016	88.7732	63.135	56.1422	7.63612	11.2665	9.08164	52.6541	61.4386	68.4357	57.6434	56.7354
2-qE1-35981	UGGUUUGACGAUUGCUCUUUGAGUCUCACUU:30;UGGUUUGACGAUUGCUCUUUGAGUCUCACUUAA:30;UGGUUUGACGAUUGCUCUUUGAGUCUCACUU:30;UGGUUUGACGAUUGCUCUUUGAGUCUCACUU:30;UGGUUUGACGAUUGCUCUUUGAGUCUCACUU:30;UGGUUUGACGAUUGCUCUUUGAGUCUCACUU:30;UGGUUUGACGAUUGCUCUUUGAGUCUCACUU:30;UGGUUUGACGAUUGCUCUUUGAGUCUCACUU:27;UGGUUUGACGAUUGCUCUUUGAGUCUCACUU:30;UGGUUUGACGAUUGCUCUUUGAGUCUCACUU:30;UGGUUUGACGAUUGCUCUUUGAGUCUCACUU:30;UGGUUUGACGAU…	.	.	chr2:92572221-92572222,+	38.0334	37.6484	41.174	34.9604	35.1565	34.9334	34.094	40.9705	40.1016	7.46258	7.90752	8.1218	39.902	39.4325	35.8692	40.7961	28.5704
15-qD1-17920	UACUGCACUGAAGUUUCUUUGAAGUUGGUAGUU:30;UACUGCACUGAAGUUUCUUUGAAGUUGGUAGU:30;UACUGCACUGAAGUUUCUUUGAAGUUGGUAGUU:30;UACUGCACUGAAGUUUCUUUGAAGUUGGUAGU:30;UACUGCACUGAAGUUUCUUUGAAGUUGGUA:30;UACUGCACUGAAGUUUCUUUGAAGUUGGUAGU:30;UACUGCACUGAAGUUUCUUUGAAGUUGGUAGU:30;UACUGCACUGAAGUUUCUUUGAAGUUGGUAGUU:30;UACUGCACUGAAGUUUCUUUGAAGUUGGUAGU:30;UACUGCACUGAAGUUUCUUUGAAGUUGGUAGUU:30;UACUGCACUGAAGUUUCUUUGAAGUUGGUAGU:30;U…	.	.	chr15:59259289-59259290,-	29.7019	29.6843	24.22	28.4562	31.7265	28.723	30.8776	27.5376	37.4282	5.20644	7.06778	5.68526	27.9725	30.2783	74.1597	78.8184	23.0682
9-qC-31469	UGGAGAAACUGGACCCAGACCUGCUGCCGUU:26;UGGAGAAACUGGACCCAGACCUGCUGCCGUU:30;UGGAGAAACUGGACCCAGACCUGCUGCCGUU:26;UGGAGAAACUGGACCCAGACCUGCUGCCGUU:30;UGGAGAAACUGGACCCAGACCUGCUGCCGUU:27;UGGAGAAACUGGACCCAGACCUGCUGCCGUUC:27;UGGAGAAACUGGACCCAGACCUGCUGCCGUU:26;UGGAGAAACUGGACCCAGACCUGCUGCCGUU:27;UGGAGAAACUGGACCCAGACCUGCUGCCGUU:27;UGGAGAAACUGGACCCAGACCUGCUGCCGUU:30;UGGAGAAACUGGACCCAGACCUGCUGCCGUUC:27;UGGAGAAACUGG…	.	.	chr9:67704746-67704747,-	18.2852	17.3762	20.587	15.4476	27.4392	20.1837	15.4388	15.4479	14.2583	3.73128	3.77882	3.76556	16.8658	0	28.4584	0	27.1929
17-qA3.3-26735	UCUCAAAGCCUUUGUACUUCUGGGCCAGG:26;UCUCAAAGCCUUUGUACUUCUGGGCCAGGA:29;UCUCAAAGCCUUUGUACUUCUGGGCCAGG:28;UCUCAAAGCCUUUGUACUUCUGGGCCAGG:26;UCUCAAAGCCUUUGUACUUCUGGGCCAGGAG:26;UCUCAAAGCCUUUGUACUUCUGGGCCAGG:29;UCUCAAAGCCUUUGUACUUCUGGGCCAGG:29;UCUCAAAGCCUUUGUACUUCUGGGCCAGGA:29;UCUCAAAGCCUUUGUACUUCUGGGCCAGG:26;UCUCAAAGCCUUUGUACUUCUGGGCCAGGA:29;UCUCAAAGCCUUUGUACUUCUGGGCCAGGA:29;UCUCAAAGCCUUUGUACUUCUGGGCCAGGA…	.	ORR1F	chr17:27363775-27363776,+	43.6249	35.4764	36.9355	29.2692	52.3059	22.5126	35.3806	25.5227	58.8156	14.3177	10.8466	10.3369	49.7746	53.1046	0	0	66.3657
6-qF3-28913	AUCAAAGAAGGUUUUCAGGAGACUAUGCAAGU:28;AUCAAAGAAGGUUUUCAGGAGACUAUGCA:28;AUCAAAGAAGGUUUUCAGGAGACUAUGCAA:28;AUCAAAGAAGGUUUUCAGGAGACUAUGCAA:28;AUCAAAGAAGGUUUUCAGGAGACUAUGCAA:28;AUCAAAGAAGGUUUUCAGGAGACUAUGCAA:28;AUCAAAGAAGGUUUUCAGGAGACUAUGCAA:28;AUCAAAGAAGGUUUUCAGGAGACUAUGCAA:28;AUCAAAGAAGGUUUUCAGGAGACUAUGCAA:28;AUCAAAGAAGGUUUUCAGGAGACUAUGCAAGUU:28;AUCAAAGAAGGUUUUCAGGAGACUAUGCAA:28;AUCAAAGAAGGUUUUCAGGAG…	.	.	chr6:127797853-127797854,+	27.179	23.8922	27.2475	21.9519	24.0093	27.9467	32.8075	33.5825	24.0609	5.81388	4.61856	6.34976	26.7384	21.8675	24.0418	33.3128	0
7-qD1-19431	UAGUACUUAUGAAAGAUAGAAGGCUAGUACUU:31;UAGUACUUAUGAAAGAUAGAAGGCUAGUACUU:31;UAGUACUUAUGAAAGAUAGAAGGCUAGUACUU:31;UAGUACUUAUGAAAGAUAGAAGGCUAGUACUUA:30;UAGUACUUAUGAAAGAUAGAAGGCUAGUACUUA:31;UAGUACUUAUGAAAGAUAGAAGGCUAGUACUU:31;UAGUACUUAUGAAAGAUAGAAGGCUAGUACUUA:31;UAGUACUUAUGAAAGAUAGAAGGCUAGUACUU:30;UAGUACUUAUGAAAGAUAGAAGGCUAGUACUUA:31;UAGUACUUAUGAAAGAUAGAAGGCUAGUACUUA:31;UAGUACUUAUGAAAGAUAGAAGGCUAGUACUUAU…	.	.	chr7:73115133-73115134,+	29.5807	32.5803	26.0365	34.1474	26.5817	34.1571	21.8717	30.8959	33.8635	4.3387	7.06778	5.38992	30.852	28.5151	22.0359	20.3709	23.1248
12-qE-23911	UGUCCCAUGGUAAAUUCUGGCUCAGACUUGA:29;UGUCCCAUGGUAAAUUCUGGCUCAGACUUGAGA:30;UGUCCCAUGGUAAAUUCUGGCUCAGACUUGA:30;UGUCCCAUGGUAAAUUCUGGCUCAGACUUGAG:30;UGUCCCAUGGUAAAUUCUGGCUCAGACUUGA:30;UGUCCCAUGGUAAAUUCUGGCUCAGACUUGA:30;UGUCCCAUGGUAAAUUCUGGCUCAGACUUGAG:30;UGUCCCAUGGUAAAUUCUGGCUCAGACUUGA:30;UGUCCCAUGGUAAAUUCUGGCUCAGACUUGA:30;UGUCCCAUGGUAAAUUCUGGCUCAGACUUGAG:30;UGUCCCAUGGUAAAUUCUGGCUCAGACUUGA:30;UGUCCCAUG…	.	.	chr12:98394053-98394054,-	32.4027	23.1682	35.119	32.5213	38.5863	30.2756	32.8075	24.851	32.9724	7.0287	7.27772	6.57128	34.1429	35.0464	37.9718	43.0364	30.8399
.	UGUGAAAGGGUCAUUUGACCUCCAAAGGAGUU:32;UGUGAAAGGGUCAUUUGACCUCCAAAGGAGUUG:32;UGUGAAAGGGUCAUUUGACCUCCAAAGGAGUUG:32;UGUGAAAGGGUCAUUUGACCUCCAAAGGAGUU:32;UGUGAAAGGGUCAUUUGACCUCCAAAGGAGUU:32;UGUGAAAGGGUCAUUUGACCUCCAAAGGAGUU:32;UGUGAAAGGGUCAUUUGACCUCCAAAGGAGUUGU:32;UGUGAAAGGGUCAUUUGACCUCCAAAGGAGUUG:32;UGUGAAAGGGUCAUUUGACCUCCAAAGGAGUU:32;UGUGAAAGGGUCAUUUGACCUCCAAAGGAGUUG:32;UGUGAAAGGGUCAUUUGACCUCCAAAGGAGUUG…	.	URR1A	chr17:12366541-12366542,+	118.395	121.633	112.624	111.386	120.904	102.471	113.861	124.927	117.631	19.8713	25.1922	25.6944	141.508	0	158.383	0	131.863
6-qF3-28913	UCUGGUGGUUGGCGAAGUGUCUCUCCUAUG:30;UCUGGUGGUUGGCGAAGUGUCUCUCCUAUGC:29;UCUGGUGGUUGGCGAAGUGUCUCUCCUAUG:29;UCUGGUGGUUGGCGAAGUGUCUCUCCUAUG:30;UCUGGUGGUUGGCGAAGUGUCUCUCCUAUGC:29;UCUGGUGGUUGGCGAAGUGUCUCUCCUAUG:30;UCUGGUGGUUGGCGAAGUGUCUCUCCUAUG:30;UCUGGUGGUUGGCGAAGUGUCUCUCCUAUG:29;UCUGGUGGUUGGCGAAGUGUCUCUCCUAUGC:29;UCUGGUGGUUGGCGAAGUGUCUCUCCUAUG:30;UCUGGUGGUUGGCGAAGUGUCUCUCCUAUGC:30;UCUGGUGGUUGGCGAAGUGUC…	.	.	chr6:127798932-127798933,+	20.0229	18.1002	17.5595	10.5694	23.1518	29.4994	20.5851	27.5376	23.1698	4.3387	3.42892	2.87954	16.8658	21.9088	30.7275	34.7011	0
2-qE1-35981	UAAGUAGAUUUUCUGCAAGGCUAUAUCGAUGA:29;UAAGUAGAUUUUCUGCAAGGCUAUAUCGAUG:29;UAAGUAGAUUUUCUGCAAGGCUAUAUCGAUGA:29;UAAGUAGAUUUUCUGCAAGGCUAUAUCGAUG:29;UAAGUAGAUUUUCUGCAAGGCUAUAUCGAUGA:29;UAAGUAGAUUUUCUGCAAGGCUAUAUCGAUGA:29;UAAGUAGAUUUUCUGCAAGGCUAUAUCGAUGAG:29;UAAGUAGAUUUUCUGCAAGGCUAUAUCGAUG:29;UAAGUAGAUUUUCUGCAAGGCUAUAUCGAUG:29;UAAGUAGAUUUUCUGCAAGGCUAUAUCGAUGA:29;UAAGUAGAUUUUCUGCAAGGCUAUAUCGAUGA:29;UAAGUA…	.	.	chr2:92577491-92577492,+	423.863	410.513	471.08	430.095	388.435	414.543	468.311	476.871	450.919	72.3696	79.4952	80.4058	414.24	436.659	459.892	455.073	451.924
1-qD-2017	UUCUCCUGUAGCUUUGCCUUGGCUCAAGACC:31;UUCUCCUGUAGCUUUGCCUUGGCUCAAGACC:31;UUCUCCUGUAGCUUUGCCUUGGCUCAAGACC:31;UUCUCCUGUAGCUUUGCCUUGGCUCAAGACC:31;UUCUCCUGUAGCUUUGCCUUGGCUCAAGACCC:31;UUCUCCUGUAGCUUUGCCUUGGCUCAAGACC:31;UUCUCCUGUAGCUUUGCCUUGGCUCAAGACCC:31;UUCUCCUGUAGCUUUGCCUUGGCUCAAGACC:30;UUCUCCUGUAGCUUUGCCUUGGCUCAAGACCC:31;UUCUCCUGUAGCUUUGCCUUGGCUCAAGACC:31;UUCUCCUGUAGCUUUGCCUUGGCUCAAGACCCAUC:31;UUCUCCU…	ENSMUSG00000100253	.	chr1:91405080-91405081,-	26.9753	30.4084	26.0365	28.4562	19.7219	34.157	27.0179	26.8659	24.952	5.38	5.52826	5.5376	23.8589	30.1713	35.139	32.7127	27.6252
17-qA3.3-26735	UCUUCUGUAUAAAGACACACCUACCUAGCCCUG:32;UCUUCUGUAUAAAGACACACCUACCUAGCCCU:29;UCUUCUGUAUAAAGACACACCUACCUAGCCCUG:29;UCUUCUGUAUAAAGACACACCUACCUAGCCCUG:29;UCUUCUGUAUAAAGACACACCUACCUAGCCCUG:31;UCUUCUGUAUAAAGACACACCUACCUAGCCCU:31;UCUUCUGUAUAAAGACACACCUACCUAGCCCU:31;UCUUCUGUAUAAAGACACACCUACCUAGCCCUG:31;UCUUCUGUAUAAAGACACACCUACCUAGCCCUG:32;UCUUCUGUAUAAAGACACACCUACCUAGCCCUG:31;UCUUCUGUAUAAAGACACACCUACCUAGCCCU…	.	.	chr17:27336812-27336813,+	15.4298	20.9962	10.899	17.8867	12.8621	19.4074	10.9358	14.1046	16.9318	3.38418	3.14902	2.73188	14.809	15.9186	0	0	16.7264
9-qC-31469	UCCUUGGUCCUUUGGAAUCUAGUACUAAUGU:29;UCCUUGGUCCUUUGGAAUCUAGUACUAAUGUU:30;UCCUUGGUCCUUUGGAAUCUAGUACUAAUGU:29;UCCUUGGUCCUUUGGAAUCUAGUACUAAUGU:31;UCCUUGGUCCUUUGGAAUCUAGUACUAAUGU:30;UCCUUGGUCCUUUGGAAUCUAGUACUAAUGU:30;UCCUUGGUCCUUUGGAAUCUAGUACUAAUGU:29;UCCUUGGUCCUUUGGAAUCUAGUACUAAUGU:29;UCCUUGGUCCUUUGGAAUCUAGUACUAAUGU:29;UCCUUGGUCCUUUGGAAUCUAGUACUAAUGU:30;UCCUUGGUCCUUUGGAAUCUAGUACUAAUGU:29;UCCUUGGUCCUUU…	.	.	chr9:67713474-67713475,-	19.8029	20.9962	23.009	19.5128	16.292	24.8415	18.0119	13.433	20.4964	4.25194	3.56888	4.35624	20.1567	0	22.5863	0	23.0617
12-qE-23911	UGAAGAAUGCCUACAGGAUACAUGACAGACUU:29;UGAAGAAUGCCUACAGGAUACAUGACAGACUU:31;UGAAGAAUGCCUACAGGAUACAUGACAGACUU:30;UGAAGAAUGCCUACAGGAUACAUGACAGACUU:31;UGAAGAAUGCCUACAGGAUACAUGACAGACUU:30;UGAAGAAUGCCUACAGGAUACAUGACAGACUU:30;UGAAGAAUGCCUACAGGAUACAUGACAGACUU:30;UGAAGAAUGCCUACAGGAUACAUGACAGACU:30;UGAAGAAUGCCUACAGGAUACAUGACAGACUU:31;UGAAGAAUGCCUACAGGAUACAUGACAGACUU:30;UGAAGAAUGCCUACAGGAUACAUGACAGACUU:29;UGAA…	.	.	chr12:98393765-98393766,-	15.5384	14.4802	11.5045	19.5128	16.292	17.8548	14.1523	23.5077	13.3672	2.86354	2.37926	2.95338	14.809	19.4114	18.9895	26.2041	16.9037
12-qE-7089	UGAAGAGAAUCGUGGAGAUGACCCGGAUCUU:26;UGAAGAGAAUCGUGGAGAUGACCCGGAUCUU:26;UGAAGAGAAUCGUGGAGAUGACCCGGAUCUU:26;UGAAGAGAAUCGUGGAGAUGACCCGGAUCUU:26;UGAAGAGAAUCGUGGAGAUGACCCGGAUCUU:26;UGAAGAGAAUCGUGGAGAUGACCCGGAUCUU:26;UGAAGAGAAUCGUGGAGAUGACCCGGAUCUU:29;UGAAGAGAAUCGUGGAGAUGACCCGGAUCUU:26;UGAAGAGAAUCGUGGAGAUGACCCGGAUCUU:26;UGAAGAGAAUCGUGGAGAUGACCCGGAUCUU:26;UGAAGAGAAUCGUGGAGAUGACCCGGAUCUUG:26;UGAAGAGAAUCGU…	.	.	chr12:98440726-98440727,+	43.7425	34.0284	43.596	39.0256	36.8713	39.5911	46.3164	39.6272	40.1015	10.4997	9.16714	10.706	53.8882	46.7006	71.4252	80.6703	48.6479
7-qD2-24830	AGGAUCUAAAAAUUGUGAUCUUUGGACAGG:29;AGGAUCUAAAAAUUGUGAUCUUUGGACAGG:29;AGGAUCUAAAAAUUGUGAUCUUUGGACAGG:29;AGGAUCUAAAAAUUGUGAUCUUUGGACAGGG:29;AGGAUCUAAAAAUUGUGAUCUUUGGACAGGG:29;AGGAUCUAAAAAUUGUGAUCUUUGGACAGGG:29;AGGAUCUAAAAAUUGUGAUCUUUGGACAGG:29;AGGAUCUAAAAAUUGUGAUCUUUGGACAGGGU:29;AGGAUCUAAAAAUUGUGAUCUUUGGACAGG:29;AGGAUCUAAAAAUUGUGAUCUUUGGACAGGG:29;AGGAUCUAAAAAUUGUGAUCUUUGGACAGG:29;AGGAUCUAAAAAUUGUGAU…	.	.	chr7:73811317-73811318,-	49.5737	36.2004	56.3115	32.5213	51.4483	45.0252	53.3926	47.687	58.8156	10.3261	11.2665	11.149	49.7746	50.3087	76.6431	88.1611	39.2129
6-qF3-28913	UGCUUUGUACCCUGUGACACCACCACCUUAGU:29;UGCUUUGUACCCUGUGACACCACCACCUUAGUU:29;UGCUUUGUACCCUGUGACACCACCACCUUAGUU:29;UGCUUUGUACCCUGUGACACCACCACCUUAGUU:29;UGCUUUGUACCCUGUGACACCACCACCUUAGU:29;UGCUUUGUACCCUGUGACACCACCACCUUAGUU:29;UGCUUUGUACCCUGUGACACCACCACCUUAGU:29;UGCUUUGUACCCUGUGACACCACCACCUUAGU:29;UGCUUUGUACCCUGUGACACCACCACCUUAGUU:29;UGCUUUGUACCCUGUGACACCACCACCUUAGU:29;UGCUUUGUACCCUGUGACACCACCACCUUAGUU:…	.	.	chr6:127801497-127801498,+	139.239	146.249	132.605	147.159	149.2	164.575	140.236	126.942	122.087	29.4164	25.822	25.399	138.628	149.95	127.501	149.635	0
7-qF3-3125	UGGUAGAUUAUAUUGUAAGUAGCCACGAUAUC:30;UGGUAGAUUAUAUUGUAAGUAGCCACGAUAUC:30;UGGUAGAUUAUAUUGUAAGUAGCCACGAUAU:30;UGGUAGAUUAUAUUGUAAGUAGCCACGAUAUC:30;UGGUAGAUUAUAUUGUAAGUAGCCACGAUAUC:30;UGGUAGAUUAUAUUGUAAGUAGCCACGAUAUC:30;UGGUAGAUUAUAUUGUAAGUAGCCACGAUAUC:30;UGGUAGAUUAUAUUGUAAGUAGCCACGAUAUC:30;UGGUAGAUUAUAUUGUAAGUAGCCACGAUAUC:30;UGGUAGAUUAUAUUGUAAGUAGCCACGAUAUC:30;UGGUAGAUUAUAUUGUAAGUAGCCACGAUAUC:30;UGGU…	ENSMUSG00000045928	.	chr7:125329908-125329909,-	37.929	52.8525	52.6785	44.7168	32.584	45.8015	45.6731	47.6871	26.7344	5.20646	4.19868	6.2021	28.3838	27.231	49.153	28.8392	33.6842
5-qF-14224	UAGUGAUCCUGAGGCAGGCAAAAAAAAAAAAA:26;UAGUGAUCCUGAGGCAGGCAAAAAAAAAAAAA:29;UAGUGAUCCUGAGGCAGGCAAAAAAAAAAAAA:29;UAGUGAUCCUGAGGCAGGCAAAAAAAAAAAAA:28;UAGUGAUCCUGAGGCAGGCAAAAAAAAAAAAAAA:25;UAGUGAUCCUGAGGCAGGCAAAAAAAAAAAAA:26;UAGUGAUCCUGAGGCAGGCAAAAAAAAAAAAAAA:27;UAGUGAUCCUGAGGCAGGCAAAAAAAAAAAAA:27;UAGUGAUCCUGAGGCAGGCAAAAAAAAAAAAAAAA:26;UAGUGAUCCUGAGGCAGGCAAAAAAAAAAAAAA:26;UAGUGAUCCUGAGGCAGGCAAAAAAAAAAAA…	.	.	chr5:113349719-113349720,+	75.5856	63.7126	70.238	67.4818	87.4623	65.9854	70.7612	96.0459	79.3119	15.0119	15.6051	14.5454	80.2153	86.0651	91.9149	115.826	74.9198
14-qA3-19970	UAAACAGUGUUGAGGCUGAGGGCUAAGGCUGGU:30;UAAACAGUGUUGAGGCUGAGGGCUAAGGCUG:30;UAAACAGUGUUGAGGCUGAGGGCUAAGGCUG:29;UAAACAGUGUUGAGGCUGAGGGCUAAGGCUG:30;UAAACAGUGUUGAGGCUGAGGGCUAAGGCUG:30;UAAACAGUGUUGAGGCUGAGGGCUAAGGCUG:26;UAAACAGUGUUGAGGCUGAGGGCUAAGGCUGG:30;UAAACAGUGUUGAGGCUGAGGGCUAAGGCUGG:30;UAAACAGUGUUGAGGCUGAGGGCUAAGGCUGGUG:26;UAAACAGUGUUGAGGCUGAGGGCUAAGGCUG:30;UAAACAGUGUUGAGGCUGAGGGCUAAGGCUGG:30;UAAACA…	.	.	chr14:24112271-24112272,+	61.0771	50.6806	67.2105	46.3428	71.1703	49.6831	73.9776	57.7617	48.1219	13.7971	13.7157	13.6594	62.1154	73.9834	41.3099	59.7118	71.0555
15-qE1-8387	UCCCAUGCAGAGUUUCACAGUGACAGCAAAC:30;UCCCAUGCAGAGUUUCACAGUGACAGCAAAC:30;UCCCAUGCAGAGUUUCACAGUGACAGCAAAC:30;UCCCAUGCAGAGUUUCACAGUGACAGCAAAC:30;UCCCAUGCAGAGUUUCACAGUGACAGCAAAC:30;UCCCAUGCAGAGUUUCACAGUGACAGCAAACA:30;UCCCAUGCAGAGUUUCACAGUGACAGCAAAC:30;UCCCAUGCAGAGUUUCACAGUGACAGCAAAC:30;UCCCAUGCAGAGUUUCACAGUGACAGCAAACA:30;UCCCAUGCAGAGUUUCACAGUGACAGCAAAC:30;UCCCAUGCAGAGUUUCACAGUGACAGCAAACAC:30;UCCCAUGCAG…	.	.	chr15:78664848-78664849,-	71.3939	81.0888	60.55	73.1729	72.8852	79.9586	61.112	69.1799	90.8968	13.7971	13.3658	12.9211	67.4632	96.9255	76.6466	83.9209	74.8314
4-qC5-17839	UACAGCUGCUAGGCAUGUCUGCUGGGAUAUAAAGA:28;UACAGCUGCUAGGCAUGUCUGCUGGGAUAUA:29;UACAGCUGCUAGGCAUGUCUGCUGGGAUAUA:30;UACAGCUGCUAGGCAUGUCUGCUGGGAUAU:30;UACAGCUGCUAGGCAUGUCUGCUGGGAUAUA:30;UACAGCUGCUAGGCAUGUCUGCUGGGAUAU:30;UACAGCUGCUAGGCAUGUCUGCUGGGAUAUA:30;UACAGCUGCUAGGCAUGUCUGCUGGGAUAU:29;UACAGCUGCUAGGCAUGUCUGCUGGGAUAUA:28;UACAGCUGCUAGGCAUGUCUGCUGGGAUAUA:29;UACAGCUGCUAGGCAUGUCUGCUGGGAUAUA:29;UACAGCUGCUAGG…	.	MER68-int	chr4:94292405-94292406,-	17.5663	19.5482	29.064	17.0737	15.4345	10.8682	20.5851	26.1943	14.2583	2.42968	2.5192	3.39638	16.0431	15.76	31.4488	29.6531	18.3984
7-qD2-24830	UAGAACUUCCCCAAUCUUAGAGAGCUCCUAGCC:30;UAGAACUUCCCCAAUCUUAGAGAGCUCCUAGCC:30;UAGAACUUCCCCAAUCUUAGAGAGCUCCUAGCCC:30;UAGAACUUCCCCAAUCUUAGAGAGCUCCUAGCC:30;UAGAACUUCCCCAAUCUUAGAGAGCUCCUAGCCCC:30;UAGAACUUCCCCAAUCUUAGAGAGCUCCUAGCCCC:30;UAGAACUUCCCCAAUCUUAGAGAGCUCCUAGC:30;UAGAACUUCCCCAAUCUUAGAGAGCUCCUAGCC:30;UAGAACUUCCCCAAUCUUAGAGAGCUCCUAGCCC:32;UAGAACUUCCCCAAUCUUAGAGAGCUCCUAGCC:30;UAGAACUUCCCCAAUCUUAGAGAG…	.	.	chr7:73790139-73790140,-	52.1798	46.3365	47.8345	59.3514	51.4484	72.1956	46.9596	53.7319	58.8156	8.67742	8.9572	9.15548	55.5336	64.5387	73.2213	80.3716	41.8354
5-qG2-2301	UUGUGUAUCCAAACCCUCUGAACUGUUCCAG:28;UUGUGUAUCCAAACCCUCUGAACUGUUCCAGU:28;UUGUGUAUCCAAACCCUCUGAACUGUUCCAGU:28;UUGUGUAUCCAAACCCUCUGAACUGUUCCAGU:28;UUGUGUAUCCAAACCCUCUGAACUGUUCCAGU:28;UUGUGUAUCCAAACCCUCUGAACUGUUCCAGUUU:28;UUGUGUAUCCAAACCCUCUGAACUGUUCCA:28;UUGUGUAUCCAAACCCUCUGAACUGUUCCAGUU:28;UUGUGUAUCCAAACCCUCUGAACUGUUCCAGU:28;UUGUGUAUCCAAACCCUCUGAACUGUUCCAGU:28;UUGUGUAUCCAAACCCUCUGAACUGUUCCAGUU:28;UU…	ENSMUSG00000105354	MER74B	chr5:143764158-143764159,+	74.5869	58.6446	74.4765	79.6772	84.8899	72.1957	86.8433	75.2246	79.312	16.6606	13.2258	11.8135	75.2789	77.7583	81.9675	94.2185	81.1074
2-qE1-35981	UUAAUUAAGAGAUGAAUUAGAUGGAACUGC:30;UUAAUUAAGAGAUGAAUUAGAUGGAACUGCA:30;UUAAUUAAGAGAUGAAUUAGAUGGAACUGC:30;UUAAUUAAGAGAUGAAUUAGAUGGAACUGC:30;UUAAUUAAGAGAUGAAUUAGAUGGAACUGC:30;UUAAUUAAGAGAUGAAUUAGAUGGAACUGCA:30;UUAAUUAAGAGAUGAAUUAGAUGGAACUGC:30;UUAAUUAAGAGAUGAAUUAGAUGGAACUGCA:30;UUAAUUAAGAGAUGAAUUAGAUGGAACUGCAU:30;UUAAUUAAGAGAUGAAUUAGAUGGAACUGCA:30;UUAAUUAAGAGAUGAAUUAGAUGGAACUGCA:30;UUAAUUAAGAGAUGAAUU…	.	.	chr2:92582474-92582475,+	24.2021	26.0643	29.064	25.204	18.0069	26.3941	23.8015	26.866	27.6255	3.90484	4.89846	3.98706	23.4475	26.3366	30.5947	37.8016	17.6067
6-qF3-28913	UCCUGGACGAGGUAGAGGCCUUCUGAGAAGU:28;UCCUGGACGAGGUAGAGGCCUUCUGAGAAGUU:28;UCCUGGACGAGGUAGAGGCCUUCUGAGAAGUU:28;UCCUGGACGAGGUAGAGGCCUUCUGAGAAGUU:29;UCCUGGACGAGGUAGAGGCCUUCUGAGAAGUU:28;UCCUGGACGAGGUAGAGGCCUUCUGAGAAGUU:28;UCCUGGACGAGGUAGAGGCCUUCUGAGAAGU:29;UCCUGGACGAGGUAGAGGCCUUCUGAGAAGU:28;UCCUGGACGAGGUAGAGGCCUUCUGAGAAGUU:28;UCCUGGACGAGGUAGAGGCCUUCUGAGAAGUU:28;UCCUGGACGAGGUAGAGGCCUUCUGAGAAGUU:29;UCCUGG…	.	.	chr6:127829581-127829582,+	34.6988	30.4083	38.1465	36.5865	32.584	34.157	36.0239	28.2093	40.9927	7.54934	6.85786	6.8666	32.9089	34.5752	43.5104	64.9707	0
15-qD1-17920	UACAGAUAAUUAACAUUGUACCACUAAUACAGC:31;UACAGAUAAUUAACAUUGUACCACUAAUACAGC:30;UACAGAUAAUUAACAUUGUACCACUAAUACAGC:31;UACAGAUAAUUAACAUUGUACCACUAAUACAG:30;UACAGAUAAUUAACAUUGUACCACUAAUACAGC:31;UACAGAUAAUUAACAUUGUACCACUAAUACAGC:31;UACAGAUAAUUAACAUUGUACCACUAAUACAGC:31;UACAGAUAAUUAACAUUGUACCACUAAUACA:30;UACAGAUAAUUAACAUUGUACCACUAAUACAG:31;UACAGAUAAUUAACAUUGUACCACUAAUACAGC:31;UACAGAUAAUUAACAUUGUACCACUAAUACAGC…	.	.	chr15:59273063-59273064,-	16.3014	25.3402	15.743	16.2607	11.1472	17.0785	20.5851	18.1345	13.3672	2.60322	3.28896	3.3964	11.5181	20.1124	0	0	12.2604
7-qD1-19431	UCCCUGACCUAGUUCAGUUCACUUCGGAAGUG:31;UCCCUGACCUAGUUCAGUUCACUUCGGAAGU:31;UCCCUGACCUAGUUCAGUUCACUUCGGAAGU:31;UCCCUGACCUAGUUCAGUUCACUUCGGAAGU:30;UCCCUGACCUAGUUCAGUUCACUUCGGAAGUG:31;UCCCUGACCUAGUUCAGUUCACUUCGGAAGU:31;UCCCUGACCUAGUUCAGUUCACUUCGGAAGUG:31;UCCCUGACCUAGUUCAGUUCACUUCGGAAGUG:31;UCCCUGACCUAGUUCAGUUCACUUCGGAAGUGC:31;UCCCUGACCUAGUUCAGUUCACUUCGGAAGUGCU:31;UCCCUGACCUAGUUCAGUUCACUUCGGAAGUGC:31;UCC…	.	.	chr7:73124115-73124116,+	15.9602	11.5841	14.532	15.4477	12.0046	16.3022	12.8657	18.1345	18.7141	4.6858	3.219	3.02722	17.2771	19.9848	18.661	26.4683	19.6836
7-qD1-19431	UAAUCUCCUACAGAGGUACUGAGAAGGUGGAA:30;UAAUCUCCUACAGAGGUACUGAGAAGGUGGAA:30;UAAUCUCCUACAGAGGUACUGAGAAGGUGGA:30;UAAUCUCCUACAGAGGUACUGAGAAGGUGGA:30;UAAUCUCCUACAGAGGUACUGAGAAGGUGGA:30;UAAUCUCCUACAGAGGUACUGAGAAGGUGGAAACCUCGCUGGCCACAGA:30;UAAUCUCCUACAGAGGUACUGAGAAGGUGGAAACCUCGCUGGCCACAGA:30;UAAUCUCCUACAGAGGUACUGAGAAGGUGGA:30;UAAUCUCCUACAGAGGUACUGAGAAGGUGGAAACCUCGCUGGCCACAGA:30;UAAUCUCCUACAGAGGUACUGAGAAGGU…	.	.	chr7:73145732-73145733,+	171.641	169.418	144.715	160.168	180.927	147.496	157.605	177.987	197.834	37.3996	35.6188	34.9976	183.467	167.142	177.136	211.458	197.771
9-qC-10667	UUAGGUUUGCCUCUACUCCCAACAGCUGUCUU:30;UUAGGUUUGCCUCUACUCCCAACAGCUGUCUUC:29;UUAGGUUUGCCUCUACUCCCAACAGCUGUCUU:30;UUAGGUUUGCCUCUACUCCCAACAGCUGUCUU:30;UUAGGUUUGCCUCUACUCCCAACAGCUGUCUU:29;UUAGGUUUGCCUCUACUCCCAACAGCUGUCUU:29;UUAGGUUUGCCUCUACUCCCAACAGCUGUCUU:30;UUAGGUUUGCCUCUACUCCCAACAGCUGUCUU:30;UUAGGUUUGCCUCUACUCCCAACAGCUGUCU:30;UUAGGUUUGCCUCUACUCCCAACAGCUGUCUUCU:30;UUAGGUUUGCCUCUACUCCCAACAGCUGUCUU:30;U…	.	.	chr9:67737821-67737822,+	16.7302	19.5482	18.7705	15.4476	13.7196	15.5259	16.0821	20.1495	11.5849	4.16516	3.56888	2.87954	16.8658	0	20.672	0	0
pi-Gm5878	UGACUUCUCUUUGGUAGUGGCAGGCAGCAGC:28;UGACUUCUCUUUGGUAGUGGCAGGCAGCA:28;UGACUUCUCUUUGGUAGUGGCAGGCAGCA:28;UGACUUCUCUUUGGUAGUGGCAGGCAGCAG:28;UGACUUCUCUUUGGUAGUGGCAGGCAGCAGCAC:28;UGACUUCUCUUUGGUAGUGGCAGGCAGCAG:28;UGACUUCUCUUUGGUAGUGGCAGGCAGCAGC:28;UGACUUCUCUUUGGUAGUGGCAGGCAGCAG:28;UGACUUCUCUUUGGUAGUGGCAGGCAGCAG:28;UGACUUCUCUUUGGUAGUGGCAGGCAGCAGC:28;UGACUUCUCUUUGGUAGUGGCAGGCAGCAGC:28;UGACUUCUCUUUGGUAGUGG…	ENSMUSG00000072952	.	chr6:85113334-85113335,-	24.5247	23.8923	26.0365	16.2607	21.4368	17.8548	23.8015	24.1793	26.7344	5.90064	5.45828	5.5376	29.6179	23.3593	33.1126	33.6025	32.6549
17-qA3.3-27363	UUUCCUUUGCCUUGCACAAUCCUACAGGAGAA:30;UUUCCUUUGCCUUGCACAAUCCUACAGGAGAAGU:30;UUUCCUUUGCCUUGCACAAUCCUACAGGAGA:30;UUUCCUUUGCCUUGCACAAUCCUACAGGAGAA:30;UUUCCUUUGCCUUGCACAAUCCUACAGGAGA:30;UUUCCUUUGCCUUGCACAAUCCUACAGGAGAA:30;UUUCCUUUGCCUUGCACAAUCCUACAGGAGAA:30;UUUCCUUUGCCUUGCACAAUCCUACAGGAGA:30;UUUCCUUUGCCUUGCACAAUCCUACAGGAGAAGUUAGUUGCCAAAUUAA:30;UUUCCUUUGCCUUGCACAAUCCUACAGGAGAAGU:30;UUUCCUUUGCCUUGCACAAUC…	.	.	chr17:27308149-27308150,-	77.7077	70.9527	61.1555	75.6121	81.46	86.9453	64.9717	59.7767	79.312	18.5697	20.1536	15.2837	82.272	101.5	0	0	114.286
.	UAGACAGGUAUGCCAGGAUUUAACAUUGGUUUU:31;UAGACAGGUAUGCCAGGAUUUAACAUUGGUUUU:30;UAGACAGGUAUGCCAGGAUUUAACAUUGGUUUU:31;UAGACAGGUAUGCCAGGAUUUAACAUUGGUU:30;UAGACAGGUAUGCCAGGAUUUAACAUUGGUUU:30;UAGACAGGUAUGCCAGGAUUUAACAUUGGUUUU:30;UAGACAGGUAUGCCAGGAUUUAACAUUGGUU:30;UAGACAGGUAUGCCAGGAUUUAACAUUGGUUU:31;UAGACAGGUAUGCCAGGAUUUAACAUUGGUUU:30;UAGACAGGUAUGCCAGGAUUUAACAUUGGUUU:31;UAGACAGGUAUGCCAGGAUUUAACAUUGGUUUU:31;…	.	.	chr6:128186715-128186716,-	39.1338	44.1645	52.073	41.4648	41.1588	38.0385	46.9598	35.5973	29.4078	6.76838	7.6276	7.08812	33.3202	54.1905	36.417	35.3214	50.5413
18-qE1-36451	UGAGAUGUCUGAUAUAAAUUUUGCUGAAUGAU:31;UGAGAUGUCUGAUAUAAAUUUUGCUGAAUGAUGU:31;UGAGAUGUCUGAUAUAAAUUUUGCUGAAUGAUG:31;UGAGAUGUCUGAUAUAAAUUUUGCUGAAUGAU:31;UGAGAUGUCUGAUAUAAAUUUUGCUGAAUGAUGU:31;UGAGAUGUCUGAUAUAAAUUUUGCUGAAUGAUGU:31;UGAGAUGUCUGAUAUAAAUUUUGCUGAAUGAUGUUUGUCGCCAGCUCUC:31;UGAGAUGUCUGAUAUAAAUUUUGCUGAAUGAU:31;UGAGAUGUCUGAUAUAAAUUUUGCUGAAUGAU:31;UGAGAUGUCUGAUAUAAAUUUUGCUGAAUGAUGU:31;UGAGAUGUCUGAU…	.	.	chr18:67059512-67059513,-	481.754	497.393	581.281	534.975	447.602	511.58	561.587	587.692	457.158	74.7994	84.4636	84.9096	380.92	523.835	521.918	505.907	455.654
6-qF3-28913	UAUAGAAUUUUUUGAUCCUUGGUUGAAGGG:30;UAUAGAAUUUUUUGAUCCUUGGUUGAAGGGG:30;UAUAGAAUUUUUUGAUCCUUGGUUGAAGGG:30;UAUAGAAUUUUUUGAUCCUUGGUUGAAGGGG:30;UAUAGAAUUUUUUGAUCCUUGGUUGAAGGGG:30;UAUAGAAUUUUUUGAUCCUUGGUUGAAGGGG:30;UAUAGAAUUUUUUGAUCCUUGGUUGAAGGGG:30;UAUAGAAUUUUUUGAUCCUUGGUUGAAGGGG:30;UAUAGAAUUUUUUGAUCCUUGGUUGAAGGGGG:30;UAUAGAAUUUUUUGAUCCUUGGUUGAAGGGG:30;UAUAGAAUUUUUUGAUCCUUGGUUGAAGGGG:30;UAUAGAAUUUUUUGA…	.	Lx8	chr6:127836466-127836467,+	110.763	99.913	89.6141	102.442	109.757	109.458	97.1358	110.15	118.522	25.9454	23.0228	25.03	122.174	106.948	141.97	191.884	0
12-qE-7089	UGACGUGACUGCCUUUUGGUACCUUCUAUGGC:30;UGACGUGACUGCCUUUUGGUACCUUCUAUGG:30;UGACGUGACUGCCUUUUGGUACCUUCUAUGG:30;UGACGUGACUGCCUUUUGGUACCUUCUAUGG:30;UGACGUGACUGCCUUUUGGUACCUUCUAUGG:30;UGACGUGACUGCCUUUUGGUACCUUCUAUGG:30;UGACGUGACUGCCUUUUGGUACCUUCUAUGG:30;UGACGUGACUGCCUUUUGGUACCUUCUAUGGC:30;UGACGUGACUGCCUUUUGGUACCUUCUAUGGCA:30;UGACGUGACUGCCUUUUGGUACCUUCUAUGG:30;UGACGUGACUGCCUUUUGGUACCUUCUAUGG:30;UGACGUGACU…	.	.	chr12:98420616-98420617,+	62.657	71.6768	62.9721	62.6036	60.8806	69.0905	66.2582	61.7917	59.7068	13.2764	10.0069	11.592	62.5267	68.9686	62.3823	64.5442	58.4531
9-qA5.3-1495	UAAGGCAAGUUGAAAAGGAUUGCACUGUGU:30;UAAGGCAAGUUGAAAAGGAUUGCACUGUGUAU:30;UAAGGCAAGUUGAAAAGGAUUGCACUGUGUA:30;UAAGGCAAGUUGAAAAGGAUUGCACUGUGU:30;UAAGGCAAGUUGAAAAGGAUUGCACUGUGU:30;UAAGGCAAGUUGAAAAGGAUUGCACUGUGUA:30;UAAGGCAAGUUGAAAAGGAUUGCACUGUGU:30;UAAGGCAAGUUGAAAAGGAUUGCACUGUGU:29;UAAGGCAAGUUGAAAAGGAUUGCACUGUGU:29;UAAGGCAAGUUGAAAAGGAUUGCACUGUGU:30;UAAGGCAAGUUGAAAAGGAUUGCACUGUGU:30;UAAGGCAAGUUGAAAAGGAUU…	.	RLTR20B3	chr9:54261941-54261942,+	17.8186	15.2042	22.4035	21.1388	14.5771	20.1837	21.2284	19.4778	12.476	3.12388	3.63886	2.87956	18.9226	19.55	21.6716	14.6448	16.8169
17-qC-935	UCAUGAUCAGCUGUCAAGCUAUAACGGAGUGU:30;UCAUGAUCAGCUGUCAAGCUAUAACGGAGUGU:30;UCAUGAUCAGCUGUCAAGCUAUAACGGAGUGU:30;UCAUGAUCAGCUGUCAAGCUAUAACGGAGUGU:30;UCAUGAUCAGCUGUCAAGCUAUAACGGAGUGU:30;UCAUGAUCAGCUGUCAAGCUAUAACGGAGUGU:30;UCAUGAUCAGCUGUCAAGCUAUAACGGAGUGU:30;UCAUGAUCAGCUGUCAAGCUAUAACGGAGUGU:30;UCAUGAUCAGCUGUCAAGCUAUAACGGAGUGUU:30;UCAUGAUCAGCUGUCAAGCUAUAACGGAGUGUU:30;UCAUGAUCAGCUGUCAAGCUAUAACGGAGUGU:30;U…	ENSMUSG00000101012	.	chr17:49112836-49112837,-	113.381	137.561	107.779	116.264	118.331	108.682	115.791	109.479	117.631	19.0035	21.7632	23.4056	108.188	134.56	109.503	111.972	130.698
15-qD1-17920	UGAGAAUUAAAUAAAUCAGUGCCUGCAAAGUA:30;UGAGAAUUAAAUAAAUCAGUGCCUGCAAAGUA:31;UGAGAAUUAAAUAAAUCAGUGCCUGCAAAGUA:31;UGAGAAUUAAAUAAAUCAGUGCCUGCAAAGU:31;UGAGAAUUAAAUAAAUCAGUGCCUGCAAAGU:31;UGAGAAUUAAAUAAAUCAGUGCCUGCAAAGUAUC:31;UGAGAAUUAAAUAAAUCAGUGCCUGCAAAGU:31;UGAGAAUUAAAUAAAUCAGUGCCUGCAAAGU:31;UGAGAAUUAAAUAAAUCAGUGCCUGCAAAGU:26;UGAGAAUUAAAUAAAUCAGUGCCUGCAAAGU:31;UGAGAAUUAAAUAAAUCAGUGCCUGCAAAGUA:31;UGAGAAU…	.	MIR	chr15:59265055-59265056,-	55.8417	47.0606	66.605	68.2948	46.3036	72.9718	68.8313	57.0902	57.9245	9.54514	9.09716	9.22932	45.661	60.8725	51.8906	55.5104	54.326
5-qG3-23659	UAAAAUUUUCAUUGGCUUCAUUACUUCAAA:30;UAAAAUUUUCAUUGGCUUCAUUACUUCAAAA:30;UAAAAUUUUCAUUGGCUUCAUUACUUCAAAAU:30;UAAAAUUUUCAUUGGCUUCAUUACUUCAAAA:29;UAAAAUUUUCAUUGGCUUCAUUACUUCAAAAU:29;UAAAAUUUUCAUUGGCUUCAUUACUUCAAAA:30;UAAAAUUUUCAUUGGCUUCAUUACUUCAAAA:30;UAAAAUUUUCAUUGGCUUCAUUACUUCAAAA:30;UAAAAUUUUCAUUGGCUUCAUUACUUCAAAA:29;UAAAAUUUUCAUUGGCUUCAUUACUUCAAAA:30;UAAAAUUUUCAUUGGCUUCAUUACUUCAAAA:30;UAAAAUUUUCAUU…	.	.	chr5:149820278-149820279,-	18.7353	14.4802	21.798	17.0737	12.0046	23.2889	19.9418	20.8211	24.0609	3.9916	3.14902	3.8394	16.4544	23.4263	25.9855	23.3368	14.9254
6-qF3-28913	UCCUACCUUAUCGUGGGAUAUGACCUCCAGU:30;UCCUACCUUAUCGUGGGAUAUGACCUCCAGU:30;UCCUACCUUAUCGUGGGAUAUGACCUCCAGU:30;UCCUACCUUAUCGUGGGAUAUGACCUCCAGUU:30;UCCUACCUUAUCGUGGGAUAUGACCUCCAGU:29;UCCUACCUUAUCGUGGGAUAUGACCUCCAGU:30;UCCUACCUUAUCGUGGGAUAUGACCUCCAGUUU:30;UCCUACCUUAUCGUGGGAUAUGACCUCCAGU:30;UCCUACCUUAUCGUGGGAUAUGACCUCCAGU:30;UCCUACCUUAUCGUGGGAUAUGACCUCCAGUU:30;UCCUACCUUAUCGUGGGAUAUGACCUCCAGU:30;UCCUACCUUA…	.	.	chr6:127826101-127826102,+	18.0588	26.0642	18.165	20.3258	13.7196	13.197	13.509	13.433	13.3671	4.77258	3.70884	4.0609	22.2135	22.357	0	16.6549	0
17-qA3.3-26735	UUCCAAUUAGACUUUUCCAGAUCCAUUGGAAU:27;UUCCAAUUAGACUUUUCCAGAUCCAUUGGAA:27;UUCCAAUUAGACUUUUCCAGAUCCAUUGGAAU:29;UUCCAAUUAGACUUUUCCAGAUCCAUUGGAAU:29;UUCCAAUUAGACUUUUCCAGAUCCAUUGGA:27;UUCCAAUUAGACUUUUCCAGAUCCAUUGGAA:27;UUCCAAUUAGACUUUUCCAGAUCCAUUGGA:27;UUCCAAUUAGACUUUUCCAGAUCCAUUGGAA:27;UUCCAAUUAGACUUUUCCAGAUCCAUUGGAAU:29;UUCCAAUUAGACUUUUCCAGAUCCAUUGGAAU:29;UUCCAAUUAGACUUUUCCAGAUCCAUUGGAAU:29;UUCCAAUUAG…	.	.	chr17:27329006-27329007,+	36.8511	65.1607	36.33	39.8386	29.1541	43.4726	37.3104	29.5525	28.5167	6.94194	6.08808	7.45728	30.4407	42.2423	0	0	36.702
4-qC5-17839	UUUAUUGAAACAUUAAGGAUGUUAGCCUUCU:30;UUUAUUGAAACAUUAAGGAUGUUAGCCUUC:30;UUUAUUGAAACAUUAAGGAUGUUAGCCUUC:30;UUUAUUGAAACAUUAAGGAUGUUAGCCUUC:30;UUUAUUGAAACAUUAAGGAUGUUAGCCUUCUAG:30;UUUAUUGAAACAUUAAGGAUGUUAGCCUUC:30;UUUAUUGAAACAUUAAGGAUGUUAGCCUUC:30;UUUAUUGAAACAUUAAGGAUGUUAGCCUUC:30;UUUAUUGAAACAUUAAGGAUGUUAGCCUUC:30;UUUAUUGAAACAUUAAGGAUGUUAGCCUUC:30;UUUAUUGAAACAUUAAGGAUGUUAGCCUUC:30;UUUAUUGAAACAUUAAGGAUG…	.	.	chr4:94294524-94294525,-	49.9315	50.6805	44.2015	47.1559	53.1633	64.4326	45.6732	55.7469	47.2307	8.50386	9.3071	9.67234	53.4768	42.093	45.1793	34.5495	45.3658
.	UAUAACUUCAGUUCAGAGCAAUCUGAUGCCCUCUU:33;UAUAACUUCAGUUCAGAGCAAUCUGAUGCCCUCUU:33;UAUAACUUCAGUUCAGAGCAAUCUGAUGCCCUCUU:33;UAUAACUUCAGUUCAGAGCAAUCUGAUGCCCUCUU:33;UAUAACUUCAGUUCAGAGCAAUCUGAUGCCCUCUU:33;UAUAACUUCAGUUCAGAGCAAUCUGAUGCCCUCUU:33;UAUAACUUCAGUUCAGAGCAAUCUGAUGCCCUCUU:33;UAUAACUUCAGUUCAGAGCAAUCUGAUGCCCUCUU:33;UAUAACUUCAGUUCAGAGCAAUCUGAUGCCCUCUU:33;UAUAACUUCAGUUCAGAGCAAUCUGAUGCCCUCUU:33;UAUAACUUC…	ENSMUSG00000034342	B3	chr9:44149368-44149369,-	55.0765	70.2287	59.9446	47.1559	60.8806	51.2357	47.603	53.7319	54.3599	9.54516	10.7766	10.4107	62.1154	46.5387	53.3671	46.5174	50.1651
6-qF3-28913	UUUUCAAGUGUGCAUCGCUGGAAAACUGAA:29;UUUUCAAGUGUGCAUCGCUGGAAAACUGAAGU:29;UUUUCAAGUGUGCAUCGCUGGAAAACUGAA:29;UUUUCAAGUGUGCAUCGCUGGAAAACUGAAGU:29;UUUUCAAGUGUGCAUCGCUGGAAAACUGAAG:29;UUUUCAAGUGUGCAUCGCUGGAAAACUGAAG:29;UUUUCAAGUGUGCAUCGCUGGAAAACUGAAG:29;UUUUCAAGUGUGCAUCGCUGGAAAACUGAAG:29;UUUUCAAGUGUGCAUCGCUGGAAAACUGAAG:29;UUUUCAAGUGUGCAUCGCUGGAAAACUGAAG:29;UUUUCAAGUGUGCAUCGCUGGAAAACUGAA:29;UUUUCAAGUGUGCAU…	.	Charlie1a	chr6:127812684-127812685,+	16.2971	15.2042	17.5595	20.3258	12.0046	15.526	14.7955	18.1345	13.3672	3.38418	2.8691	3.69172	18.9225	15.2493	16.9338	19.2792	0
15-qD1-17920	UAUAGUUUCAAAAGCUUUGACACUGGCCAAAUG:30;UAUAGUUUCAAAAGCUUUGACACUGGCCAAAUG:30;UAUAGUUUCAAAAGCUUUGACACUGGCCAAAUG:30;UAUAGUUUCAAAAGCUUUGACACUGGCCAAAUGGC:30;UAUAGUUUCAAAAGCUUUGACACUGGCCAAAUGG:30;UAUAGUUUCAAAAGCUUUGACACUGGCCAAAUGGC:30;UAUAGUUUCAAAAGCUUUGACACUGGCCAAAUGG:30;UAUAGUUUCAAAAGCUUUGACACUGGCCAAAUG:30;UAUAGUUUCAAAAGCUUUGACACUGGCCAAAUGG:30;UAUAGUUUCAAAAGCUUUGACACUGGCCAAAUG:30;UAUAGUUUCAAAAGCUUUGACA…	.	.	chr15:59272239-59272240,-	232.392	234.578	223.43	233.34	235.805	221.245	225.793	204.853	253.977	48.767	47.0952	48.214	235.298	230.557	251.937	237.643	249.562
9-qC-31469	UCCUCUAGUCAAGCUACAGAGCUGCCUUGGC:30;UCCUCUAGUCAAGCUACAGAGCUGCCUUGGC:30;UCCUCUAGUCAAGCUACAGAGCUGCCUUGGC:30;UCCUCUAGUCAAGCUACAGAGCUGCCUUGGC:30;UCCUCUAGUCAAGCUACAGAGCUGCCUUGGC:30;UCCUCUAGUCAAGCUACAGAGCUGCCUUGGC:30;UCCUCUAGUCAAGCUACAGAGCUGCCUUGGC:30;UCCUCUAGUCAAGCUACAGAGCUGCCUUGGC:30;UCCUCUAGUCAAGCUACAGAGCUGCCUUGGCA:30;UCCUCUAGUCAAGCUACAGAGCUGCCUUGGCA:30;UCCUCUAGUCAAGCUACAGAGCUGCCUUGGC:30;UCCUCUAGUCAA…	.	.	chr9:67725939-67725940,-	96.7503	102.085	87.1921	89.4337	96.8944	82.2874	75.9075	79.2545	119.414	21.6068	21.8332	21.7812	102.429	0	95.6622	0	119.795
18-qE1-36451	UUGCUUUUGAAAGAUACUUGCUGUGGAUGGA:29;UUGCUUUUGAAAGAUACUUGCUGUGGAUGGA:29;UUGCUUUUGAAAGAUACUUGCUGUGGAUGGA:29;UUGCUUUUGAAAGAUACUUGCUGUGGAUGGAG:29;UUGCUUUUGAAAGAUACUUGCUGUGGAUGGA:29;UUGCUUUUGAAAGAUACUUGCUGUGGAUGGA:29;UUGCUUUUGAAAGAUACUUGCUGUGGAUGGA:29;UUGCUUUUGAAAGAUACUUGCUGUGGAUGGA:29;UUGCUUUUGAAAGAUACUUGCUGUGGAUGGA:29;UUGCUUUUGAAAGAUACUUGCUGUGGAUGGAGCAAGGUGAACUGCAUCU:29;UUGCUUUUGAAAGAUACUUGCUGUGGAUGG…	.	L1M4a1	chr18:67043544-67043545,-	318.71	288.155	343.319	295.131	314.693	301.204	359.596	409.034	316.357	56.4032	60.951	60.1014	309.754	326.346	357.29	367.941	299.765
9-qC-31469	UAAGUCACAGAAUAUUUCUGCGGAGGAGGA:29;UAAGUCACAGAAUAUUUCUGCGGAGGAGGA:26;UAAGUCACAGAAUAUUUCUGCGGAGGAGGA:26;UAAGUCACAGAAUAUUUCUGCGGAGGAGGA:26;UAAGUCACAGAAUAUUUCUGCGGAGGAGGA:26;UAAGUCACAGAAUAUUUCUGCGGAGGAGGAG:26;UAAGUCACAGAAUAUUUCUGCGGAGGAGGA:26;UAAGUCACAGAAUAUUUCUGCGGAGGAGGA:26;UAAGUCACAGAAUAUUUCUGCGGAGGAGGAGC:26;UAAGUCACAGAAUAUUUCUGCGGAGGAGGAG:26;UAAGUCACAGAAUAUUUCUGCGGAGGAGGAG:26;UAAGUCACAGAAUAUUUCUG…	.	.	chr9:67707012-67707013,-	19.2242	16.6522	18.165	16.2607	22.2944	13.1971	14.7955	10.0747	27.6255	3.90484	4.7585	4.72542	24.6816	0	25.6912	0	19.4142
7-qD1-16444	UCCUAGGGAACUUGGUCACAUAUACAGCAG:29;UCCUAGGGAACUUGGUCACAUAUACAGCAG:29;UCCUAGGGAACUUGGUCACAUAUACAGCAG:29;UCCUAGGGAACUUGGUCACAUAUACAGCAG:29;UCCUAGGGAACUUGGUCACAUAUACAGCAG:28;UCCUAGGGAACUUGGUCACAUAUACAGCAG:29;UCCUAGGGAACUUGGUCACAUAUACAGCAG:29;UCCUAGGGAACUUGGUCACAUAUACAGCAGC:29;UCCUAGGGAACUUGGUCACAUAUACAGCAGC:29;UCCUAGGGAACUUGGUCACAUAUACAGCAGCA:29;UCCUAGGGAACUUGGUCACAUAUACAGCAG:29;UCCUAGGGAACUUGGUCACAU…	.	.	chr7:69911097-69911098,+	48.5662	41.9924	47.229	54.4732	45.4462	54.3408	48.8896	60.4484	41.8839	10.2393	9.16712	9.82002	41.9587	55.0755	31.6141	34.3816	51.085
17-qA3.3-27363	UUUUACUCAAAUCUGUGGUAGUUACUCACUG:30;UUUUACUCAAAUCUGUGGUAGUUACUCACUG:30;UUUUACUCAAAUCUGUGGUAGUUACUCACUG:30;UUUUACUCAAAUCUGUGGUAGUUACUCACUGC:30;UUUUACUCAAAUCUGUGGUAGUUACUCACUGC:30;UUUUACUCAAAUCUGUGGUAGUUACUCACUGCAA:30;UUUUACUCAAAUCUGUGGUAGUUACUCACUG:30;UUUUACUCAAAUCUGUGGUAGUUACUCACUG:30;UUUUACUCAAAUCUGUGGUAGUUACUCACUGC:30;UUUUACUCAAAUCUGUGGUAGUUACUCACUGC:30;UUUUACUCAAAUCUGUGGUAGUUACUCACUGC:30;UUUUAC…	.	.	chr17:27310327-27310328,-	65.8147	60.0926	59.339	60.9775	61.7381	72.1956	75.2642	62.4633	68.6182	15.2723	12.5261	12.7734	66.2289	58.9379	0	0	32.2792
7-qD1-9417	UAAUAAUUAAAUCAUGGUUUCACAGUGUAC:27;UAAUAAUUAAAUCAUGGUUUCACAGUGUAC:27;UAAUAAUUAAAUCAUGGUUUCACAGUGUA:27;UAAUAAUUAAAUCAUGGUUUCACAGUGUAC:27;UAAUAAUUAAAUCAUGGUUUCACAGUGUA:27;UAAUAAUUAAAUCAUGGUUUCACAGUGUA:27;UAAUAAUUAAAUCAUGGUUUCACAGUGUA:27;UAAUAAUUAAAUCAUGGUUUCACAGUGUAC:27;UAAUAAUUAAAUCAUGGUUUCACAGUGU:27;UAAUAAUUAAAUCAUGGUUUCACAGUGUACA:27;UAAUAAUUAAAUCAUGGUUUCACAGUGUACA:27;UAAUAAUUAAAUCAUGGUUUCACAGUGUA…	.	.	chr7:69901584-69901585,-	28.6911	31.1323	27.2475	26.8301	32.584	26.3941	23.1582	28.8809	27.6255	4.59902	6.7179	7.75264	25.093	35.0182	0	0	0
6-qC3-6258	UAGACUCUAGAAUCUGGGUUGUGGACUUGGG:30;UAGACUCUAGAAUCUGGGUUGUGGACUUGGGC:29;UAGACUCUAGAAUCUGGGUUGUGGACUUGGGCU:30;UAGACUCUAGAAUCUGGGUUGUGGACUUGGGC:30;UAGACUCUAGAAUCUGGGUUGUGGACUUGGGC:30;UAGACUCUAGAAUCUGGGUUGUGGACUUGGGC:30;UAGACUCUAGAAUCUGGGUUGUGGACUUGGGC:30;UAGACUCUAGAAUCUGGGUUGUGGACUUGGG:30;UAGACUCUAGAAUCUGGGUUGUGGACUUGGG:30;UAGACUCUAGAAUCUGGGUUGUGGACUUGGGCU:30;UAGACUCUAGAAUCUGGGUUGUGGACUUGGGCU:30;UAG…	.	Ricksha_c	chr6:81900109-81900110,-	96.9838	90.5009	92.6416	108.946	91.7497	93.1557	95.8493	100.747	88.2234	20.5654	18.6841	18.6063	112.713	106.995	109.131	134.081	114.012
5-qF-14224	UACAAUUUCUUUGGAAAUGACCAACAAUUCACC:30;UACAAUUUCUUUGGAAAUGACCAACAAUUCACCA:30;UACAAUUUCUUUGGAAAUGACCAACAAUUC:30;UACAAUUUCUUUGGAAAUGACCAACAAUUCACCA:30;UACAAUUUCUUUGGAAAUGACCAACAAUUCACC:30;UACAAUUUCUUUGGAAAUGACCAACAAUUCACCAC:30;UACAAUUUCUUUGGAAAUGACCAACAAUUCACC:30;UACAAUUUCUUUGGAAAUGACCAACAAUUCA:30;UACAAUUUCUUUGGAAAUGACCAACAAUUC:30;UACAAUUUCUUUGGAAAUGACCAACAAUUCACCAC:30;UACAAUUUCUUUGGAAAUGACCAACAAUUCA…	.	MurERV4_19-int	chr5:113351434-113351435,+	167.966	214.307	153.798	204.884	167.208	178.548	149.242	146.42	169.318	28.4618	31.4202	35.1452	156.728	148.432	138.37	113.901	122.365
18-qE1-36451	UUAGAGCAGUCUGCUACUUGUUUUGAGAAAU:29;UUAGAGCAGUCUGCUACUUGUUUUGAGAAAU:29;UUAGAGCAGUCUGCUACUUGUUUUGAGAAAU:29;UUAGAGCAGUCUGCUACUUGUUUUGAGAAAU:28;UUAGAGCAGUCUGCUACUUGUUUUGAGAAAUUU:29;UUAGAGCAGUCUGCUACUUGUUUUGAGAAAUU:29;UUAGAGCAGUCUGCUACUUGUUUUGAGAAAU:29;UUAGAGCAGUCUGCUACUUGUUUUGAGAAA:29;UUAGAGCAGUCUGCUACUUGUUUUGAGAAA:29;UUAGAGCAGUCUGCUACUUGUUUUGAGAAAU:29;UUAGAGCAGUCUGCUACUUGUUUUGAGAAAUU:29;UUAGAGCAGUCU…	.	.	chr18:67043411-67043412,-	17.5193	13.7562	21.798	19.5128	20.5794	13.197	19.9418	22.8361	11.5849	3.3842	2.93908	3.54406	17.6885	19.9541	18.8828	19.6622	24.3972
15-qD1-17920	UACUUCCCUUAUAUUUUACUCAAGCAUCUGG:30;UACUUCCCUUAUAUUUUACUCAAGCAUCUGGG:30;UACUUCCCUUAUAUUUUACUCAAGCAUCUGG:30;UACUUCCCUUAUAUUUUACUCAAGCAUCUGG:30;UACUUCCCUUAUAUUUUACUCAAGCAUCUGGGG:30;UACUUCCCUUAUAUUUUACUCAAGCAUCUGGG:30;UACUUCCCUUAUAUUUUACUCAAGCAUCUGG:30;UACUUCCCUUAUAUUUUACUCAAGCAUCUGG:30;UACUUCCCUUAUAUUUUACUCAAGCAUCUGG:28;UACUUCCCUUAUAUUUUACUCAAGCAUCUGG:30;UACUUCCCUUAUAUUUUACUCAAGCAUCUGG:30;UACUUCCCUU…	.	.	chr15:59264448-59264449,-	20.8048	23.8922	20.587	19.5128	18.0069	26.3941	23.1582	19.4778	17.8229	3.81806	4.89848	3.24872	20.9794	26.8357	26.7047	31.6582	23.9277
14-qA3-19970	UAGUUCACCAACAGUCAGUGGUAGCCACUGUAGAA:26;UAGUUCACCAACAGUCAGUGGUAGCCACUGUAGAAACACAUACCAUCGG:25;UAGUUCACCAACAGUCAGUGGUAGCCACUGUAGAA:26;UAGUUCACCAACAGUCAGUGGUAGCCACUGUAGAA:25;UAGUUCACCAACAGUCAGUGGUAGCCACUGUAGAA:26;UAGUUCACCAACAGUCAGUGGUAGCCACUGUAGAA:31;UAGUUCACCAACAGUCAGUGGUAGCCACUGUAGAA:31;UAGUUCACCAACAGUCAGUGGUAGCCACUGUAGA:31;UAGUUCACCAACAGUCAGUGGUAGCCACUGUAGAA:26;UAGUUCACCAACAGUCAGUGGUAGCCACUGUAGA:…	.	.	chr14:24106660-24106661,+	49.7209	54.3005	38.7521	54.4733	54.0209	47.3542	48.2463	30.8959	46.3396	12.5822	9.79692	11.2967	53.8882	62.3844	69.943	80.7766	58.7906
9-qC-31469	UGGUGUCCUUCUCUUUGUUUUCGGACUAGUUU:30;UGGUGUCCUUCUCUUUGUUUUCGGACUAGUUU:30;UGGUGUCCUUCUCUUUGUUUUCGGACUAGUU:30;UGGUGUCCUUCUCUUUGUUUUCGGACUAGUUU:30;UGGUGUCCUUCUCUUUGUUUUCGGACUAGUUU:30;UGGUGUCCUUCUCUUUGUUUUCGGACUAGUUU:30;UGGUGUCCUUCUCUUUGUUUUCGGACUAGUU:30;UGGUGUCCUUCUCUUUGUUUUCGGACUAGUU:30;UGGUGUCCUUCUCUUUGUUUUCGGACUAGUUUG:30;UGGUGUCCUUCUCUUUGUUUUCGGACUAGUUU:30;UGGUGUCCUUCUCUUUGUUUUCGGACUAGUUU:30;UGGUG…	.	L1M2	chr9:67696216-67696217,-	31.6317	28.9603	30.8805	39.8387	31.7265	24.8415	27.6612	28.2092	31.1901	6.42128	6.368	8.04798	32.0861	0	27.9637	0	44.858
13-qA5-967	UCCUCUAGCUGCUGGGUCUCAGCUAACGGCUC:30;UCCUCUAGCUGCUGGGUCUCAGCUAACGGCUCCUC:30;UCCUCUAGCUGCUGGGUCUCAGCUAACGGCU:30;UCCUCUAGCUGCUGGGUCUCAGCUAACGGCUC:30;UCCUCUAGCUGCUGGGUCUCAGCUAACGGCUC:30;UCCUCUAGCUGCUGGGUCUCAGCUAACGGCU:30;UCCUCUAGCUGCUGGGUCUCAGCUAACGGCUC:30;UCCUCUAGCUGCUGGGUCUCAGCUAACGGCUCCUCCUUCCUGUAGUUCA:30;UCCUCUAGCUGCUGGGUCUCAGCUAACGGCUC:30;UCCUCUAGCUGCUGGGUCUCAGCUAACGGCUC:30;UCCUCUAGCUGCUGGGUCUCA…	ENSMUSG00000113211	.	chr13:52119308-52119309,+	34.7372	26.0643	23.009	27.6432	36.8713	27.1703	14.7956	24.1794	38.3193	9.7187	9.37706	9.96766	53.4768	43.3726	50.1215	67.0342	54.0029
14-qA3-3095	UGAUGAAUAAAGGUUGCUAGGAAACUAGGUC:30;UGAUGAAUAAAGGUUGCUAGGAAACUAGGUC:29;UGAUGAAUAAAGGUUGCUAGGAAACUAGGUCAAGA:29;UGAUGAAUAAAGGUUGCUAGGAAACUAGGUC:29;UGAUGAAUAAAGGUUGCUAGGAAACUAGGUCAAG:30;UGAUGAAUAAAGGUUGCUAGGAAACUAGGUC:29;UGAUGAAUAAAGGUUGCUAGGAAACUAGGUC:30;UGAUGAAUAAAGGUUGCUAGGAAACUAGGUC:30;UGAUGAAUAAAGGUUGCUAGGAAACUAGGUC:30;UGAUGAAUAAAGGUUGCUAGGAAACUAGGUCAAGA:29;UGAUGAAUAAAGGUUGCUAGGAAACUAGGUCAAGA:30…	.	.	chr14:19641121-19641122,-	28.012	30.4083	31.486	31.7083	29.1541	30.2756	32.1642	31.5674	28.5167	3.47096	4.54858	5.46376	23.4475	31.4793	31.5805	34.1048	30.2663
18-qE1-36451	AUUUACAUUUUACAUGCUAUUCCCCCUGAAGC:28;AUUUACAUUUUACAUGCUAUUCCCCCUGAA:28;AUUUACAUUUUACAUGCUAUUCCCCCUGAAGC:28;AUUUACAUUUUACAUGCUAUUCCCCCUGAAG:28;AUUUACAUUUUACAUGCUAUUCCCCCUGAAGC:28;AUUUACAUUUUACAUGCUAUUCCCCCUGAA:28;AUUUACAUUUUACAUGCUAUUCCCCCUGAAG:28;AUUUACAUUUUACAUGCUAUUCCCCCUGAAG:29;AUUUACAUUUUACAUGCUAUUCCCCCUGAAGC:28;AUUUACAUUUUACAUGCUAUUCCCCCUGAAGCCCC:28;AUUUACAUUUUACAUGCUAUUCCCCCUGAAG:29;AUUUACAU…	.	Lx	chr18:67051254-67051255,-	16.7395	18.1002	16.954	16.2607	16.292	24.0652	15.4388	12.7613	14.2583	2.95032	2.93908	3.8394	18.0998	18.2516	0	0	14.5118
1-qC1.3-637	UAAAAUAGCUCCCUUUUGGGAUCCUGAGCAGU:29;UAAAAUAGCUCCCUUUUGGGAUCCUGAGCAGU:29;UAAAAUAGCUCCCUUUUGGGAUCCUGAGCAGU:29;UAAAAUAGCUCCCUUUUGGGAUCCUGAGCAGU:31;UAAAAUAGCUCCCUUUUGGGAUCCUGAGCAGU:29;UAAAAUAGCUCCCUUUUGGGAUCCUGAGCAGU:31;UAAAAUAGCUCCCUUUUGGGAUCCUGAGCAGU:29;UAAAAUAGCUCCCUUUUGGGAUCCUGAGCAGU:29;UAAAAUAGCUCCCUUUUGGGAUCCUGAGCAGU:29;UAAAAUAGCUCCCUUUUGGGAUCCUGAGCAGU:29;UAAAAUAGCUCCCUUUUGGGAUCCUGAGCAGU:31;UAA…	.	MLT1H1	chr1:57352309-57352310,-	21.6746	25.3403	20.587	24.391	24.8667	13.9733	25.0881	10.0747	21.3875	4.42548	4.33864	5.09458	25.093	20.2017	18.472	21.1084	19.7493
5-qF-14224	UUUAAAUCUAACAUUCCUAUCGGUAGUCAGG:30;UUUAAAUCUAACAUUCCUAUCGGUAGUCAGGU:30;UUUAAAUCUAACAUUCCUAUCGGUAGUCAGG:30;UUUAAAUCUAACAUUCCUAUCGGUAGUCAGGU:30;UUUAAAUCUAACAUUCCUAUCGGUAGUCAGGU:30;UUUAAAUCUAACAUUCCUAUCGGUAGUCAGG:30;UUUAAAUCUAACAUUCCUAUCGGUAGUCAGGU:30;UUUAAAUCUAACAUUCCUAUCGGUAGUCAGG:30;UUUAAAUCUAACAUUCCUAUCGGUAGUCAGGU:30;UUUAAAUCUAACAUUCCUAUCGGUAGUCAGGU:30;UUUAAAUCUAACAUUCCUAUCGGUAGUCAGG:30;UUUAAAUC…	.	MurERV4_19-int	chr5:113352150-113352151,+	54.6756	44.8885	51.4675	57.7254	49.7335	51.2356	52.106	49.0304	78.4208	10.2393	11.7563	11.4444	54.2996	52.2339	51.179	54.7615	55.8337
10-qA3-2592	GAUGUUGGGGUAUUUGAUUUUUUUCACAAU:29;GAUGUUGGGGUAUUUGAUUUUUUUCACAAU:30;GAUGUUGGGGUAUUUGAUUUUUUUCACAAUG:30;GAUGUUGGGGUAUUUGAUUUUUUUCACAAU:29;GAUGUUGGGGUAUUUGAUUUUUUUCACAAUG:28;GAUGUUGGGGUAUUUGAUUUUUUUCACAAUG:30;GAUGUUGGGGUAUUUGAUUUUUUUCACAAUG:30;GAUGUUGGGGUAUUUGAUUUUUUUCACAAUG:29;GAUGUUGGGGUAUUUGAUUUUUUUCACAAU:28;GAUGUUGGGGUAUUUGAUUUUUUUCACAAUG:30;GAUGUUGGGGUAUUUGAUUUUUUUCACAAU:29;GAUGUUGGGGUAUUUGAUU…	ENSMUSG00000110737	.	chr10:18800645-18800646,-	20.5927	25.3403	21.1925	21.9519	16.292	20.96	19.9418	27.5376	22.2786	3.73128	3.70884	3.8394	15.2203	23.8193	28.5462	35.4475	25.2155
7-qB5-6255	GCAUUUCCCUGAUAACUAAGGAUGGUGAAC:27;GCAUUUCCCUGAUAACUAAGGAUGGUGAA:27;GCAUUUCCCUGAUAACUAAGGAUGGUGAAC:27;GCAUUUCCCUGAUAACUAAGGAUGGUGAA:27;GCAUUUCCCUGAUAACUAAGGAUGGUGAAC:27;GCAUUUCCCUGAUAACUAAGGAUGGUGAACAUU:28;GCAUUUCCCUGAUAACUAAGGAUGGUGAA:27;GCAUUUCCCUGAUAACUAAGGAUGGUGA:27;GCAUUUCCCUGAUAACUAAGGAUGGUGAACA:27;GCAUUUCCCUGAUAACUAAGGAUGGUGAACA:27;GCAUUUCCCUGAUAACUAAGGAUGGUGAAC:27;GCAUUUCCCUGAUAACUAAGGAUGG…	.	L1_Mus3	chr7:52910954-52910955,+	21.4058	13.7561	19.9815	20.3258	20.5794	16.3023	25.7314	22.836	23.1698	5.29322	4.26866	4.5039	23.8589	0	24.1754	0	21.3528
7-qD1-19431	UAACACUACUCAUCAAAUGGGAACAAAAUUCU:30;UAACACUACUCAUCAAAUGGGAACAAAAUUCUU:30;UAACACUACUCAUCAAAUGGGAACAAAAUUC:30;UAACACUACUCAUCAAAUGGGAACAAAAUUC:30;UAACACUACUCAUCAAAUGGGAACAAAAUUCU:30;UAACACUACUCAUCAAAUGGGAACAAAAUUCUU:30;UAACACUACUCAUCAAAUGGGAACAAAAUUCU:30;UAACACUACUCAUCAAAUGGGAACAAAAUUCU:30;UAACACUACUCAUCAAAUGGGAACAAAAUUCU:30;UAACACUACUCAUCAAAUGGGAACAAAAUUCUU:30;UAACACUACUCAUCAAAUGGGAACAAAAUUCU:30;UA…	.	.	chr7:73110095-73110096,+	148.862	196.206	145.926	158.541	122.619	180.101	151.815	161.867	147.93	23.2554	25.262	30.4936	126.288	154.854	139.405	108.179	123.637
8-qA4-332	UCAUAACUGUGAUCCCGAACUCUAAGAACUAC:30;UCAUAACUGUGAUCCCGAACUCUAAGAACUAC:31;UCAUAACUGUGAUCCCGAACUCUAAGAACUA:31;UCAUAACUGUGAUCCCGAACUCUAAGAACUAC:31;UCAUAACUGUGAUCCCGAACUCUAAGAACUAC:31;UCAUAACUGUGAUCCCGAACUCUAAGAACUAC:31;UCAUAACUGUGAUCCCGAACUCUAAGAACUAC:31;UCAUAACUGUGAUCCCGAACUCUAAGAACUA:31;UCAUAACUGUGAUCCCGAACUCUAAGAACUAC:30;UCAUAACUGUGAUCCCGAACUCUAAGAACUAC:31;UCAUAACUGUGAUCCCGAACUCUAAGAACUAC:30;UCAUA…	.	.	chr8:37094609-37094610,-	127.912	142.629	122.311	134.151	124.334	127.313	136.376	115.524	117.631	25.4248	25.752	25.8422	129.578	145.648	123.625	137.451	141.479
14-qA3-19970	UAGCUCCCCCAAGGUUUUGUCGAGUGACUUACUA:30;UAGCUCCCCCAAGGUUUUGUCGAGUGACUUA:29;UAGCUCCCCCAAGGUUUUGUCGAGUGACUU:30;UAGCUCCCCCAAGGUUUUGUCGAGUGACUUA:30;UAGCUCCCCCAAGGUUUUGUCGAGUGACUUACU:29;UAGCUCCCCCAAGGUUUUGUCGAGUGACUUAC:25;UAGCUCCCCCAAGGUUUUGUCGAGUGACUU:30;UAGCUCCCCCAAGGUUUUGUCGAGUGACUU:30;UAGCUCCCCCAAGGUUUUGUCGAGUGACUUA:30;UAGCUCCCCCAAGGUUUUGUCGAGUGACUUA:26;UAGCUCCCCCAAGGUUUUGUCGAGUGACUU:30;UAGCUCCCCCAA…	.	.	chr14:24085544-24085545,+	17.7085	20.2722	16.3485	15.4476	15.4345	20.1837	16.0821	14.1046	24.952	4.16516	3.00906	3.47022	16.4544	18.2807	18.8651	27.3295	21.168
10-qC1-12816	CAGAAGAAAGCUUGUUACCCUGACAACAUUC:27;CAGAAGAAAGCUUGUUACCCUGACAACAUUC:27;CAGAAGAAAGCUUGUUACCCUGACAACAUUC:27;CAGAAGAAAGCUUGUUACCCUGACAACAUUC:27;CAGAAGAAAGCUUGUUACCCUGACAACAUUC:27;CAGAAGAAAGCUUGUUACCCUGACAACAUUC:25;CAGAAGAAAGCUUGUUACCCUGACAACAUUC:30;CAGAAGAAAGCUUGUUACCCUGACAACAUUC:27;CAGAAGAAAGCUUGUUACCCUGACAACAUUC:27;CAGAAGAAAGCUUGUUACCCUGACAACAUUC:27;CAGAAGAAAGCUUGUUACCCUGACAACAUUC:27;CAGAAGAAAGCUUG…	.	.	chr10:75849393-75849394,+	23.2594	26.0643	15.743	25.204	22.2943	27.9467	18.6552	21.4928	22.2786	5.11968	4.1287	5.53758	25.5043	29.3191	25.8659	28.2366	21.0639
.	UAGGUGUUUUGUACAAGGUUCUGGACCUCCUC:30;UAGGUGUUUUGUACAAGGUUCUGGACCUCCUC:30;UAGGUGUUUUGUACAAGGUUCUGGACCUCCUC:30;UAGGUGUUUUGUACAAGGUUCUGGACCUCCUC:30;UAGGUGUUUUGUACAAGGUUCUGGACCUCCUC:30;UAGGUGUUUUGUACAAGGUUCUGGACCUCCUC:30;UAGGUGUUUUGUACAAGGUUCUGGACCUCCUC:30;UAGGUGUUUUGUACAAGGUUCUGGACCUCCUCAU:30;UAGGUGUUUUGUACAAGGUUCUGGACCUCCUC:30;UAGGUGUUUUGUACAAGGUUCUGGACCUCCUC:30;UAGGUGUUUUGUACAAGGUUCUGGACCUCCUC:30;U…	ENSMUSG00000005893	.	chr6:92170945-92170946,+	67.067	53.5766	69.6325	70.7339	60.0232	72.9721	59.8254	68.5083	65.0536	13.7103	13.9956	14.5454	73.2221	75.0145	82.6026	88.672	68.7273
8-qA2-343	UAAUUUCCUUUGGAGACUUUGGUAGCUUUCAGUC:29;UAAUUUCCUUUGGAGACUUUGGUAGCUUUCAGUC:29;UAAUUUCCUUUGGAGACUUUGGUAGCUUUCAGUC:29;UAAUUUCCUUUGGAGACUUUGGUAGCUUUCAGUCC:29;UAAUUUCCUUUGGAGACUUUGGUAGCUUUCAGU:29;UAAUUUCCUUUGGAGACUUUGGUAGCUUUCAGUC:29;UAAUUUCCUUUGGAGACUUUGGUAGCUUUC:29;UAAUUUCCUUUGGAGACUUUGGUAGCUUUCAGU:29;UAAUUUCCUUUGGAGACUUUGGUAGCUUUCAGU:29;UAAUUUCCUUUGGAGACUUUGGUAGCUUUCAGUC:29;UAAUUUCCUUUGGAGACUUUGGUAG…	.	.	chr8:27295509-27295510,-	143.466	169.417	191.944	118.703	110.614	143.615	154.388	168.584	119.413	27.3338	28.971	26.4328	131.224	139.982	148.365	109.706	138.012
.	UGAGUUUUCUUGAAAAUUAAGCCCCGAAAU:29;UGAGUUUUCUUGAAAAUUAAGCCCCGAAAU:25;UGAGUUUUCUUGAAAAUUAAGCCCCGAAAUA:30;UGAGUUUUCUUGAAAAUUAAGCCCCGAAAU:28;UGAGUUUUCUUGAAAAUUAAGCCCCGAAAU:28;UGAGUUUUCUUGAAAAUUAAGCCCCGAAAU:27;UGAGUUUUCUUGAAAAUUAAGCCCCGAAAUA:29;UGAGUUUUCUUGAAAAUUAAGCCCCGAAAUA:28;UGAGUUUUCUUGAAAAUUAAGCCCCGAAAU:28;UGAGUUUUCUUGAAAAUUAAGCCCCGAAAU:30;UGAGUUUUCUUGAAAAUUAAGCCCCGAAAUA:28;UGAGUUUUCUUGAAAAUUAAG…	.	.	chr17:66196951-66196952,-	20.6233	15.9282	10.899	16.2607	32.584	17.8548	12.2224	14.1046	21.3875	4.25192	5.1084	6.12828	28.7952	35.3587	38.3144	50.4093	35.7862
10-qB4-6488	UUAACCCGUGUGAAGAGAAACUUUCUAGUCCCU:32;UUAACCCGUGUGAAGAGAAACUUUCUAGUCCCU:32;UUAACCCGUGUGAAGAGAAACUUUCUAGUCCCU:30;UUAACCCGUGUGAAGAGAAACUUUCUAGUCCCU:30;UUAACCCGUGUGAAGAGAAACUUUCUAGUCCCU:30;UUAACCCGUGUGAAGAGAAACUUUCUAGUCCCUC:30;UUAACCCGUGUGAAGAGAAACUUUCUAGUCCCU:30;UUAACCCGUGUGAAGAGAAACUUUCUAGUCCCUC:32;UUAACCCGUGUGAAGAGAAACUUUCUAGUCCCUC:30;UUAACCCGUGUGAAGAGAAACUUUCUAGUCCCUC:32;UUAACCCGUGUGAAGAGAAACUUUC…	.	.	chr10:62686061-62686062,+	28.4872	31.1323	22.4035	21.1389	23.1518	33.3808	25.7314	26.1943	24.9521	7.98322	6.15806	6.27594	31.6747	35.3775	33.4187	40.0948	37.3081
.	UGAAUGUCCUGGACUCUCCCAGAGUGCCGGCU:31;UGAAUGUCCUGGACUCUCCCAGAGUGCCGGC:27;UGAAUGUCCUGGACUCUCCCAGAGUGCCGGCUC:31;UGAAUGUCCUGGACUCUCCCAGAGUGCCGGCU:27;UGAAUGUCCUGGACUCUCCCAGAGUGCCGGCUC:27;UGAAUGUCCUGGACUCUCCCAGAGUGCCGGCUC:27;UGAAUGUCCUGGACUCUCCCAGAGUGCCGGCUCC:26;UGAAUGUCCUGGACUCUCCCAGAGUGCCGGC:27;UGAAUGUCCUGGACUCUCCCAGAGUGCCGGCUC:27;UGAAUGUCCUGGACUCUCCCAGAGUGCCGGCUC:27;UGAAUGUCCUGGACUCUCCCAGAGUGCCGGC:27…	.	.	chr17:66193979-66193980,-	21.2916	21.7202	22.4035	24.391	16.292	26.3941	23.8015	22.1644	14.2583	4.51226	4.40862	4.35624	17.6885	22.4264	23.433	22.9706	26.0618
4-qC5-17839	UGAGAGAGCUUCGUUUUAGGCCCUAGAAAGU:29;UGAGAGAGCUUCGUUUUAGGCCCUAGAAAGUC:31;UGAGAGAGCUUCGUUUUAGGCCCUAGAAAGU:28;UGAGAGAGCUUCGUUUUAGGCCCUAGAAAGU:31;UGAGAGAGCUUCGUUUUAGGCCCUAGAAAGU:31;UGAGAGAGCUUCGUUUUAGGCCCUAGAAAGU:27;UGAGAGAGCUUCGUUUUAGGCCCUAGAAAGU:31;UGAGAGAGCUUCGUUUUAGGCCCUAGAAAGU:29;UGAGAGAGCUUCGUUUUAGGCCCUAGAAAGU:26;UGAGAGAGCUUCGUUUUAGGCCCUAGAAAGU:28;UGAGAGAGCUUCGUUUUAGGCCCUAGAAAGU:27;UGAGAGAGCUUCG…	.	.	chr4:94326722-94326723,-	19.7134	15.9282	18.7705	19.5128	23.1518	20.96	21.2284	23.5077	16.9318	3.73128	3.07904	4.0609	22.2134	17.6194	25.3597	23.3389	21.659
7-qD2-24830	UGGAAUGUGAAAUCCACAUGAGCAGGGCUUU:31;UGGAAUGUGAAAUCCACAUGAGCAGGGCUUUU:31;UGGAAUGUGAAAUCCACAUGAGCAGGGCUUU:31;UGGAAUGUGAAAUCCACAUGAGCAGGGCUUU:31;UGGAAUGUGAAAUCCACAUGAGCAGGGCUUU:31;UGGAAUGUGAAAUCCACAUGAGCAGGGCUUUU:31;UGGAAUGUGAAAUCCACAUGAGCAGGGCUUUU:31;UGGAAUGUGAAAUCCACAUGAGCAGGGCUUU:31;UGGAAUGUGAAAUCCACAUGAGCAGGGCUUU:31;UGGAAUGUGAAAUCCACAUGAGCAGGGCUUUUU:31;UGGAAUGUGAAAUCCACAUGAGCAGGGCUUU:31;UGGAAUGUG…	.	L2a	chr7:73795258-73795259,-	13.7657	10.1361	12.7155	13.8216	17.1495	17.8548	15.4388	13.433	13.3672	2.77678	2.72914	2.3627	11.9294	0	24.18	31.1203	0
17-qA3.3-27363	UCUUAAGUAGCUUUUCUCCUGAAAGUUGGGCA:29;UCUUAAGUAGCUUUUCUCCUGAAAGUUGGGC:29;UCUUAAGUAGCUUUUCUCCUGAAAGUUGGGC:29;UCUUAAGUAGCUUUUCUCCUGAAAGUUGGGC:29;UCUUAAGUAGCUUUUCUCCUGAAAGUUGGGC:29;UCUUAAGUAGCUUUUCUCCUGAAAGUUGGGCA:29;UCUUAAGUAGCUUUUCUCCUGAAAGUUGGGC:29;UCUUAAGUAGCUUUUCUCCUGAAAGUUGGGC:29;UCUUAAGUAGCUUUUCUCCUGAAAGUUGGGCAUGU:29;UCUUAAGUAGCUUUUCUCCUGAAAGUUGGGCA:29;UCUUAAGUAGCUUUUCUCCUGAAAGUUGGGC:29;UCUUAAG…	.	RMER6C	chr17:27296686-27296687,-	73.6738	73.8488	62.9721	60.9775	78.0302	55.1171	82.9836	67.1648	88.2234	18.83	14.6954	14.6192	74.0449	90.6974	0	0	93.4411
2-qE1-35981	UCAGACAAGGAUCAGGCUUCCCGAGGGCUC:30;UCAGACAAGGAUCAGGCUUCCCGAGGGCUC:26;UCAGACAAGGAUCAGGCUUCCCGAGGGCUC:30;UCAGACAAGGAUCAGGCUUCCCGAGGGCUC:30;UCAGACAAGGAUCAGGCUUCCCGAGGGCUCAU:30;UCAGACAAGGAUCAGGCUUCCCGAGGGCUC:30;UCAGACAAGGAUCAGGCUUCCCGAGGGCUC:30;UCAGACAAGGAUCAGGCUUCCCGAGGGCUC:30;UCAGACAAGGAUCAGGCUUCCCGAGGGCUC:30;UCAGACAAGGAUCAGGCUUCCCGAGGGCUC:30;UCAGACAAGGAUCAGGCUUCCCGAGGGCUCA:30;UCAGACAAGGAUCAGGCUUCCC…	.	.	chr2:92594392-92594393,+	41.7212	30.4083	35.119	34.1474	47.161	38.0385	46.9597	42.9855	52.5776	8.24354	8.67728	8.26948	47.3064	47.0265	33.877	52.5128	51.1756
7-qD2-11976	UGCCUCUACACAUACCCUCCAGGUCCAUGGG:26;UGCCUCUACACAUACCCUCCAGGUCCAUGG:30;UGCCUCUACACAUACCCUCCAGGUCCAUGG:26;UGCCUCUACACAUACCCUCCAGGUCCAUGGG:30;UGCCUCUACACAUACCCUCCAGGUCCAUGGGAAAG:26;UGCCUCUACACAUACCCUCCAGGUCCAUGGG:30;UGCCUCUACACAUACCCUCCAGGUCCAUGG:30;UGCCUCUACACAUACCCUCCAGGUCCAUGGG:30;UGCCUCUACACAUACCCUCCAGGUCCAUGGG:30;UGCCUCUACACAUACCCUCCAGGUCCAUGGG:30;UGCCUCUACACAUACCCUCCAGGUCCAUGGG:26;UGCCUCUACACAU…	ENSMUSG00000108448	.	chr7:73821953-73821954,+	23.0526	26.0643	16.3485	19.5128	22.2943	25.6178	17.3687	27.5376	19.6052	6.42128	3.70884	5.38992	24.6816	25.4882	31.2046	38.3618	25.4302
9-qA5.3-24188	UGGGAGCUGACUUGGAAAUCGCGUAAUUUG:29;UGGGAGCUGACUUGGAAAUCGCGUAAUUUG:29;UGGGAGCUGACUUGGAAAUCGCGUAAUUUG:30;UGGGAGCUGACUUGGAAAUCGCGUAAUUUG:29;UGGGAGCUGACUUGGAAAUCGCGUAAUUUG:29;UGGGAGCUGACUUGGAAAUCGCGUAAUUUG:29;UGGGAGCUGACUUGGAAAUCGCGUAAUUUG:29;UGGGAGCUGACUUGGAAAUCGCGUAAUUUGGACU:29;UGGGAGCUGACUUGGAAAUCGCGUAAUUUG:29;UGGGAGCUGACUUGGAAAUCGCGUAAUUUG:29;UGGGAGCUGACUUGGAAAUCGCGUAAUUUG:29;UGGGAGCUGACUUGGAAAUCG…	.	MIR3	chr9:54225024-54225025,-	16.994	18.1002	19.9815	13.8216	13.7196	13.9734	11.5791	17.4629	27.6255	3.29742	3.219	3.3964	18.0998	19.0846	18.6767	24.1969	21.8807
14-qA3-19970	UGAUUGCUGGGCUGAUACCAAGUGUUUAGGGA:25;UGAUUGCUGGGCUGAUACCAAGUGUUUAGGGAA:25;UGAUUGCUGGGCUGAUACCAAGUGUUUAGGGA:25;UGAUUGCUGGGCUGAUACCAAGUGUUUAGGGAA:25;UGAUUGCUGGGCUGAUACCAAGUGUUUAGGGAAA:25;UGAUUGCUGGGCUGAUACCAAGUGUUUAGGGA:25;UGAUUGCUGGGCUGAUACCAAGUGUUUAGGGAA:25;UGAUUGCUGGGCUGAUACCAAGUGUUUAGGGAA:25;UGAUUGCUGGGCUGAUACCAAGUGUUUAGGGA:25;UGAUUGCUGGGCUGAUACCAAGUGUUUAGGGA:25;UGAUUGCUGGGCUGAUACCAAGUGUUUAGGGA:…	.	.	chr14:24093484-24093485,+	43.641	50.6806	42.385	50.408	36.0139	46.5778	46.3164	57.7618	40.9927	6.76838	6.85786	7.75262	45.661	34.8638	60.2434	42.591	43.9533
6-qD1-2831	UUUCAUUCAGAAAAUGCUAUUAUAGAGGGGG:30;UUUCAUUCAGAAAAUGCUAUUAUAGAGGGGG:30;UUUCAUUCAGAAAAUGCUAUUAUAGAGGGGG:30;UUUCAUUCAGAAAAUGCUAUUAUAGAGGGGG:30;UUUCAUUCAGAAAAUGCUAUUAUAGAGGGGG:30;UUUCAUUCAGAAAAUGCUAUUAUAGAGGGGG:30;UUUCAUUCAGAAAAUGCUAUUAUAGAGGGGG:30;UUUCAUUCAGAAAAUGCUAUUAUAGAGGGGG:30;UUUCAUUCAGAAAAUGCUAUUAUAGAGGGGG:30;UUUCAUUCAGAAAAUGCUAUUAUAGAGGGGG:30;UUUCAUUCAGAAAAUGCUAUUAUAGAGGGGG:30;UUUCAUUCAGAAAA…	.	.	chr6:87967936-87967937,-	23.2752	25.3403	15.1375	17.8867	21.4369	14.7496	23.1582	22.1644	32.0812	5.46676	4.82848	5.16842	30.0293	21.3998	27.0095	37.8614	22.2355
7-qD1-9417	UUGUUAUUAUUAUCGAAUCUGGGCAUGGUG:29;UUGUUAUUAUUAUCGAAUCUGGGCAUGGUG:29;UUGUUAUUAUUAUCGAAUCUGGGCAUGGUG:30;UUGUUAUUAUUAUCGAAUCUGGGCAUGGUG:29;UUGUUAUUAUUAUCGAAUCUGGGCAUGGUG:29;UUGUUAUUAUUAUCGAAUCUGGGCAUGGUGGA:30;UUGUUAUUAUUAUCGAAUCUGGGCAUGGUG:29;UUGUUAUUAUUAUCGAAUCUGGGCAUGGUG:29;UUGUUAUUAUUAUCGAAUCUGGGCAUGGUG:29;UUGUUAUUAUUAUCGAAUCUGGGCAUGGUGG:29;UUGUUAUUAUUAUCGAAUCUGGGCAUGGUG:30;UUGUUAUUAUUAUCGAAUCUGG…	.	(TAA)n	chr7:69902383-69902384,-	22.049	19.5482	24.8255	17.0737	18.8644	18.6311	24.4448	22.836	24.0609	5.29322	3.8488	4.94692	23.8589	26.8534	17.3703	21.7248	20.5547
9-qC-31469	UGAAUGGAUGGAAAACGGAAAGGAACAGGUCA:31;UGAAUGGAUGGAAAACGGAAAGGAACAGGUCA:31;UGAAUGGAUGGAAAACGGAAAGGAACAGGUCAG:31;UGAAUGGAUGGAAAACGGAAAGGAACAGGUCA:31;UGAAUGGAUGGAAAACGGAAAGGAACAGGUCA:31;UGAAUGGAUGGAAAACGGAAAGGAACAGGUCA:31;UGAAUGGAUGGAAAACGGAAAGGAACAGGUCA:31;UGAAUGGAUGGAAAACGGAAAGGAACAGGUCA:31;UGAAUGGAUGGAAAACGGAAAGGAACAGGUCAG:31;UGAAUGGAUGGAAAACGGAAAGGAACAGGUCA:31;UGAAUGGAUGGAAAACGGAAAGGAACAGGUCAGA:31…	.	.	chr9:67726601-67726602,-	414.143	375.76	458.364	360.986	425.307	370.294	407.842	473.513	413.492	95.278	82.2944	81.5132	388.735	0	451.386	0	401.521
12-qE-23911	CCCAAGGCAUGGAAAAAAUGUAGACAAAUUGU:30;CCCAAGGCAUGGAAAAAAUGUAGACAAAUUGUU:32;CCCAAGGCAUGGAAAAAAUGUAGACAAAUUGUU:30;CCCAAGGCAUGGAAAAAAUGUAGACAAAUUGU:32;CCCAAGGCAUGGAAAAAAUGUAGACAAAUUGUU:30;CCCAAGGCAUGGAAAAAAUGUAGACAAAUUGUU:30;CCCAAGGCAUGGAAAAAAUGUAGACAAAUUGU:30;CCCAAGGCAUGGAAAAAAUGUAGACAAAUUGU:32;CCCAAGGCAUGGAAAAAAUGUAGACAAAUUGU:30;CCCAAGGCAUGGAAAAAAUGUAGACAAAUUGUUU:32;CCCAAGGCAUGGAAAAAAUGUAGACAAAUUGU:…	.	ORR1F-int	chr12:98395783-98395784,-	42.1717	49.9564	39.963	49.595	36.8713	39.5912	46.3164	54.4036	40.1015	7.20226	8.11746	7.45728	35.377	48.0936	36.7883	42.8637	45.786
18-qE1-1295	UCUGAGUUACUAACAAGGAGGCAGUGGAGA:29;UCUGAGUUACUAACAAGGAGGCAGUGGAGAC:29;UCUGAGUUACUAACAAGGAGGCAGUGGAGA:27;UCUGAGUUACUAACAAGGAGGCAGUGGAGA:29;UCUGAGUUACUAACAAGGAGGCAGUGGAGA:29;UCUGAGUUACUAACAAGGAGGCAGUGGAGAC:29;UCUGAGUUACUAACAAGGAGGCAGUGGAGA:29;UCUGAGUUACUAACAAGGAGGCAGUGGAGA:29;UCUGAGUUACUAACAAGGAGGCAGUGGAGA:29;UCUGAGUUACUAACAAGGAGGCAGUGGAGAC:29;UCUGAGUUACUAACAAGGAGGCAGUGGAGA:29;UCUGAGUUACUAACAAGGAGGC…	.	.	chr18:67073049-67073050,+	22.4683	27.5123	23.009	20.3258	19.7219	20.1838	18.6552	11.418	25.8432	4.6858	6.57794	4.0609	26.327	24.8347	0	20.6803	24.7515
5-qF-14224	UGUUGCUCACUGCAGGGCUGUGUGGGAUGCU:25;UGUUGCUCACUGCAGGGCUGUGUGGGAUGCU:25;UGUUGCUCACUGCAGGGCUGUGUGGGAUGC:25;UGUUGCUCACUGCAGGGCUGUGUGGGAUGC:25;UGUUGCUCACUGCAGGGCUGUGUGGGAUGC:25;UGUUGCUCACUGCAGGGCUGUGUGGGAUGCU:25;UGUUGCUCACUGCAGGGCUGUGUGGGAUGCU:25;UGUUGCUCACUGCAGGGCUGUGUGGGAUGCU:25;UGUUGCUCACUGCAGGGCUGUGUGGGAUGC:25;UGUUGCUCACUGCAGGGCUGUGUGGGAUGCU:25;UGUUGCUCACUGCAGGGCUGUGUGGGAUGC:25;UGUUGCUCACUGCAGGGCU…	.	L1MC	chr5:113354513-113354514,+	42.7932	28.2363	38.752	36.5866	51.4484	39.5911	38.5971	42.9855	51.6864	11.1071	8.67728	8.78632	42.7815	41.8053	49.6142	46.2541	55.5386
14-qC1-1010	UGAUAUGAUACAAAUAAGUCCUGAAGUCCAUA:31;UGAUAUGAUACAAAUAAGUCCUGAAGUCCAUAGU:31;UGAUAUGAUACAAAUAAGUCCUGAAGUCCAUA:31;UGAUAUGAUACAAAUAAGUCCUGAAGUCCAUA:31;UGAUAUGAUACAAAUAAGUCCUGAAGUCCAUAGU:31;UGAUAUGAUACAAAUAAGUCCUGAAGUCCAUA:31;UGAUAUGAUACAAAUAAGUCCUGAAGUCCAUA:31;UGAUAUGAUACAAAUAAGUCCUGAAGUCCAUA:31;UGAUAUGAUACAAAUAAGUCCUGAAGUCCAUA:31;UGAUAUGAUACAAAUAAGUCCUGAAGUCCAUA:31;UGAUAUGAUACAAAUAAGUCCUGAAGUCCAUAG:3…	.	.	chr14:44939539-44939540,+	488.01	580.654	534.657	610.588	457.891	533.316	488.896	474.855	447.355	73.2374	86.6328	95.5418	450.851	518.376	616.784	636.336	506.997
.	UAUUAAUAUUUAAAAUGUUUGGCAAGGUUA:29;UAUUAAUAUUUAAAAUGUUUGGCAAGGUUA:29;UAUUAAUAUUUAAAAUGUUUGGCAAGGUUA:30;UAUUAAUAUUUAAAAUGUUUGGCAAGGUUA:29;UAUUAAUAUUUAAAAUGUUUGGCAAGGUUAC:29;UAUUAAUAUUUAAAAUGUUUGGCAAGGUUAC:29;UAUUAAUAUUUAAAAUGUUUGGCAAGGUUA:30;UAUUAAUAUUUAAAAUGUUUGGCAAGGUUA:29;UAUUAAUAUUUAAAAUGUUUGGCAAGGUUACAUGA:29;UAUUAAUAUUUAAAAUGUUUGGCAAGGUUAC:29;UAUUAAUAUUUAAAAUGUUUGGCAAGGUUAC:29;UAUUAAUAUUUAAAAU…	.	.	chr17:66196201-66196202,-	50.9371	62.2646	45.4125	65.8557	54.0208	64.4327	46.9597	57.7618	49.013	9.19806	7.9775	8.19564	38.6679	66.0431	68.8511	81.825	45.4396
.	UAGAAUCUGUAGCGCCUUUUCACUUCACUGC:30;UAGAAUCUGUAGCGCCUUUUCACUUCACUGCAUU:30;UAGAAUCUGUAGCGCCUUUUCACUUCACUGCAUUU:30;UAGAAUCUGUAGCGCCUUUUCACUUCACUGC:30;UAGAAUCUGUAGCGCCUUUUCACUUCACUGCAUUU:30;UAGAAUCUGUAGCGCCUUUUCACUUCACUGC:30;UAGAAUCUGUAGCGCCUUUUCACUUCACUGC:30;UAGAAUCUGUAGCGCCUUUUCACUUCACUGC:30;UAGAAUCUGUAGCGCCUUUUCACUUCACUGC:30;UAGAAUCUGUAGCGCCUUUUCACUUCACUGC:30;UAGAAUCUGUAGCGCCUUUUCACUUCACUGC:30;UAG…	.	.	chr13:50370747-50370748,+	41.9002	47.7845	38.752	53.6601	36.8713	36.4859	44.3866	40.9705	34.7547	8.15676	7.20774	8.34332	50.5973	44.709	38.3611	36.2083	42.3316
2-qE1-35981	UUCUUGAGGGCAAAGAGCUUUAGGGUAUGCA:30;UUCUUGAGGGCAAAGAGCUUUAGGGUAUGCA:30;UUCUUGAGGGCAAAGAGCUUUAGGGUAUGCA:30;UUCUUGAGGGCAAAGAGCUUUAGGGUAUGCAU:30;UUCUUGAGGGCAAAGAGCUUUAGGGUAUGCAU:30;UUCUUGAGGGCAAAGAGCUUUAGGGUAUGCAU:30;UUCUUGAGGGCAAAGAGCUUUAGGGUAUGCAU:30;UUCUUGAGGGCAAAGAGCUUUAGGGUAUGCA:30;UUCUUGAGGGCAAAGAGCUUUAGGGUAUGCA:30;UUCUUGAGGGCAAAGAGCUUUAGGGUAUGCA:30;UUCUUGAGGGCAAAGAGCUUUAGGGUAUGCA:30;UUCUUGAGGG…	.	.	chr2:92547808-92547809,+	35.4584	38.3725	35.119	26.0171	48.0185	29.4993	27.0179	36.2691	27.6255	6.16096	8.32738	7.97414	45.2496	42.0593	41.6261	46.0759	44.8608
2-qE1-35981	UUUUAUCAGCGGUUUGUUCCUCUCCUCUGCU:29;UUUUAUCAGCGGUUUGUUCCUCUCCUCUGCU:30;UUUUAUCAGCGGUUUGUUCCUCUCCUCUGCU:29;UUUUAUCAGCGGUUUGUUCCUCUCCUCUGC:29;UUUUAUCAGCGGUUUGUUCCUCUCCUCUGC:29;UUUUAUCAGCGGUUUGUUCCUCUCCUCUGC:29;UUUUAUCAGCGGUUUGUUCCUCUCCUCUGC:29;UUUUAUCAGCGGUUUGUUCCUCUCCUCUGC:30;UUUUAUCAGCGGUUUGUUCCUCUCCUCUGC:29;UUUUAUCAGCGGUUUGUUCCUCUCCUCUGC:29;UUUUAUCAGCGGUUUGUUCCUCUCCUCUGC:29;UUUUAUCAGCGGUUUGUUCCUC…	.	.	chr2:92553969-92553970,+	17.1212	11.5841	16.954	12.1955	25.7242	17.0785	13.509	14.7763	18.7141	3.81806	3.63886	3.24872	21.3907	20.6215	18.357	20.514	17.448
17-qA3.3-27363	UUAGCAGAGAAUCGACACCUUGGACAGAUAG:27;UUAGCAGAGAAUCGACACCUUGGACAGAUAGC:27;UUAGCAGAGAAUCGACACCUUGGACAGAUA:30;UUAGCAGAGAAUCGACACCUUGGACAGAUAGC:27;UUAGCAGAGAAUCGACACCUUGGACAGAUAG:27;UUAGCAGAGAAUCGACACCUUGGACAGAUAGC:27;UUAGCAGAGAAUCGACACCUUGGACAGAUAG:27;UUAGCAGAGAAUCGACACCUUGGACAGAUAGC:27;UUAGCAGAGAAUCGACACCUUGGACAGAUAGC:27;UUAGCAGAGAAUCGACACCUUGGACAGAUAGC:27;UUAGCAGAGAAUCGACACCUUGGACAGAUAG:27;UUAGCAGAG…	.	.	chr17:27298079-27298080,-	78.8804	70.2287	71.449	67.4817	72.0278	92.3793	73.9776	62.4634	86.4411	19.2639	17.3546	16.5389	84.3289	100.374	0	0	108.671
7-qB5-6255	UAGAUUUAUAGUCUGAAAUACAUAUGCAAAA:30;UAGAUUUAUAGUCUGAAAUACAUAUGCAAAA:29;UAGAUUUAUAGUCUGAAAUACAUAUGCAAAAU:30;UAGAUUUAUAGUCUGAAAUACAUAUGCAAAAUGA:30;UAGAUUUAUAGUCUGAAAUACAUAUGCAAAAUGAA:30;UAGAUUUAUAGUCUGAAAUACAUAUGCAAAAUGAA:30;UAGAUUUAUAGUCUGAAAUACAUAUGCAAAAUG:30;UAGAUUUAUAGUCUGAAAUACAUAUGCAAAA:31;UAGAUUUAUAGUCUGAAAUACAUAUGCAAAAUG:27;UAGAUUUAUAGUCUGAAAUACAUAUGCAAAAU:29;UAGAUUUAUAGUCUGAAAUACAUAUGCAAAAU…	.	.	chr7:52912598-52912599,+	22.7032	25.3402	27.2475	26.0171	22.2943	21.7363	29.591	32.9108	19.6052	3.21064	3.28896	3.91324	15.6317	21.7439	26.2542	15.6597	16.5565
10-qB4-6488	UGCUGGCCUAGAAUUCAUACUCUUGUCUUG:30;UGCUGGCCUAGAAUUCAUACUCUUGUCUUGG:30;UGCUGGCCUAGAAUUCAUACUCUUGUCUUGG:30;UGCUGGCCUAGAAUUCAUACUCUUGUCUUGG:30;UGCUGGCCUAGAAUUCAUACUCUUGUCUUG:30;UGCUGGCCUAGAAUUCAUACUCUUGUCUUGG:30;UGCUGGCCUAGAAUUCAUACUCUUGUCUUG:30;UGCUGGCCUAGAAUUCAUACUCUUGUCUUGG:30;UGCUGGCCUAGAAUUCAUACUCUUGUCUUGG:30;UGCUGGCCUAGAAUUCAUACUCUUGUCUUGGGG:30;UGCUGGCCUAGAAUUCAUACUCUUGUCUUGG:30;UGCUGGCCUAGAAUU…	.	B1_Mus2	chr10:62686435-62686436,+	13.2894	14.4802	12.11	11.3825	12.8621	14.7497	14.1523	10.0747	13.3672	2.77678	3.14902	2.28888	15.2203	0	16.2375	16.7284	17.1451
5-qG3-23659	UAAAACUCUCAAGUUCCUACCUAGAUCACUGCUG:32;UAAAACUCUCAAGUUCCUACCUAGAUCACUGCU:32;UAAAACUCUCAAGUUCCUACCUAGAUCACUGCUG:32;UAAAACUCUCAAGUUCCUACCUAGAUCACUGCU:32;UAAAACUCUCAAGUUCCUACCUAGAUCACUGCU:32;UAAAACUCUCAAGUUCCUACCUAGAUCACUGCU:32;UAAAACUCUCAAGUUCCUACCUAGAUCACUGCU:32;UAAAACUCUCAAGUUCCUACCUAGAUCACUGCU:32;UAAAACUCUCAAGUUCCUACCUAGAUCACUGCU:32;UAAAACUCUCAAGUUCCUACCUAGAUCACUGCU:32;UAAAACUCUCAAGUUCCUACCUAGAUC…	.	.	chr5:149804650-149804651,-	249.859	250.507	237.356	278.058	261.529	314.4	230.939	230.376	230.806	50.0686	47.6552	47.9186	236.121	279.68	251.097	262.642	297.692
9-qC-31469	UGCCCAGAACCACUGUCCAGAAGCCCUAAGGCC:27;UGCCCAGAACCACUGUCCAGAAGCCCUAAGGCC:26;UGCCCAGAACCACUGUCCAGAAGCCCUAAGGCCCU:30;UGCCCAGAACCACUGUCCAGAAGCCCUAAGGCCCUUAGGGAUUUCU:26;UGCCCAGAACCACUGUCCAGAAGCCCUAAGGCCC:26;UGCCCAGAACCACUGUCCAGAAGCCCUAAGGCCCU:26;UGCCCAGAACCACUGUCCAGAAGCCCUAAGGCCCU:26;UGCCCAGAACCACUGUCCAGAAGCCCUAAGGCCCUUAGGGAUUUCUAU:26;UGCCCAGAACCACUGUCCAGAAGCCCUAAGGCCCUUAGGGAUUUCUAU:26;UGCCCAGAACCACUGU…	.	.	chr9:67723240-67723241,-	77.1247	80.3649	62.3666	73.173	76.3151	75.3008	61.7553	71.8664	78.4208	20.9994	16.8647	16.7604	72.8108	0	104.648	0	98.8633
8-qC5-2209	UUUCAUAUCCAAAAGAAGGUCAACUGGAAUCU:31;UUUCAUAUCCAAAAGAAGGUCAACUGGAAUCUU:31;UUUCAUAUCCAAAAGAAGGUCAACUGGAAUC:31;UUUCAUAUCCAAAAGAAGGUCAACUGGAAUCU:31;UUUCAUAUCCAAAAGAAGGUCAACUGGAAUCU:31;UUUCAUAUCCAAAAGAAGGUCAACUGGAAUCU:31;UUUCAUAUCCAAAAGAAGGUCAACUGGAAUC:31;UUUCAUAUCCAAAAGAAGGUCAACUGGAAUC:31;UUUCAUAUCCAAAAGAAGGUCAACUGGAAUCU:31;UUUCAUAUCCAAAAGAAGGUCAACUGGAAUCUU:31;UUUCAUAUCCAAAAGAAGGUCAACUGGAAUCU:31;UUUC…	ENSMUSG00000110670	.	chr8:93418852-93418853,-	49.0501	45.6125	52.073	43.9038	51.4485	43.4726	45.0298	42.3139	59.7067	8.41708	11.8963	10.4107	51.4201	48.8602	46.8085	41.2695	47.0253
.	UAGGAAACAUGGGCUGGCUGCACCUGAGC:28;UAGGAAACAUGGGCUGGCUGCACCUGAGCA:28;UAGGAAACAUGGGCUGGCUGCACCUGAGC:28;UAGGAAACAUGGGCUGGCUGCACCUGAGC:28;UAGGAAACAUGGGCUGGCUGCACCUGAGCA:28;UAGGAAACAUGGGCUGGCUGCACCUGAGC:28;UAGGAAACAUGGGCUGGCUGCACCUGAGC:28;UAGGAAACAUGGGCUGGCUGCACCUGAGC:27;UAGGAAACAUGGGCUGGCUGCACCUGAGC:28;UAGGAAACAUGGGCUGGCUGCACCUGAGC:28;UAGGAAACAUGGGCUGGCUGCACCUGAGC:28;UAGGAAACAUGGGCUGGCUGCACCUGAGC:28	.	.	chr17:66196793-66196794,-	32.9449	23.1682	29.6695	33.3344	42.8736	34.9333	36.6672	30.8959	24.9521	8.41708	6.29802	6.71894	31.6747	36.2127	54.8691	78.7952	33.6549
15-qD3-14639	UCAGUACUGACAGCAAGGACACGAAGGGAUA:29;UCAGUACUGACAGCAAGGACACGAAGGGAU:29;UCAGUACUGACAGCAAGGACACGAAGGGAUA:29;UCAGUACUGACAGCAAGGACACGAAGGGAUA:29;UCAGUACUGACAGCAAGGACACGAAGGGAU:29;UCAGUACUGACAGCAAGGACACGAAGGGAU:29;UCAGUACUGACAGCAAGGACACGAAGGGAUA:29;UCAGUACUGACAGCAAGGACACGAAGGGAU:29;UCAGUACUGACAGCAAGGACACGAAGGGAUA:29;UCAGUACUGACAGCAAGGACACGAAGGGAUA:29;UCAGUACUGACAGCAAGGACACGAAGGGAUA:29;UCAGUACUGACAGCAAGG…	.	.	chr15:74643585-74643586,+	175.65	176.658	180.44	182.932	205.794	176.219	193.628	208.212	192.487	27.8544	29.3208	31.8228	146.444	175.968	160.329	186.009	196.945
2-qG3-1029	UGCUGUUCAUGAAGUGAGCCUUAUGGAUAAA:30;UGCUGUUCAUGAAGUGAGCCUUAUGGAUAAAU:28;UGCUGUUCAUGAAGUGAGCCUUAUGGAUAAAU:30;UGCUGUUCAUGAAGUGAGCCUUAUGGAUAAAU:29;UGCUGUUCAUGAAGUGAGCCUUAUGGAUAAAU:28;UGCUGUUCAUGAAGUGAGCCUUAUGGAUAAAU:30;UGCUGUUCAUGAAGUGAGCCUUAUGGAUAAAUUU:29;UGCUGUUCAUGAAGUGAGCCUUAUGGAUAAAUU:30;UGCUGUUCAUGAAGUGAGCCUUAUGGAUAAAUU:28;UGCUGUUCAUGAAGUGAGCCUUAUGGAUAAAUUU:29;UGCUGUUCAUGAAGUGAGCCUUAUGGAUAAAUU:…	.	.	chr2:151151126-151151127,+	25.7573	39.0964	21.1925	27.6431	24.8667	22.5126	27.6612	35.5974	24.9521	3.9916	4.89846	4.35624	19.3339	27.385	27.5779	28.3564	29.3103
.	UUUUACAGCACAUAAUUCUCUUUUUCUAGUGU:30;UUUUACAGCACAUAAUUCUCUUUUUCUAGUG:30;UUUUACAGCACAUAAUUCUCUUUUUCUAGUGU:30;UUUUACAGCACAUAAUUCUCUUUUUCUAGUG:30;UUUUACAGCACAUAAUUCUCUUUUUCUAGUGU:30;UUUUACAGCACAUAAUUCUCUUUUUCUAGUGU:30;UUUUACAGCACAUAAUUCUCUUUUUCUAGUGU:30;UUUUACAGCACAUAAUUCUCUUUUUCUAGUGU:31;UUUUACAGCACAUAAUUCUCUUUUUCUAGUGU:30;UUUUACAGCACAUAAUUCUCUUUUUCUAGUGU:30;UUUUACAGCACAUAAUUCUCUUUUUCUAGUGU:30;UUUUA…	ENSMUSG00000056771	.	chr6:128188540-128188541,-	19.7738	18.8242	10.899	29.2692	16.292	25.6178	21.8717	22.8361	17.8229	3.55774	3.35894	3.98706	19.3339	24.5448	20.9198	23.1539	19.7246
12-qE-23911	AUAGAAACAUUAAUGAUCAUCUCUUAAGAGAUUC:31;AUAGAAACAUUAAUGAUCAUCUCUUAAGAGA:31;AUAGAAACAUUAAUGAUCAUCUCUUAAGAGAUUC:31;AUAGAAACAUUAAUGAUCAUCUCUUAAGAGAUUC:30;AUAGAAACAUUAAUGAUCAUCUCUUAAGAGAUUC:31;AUAGAAACAUUAAUGAUCAUCUCUUAAGAGAUUC:31;AUAGAAACAUUAAUGAUCAUCUCUUAAGAGAUUCC:31;AUAGAAACAUUAAUGAUCAUCUCUUAAGAGAUU:31;AUAGAAACAUUAAUGAUCAUCUCUUAAGAGAUUC:31;AUAGAAACAUUAAUGAUCAUCUCUUAAGAGAUU:31;AUAGAAACAUUAAUGAUCAUCUC…	.	.	chr12:98413680-98413681,-	52.4825	62.2646	48.44	55.2863	44.5887	65.9852	44.3866	53.7319	65.0536	7.3758	8.53732	11.8135	51.4201	68.2363	44.6608	46.3017	57.667
5-qF-14508	AUUAGUCAGCAUCUGAGAUAACAAAUCGGGA:27;AUUAGUCAGCAUCUGAGAUAACAAAUCGGGA:29;AUUAGUCAGCAUCUGAGAUAACAAAUCGGGA:30;AUUAGUCAGCAUCUGAGAUAACAAAUCGGGA:30;AUUAGUCAGCAUCUGAGAUAACAAAUCGGGA:30;AUUAGUCAGCAUCUGAGAUAACAAAUCGGGAA:29;AUUAGUCAGCAUCUGAGAUAACAAAUCGGGA:29;AUUAGUCAGCAUCUGAGAUAACAAAUCGGGA:29;AUUAGUCAGCAUCUGAGAUAACAAAUCGGGAA:29;AUUAGUCAGCAUCUGAGAUAACAAAUCGGGA:30;AUUAGUCAGCAUCUGAGAUAACAAAUCGGGA:30;AUUAGUCAGCAU…	.	.	chr5:113334611-113334612,-	36.1672	51.4046	27.2475	35.7734	36.8714	26.3941	38.597	29.5526	39.2103	8.59064	7.20776	6.4236	37.8452	37.9677	17.8367	19.4084	39.9801
5-qF-4633	UAGGACUCAUUUCAGCCUGGACACCUGUGUU:30;UAGGACUCAUUUCAGCCUGGACACCUGUGUU:30;UAGGACUCAUUUCAGCCUGGACACCUGUGUU:30;UAGGACUCAUUUCAGCCUGGACACCUGUGUU:30;UAGGACUCAUUUCAGCCUGGACACCUGUGUUCCAC:30;UAGGACUCAUUUCAGCCUGGACACCUGUGUU:30;UAGGACUCAUUUCAGCCUGGACACCUGUGUU:30;UAGGACUCAUUUCAGCCUGGACACCUGUGUU:30;UAGGACUCAUUUCAGCCUGGACACCUGUGUUC:30;UAGGACUCAUUUCAGCCUGGACACCUGUGUU:30;UAGGACUCAUUUCAGCCUGGACACCUGUGUU:30;UAGGACUCA…	.	.	chr5:114846697-114846698,-	57.7096	60.0927	45.4125	62.6036	66.8829	72.1957	54.0358	59.1051	51.6864	12.3219	10.5667	10.9275	51.42	58.226	68.8793	79.3928	65.081
10-qC1-1527	UGGCAUUCAACCCCAUGCUUCAGAAUAUGUCU:30;UGGCAUUCAACCCCAUGCUUCAGAAUAUGUCUA:30;UGGCAUUCAACCCCAUGCUUCAGAAUAUGUCU:30;UGGCAUUCAACCCCAUGCUUCAGAAUAUGUCU:31;UGGCAUUCAACCCCAUGCUUCAGAAUAUGUCU:30;UGGCAUUCAACCCCAUGCUUCAGAAUAUGUCU:30;UGGCAUUCAACCCCAUGCUUCAGAAUAUGUCU:30;UGGCAUUCAACCCCAUGCUUCAGAAUAUGUCU:31;UGGCAUUCAACCCCAUGCUUCAGAAUAUGUCU:30;UGGCAUUCAACCCCAUGCUUCAGAAUAUGUCU:30;UGGCAUUCAACCCCAUGCUUCAGAAUAUGUCUAU:30;…	.	.	chr10:86571103-86571104,-	169.132	167.246	206.476	156.102	170.637	148.273	201.348	190.749	200.507	25.6852	29.6708	30.1246	160.842	158.29	153.705	149.283	135.192
17-qA3.3-26735	UCACUACUGUUCUAGUUUCUGGGGAUCUAU:27;UCACUACUGUUCUAGUUUCUGGGGAUCUAUAU:29;UCACUACUGUUCUAGUUUCUGGGGAUCUAUA:27;UCACUACUGUUCUAGUUUCUGGGGAUCUAUA:27;UCACUACUGUUCUAGUUUCUGGGGAUCUAUA:27;UCACUACUGUUCUAGUUUCUGGGGAUCUAUA:27;UCACUACUGUUCUAGUUUCUGGGGAUCUAUAU:27;UCACUACUGUUCUAGUUUCUGGGGAUCUAUA:29;UCACUACUGUUCUAGUUUCUGGGGAUCUAUA:27;UCACUACUGUUCUAGUUUCUGGGGAUCUAUA:27;UCACUACUGUUCUAGUUUCUGGGGAUCUAUAU:27;UCACUACUGUUC…	.	.	chr17:27347136-27347137,+	163.034	137.561	147.137	121.142	168.065	146.72	171.114	148.434	166.644	43.1268	37.4382	35.293	170.303	166.744	0	0	214.899
14-qA3-3095	UGAGGACAUUAACAAUUAGACUUAGAUUAUGC:31;UGAGGACAUUAACAAUUAGACUUAGAUUAUGC:28;UGAGGACAUUAACAAUUAGACUUAGAUUAUGCA:31;UGAGGACAUUAACAAUUAGACUUAGAUUAUGC:31;UGAGGACAUUAACAAUUAGACUUAGAUUAUGC:29;UGAGGACAUUAACAAUUAGACUUAGAUUAUGCA:28;UGAGGACAUUAACAAUUAGACUUAGAUUAUGC:29;UGAGGACAUUAACAAUUAGACUUAGAUUAUG:28;UGAGGACAUUAACAAUUAGACUUAGAUUAUGC:29;UGAGGACAUUAACAAUUAGACUUAGAUUAUGCA:31;UGAGGACAUUAACAAUUAGACUUAGAUUAUGCA:31;…	.	.	chr14:19645613-19645614,-	18.1188	18.8242	20.587	26.8301	13.7196	21.7363	21.2284	20.1494	12.476	2.51644	3.35894	2.87954	18.0998	23.7493	17.2237	23.9371	18.4712
11-qE1-9443	UUUUUCUGUCUUAAAGUUUUGUCUAAAGUGG:30;UUUUUCUGUCUUAAAGUUUUGUCUAAAGUGG:30;UUUUUCUGUCUUAAAGUUUUGUCUAAAGUGG:30;UUUUUCUGUCUUAAAGUUUUGUCUAAAGUGG:30;UUUUUCUGUCUUAAAGUUUUGUCUAAAGUGG:30;UUUUUCUGUCUUAAAGUUUUGUCUAAAGUGG:30;UUUUUCUGUCUUAAAGUUUUGUCUAAAGUGG:30;UUUUUCUGUCUUAAAGUUUUGUCUAAAGUGG:30;UUUUUCUGUCUUAAAGUUUUGUCUAAAGUGGC:30;UUUUUCUGUCUUAAAGUUUUGUCUAAAGUGGCCU:30;UUUUUCUGUCUUAAAGUUUUGUCUAAAGUGGCC:30;UUUUUCUG…	.	.	chr11:103438046-103438047,+	27.6268	23.8923	33.908	34.1474	26.5817	36.4859	27.6612	26.1943	25.8432	5.29322	3.98874	5.38994	23.4475	25.3331	22.7386	16.619	27.7087
9-qA5.3-24188	UAAUAGCACCCGGAUCUUUGGGCUCAGUUGA:29;UAAUAGCACCCGGAUCUUUGGGCUCAGUU:25;UAAUAGCACCCGGAUCUUUGGGCUCAGUU:25;UAAUAGCACCCGGAUCUUUGGGCUCAGUUG:25;UAAUAGCACCCGGAUCUUUGGGCUCAGUU:25;UAAUAGCACCCGGAUCUUUGGGCUCAGUUG:25;UAAUAGCACCCGGAUCUUUGGGCUCAGUUG:25;UAAUAGCACCCGGAUCUUUGGGCUCAGUUGA:25;UAAUAGCACCCGGAUCUUUGGGCUCAGUUG:25;UAAUAGCACCCGGAUCUUUGGGCUCAGUUG:25;UAAUAGCACCCGGAUCUUUGGGCUCAGUUG:25;UAAUAGCACCCGGAUCUUUGGGCUCA…	.	.	chr9:54231775-54231776,-	30.1094	31.1324	19.376	27.6431	32.584	26.3942	31.5209	22.1644	32.0812	5.98742	6.368	8.41716	34.5543	30.2468	41.6666	40.1148	25.6697
pi-Wdfy3	UAACUAGUAGAUGGAAAGCAAACCCUCGCUC:29;UAACUAGUAGAUGGAAAGCAAACCCUCGCUC:29;UAACUAGUAGAUGGAAAGCAAACCCUCGCUC:29;UAACUAGUAGAUGGAAAGCAAACCCUCGCUC:29;UAACUAGUAGAUGGAAAGCAAACCCUCGCUC:29;UAACUAGUAGAUGGAAAGCAAACCCUCGCUC:29;UAACUAGUAGAUGGAAAGCAAACCCUCGCUCAC:29;UAACUAGUAGAUGGAAAGCAAACCCUCGCUCA:29;UAACUAGUAGAUGGAAAGCAAACCCUCGCUCACUA:29;UAACUAGUAGAUGGAAAGCAAACCCUCGCUCA:29;UAACUAGUAGAUGGAAAGCAAACCCUCGCUC:29;UAACUA…	ENSMUSG00000043940	.	chr5:101833930-101833931,-	16.1822	18.1002	19.9815	15.4476	14.5771	17.8548	16.7254	13.433	15.1495	4.07838	2.72914	2.73188	15.2203	17.6192	14.9377	0	15.1042
7-qD2-24830	UCUUAAGACAAACUUGUGAACAUGGGUGUAUCU:30;UCUUAAGACAAACUUGUGAACAUGGGUGUAUC:30;UCUUAAGACAAACUUGUGAACAUGGGUGUAUC:29;UCUUAAGACAAACUUGUGAACAUGGGUGUAU:30;UCUUAAGACAAACUUGUGAACAUGGGUGUAUCU:30;UCUUAAGACAAACUUGUGAACAUGGGUGUAU:30;UCUUAAGACAAACUUGUGAACAUGGGUGUAUC:30;UCUUAAGACAAACUUGUGAACAUGGGUGUAUC:30;UCUUAAGACAAACUUGUGAACAUGGGUGUAUC:30;UCUUAAGACAAACUUGUGAACAUGGGUGUAUCU:30;UCUUAAGACAAACUUGUGAACAUGGGUGUAUCU:29;U…	.	.	chr7:73792713-73792714,-	55.998	70.9528	59.9445	48.7819	42.0162	78.406	49.5329	55.7469	65.0536	9.97902	9.79692	9.6723	54.2996	63.9001	68.4894	72.2404	38.3857
17-qA3.3-26735	UGAGAAAUACUGCAUCUCUCAGCUAAGCUC:30;UGAGAAAUACUGCAUCUCUCAGCUAAGCUC:30;UGAGAAAUACUGCAUCUCUCAGCUAAGCUC:30;UGAGAAAUACUGCAUCUCUCAGCUAAGCUC:30;UGAGAAAUACUGCAUCUCUCAGCUAAGCUC:27;UGAGAAAUACUGCAUCUCUCAGCUAAGCUC:30;UGAGAAAUACUGCAUCUCUCAGCUAAGCUC:30;UGAGAAAUACUGCAUCUCUCAGCUAAGCUC:30;UGAGAAAUACUGCAUCUCUCAGCUAAGCUCA:27;UGAGAAAUACUGCAUCUCUCAGCUAAGCUC:30;UGAGAAAUACUGCAUCUCUCAGCUAAGCUCA:30;UGAGAAAUACUGCAUCUCUCAGC…	.	.	chr17:27334360-27334361,+	17.9225	14.4802	18.165	17.8867	15.4345	15.5259	21.2284	17.4629	19.6052	4.25194	4.33864	3.17488	16.4544	0	0	0	17.6254
17-qA3.3-27363	UCCCAAAGCAUCAGAAUUCUUGCAACUCAGC:28;UCCCAAAGCAUCAGAAUUCUUGCAACUCAGCCA:30;UCCCAAAGCAUCAGAAUUCUUGCAACUCAGCCAGU:31;UCCCAAAGCAUCAGAAUUCUUGCAACUCAGC:28;UCCCAAAGCAUCAGAAUUCUUGCAACUCAGCCAGU:28;UCCCAAAGCAUCAGAAUUCUUGCAACUCAGCCAGU:28;UCCCAAAGCAUCAGAAUUCUUGCAACUCAGC:30;UCCCAAAGCAUCAGAAUUCUUGCAACUCAGC:28;UCCCAAAGCAUCAGAAUUCUUGCAACUCAGCCAGUAGUGGCUGGGUGGG:28;UCCCAAAGCAUCAGAAUUCUUGCAACUCAGCCAGU:30;UCCCAAAGCAUCA…	.	.	chr17:27318281-27318282,-	29.948	30.4083	25.431	29.2692	30.869	38.8149	19.2985	23.5077	30.2989	7.63612	6.64792	5.7591	31.2634	31.8699	0	0	32.197
7-qB5-6255	UCCUACCUCAGAUGAGCACCGUAAGCUUCCU:30;UCCUACCUCAGAUGAGCACCGUAAGCUUCCU:30;UCCUACCUCAGAUGAGCACCGUAAGCUUCCUGG:30;UCCUACCUCAGAUGAGCACCGUAAGCUUCCUG:30;UCCUACCUCAGAUGAGCACCGUAAGCUUCCUG:30;UCCUACCUCAGAUGAGCACCGUAAGCUUCCU:30;UCCUACCUCAGAUGAGCACCGUAAGCUUCCU:30;UCCUACCUCAGAUGAGCACCGUAAGCUUCCUGG:30;UCCUACCUCAGAUGAGCACCGUAAGCUUCCU:30;UCCUACCUCAGAUGAGCACCGUAAGCUUCCUG:30;UCCUACCUCAGAUGAGCACCGUAAGCUUCCUGG:30;UCCUA…	.	MLT2B3	chr7:52908294-52908295,+	29.2977	30.4083	26.642	26.0171	28.2966	33.3807	32.8075	20.1494	33.8635	6.42128	5.94812	6.2021	27.1498	23.9877	35.7507	39.6132	32.6726
7-qD2-24830	UCAAAACCUCUUAAGACAAACUUGUGAACAUGG:32;UCAAAACCUCUUAAGACAAACUUGUGAACAUGG:32;UCAAAACCUCUUAAGACAAACUUGUGAACAUGG:32;UCAAAACCUCUUAAGACAAACUUGUGAACAUGG:29;UCAAAACCUCUUAAGACAAACUUGUGAACAUGG:32;UCAAAACCUCUUAAGACAAACUUGUGAACAUGGG:32;UCAAAACCUCUUAAGACAAACUUGUGAACAUGGGU:32;UCAAAACCUCUUAAGACAAACUUGUGAACAUGG:32;UCAAAACCUCUUAAGACAAACUUGUGAACAUGG:32;UCAAAACCUCUUAAGACAAACUUGUGAACAUGGG:32;UCAAAACCUCUUAAGACAAACUUGU…	.	.	chr7:73792721-73792722,-	60.859	59.3687	55.706	68.2949	66.8829	70.6431	51.4627	61.1201	49.013	12.669	13.0859	11.9612	59.2359	66.3899	70.9415	72.8235	40.0797
2-qF1-2536	UAGUACUUAAGAGGCUUGGGCAAGAGGGUU:29;UAGUACUUAAGAGGCUUGGGCAAGAGGGUU:25;UAGUACUUAAGAGGCUUGGGCAAGAGGGUU:25;UAGUACUUAAGAGGCUUGGGCAAGAGGGUU:25;UAGUACUUAAGAGGCUUGGGCAAGAGGGUU:29;UAGUACUUAAGAGGCUUGGGCAAGAGGGUU:25;UAGUACUUAAGAGGCUUGGGCAAGAGGGUU:25;UAGUACUUAAGAGGCUUGGGCAAGAGGGUU:25;UAGUACUUAAGAGGCUUGGGCAAGAGGGUU:25;UAGUACUUAAGAGGCUUGGGCAAGAGGGUU:25;UAGUACUUAAGAGGCUUGGGCAAGAGGGUUGC:29;UAGUACUUAAGAGGCUUGGGCAA…	ENSMUSG00000087162	B1F	chr2:127691918-127691919,+	70.8255	54.3006	65.9995	68.2949	77.1727	53.5645	68.8314	79.9263	69.5094	15.359	16.3049	16.3174	72.3994	81.4471	94.1039	121.833	96.1997
9-qA5.3-24188	UUCUCUGUAGAUUCAAGUAGGCAUCUGUUGUU:30;UUCUCUGUAGAUUCAAGUAGGCAUCUGUUGUU:30;UUCUCUGUAGAUUCAAGUAGGCAUCUGUUGUU:30;UUCUCUGUAGAUUCAAGUAGGCAUCUGUUGUU:30;UUCUCUGUAGAUUCAAGUAGGCAUCUGUUGUU:30;UUCUCUGUAGAUUCAAGUAGGCAUCUGUUGUU:30;UUCUCUGUAGAUUCAAGUAGGCAUCUGUUGUU:30;UUCUCUGUAGAUUCAAGUAGGCAUCUGUUGUU:30;UUCUCUGUAGAUUCAAGUAGGCAUCUGUUGUU:30;UUCUCUGUAGAUUCAAGUAGGCAUCUGUUGUU:30;UUCUCUGUAGAUUCAAGUAGGCAUCUGUUGUU:30;UUC…	.	.	chr9:54218132-54218133,-	120.804	116.565	134.421	103.255	114.901	124.208	128.657	136.345	132.781	21.52	22.603	22.0766	127.522	131.366	146.785	158.556	114.606
17-qA3.3-26735	UUAUGAGUUGGGAUUGCUUCUCCUGUUUCAUUU:29;UUAUGAGUUGGGAUUGCUUCUCCUGUUUCAUU:28;UUAUGAGUUGGGAUUGCUUCUCCUGUUUC:25;UUAUGAGUUGGGAUUGCUUCUCCUGUUUCA:25;UUAUGAGUUGGGAUUGCUUCUCCUGUUUCA:25;UUAUGAGUUGGGAUUGCUUCUCCUGUUUCAUUU:25;UUAUGAGUUGGGAUUGCUUCUCCUGUUUCA:28;UUAUGAGUUGGGAUUGCUUCUCCUGUUUC:25;UUAUGAGUUGGGAUUGCUUCUCCUGUUUCA:25;UUAUGAGUUGGGAUUGCUUCUCCUGUUUCA:25;UUAUGAGUUGGGAUUGCUUCUCCUGUUUCAUU:25;UUAUGAGUUGGGAUUGC…	.	.	chr17:27345281-27345282,+	69.598	62.9887	73.871	67.4818	54.8783	58.9985	102.282	81.2695	59.7067	15.4458	12.5261	12.6995	70.3426	67.8349	0	0	78.8648
7-qD1-19431	UACUGCAGGAUGUAGAAUAGCAGAAGGAAGC:30;UACUGCAGGAUGUAGAAUAGCAGAAGGAAGC:30;UACUGCAGGAUGUAGAAUAGCAGAAGGAAGC:30;UACUGCAGGAUGUAGAAUAGCAGAAGGAAGC:30;UACUGCAGGAUGUAGAAUAGCAGAAGGAAGC:30;UACUGCAGGAUGUAGAAUAGCAGAAGGAAGC:30;UACUGCAGGAUGUAGAAUAGCAGAAGGAAGCG:30;UACUGCAGGAUGUAGAAUAGCAGAAGGAAGCGG:24;UACUGCAGGAUGUAGAAUAGCAGAAGGAAGCG:31;UACUGCAGGAUGUAGAAUAGCAGAAGGAAGC:31;UACUGCAGGAUGUAGAAUAGCAGAAGGAAGC:30;UACUGCAGGA…	.	.	chr7:73123023-73123024,+	37.0284	30.4083	38.752	40.6516	34.2989	45.0252	38.597	40.2989	35.6458	7.46256	6.22804	7.53114	34.5543	35.893	44.4974	47.1896	33.7379
5-qG3-23659	UCUGAAGAUGCUUCAACCCUCACUCUUCUUU:30;UCUGAAGAUGCUUCAACCCUCACUCUUCUUUC:30;UCUGAAGAUGCUUCAACCCUCACUCUUCUUU:30;UCUGAAGAUGCUUCAACCCUCACUCUUCUUU:30;UCUGAAGAUGCUUCAACCCUCACUCUUCUU:30;UCUGAAGAUGCUUCAACCCUCACUCUUCUUU:30;UCUGAAGAUGCUUCAACCCUCACUCUUCUUU:30;UCUGAAGAUGCUUCAACCCUCACUCUUCUUU:30;UCUGAAGAUGCUUCAACCCUCACUCUUCUUUC:30;UCUGAAGAUGCUUCAACCCUCACUCUUCUUU:30;UCUGAAGAUGCUUCAACCCUCACUCUUCUUU:30;UCUGAAGAUGCUU…	.	.	chr5:149822570-149822571,-	70.8825	78.9169	73.8712	71.547	72.8853	57.446	57.8955	67.8366	51.6865	16.0532	13.2958	16.1698	90.9106	61.4836	71.3091	58.2375	62.3793
10-qC1-2617	AACUUGAUGUUUCUUUCUGAAUCUAUGAGC:28;AACUUGAUGUUUCUUUCUGAAUCUAUGAGC:29;AACUUGAUGUUUCUUUCUGAAUCUAUGAGC:29;AACUUGAUGUUUCUUUCUGAAUCUAUGAGC:28;AACUUGAUGUUUCUUUCUGAAUCUAUGAGC:29;AACUUGAUGUUUCUUUCUGAAUCUAUGAGCA:28;AACUUGAUGUUUCUUUCUGAAUCUAUGAGC:29;AACUUGAUGUUUCUUUCUGAAUCUAUGAGC:29;AACUUGAUGUUUCUUUCUGAAUCUAUGAGC:29;AACUUGAUGUUUCUUUCUGAAUCUAUGAGCAUAU:29;AACUUGAUGUUUCUUUCUGAAUCUAUGAGCA:29;AACUUGAUGUUUCUUUCUG…	.	.	chr10:85765505-85765506,+	98.8764	111.497	90.8251	103.255	81.46	100.142	81.6971	90.6726	116.74	19.1771	19.8738	23.3318	98.3151	83.0539	73.3683	74.4713	0
15-qD1-17920	UGAGCCUCUCUGGAGAUAUAUGUGGGAAGCU:29;UGAGCCUCUCUGGAGAUAUAUGUGGGAAGCU:30;UGAGCCUCUCUGGAGAUAUAUGUGGGAAGCU:30;UGAGCCUCUCUGGAGAUAUAUGUGGGAAGCU:30;UGAGCCUCUCUGGAGAUAUAUGUGGGAAGC:30;UGAGCCUCUCUGGAGAUAUAUGUGGGAAGC:30;UGAGCCUCUCUGGAGAUAUAUGUGGGAAGCU:30;UGAGCCUCUCUGGAGAUAUAUGUGGGAAGCU:27;UGAGCCUCUCUGGAGAUAUAUGUGGGAAGC:30;UGAGCCUCUCUGGAGAUAUAUGUGGGAAGCUA:30;UGAGCCUCUCUGGAGAUAUAUGUGGGAAGCU:30;UGAGCCUCUCUGGAGA…	.	.	chr15:59273748-59273749,-	21.429	23.1682	19.376	22.7649	24.8667	14.7496	22.5149	24.1793	19.6052	3.81806	4.96844	3.54406	24.2703	23.9485	18.4434	23.0376	21.7062
9-qC-10667	UAUUUUUGGCAUUAUUGCAGUGCUUAGAAUCU:31;UAUUUUUGGCAUUAUUGCAGUGCUUAGAAUCU:31;UAUUUUUGGCAUUAUUGCAGUGCUUAGAAUCU:31;UAUUUUUGGCAUUAUUGCAGUGCUUAGAAUC:31;UAUUUUUGGCAUUAUUGCAGUGCUUAGAAUCU:31;UAUUUUUGGCAUUAUUGCAGUGCUUAGAAUCU:31;UAUUUUUGGCAUUAUUGCAGUGCUUAGAAUCU:31;UAUUUUUGGCAUUAUUGCAGUGCUUAGAAUC:31;UAUUUUUGGCAUUAUUGCAGUGCUUAGAAUCU:31;UAUUUUUGGCAUUAUUGCAGUGCUUAGAAUCU:31;UAUUUUUGGCAUUAUUGCAGUGCUUAGAAUCU:31;UAUUU…	.	L1MC	chr9:67739727-67739728,+	31.4554	40.5444	35.7245	41.4647	22.2943	31.0519	30.2344	24.851	37.4281	4.94614	6.57794	4.50392	33.7315	0	32.3069	0	29.2225
18-qE1-36451	UCUUGGCUUUGUCCAUAACCUAGACUCAGGUU:32;UCUUGGCUUUGUCCAUAACCUAGACUCAGGUUA:32;UCUUGGCUUUGUCCAUAACCUAGACUCAGGUU:32;UCUUGGCUUUGUCCAUAACCUAGACUCAGGUUAU:32;UCUUGGCUUUGUCCAUAACCUAGACUCAGGUU:32;UCUUGGCUUUGUCCAUAACCUAGACUCAGGUU:32;UCUUGGCUUUGUCCAUAACCUAGACUCAGGUU:32;UCUUGGCUUUGUCCAUAACCUAGACUCAGGUU:32;UCUUGGCUUUGUCCAUAACCUAGACUCAGGUU:32;UCUUGGCUUUGUCCAUAACCUAGACUCAGGUU:32;UCUUGGCUUUGUCCAUAACCUAGACUCAGGUUA:32…	.	L1MD3	chr18:67040885-67040886,-	20.1881	20.9962	23.009	20.3258	18.0069	21.7363	21.2283	11.418	23.1697	3.55774	5.4583	4.57774	14.3976	19.8346	19.4454	23.7352	18.5543
14-qA3-19970	AGAAACAAUUGAGCCUCACUGACAUGGGAUAA:31;AGAAACAAUUGAGCCUCACUGACAUGGGAUAA:31;AGAAACAAUUGAGCCUCACUGACAUGGGAUAA:31;AGAAACAAUUGAGCCUCACUGACAUGGGAUAA:31;AGAAACAAUUGAGCCUCACUGACAUGGGAUAAG:31;AGAAACAAUUGAGCCUCACUGACAUGGGAUAA:31;AGAAACAAUUGAGCCUCACUGACAUGGGAUAAG:31;AGAAACAAUUGAGCCUCACUGACAUGGGAUAAG:31;AGAAACAAUUGAGCCUCACUGACAUGGGAUAA:31;AGAAACAAUUGAGCCUCACUGACAUGGGAUAA:31;AGAAACAAUUGAGCCUCACUGACAUGGGAUAA:31;…	.	.	chr14:24114021-24114022,+	94.5533	110.773	79.3206	95.9379	93.4645	102.471	84.2702	100.747	108.72	18.2226	16.8647	17.9418	93.7901	95.0156	97.3937	101.128	108.687
.	UGUUUGUUUGAGAAGGAUGCUAUGUACCUAG:30;UGUUUGUUUGAGAAGGAUGCUAUGUACCUAG:30;UGUUUGUUUGAGAAGGAUGCUAUGUACCUAG:30;UGUUUGUUUGAGAAGGAUGCUAUGUACCUAG:30;UGUUUGUUUGAGAAGGAUGCUAUGUACCUAGGC:30;UGUUUGUUUGAGAAGGAUGCUAUGUACCUAGGC:30;UGUUUGUUUGAGAAGGAUGCUAUGUACCUA:30;UGUUUGUUUGAGAAGGAUGCUAUGUACCUAGG:30;UGUUUGUUUGAGAAGGAUGCUAUGUACCUAG:30;UGUUUGUUUGAGAAGGAUGCUAUGUACCUAGGC:30;UGUUUGUUUGAGAAGGAUGCUAUGUACCUAGG:30;UGUUUGU…	.	(CAAA)n	chr15:88982506-88982507,-	13.5093	13.7562	13.9265	18.6998	14.577	13.9733	10.9358	14.7763	14.2583	2.08258	2.65916	2.06736	13.1635	20.8417	14.0197	17.0782	15.1136
2-qE1-35981	UAUGCACAGGUCAGGUGGAGUGGAUGGC:26;UAUGCACAGGUCAGGUGGAGUGGAUGGCCCU:26;UAUGCACAGGUCAGGUGGAGUGGAUGGCCC:26;UAUGCACAGGUCAGGUGGAGUGGAUGGCCCU:26;UAUGCACAGGUCAGGUGGAGUGGAUGGCCCUAU:26;UAUGCACAGGUCAGGUGGAGUGGAUGGCCC:26;UAUGCACAGGUCAGGUGGAGUGGAUGGCCCU:26;UAUGCACAGGUCAGGUGGAGUGGAUGGCC:26;UAUGCACAGGUCAGGUGGAGUGGAUGGCCCU:26;UAUGCACAGGUCAGGUGGAGUGGAUGGCCCUAU:26;UAUGCACAGGUCAGGUGGAGUGGAUGGCCCU:26;UAUGCACAGGUCAGGUG…	.	.	chr2:92593205-92593206,+	28.007	20.2722	25.431	24.391	28.2966	20.9601	27.0179	32.9108	26.7344	7.46256	5.31832	7.3096	29.618	29.5274	36.0009	59.8135	41.005
4-qC5-17839	UAAUAACCCUUUGAUCUGAUGUGAAGAGGAAGCC:29;UAAUAACCCUUUGAUCUGAUGUGAAGAGGAAGCC:29;UAAUAACCCUUUGAUCUGAUGUGAAGAGGAAG:29;UAAUAACCCUUUGAUCUGAUGUGAAGAGGAAGC:29;UAAUAACCCUUUGAUCUGAUGUGAAGAGGAAGCC:29;UAAUAACCCUUUGAUCUGAUGUGAAGAGGAAGCC:29;UAAUAACCCUUUGAUCUGAUGUGAAGAGGAAGC:29;UAAUAACCCUUUGAUCUGAUGUGAAGAGGAA:29;UAAUAACCCUUUGAUCUGAUGUGAAGAGGAAGCCUAGGUAAGUCAAUGU:29;UAAUAACCCUUUGAUCUGAUGUGAAGAGGAAGC:29;UAAUAACCCUUU…	.	.	chr4:94285934-94285935,-	78.8326	80.3649	70.8436	73.173	90.8922	59.7748	75.9076	59.1052	90.8968	18.2226	16.8647	17.7941	80.6266	90.7904	23.0262	26.976	82.8352
13-qA5-967	UAAAACACUCUUUGUGCUAAGGGAUAAAGACAACU:31;UAAAACACUCUUUGUGCUAAGGGAUAAAGACAA:31;UAAAACACUCUUUGUGCUAAGGGAUAAAGACAA:31;UAAAACACUCUUUGUGCUAAGGGAUAAAGACA:31;UAAAACACUCUUUGUGCUAAGGGAUAAAGACAA:31;UAAAACACUCUUUGUGCUAAGGGAUAAAGACAACUUAAAGGGUUCGGGU:31;UAAAACACUCUUUGUGCUAAGGGAUAAAGACAACU:31;UAAAACACUCUUUGUGCUAAGGGAUAAAGACAAC:31;UAAAACACUCUUUGUGCUAAGGGAUAAAGACAACUUAAAGGGUUCGGGU:31;UAAAACACUCUUUGUGCUAAGGGAUAAAGA…	ENSMUSG00000113211	.	chr13:52123473-52123474,+	241.697	225.166	297.301	278.058	232.376	242.981	283.044	288.138	239.718	38.0938	42.0568	41.3474	206.092	254.877	261.537	250.033	214.321
18-qE1-36451	UCUGGAAACAGCUCUGCCGCGAGAAAGACUUU:31;UCUGGAAACAGCUCUGCCGCGAGAAAGACUUU:30;UCUGGAAACAGCUCUGCCGCGAGAAAGACUUU:31;UCUGGAAACAGCUCUGCCGCGAGAAAGACUUU:29;UCUGGAAACAGCUCUGCCGCGAGAAAGACUUU:31;UCUGGAAACAGCUCUGCCGCGAGAAAGACUUU:31;UCUGGAAACAGCUCUGCCGCGAGAAAGACUUUAC:30;UCUGGAAACAGCUCUGCCGCGAGAAAGACUUU:29;UCUGGAAACAGCUCUGCCGCGAGAAAGACUUUAC:30;UCUGGAAACAGCUCUGCCGCGAGAAAGACUUU:30;UCUGGAAACAGCUCUGCCGCGAGAAAGACUUU:30…	.	.	chr18:67055439-67055440,-	94.6531	101.361	81.137	104.881	91.7496	100.919	86.8433	98.7325	98.9172	19.8713	17.0047	17.7203	98.3151	101.888	62.1073	72.5228	118.415
18-qE1-36451	UUCUUGGUUUCUUUAAUGGGUUUCUUUUAAUGGU:29;UUCUUGGUUUCUUUAAUGGGUUUCUUUUAAUGGUG:29;UUCUUGGUUUCUUUAAUGGGUUUCUUUUAAUGGU:29;UUCUUGGUUUCUUUAAUGGGUUUCUUUUAAUGGU:29;UUCUUGGUUUCUUUAAUGGGUUUCUUUUAAUGGUG:29;UUCUUGGUUUCUUUAAUGGGUUUCUUUUAAUGGUG:29;UUCUUGGUUUCUUUAAUGGGUUUCUUUUAAUGGU:29;UUCUUGGUUUCUUUAAUGGGUUUCUUUUAAUGGU:29;UUCUUGGUUUCUUUAAUGGGUUUCUUUUAAUGGUG:29;UUCUUGGUUUCUUUAAUGGGUUUCUUUUAAUGGU:29;UUCUUGGUUUCUUUA…	.	.	chr18:67056416-67056417,-	1371.28	1721.69	1909.75	1410.61	1017.82	1303.4	1933.07	2065.99	996.301	185.61	221.55	208.066	1020.59	1223.87	1482.75	958.387	1087.62
17-qE1.1-7037	UAGGCACGAGGAGUCUCCAGGUUUCCAGCAA:29;UAGGCACGAGGAGUCUCCAGGUUUCCAGCAA:29;UAGGCACGAGGAGUCUCCAGGUUUCCAGCAA:29;UAGGCACGAGGAGUCUCCAGGUUUCCAGCA:29;UAGGCACGAGGAGUCUCCAGGUUUCCAGCAAGGGC:29;UAGGCACGAGGAGUCUCCAGGUUUCCAGCA:29;UAGGCACGAGGAGUCUCCAGGUUUCCAGCAA:29;UAGGCACGAGGAGUCUCCAGGUUUCCAGCAA:29;UAGGCACGAGGAGUCUCCAGGUUUCCAGCAA:29;UAGGCACGAGGAGUCUCCAGGUUUCCAGCAA:29;UAGGCACGAGGAGUCUCCAGGUUUCCAGCAAG:29;UAGGCACGAGG…	.	.	chr17:66209254-66209255,+	50.9945	48.5085	43.596	36.5865	53.1633	48.1304	41.8135	47.0155	62.3802	11.1939	11.1965	12.4042	56.7677	45.8762	65.5638	54.3508	72.5653
14-qC1-1010	UGCUUUCCUGAAAGAGGCAAACUCCACAGAAA:30;UGCUUUCCUGAAAGAGGCAAACUCCACAGAAA:30;UGCUUUCCUGAAAGAGGCAAACUCCACAGAAA:30;UGCUUUCCUGAAAGAGGCAAACUCCACAGAAA:30;UGCUUUCCUGAAAGAGGCAAACUCCACAGAA:30;UGCUUUCCUGAAAGAGGCAAACUCCACAGAAA:30;UGCUUUCCUGAAAGAGGCAAACUCCACAGAAA:30;UGCUUUCCUGAAAGAGGCAAACUCCACAGAAA:30;UGCUUUCCUGAAAGAGGCAAACUCCACAGAAAGU:30;UGCUUUCCUGAAAGAGGCAAACUCCACAGAAA:30;UGCUUUCCUGAAAGAGGCAAACUCCACAGAAA:30;UG…	.	.	chr14:44936860-44936861,+	47.7074	45.6125	51.4675	35.7735	55.7358	50.4593	40.5268	38.284	59.7068	8.76418	9.16712	8.7125	61.704	46.0915	69.1979	72.9222	60.1718
7-qD1-19431	UGAAGAAGAUAACAGAAAAGACAGGACUCAAA:30;UGAAGAAGAUAACAGAAAAGACAGGACUCAAA:30;UGAAGAAGAUAACAGAAAAGACAGGACUCAAAC:30;UGAAGAAGAUAACAGAAAAGACAGGACUCAAAC:30;UGAAGAAGAUAACAGAAAAGACAGGACUCAAAC:30;UGAAGAAGAUAACAGAAAAGACAGGACUCAAAC:30;UGAAGAAGAUAACAGAAAAGACAGGACUCAAAC:30;UGAAGAAGAUAACAGAAAAGACAGGACUCAAA:30;UGAAGAAGAUAACAGAAAAGACAGGACUCAAA:30;UGAAGAAGAUAACAGAAAAGACAGGACUCAAACU:30;UGAAGAAGAUAACAGAAAAGACAGGACUCAAA…	.	.	chr7:73111849-73111850,+	86.0522	76.7449	109.596	67.4817	79.7452	73.7483	102.925	128.285	81.0943	12.5823	17.7744	16.6128	78.1585	76.1496	91.3327	86.7338	79.2371
.	UUCAGGUUCAUAUCAGUGACUAUAGAGAGUU:31;UUCAGGUUCAUAUCAGUGACUAUAGAGAGUU:31;UUCAGGUUCAUAUCAGUGACUAUAGAGAGUU:30;UUCAGGUUCAUAUCAGUGACUAUAGAGAGUUG:31;UUCAGGUUCAUAUCAGUGACUAUAGAGAGUUG:30;UUCAGGUUCAUAUCAGUGACUAUAGAGAGUUG:31;UUCAGGUUCAUAUCAGUGACUAUAGAGAGUUG:31;UUCAGGUUCAUAUCAGUGACUAUAGAGAGUUG:30;UUCAGGUUCAUAUCAGUGACUAUAGAGAGUU:31;UUCAGGUUCAUAUCAGUGACUAUAGAGAGUU:31;UUCAGGUUCAUAUCAGUGACUAUAGAGAGUU:30;UUCAGGUUC…	.	.	chr9:88622207-88622208,+	19.423	29.6843	16.954	18.6998	17.1495	17.0785	17.3687	16.7912	24.0609	2.16936	5.1084	3.91324	19.3339	22.152	14.9516	17.8292	21.3061
2-qE1-35981	UAAGAAGAGACAGACUAGAAAAAGAUGACUCUGC:31;UAAGAAGAGACAGACUAGAAAAAGAUGACUCU:30;UAAGAAGAGACAGACUAGAAAAAGAUGACUCUG:31;UAAGAAGAGACAGACUAGAAAAAGAUGACUCUG:30;UAAGAAGAGACAGACUAGAAAAAGAUGACUCUG:31;UAAGAAGAGACAGACUAGAAAAAGAUGACUCUGCA:31;UAAGAAGAGACAGACUAGAAAAAGAUGACUCUG:31;UAAGAAGAGACAGACUAGAAAAAGAUGACUCUGC:31;UAAGAAGAGACAGACUAGAAAAAGAUGACUCUGC:30;UAAGAAGAGACAGACUAGAAAAAGAUGACUCUGC:31;UAAGAAGAGACAGACUAGAAAAAG…	.	.	chr2:92543038-92543039,+	59.0743	67.3327	73.871	60.9776	54.8783	71.4193	75.2642	55.7469	54.3599	8.67742	9.72696	10.4845	50.5974	56.1184	70.6503	54.8993	49.3359
2-qE1-35981	UUUUCUAAAGCAGUGCACCGAGUUCCGCAC:30;UUUUCUAAAGCAGUGCACCGAGUUCCGCAC:30;UUUUCUAAAGCAGUGCACCGAGUUCCGCAC:30;UUUUCUAAAGCAGUGCACCGAGUUCCGCAC:29;UUUUCUAAAGCAGUGCACCGAGUUCCGCAC:29;UUUUCUAAAGCAGUGCACCGAGUUCCGCAC:29;UUUUCUAAAGCAGUGCACCGAGUUCCGCAC:30;UUUUCUAAAGCAGUGCACCGAGUUCCGCACAACCU:30;UUUUCUAAAGCAGUGCACCGAGUUCCGCACAACCU:30;UUUUCUAAAGCAGUGCACCGAGUUCCGCAC:30;UUUUCUAAAGCAGUGCACCGAGUUCCGCAC:29;UUUUCUAAAGCAGUG…	.	.	chr2:92546227-92546228,+	14.7523	13.7561	11.5045	15.4476	11.1471	18.6311	14.1522	13.433	16.9318	3.12386	2.65916	3.24872	16.8658	15.3077	14.8325	16.9187	11.1789
7-qD2-24830	UUCUAAUUUCUCUGCCAGAUAUCAUGAAAGU:31;UUCUAAUUUCUCUGCCAGAUAUCAUGAAAGU:29;UUCUAAUUUCUCUGCCAGAUAUCAUGAAAGU:29;UUCUAAUUUCUCUGCCAGAUAUCAUGAAAGU:31;UUCUAAUUUCUCUGCCAGAUAUCAUGAAAGU:31;UUCUAAUUUCUCUGCCAGAUAUCAUGAAAGU:31;UUCUAAUUUCUCUGCCAGAUAUCAUGAAAGU:29;UUCUAAUUUCUCUGCCAGAUAUCAUGAAAGU:29;UUCUAAUUUCUCUGCCAGAUAUCAUGAAAGU:29;UUCUAAUUUCUCUGCCAGAUAUCAUGAAAGUG:29;UUCUAAUUUCUCUGCCAGAUAUCAUGAAAGUGAAGCCAACGCAGGCUU…	.	.	chr7:73790671-73790672,-	35.3474	36.9244	34.5135	43.0908	34.299	27.9467	32.1642	40.9706	38.3193	7.02872	6.9978	6.49746	33.3202	36.7061	43.2854	37.8113	26.2901
7-qD1-16444	UGGUUAGCCUGUGAUGCUUAUACAGAAAAUG:27;UGGUUAGCCUGUGAUGCUUAUACAGAAAAUGA:30;UGGUUAGCCUGUGAUGCUUAUACAGAAAAU:28;UGGUUAGCCUGUGAUGCUUAUACAGAAAAUG:27;UGGUUAGCCUGUGAUGCUUAUACAGAAAAUG:28;UGGUUAGCCUGUGAUGCUUAUACAGAAAAUG:28;UGGUUAGCCUGUGAUGCUUAUACAGAAAAU:28;UGGUUAGCCUGUGAUGCUUAUACAGAAAAU:27;UGGUUAGCCUGUGAUGCUUAUACAGAAAAU:29;UGGUUAGCCUGUGAUGCUUAUACAGAAAAU:27;UGGUUAGCCUGUGAUGCUUAUACAGAAAAUG:27;UGGUUAGCCUGUGAUGCU…	.	.	chr7:69910385-69910386,+	16.4636	20.9962	23.009	15.4476	16.292	13.9733	16.7254	15.4479	15.1495	3.12388	2.8691	3.39638	13.5749	17.5426	0	17.7821	0
7-qD1-16444	GGAUGGCAAAUGGAAGAAACGUCUGAAUACUU:28;GGAUGGCAAAUGGAAGAAACGUCUGAAUACUUCG:28;GGAUGGCAAAUGGAAGAAACGUCUGAAUACU:28;GGAUGGCAAAUGGAAGAAACGUCUGAAU:28;GGAUGGCAAAUGGAAGAAACGUCUGAAUAC:28;GGAUGGCAAAUGGAAGAAACGUCUGAAUACU:28;GGAUGGCAAAUGGAAGAAACGUCUGAAUAC:28;GGAUGGCAAAUGGAAGAAACGUCUGAAUA:28;GGAUGGCAAAUGGAAGAAACGUCUGAAUACUU:28;GGAUGGCAAAUGGAAGAAACGUCUGAAUAC:28;GGAUGGCAAAUGGAAGAAACGUCUGAAUACUU:28;GGAUGGCAAAUGGAAG…	.	.	chr7:69919892-69919893,+	17.7803	20.2722	19.376	22.7649	12.8621	17.0785	17.3686	22.1644	21.3875	3.3842	3.4989	2.58422	12.7522	15.0618	15.4844	17.3874	0
.	UAAUAAUAUGAGGGAGGUUUAGAGUUUUUG:28;UAAUAAUAUGAGGGAGGUUUAGAGUUUUU:28;UAAUAAUAUGAGGGAGGUUUAGAGUUUUU:28;UAAUAAUAUGAGGGAGGUUUAGAGUUUUUG:28;UAAUAAUAUGAGGGAGGUUUAGAGUUUUUGC:28;UAAUAAUAUGAGGGAGGUUUAGAGUUUUUGCA:29;UAAUAAUAUGAGGGAGGUUUAGAGUUUUUG:28;UAAUAAUAUGAGGGAGGUUUAGAGUUUUUGC:29;UAAUAAUAUGAGGGAGGUUUAGAGUUUUU:28;UAAUAAUAUGAGGGAGGUUUAGAGUUUUUGC:28;UAAUAAUAUGAGGGAGGUUUAGAGUUUUU:29;UAAUAAUAUGAGGGAGGUUUAGAG…	.	.	chr2:151321106-151321107,+	33.0452	43.4405	35.7245	24.391	36.0138	27.9467	32.8075	30.8958	27.6255	5.81386	8.39736	5.75912	37.8452	36.3604	38.0504	46.6839	43.3702
12-qE-23911	GGAAAGAGAAGCAUGUAGACGAAUAGGCAAA:29;GGAAAGAGAAGCAUGUAGACGAAUAGGCAAAC:29;GGAAAGAGAAGCAUGUAGACGAAUAGGCAAAC:29;GGAAAGAGAAGCAUGUAGACGAAUAGGCAA:29;GGAAAGAGAAGCAUGUAGACGAAUAGGCAAA:29;GGAAAGAGAAGCAUGUAGACGAAUAGGCAAAC:29;GGAAAGAGAAGCAUGUAGACGAAUAGGCAAAC:29;GGAAAGAGAAGCAUGUAGACGAAUAGGCAAA:29;GGAAAGAGAAGCAUGUAGACGAAUAGGCAAA:29;GGAAAGAGAAGCAUGUAGACGAAUAGGCAAACA:29;GGAAAGAGAAGCAUGUAGACGAAUAGGCAAAC:29;GGAAAGAG…	.	.	chr12:98415125-98415126,-	51.9132	52.8526	69.027	48.782	41.1588	63.6563	65.615	69.8516	44.5572	7.80966	8.18744	7.4573	50.186	43.7084	0	0	52.8672
9-qA5.3-24188	UCUCCAAGGUAGAGUUCAAAAUAUUUGUUUGCC:31;UCUCCAAGGUAGAGUUCAAAAUAUUUGUUUGC:31;UCUCCAAGGUAGAGUUCAAAAUAUUUGUUUG:31;UCUCCAAGGUAGAGUUCAAAAUAUUUGUUUG:31;UCUCCAAGGUAGAGUUCAAAAUAUUUGUUUGC:31;UCUCCAAGGUAGAGUUCAAAAUAUUUGUUUGC:31;UCUCCAAGGUAGAGUUCAAAAUAUUUGUUUGC:31;UCUCCAAGGUAGAGUUCAAAAUAUUUGUUUGC:31;UCUCCAAGGUAGAGUUCAAAAUAUUUGUUUGC:31;UCUCCAAGGUAGAGUUCAAAAUAUUUGUUUGC:31;UCUCCAAGGUAGAGUUCAAAAUAUUUGUUUGCC:31;UCU…	.	B3A	chr9:54217014-54217015,-	20.6662	25.3403	24.22	13.8216	12.0046	20.1837	27.0179	28.2093	16.9318	3.73128	4.05872	4.72542	17.6885	21.7683	29.8091	25.1483	19.6695
12-qE-23911	UGAGAUUUUUUGUAUUACUACCCUUCUUGCU:30;UGAGAUUUUUUGUAUUACUACCCUUCUUGCUUA:30;UGAGAUUUUUUGUAUUACUACCCUUCUUGCUU:30;UGAGAUUUUUUGUAUUACUACCCUUCUUGCU:30;UGAGAUUUUUUGUAUUACUACCCUUCUUGCUU:30;UGAGAUUUUUUGUAUUACUACCCUUCUUGCU:30;UGAGAUUUUUUGUAUUACUACCCUUCUUGCU:30;UGAGAUUUUUUGUAUUACUACCCUUCUUGCU:30;UGAGAUUUUUUGUAUUACUACCCUUCUUGCUU:30;UGAGAUUUUUUGUAUUACUACCCUUCUUGCUUAGC:30;UGAGAUUUUUUGUAUUACUACCCUUCUUGCUUAG:30;UG…	.	.	chr12:98408040-98408041,-	33.8846	42.7165	24.8255	28.4562	24.8667	45.0252	30.2344	36.9407	40.1016	6.42128	7.6976	5.90678	33.3202	34.3674	27.2738	23.3229	32.0841
9-qC-31469	UACAGAUCUUUGACACUGGUCAUUCUUUUAAGUC:30;UACAGAUCUUUGACACUGGUCAUUCUUUUAAGUC:30;UACAGAUCUUUGACACUGGUCAUUCUUUUAAGUC:30;UACAGAUCUUUGACACUGGUCAUUCUUUUAAGUC:30;UACAGAUCUUUGACACUGGUCAUUCUUUUAAGUC:30;UACAGAUCUUUGACACUGGUCAUUCUUUUAAGUC:30;UACAGAUCUUUGACACUGGUCAUUCUUUUAAGUC:30;UACAGAUCUUUGACACUGGUCAUUCUUUUAAGUCC:29;UACAGAUCUUUGACACUGGUCAUUCUUUUAAGUC:29;UACAGAUCUUUGACACUGGUCAUUCUUUUAAGUC:25;UACAGAUCUUUGACACUG…	.	.	chr9:67733392-67733393,-	18.8713	17.3762	22.4035	21.9519	14.5771	25.6178	21.2284	21.4928	12.476	3.9916	3.63886	3.02722	16.043	0	26.347	0	0
9-qA5.3-24188	UGUUUAGGACAUUGAGUUGGAAGAGAAGCC:29;UGUUUAGGACAUUGAGUUGGAAGAGAAGCC:29;UGUUUAGGACAUUGAGUUGGAAGAGAAGCC:29;UGUUUAGGACAUUGAGUUGGAAGAGAAGCCC:29;UGUUUAGGACAUUGAGUUGGAAGAGAAGCC:29;UGUUUAGGACAUUGAGUUGGAAGAGAAGCC:29;UGUUUAGGACAUUGAGUUGGAAGAGAAGCC:29;UGUUUAGGACAUUGAGUUGGAAGAGAAGCC:29;UGUUUAGGACAUUGAGUUGGAAGAGAAGCCC:29;UGUUUAGGACAUUGAGUUGGAAGAGAAGCC:29;UGUUUAGGACAUUGAGUUGGAAGAGAAGCC:29;UGUUUAGGACAUUGAGUUGGAAG…	.	.	chr9:54237787-54237788,-	126.391	114.393	141.082	144.72	126.049	117.221	122.224	123.583	146.148	22.4744	24.2824	24.7346	123.819	152.918	137.136	174.62	123.312
14-qA3-19970	UAAGAAAAAAGAUCUAGUACUGGAAGGGAACUC:29;UAAGAAAAAAGAUCUAGUACUGGAAGGGAACU:29;UAAGAAAAAAGAUCUAGUACUGGAAGGGAACU:29;UAAGAAAAAAGAUCUAGUACUGGAAGGGAACU:29;UAAGAAAAAAGAUCUAGUACUGGAAGGGAACUC:29;UAAGAAAAAAGAUCUAGUACUGGAAGGGAACU:29;UAAGAAAAAAGAUCUAGUACUGGAAGGGAACUC:30;UAAGAAAAAAGAUCUAGUACUGGAAGGGAACUC:29;UAAGAAAAAAGAUCUAGUACUGGAAGGGAACUCU:29;UAAGAAAAAAGAUCUAGUACUGGAAGGGAACU:29;UAAGAAAAAAGAUCUAGUACUGGAAGGGAACUC…	.	.	chr14:24105080-24105081,+	387.283	340.283	394.786	331.718	415.017	381.162	407.199	427.169	415.274	78.357	73.6868	79.963	374.75	409.753	545.994	628.951	409.343
9-qC-10667	UAGUUUUGUUUGGUUGAGGCAGCAUCUCAUG:28;UAGUUUUGUUUGGUUGAGGCAGCAUCUCAUG:28;UAGUUUUGUUUGGUUGAGGCAGCAUCUCAUGG:28;UAGUUUUGUUUGGUUGAGGCAGCAUCUCAUG:28;UAGUUUUGUUUGGUUGAGGCAGCAUCUCAUG:28;UAGUUUUGUUUGGUUGAGGCAGCAUCUCAUG:28;UAGUUUUGUUUGGUUGAGGCAGCAUCUCAUGGCA:28;UAGUUUUGUUUGGUUGAGGCAGCAUCUCAUG:28;UAGUUUUGUUUGGUUGAGGCAGCAUCUCAUG:28;UAGUUUUGUUUGGUUGAGGCAGCAUCUCAUGGCA:28;UAGUUUUGUUUGGUUGAGGCAGCAUCUCAUGGC:28;UAGUU…	.	L1MC	chr9:67739530-67739531,+	91.1114	109.325	99.9076	90.2467	96.8945	85.3927	93.2761	90.0009	77.5297	16.4003	15.6751	19.5662	92.5561	0	91.3652	0	97.3675
7-qD2-24830	UCCUAGCUCUUCUGCCCAUCUGUUAUACAGG:30;UCCUAGCUCUUCUGCCCAUCUGUUAUACAGG:30;UCCUAGCUCUUCUGCCCAUCUGUUAUACAGG:30;UCCUAGCUCUUCUGCCCAUCUGUUAUACAGGGUU:30;UCCUAGCUCUUCUGCCCAUCUGUUAUACAGG:30;UCCUAGCUCUUCUGCCCAUCUGUUAUACAGG:30;UCCUAGCUCUUCUGCCCAUCUGUUAUACAGGGUU:30;UCCUAGCUCUUCUGCCCAUCUGUUAUACAGG:30;UCCUAGCUCUUCUGCCCAUCUGUUAUACAGGG:30;UCCUAGCUCUUCUGCCCAUCUGUUAUACAGG:30;UCCUAGCUCUUCUGCCCAUCUGUUAUACAGG:30;UCCUAGC…	.	.	chr7:73788764-73788765,-	23.1284	26.7883	15.743	21.1388	27.4391	24.0652	17.3687	13.433	22.2786	5.46678	5.94812	5.0946	26.7384	26.4993	22.7303	28.4281	20.7468
9-qC-31469	UAAAAGAUAUGCUGACUGUAGAGUGAGCAGUC:31;UAAAAGAUAUGCUGACUGUAGAGUGAGCAGUC:31;UAAAAGAUAUGCUGACUGUAGAGUGAGCAGUCCAU:31;UAAAAGAUAUGCUGACUGUAGAGUGAGCAGUCCAU:31;UAAAAGAUAUGCUGACUGUAGAGUGAGCAGUCCAU:31;UAAAAGAUAUGCUGACUGUAGAGUGAGCAGUC:31;UAAAAGAUAUGCUGACUGUAGAGUGAGCAGUCCAU:31;UAAAAGAUAUGCUGACUGUAGAGUGAGCAGUC:31;UAAAAGAUAUGCUGACUGUAGAGUGAGCAGUCCAU:31;UAAAAGAUAUGCUGACUGUAGAGUGAGCAGUCCAU:31;UAAAAGAUAUGCUGACUGUAG…	.	.	chr9:67722913-67722914,-	629.962	485.809	536.474	595.953	707.416	593.09	536.499	557.469	652.319	154.545	140.306	142.132	709.597	0	662.925	0	667.49
9-qA5.3-24188	UCUGACUACAUUGCCUGUCUUUGGAUCCCUUU:30;UCUGACUACAUUGCCUGUCUUUGGAUCCCUUU:29;UCUGACUACAUUGCCUGUCUUUGGAUCCCUUU:29;UCUGACUACAUUGCCUGUCUUUGGAUCCCUUU:29;UCUGACUACAUUGCCUGUCUUUGGAUCCCUUU:29;UCUGACUACAUUGCCUGUCUUUGGAUCCCUUU:29;UCUGACUACAUUGCCUGUCUUUGGAUCCCUUU:30;UCUGACUACAUUGCCUGUCUUUGGAUCCCUUU:29;UCUGACUACAUUGCCUGUCUUUGGAUCCCUUU:29;UCUGACUACAUUGCCUGUCUUUGGAUCCCUUU:29;UCUGACUACAUUGCCUGUCUUUGGAUCCCUUU:29;UCU…	.	Lx5b	chr9:54235890-54235891,-	120.83	135.389	99.9076	137.403	122.619	136.628	128.013	117.539	107.829	22.7348	23.9324	24.2916	109.833	137.281	140.973	148.496	145.715
10-qB4-6488	UAAAGCUGGAAGCAGAGAACAGACUCCAAAGA:31;UAAAGCUGGAAGCAGAGAACAGACUCCAAAGA:31;UAAAGCUGGAAGCAGAGAACAGACUCCAAAGA:31;UAAAGCUGGAAGCAGAGAACAGACUCCAAAGAGU:31;UAAAGCUGGAAGCAGAGAACAGACUCCAAAGA:31;UAAAGCUGGAAGCAGAGAACAGACUCCAAAGA:31;UAAAGCUGGAAGCAGAGAACAGACUCCAAAGA:31;UAAAGCUGGAAGCAGAGAACAGACUCCAAAGA:31;UAAAGCUGGAAGCAGAGAACAGACUCCAAAGA:31;UAAAGCUGGAAGCAGAGAACAGACUCCAAAGA:31;UAAAGCUGGAAGCAGAGAACAGACUCCAAAGAGUU:3…	.	RSINE1	chr10:62680544-62680545,+	45.8443	36.9244	41.174	42.2778	58.3082	55.1171	54.0357	55.0752	46.3395	8.15678	7.27772	9.00782	38.6679	44.7963	65.7	74.5105	52.5667
18-qE1-36451	UGGAGAAAUAUUAUUUGGAUUAUAGAAAUUU:30;UGGAGAAAUAUUAUUUGGAUUAUAGAAAUUUA:30;UGGAGAAAUAUUAUUUGGAUUAUAGAAAUUUA:30;UGGAGAAAUAUUAUUUGGAUUAUAGAAAUUU:30;UGGAGAAAUAUUAUUUGGAUUAUAGAAAUUU:30;UGGAGAAAUAUUAUUUGGAUUAUAGAAAUUUA:30;UGGAGAAAUAUUAUUUGGAUUAUAGAAAUUUA:30;UGGAGAAAUAUUAUUUGGAUUAUAGAAAUUUA:30;UGGAGAAAUAUUAUUUGGAUUAUAGAAAUUUA:30;UGGAGAAAUAUUAUUUGGAUUAUAGAAAUUUA:30;UGGAGAAAUAUUAUUUGGAUUAUAGAAAUUUA:30;UGGAGA…	.	.	chr18:67064766-67064767,-	124.432	129.597	144.715	116.264	120.046	126.536	172.4	147.091	109.611	20.4788	23.0228	20.8214	105.308	133.852	122.238	128.851	125.019
9-qC-31469	UCAGGAGGAUAGGAUUCUCAGAAUAUGAUC:30;UCAGGAGGAUAGGAUUCUCAGAAUAUGAUC:30;UCAGGAGGAUAGGAUUCUCAGAAUAUGAUC:29;UCAGGAGGAUAGGAUUCUCAGAAUAUGAUC:30;UCAGGAGGAUAGGAUUCUCAGAAUAUGAUC:30;UCAGGAGGAUAGGAUUCUCAGAAUAUGAUC:30;UCAGGAGGAUAGGAUUCUCAGAAUAUGAUCAA:30;UCAGGAGGAUAGGAUUCUCAGAAUAUGAUC:30;UCAGGAGGAUAGGAUUCUCAGAAUAUGAUC:30;UCAGGAGGAUAGGAUUCUCAGAAUAUGAUC:30;UCAGGAGGAUAGGAUUCUCAGAAUAUGAUC:30;UCAGGAGGAUAGGAUUCUCAGAA…	.	.	chr9:67725148-67725149,-	33.7934	31.8563	43.596	30.8952	35.1564	31.052	36.6671	36.269	39.2104	5.11968	5.87816	7.9003	26.3271	0	59.2166	0	47.2862
12-qE-23911	UGAGCUUAUCAGUAUAAAGGAAGAGCCAGUA:30;UGAGCUUAUCAGUAUAAAGGAAGAGCCAGU:30;UGAGCUUAUCAGUAUAAAGGAAGAGCCAGUA:30;UGAGCUUAUCAGUAUAAAGGAAGAGCCAGU:30;UGAGCUUAUCAGUAUAAAGGAAGAGCCAGUA:30;UGAGCUUAUCAGUAUAAAGGAAGAGCCAGUA:30;UGAGCUUAUCAGUAUAAAGGAAGAGCCAGUA:30;UGAGCUUAUCAGUAUAAAGGAAGAGCCAGUA:30;UGAGCUUAUCAGUAUAAAGGAAGAGCCAGUA:30;UGAGCUUAUCAGUAUAAAGGAAGAGCCAGU:27;UGAGCUUAUCAGUAUAAAGGAAGAGCCAGUA:30;UGAGCUUAUCAGUAUAA…	.	.	chr12:98401204-98401205,-	19.7774	23.8923	21.1925	18.6998	16.292	22.5126	23.1582	23.5077	23.1698	3.21064	2.58918	3.3964	18.9226	21.6039	0	15.6808	20.6064
pi-Gm5878	UGUGGAAUAGAUAUGGAUGGUGAUCCUGCUU:30;UGUGGAAUAGAUAUGGAUGGUGAUCCUGCUUGG:30;UGUGGAAUAGAUAUGGAUGGUGAUCCUGCUUGGC:30;UGUGGAAUAGAUAUGGAUGGUGAUCCUGCUUG:29;UGUGGAAUAGAUAUGGAUGGUGAUCCUGCUUG:30;UGUGGAAUAGAUAUGGAUGGUGAUCCUGCUUG:29;UGUGGAAUAGAUAUGGAUGGUGAUCCUGCUUGGC:29;UGUGGAAUAGAUAUGGAUGGUGAUCCUGCUU:29;UGUGGAAUAGAUAUGGAUGGUGAUCCUGCUU:29;UGUGGAAUAGAUAUGGAUGGUGAUCCUGCUUGGC:29;UGUGGAAUAGAUAUGGAUGGUGAUCCUGCUU:30;…	ENSMUSG00000072952	.	chr6:85112824-85112825,-	97.9403	91.225	115.651	111.386	89.1773	91.603	114.505	112.165	98.026	16.921	18.6142	18.2372	82.6834	101.663	106.579	111.379	96.4945
6-qF3-28913	UGCUCUUGAUGUUCACUGUAUCGAGGCCGAUC:30;UGCUCUUGAUGUUCACUGUAUCGAGGCCGAUCC:29;UGCUCUUGAUGUUCACUGUAUCGAGGCCGAUCC:29;UGCUCUUGAUGUUCACUGUAUCGAGGCCGAUCC:29;UGCUCUUGAUGUUCACUGUAUCGAGGCCGAUCC:29;UGCUCUUGAUGUUCACUGUAUCGAGGCCGAUCC:29;UGCUCUUGAUGUUCACUGUAUCGAGGCCGAUCC:29;UGCUCUUGAUGUUCACUGUAUCGAGGCCGAUCC:29;UGCUCUUGAUGUUCACUGUAUCGAGGCCGAUCC:29;UGCUCUUGAUGUUCACUGUAUCGAGGCCGAUCCU:29;UGCUCUUGAUGUUCACUGUAUCGAGGCCG…	.	.	chr6:127800073-127800074,+	208.106	203.446	240.989	247.975	180.927	222.021	238.658	236.42	175.556	38.9616	35.7588	37.3604	190.871	189.862	149.053	149.49	0
17-qA3.3-27363	UAGAGCUACACAGCAGGCCAAGCCUAGAGC:28;UAGAGCUACACAGCAGGCCAAGCCUAGAGCC:28;UAGAGCUACACAGCAGGCCAAGCCUAGAGCC:28;UAGAGCUACACAGCAGGCCAAGCCUAGAGCC:28;UAGAGCUACACAGCAGGCCAAGCCUAGAGCC:28;UAGAGCUACACAGCAGGCCAAGCCUAGAGCCAU:28;UAGAGCUACACAGCAGGCCAAGCCUAGAGC:27;UAGAGCUACACAGCAGGCCAAGCCUAGAGC:28;UAGAGCUACACAGCAGGCCAAGCCUAGAGCC:28;UAGAGCUACACAGCAGGCCAAGCCUAGAGC:28;UAGAGCUACACAGCAGGCCAAGCCUAGAGCC:28;UAGAGCUACACAGCAG…	.	.	chr17:27314503-27314504,-	20.3927	15.2042	14.532	20.3258	18.0069	24.8415	31.5209	29.5525	18.7141	3.0371	3.98874	3.8394	17.6885	23.2475	0	0	21.9391
2-qE1-35981	UGCAAAGAGAUCCAGAGACAAAUGGAUUUUCAC:31;UGCAAAGAGAUCCAGAGACAAAUGGAUUUUCACA:30;UGCAAAGAGAUCCAGAGACAAAUGGAUUUUCACA:31;UGCAAAGAGAUCCAGAGACAAAUGGAUUUUCACA:30;UGCAAAGAGAUCCAGAGACAAAUGGAUUUUCA:31;UGCAAAGAGAUCCAGAGACAAAUGGAUUUUCACAU:30;UGCAAAGAGAUCCAGAGACAAAUGGAUUUUCACA:31;UGCAAAGAGAUCCAGAGACAAAUGGAUUUUCACA:31;UGCAAAGAGAUCCAGAGACAAAUGGAUUUUCAC:31;UGCAAAGAGAUCCAGAGACAAAUGGAUUUUCACA:30;UGCAAAGAGAUCCAGAGACAAA…	.	.	chr2:92542553-92542554,+	29.675	36.9244	35.119	41.4647	34.2989	31.0519	37.9538	18.1345	24.0609	4.42548	4.54858	4.35624	30.4406	25.4987	26.6715	23.2427	23.8968
.	UGUCAAUGUUCUCCUCUGACACUUGAAGUGUCAAC:29;UGUCAAUGUUCUCCUCUGACACUUGAAGUGUC:29;UGUCAAUGUUCUCCUCUGACACUUGAAGUGUC:29;UGUCAAUGUUCUCCUCUGACACUUGAAGUGUC:30;UGUCAAUGUUCUCCUCUGACACUUGAAGUGUC:29;UGUCAAUGUUCUCCUCUGACACUUGAAGUGU:30;UGUCAAUGUUCUCCUCUGACACUUGAAGUGU:29;UGUCAAUGUUCUCCUCUGACACUUGAAGUGUC:29;UGUCAAUGUUCUCCUCUGACACUUGAAGUGUC:30;UGUCAAUGUUCUCCUCUGACACUUGAAGUGUC:29;UGUCAAUGUUCUCCUCUGACACUUGAAGUGUC:29;UG…	ENSMUSG00000034342	.	chr9:44146864-44146865,-	26.707	37.6484	19.376	35.7734	26.5817	22.5126	35.3806	27.5375	24.0609	4.6858	3.77882	5.16842	23.4475	27.4817	29.4903	32.0922	29.8294
7-qD2-24830	UGCAAACGUCUUAAACUCAAUCGUAACUUGA:30;UGCAAACGUCUUAAACUCAAUCGUAACUUGA:30;UGCAAACGUCUUAAACUCAAUCGUAACUUGA:30;UGCAAACGUCUUAAACUCAAUCGUAACUUGAA:30;UGCAAACGUCUUAAACUCAAUCGUAACUUGAA:30;UGCAAACGUCUUAAACUCAAUCGUAACUUGAA:30;UGCAAACGUCUUAAACUCAAUCGUAACUUGAAU:30;UGCAAACGUCUUAAACUCAAUCGUAACUUGA:30;UGCAAACGUCUUAAACUCAAUCGUAACUUGAA:30;UGCAAACGUCUUAAACUCAAUCGUAACUUGA:30;UGCAAACGUCUUAAACUCAAUCGUAACUUGAAU:30;UGCAAA…	.	.	chr7:73803961-73803962,-	20.1258	20.9962	14.532	23.578	18.8644	25.6178	19.9418	20.8211	19.6052	4.3387	3.21898	3.8394	20.568	24.193	21.6458	24.7609	18.0749
17-qA3.3-27363	UUGGACUCUAAGGAUUCUGGGAAAUGUAGU:30;UUGGACUCUAAGGAUUCUGGGAAAUGUAGUUGG:26;UUGGACUCUAAGGAUUCUGGGAAAUGUAGU:28;UUGGACUCUAAGGAUUCUGGGAAAUGUAGU:25;UUGGACUCUAAGGAUUCUGGGAAAUGUAGUU:28;UUGGACUCUAAGGAUUCUGGGAAAUGUAGUU:25;UUGGACUCUAAGGAUUCUGGGAAAUGUAGUU:25;UUGGACUCUAAGGAUUCUGGGAAAUGUAGU:28;UUGGACUCUAAGGAUUCUGGGAAAUGUAGUU:25;UUGGACUCUAAGGAUUCUGGGAAAUGUAGUU:25;UUGGACUCUAAGGAUUCUGGGAAAUGUAGUU:26;UUGGACUCUAAGGAUU…	.	LTR67B	chr17:27304931-27304932,-	31.0361	27.5123	40.5686	25.204	35.1564	36.486	33.4508	36.9407	20.4964	5.98742	6.50796	5.31608	27.5611	38.038	0	0	43.0515
14-qA3-19970	UGGAAAGCACCAUGGCACACAUUCCUUAUAGAU:30;UGGAAAGCACCAUGGCACACAUUCCUUAUAGAU:30;UGGAAAGCACCAUGGCACACAUUCCUUAUAG:30;UGGAAAGCACCAUGGCACACAUUCCUUAUAGA:29;UGGAAAGCACCAUGGCACACAUUCCUUAUAGA:30;UGGAAAGCACCAUGGCACACAUUCCUUAUA:30;UGGAAAGCACCAUGGCACACAUUCCUUAUAGA:30;UGGAAAGCACCAUGGCACACAUUCCUUAUA:30;UGGAAAGCACCAUGGCACACAUUCCUUAUAGAUC:29;UGGAAAGCACCAUGGCACACAUUCCUUAUAGA:28;UGGAAAGCACCAUGGCACACAUUCCUUAUAGAU:30;UGG…	.	.	chr14:24116386-24116387,+	18.6297	22.4443	22.4035	22.7649	17.1495	22.5126	13.509	26.1943	15.1495	3.64452	2.93908	2.65804	15.2203	23.6305	16.5672	19.5606	14.3601
7-qF3-3125	UAAGAGUCUGUUACAAGGUGUACAGUGUAUUC:28;UAAGAGUCUGUUACAAGGUGUACAGUGUAUUC:29;UAAGAGUCUGUUACAAGGUGUACAGUGUAUU:28;UAAGAGUCUGUUACAAGGUGUACAGUGUAUUC:27;UAAGAGUCUGUUACAAGGUGUACAGUGUAUUC:27;UAAGAGUCUGUUACAAGGUGUACAGUGUAUUCU:29;UAAGAGUCUGUUACAAGGUGUACAGUGUAUUCU:29;UAAGAGUCUGUUACAAGGUGUACAGUGUAUUC:27;UAAGAGUCUGUUACAAGGUGUACAGUGUAUUCU:27;UAAGAGUCUGUUACAAGGUGUACAGUGUAUUC:27;UAAGAGUCUGUUACAAGGUGUACAGUGUAUUCU:28;…	ENSMUSG00000045928	.	chr7:125332629-125332630,-	84.308	132.493	114.44	76.4251	65.1679	62.8802	103.569	116.867	80.2031	12.1484	12.5961	13.3641	69.1086	64.8668	94.1053	58.5656	76.2835
2-qE1-35981	UUAGAGCAUUCCGUAAAGACGACAUACUAUUGA:31;UUAGAGCAUUCCGUAAAGACGACAUACUAUUGA:29;UUAGAGCAUUCCGUAAAGACGACAUACUAUU:28;UUAGAGCAUUCCGUAAAGACGACAUACUAUUGA:31;UUAGAGCAUUCCGUAAAGACGACAUACUAUU:28;UUAGAGCAUUCCGUAAAGACGACAUACUAUUGA:29;UUAGAGCAUUCCGUAAAGACGACAUACUAUUG:29;UUAGAGCAUUCCGUAAAGACGACAUACUAUUGA:29;UUAGAGCAUUCCGUAAAGACGACAUACUAUUGA:31;UUAGAGCAUUCCGUAAAGACGACAUACUAUUG:29;UUAGAGCAUUCCGUAAAGACGACAUACUAUUGAU:…	.	.	chr2:92547030-92547031,+	21.5322	36.9244	30.8806	20.3258	19.7219	22.5126	21.2284	26.1943	13.3672	3.0371	4.19868	3.24872	14.809	22.3391	21.1128	20.4778	18.4171
5-qG3-23659	UGUUUAGUUCAUUUGAAGAAGCUUUCUUUGU:30;UGUUUAGUUCAUUUGAAGAAGCUUUCUUUGU:30;UGUUUAGUUCAUUUGAAGAAGCUUUCUUUGUU:30;UGUUUAGUUCAUUUGAAGAAGCUUUCUUUGU:30;UGUUUAGUUCAUUUGAAGAAGCUUUCUUUGU:30;UGUUUAGUUCAUUUGAAGAAGCUUUCUUUGU:30;UGUUUAGUUCAUUUGAAGAAGCUUUCUUUGU:30;UGUUUAGUUCAUUUGAAGAAGCUUUCUUUGU:30;UGUUUAGUUCAUUUGAAGAAGCUUUCUUUGU:30;UGUUUAGUUCAUUUGAAGAAGCUUUCUUUGU:30;UGUUUAGUUCAUUUGAAGAAGCUUUCUUUGUU:30;UGUUUAGUUCAU…	.	.	chr5:149793485-149793486,-	20.4751	23.1682	30.8805	17.0737	13.7196	20.9601	23.8015	24.1794	16.9318	3.64452	3.91878	4.0609	16.8658	17.6394	27.0785	19.4767	19.5183
.	UAGAGUUUUGUUUGUACCAGGUAAAUAGGUGU:30;UAGAGUUUUGUUUGUACCAGGUAAAUAGGUGU:30;UAGAGUUUUGUUUGUACCAGGUAAAUAGGUGU:26;UAGAGUUUUGUUUGUACCAGGUAAAUAGGUGU:30;UAGAGUUUUGUUUGUACCAGGUAAAUAGGUGU:26;UAGAGUUUUGUUUGUACCAGGUAAAUAGGUGUU:30;UAGAGUUUUGUUUGUACCAGGUAAAUAGGUGU:30;UAGAGUUUUGUUUGUACCAGGUAAAUAGGUG:25;UAGAGUUUUGUUUGUACCAGGUAAAUAGGUGU:30;UAGAGUUUUGUUUGUACCAGGUAAAUAGGUGU:26;UAGAGUUUUGUUUGUACCAGGUAAAUAGGUGU:30;UAG…	.	MLTR31FA_MM	chr7:30139284-30139285,+	16.9991	16.6522	15.1375	21.1389	15.4345	18.6311	19.2985	23.5077	11.5849	3.3842	2.8691	3.47022	13.9862	22.1464	22.2567	21.6686	25.5344
.	UCUGCUCAGGUCUUCUUGUCUGUUUAUCAGA:30;UCUGCUCAGGUCUUCUUGUCUGUUUAUCAGA:30;UCUGCUCAGGUCUUCUUGUCUGUUUAUCAGA:30;UCUGCUCAGGUCUUCUUGUCUGUUUAUCAGAU:30;UCUGCUCAGGUCUUCUUGUCUGUUUAUCAGAU:30;UCUGCUCAGGUCUUCUUGUCUGUUUAUCAGAU:30;UCUGCUCAGGUCUUCUUGUCUGUUUAUCAGAU:30;UCUGCUCAGGUCUUCUUGUCUGUUUAUCAGA:30;UCUGCUCAGGUCUUCUUGUCUGUUUAUCAGAU:30;UCUGCUCAGGUCUUCUUGUCUGUUUAUCAGAUA:30;UCUGCUCAGGUCUUCUUGUCUGUUUAUCAGAU:30;UCUGCU…	.	.	chr17:66191547-66191548,-	63.066	68.7807	52.073	54.4733	63.453	73.7482	68.1881	65.8216	55.2511	11.1071	14.2056	13.5117	60.8813	72.1921	64.0494	69.951	73.9149
6-qF3-28913	UCGCCUUAUUGCCUUGAUGGUCUCUCACUGA:30;UCGCCUUAUUGCCUUGAUGGUCUCUCACUGA:30;UCGCCUUAUUGCCUUGAUGGUCUCUCACUGA:30;UCGCCUUAUUGCCUUGAUGGUCUCUCACUGA:30;UCGCCUUAUUGCCUUGAUGGUCUCUCACUGA:30;UCGCCUUAUUGCCUUGAUGGUCUCUCACUGA:30;UCGCCUUAUUGCCUUGAUGGUCUCUCACUGAU:30;UCGCCUUAUUGCCUUGAUGGUCUCUCACUGA:30;UCGCCUUAUUGCCUUGAUGGUCUCUCACUGA:30;UCGCCUUAUUGCCUUGAUGGUCUCUCACUGA:30;UCGCCUUAUUGCCUUGAUGGUCUCUCACUGA:30;UCGCCUUAUUGCC…	.	B4A	chr6:127833121-127833122,+	22.9926	23.8922	23.009	21.1389	30.869	25.6178	20.5851	25.5226	13.3672	4.51226	4.33864	4.43006	25.5043	18.6375	21.542	26.19	0
15-qD1-17920	UCUUGAGUCGGCGAUUCUGCCCAGAAUAAGGU:30;UCUUGAGUCGGCGAUUCUGCCCAGAAUAAGGUG:30;UCUUGAGUCGGCGAUUCUGCCCAGAAUAAGGUG:30;UCUUGAGUCGGCGAUUCUGCCCAGAAUAAGGU:30;UCUUGAGUCGGCGAUUCUGCCCAGAAUAAGGU:30;UCUUGAGUCGGCGAUUCUGCCCAGAAUAAGGUG:30;UCUUGAGUCGGCGAUUCUGCCCAGAAUAAGGU:30;UCUUGAGUCGGCGAUUCUGCCCAGAAUAAGGUG:30;UCUUGAGUCGGCGAUUCUGCCCAGAAUAAGGUG:30;UCUUGAGUCGGCGAUUCUGCCCAGAAUAAGGUGC:30;UCUUGAGUCGGCGAUUCUGCCCAGAAUAAGGU…	.	.	chr15:59270809-59270810,-	40.3779	40.5444	46.6235	39.0256	38.5863	37.2622	41.1701	38.9556	45.4485	8.67742	7.13776	7.75264	39.0792	45.244	46.2717	47.4714	36.3921
2-qE1-35981	UCCUCCAACAAGGCCAGAACUCACUAACAGGG:31;UCCUCCAACAAGGCCAGAACUCACUAACAGGGG:30;UCCUCCAACAAGGCCAGAACUCACUAACAGGG:30;UCCUCCAACAAGGCCAGAACUCACUAACAGGG:31;UCCUCCAACAAGGCCAGAACUCACUAACAGGGGU:31;UCCUCCAACAAGGCCAGAACUCACUAACAGGG:30;UCCUCCAACAAGGCCAGAACUCACUAACAGGG:30;UCCUCCAACAAGGCCAGAACUCACUAACAGGG:31;UCCUCCAACAAGGCCAGAACUCACUAACAGGG:31;UCCUCCAACAAGGCCAGAACUCACUAACAGGG:31;UCCUCCAACAAGGCCAGAACUCACUAACAGGGGU:3…	.	ORR1D2	chr2:92587510-92587511,+	88.5423	62.9887	90.2195	80.4902	103.754	83.8402	85.5566	88.6576	87.3323	17.1813	19.3839	19.7876	97.9038	108.937	114.083	140.681	94.8134
7-qD1-9417	UACAUGUUUAUGGCUAUAGUAGAGUAGCUCGG:30;UACAUGUUUAUGGCUAUAGUAGAGUAGCUCGG:30;UACAUGUUUAUGGCUAUAGUAGAGUAGCUCGG:30;UACAUGUUUAUGGCUAUAGUAGAGUAGCUCGG:30;UACAUGUUUAUGGCUAUAGUAGAGUAGCUCGGU:30;UACAUGUUUAUGGCUAUAGUAGAGUAGCUCGGU:30;UACAUGUUUAUGGCUAUAGUAGAGUAGCUCGG:30;UACAUGUUUAUGGCUAUAGUAGAGUAGCUC:30;UACAUGUUUAUGGCUAUAGUAGAGUAGCUCGG:30;UACAUGUUUAUGGCUAUAGUAGAGUAGCUCGGU:30;UACAUGUUUAUGGCUAUAGUAGAGUAGCUCGG:30;UA…	.	.	chr7:69902615-69902616,-	20.0821	26.7883	21.798	18.6998	15.4345	25.6178	17.3687	16.1196	18.7141	3.90484	3.91876	3.98708	21.3907	22.3729	0	13.8934	14.3961
.	UAAGAUUGGUGGCCAUAAAACAAAAUACUCUC:32;UAAGAUUGGUGGCCAUAAAACAAAAUACUCUCAG:32;UAAGAUUGGUGGCCAUAAAACAAAAUACUCUCA:32;UAAGAUUGGUGGCCAUAAAACAAAAUACUCUC:32;UAAGAUUGGUGGCCAUAAAACAAAAUACUCUCA:32;UAAGAUUGGUGGCCAUAAAACAAAAUACUCUC:32;UAAGAUUGGUGGCCAUAAAACAAAAUACUCUCA:32;UAAGAUUGGUGGCCAUAAAACAAAAUACUCUC:32;UAAGAUUGGUGGCCAUAAAACAAAAUACUCUC:32;UAAGAUUGGUGGCCAUAAAACAAAAUACUCUCAGU:32;UAAGAUUGGUGGCCAUAAAACAAAAUACUCU…	.	RMER15-int	chr2:151402936-151402937,-	20.3068	23.1682	21.798	23.5779	16.292	26.3941	16.7254	20.8211	16.9318	3.12388	5.1084	3.24872	20.568	27.2237	24.1863	30.2391	18.3055
6-qF3-28913	UAAAAGUCACCAGAGCACACAGUAACACAGCUG:31;UAAAAGUCACCAGAGCACACAGUAACACAGC:31;UAAAAGUCACCAGAGCACACAGUAACACAGCU:31;UAAAAGUCACCAGAGCACACAGUAACACAGCU:31;UAAAAGUCACCAGAGCACACAGUAACACAGCU:31;UAAAAGUCACCAGAGCACACAGUAACACAGCU:31;UAAAAGUCACCAGAGCACACAGUAACACAGCU:31;UAAAAGUCACCAGAGCACACAGUAACACAGCUG:31;UAAAAGUCACCAGAGCACACAGUAACACAGCU:31;UAAAAGUCACCAGAGCACACAGUAACACAGCU:31;UAAAAGUCACCAGAGCACACAGUAACACAGCUGGCUAG…	.	.	chr6:127827771-127827772,+	43.5075	44.8885	39.3575	36.5864	40.3012	31.0519	43.7433	47.0154	53.4687	10.5865	8.18742	9.22934	45.661	53.0575	48.039	59.5531	0
7-qD2-24830	UGUUCAGGAAGAAGUAAGAUUAGUUGUGUAGAA:30;UGUUCAGGAAGAAGUAAGAUUAGUUGUGUAGA:30;UGUUCAGGAAGAAGUAAGAUUAGUUGUGUAGAAA:30;UGUUCAGGAAGAAGUAAGAUUAGUUGUGUAGA:27;UGUUCAGGAAGAAGUAAGAUUAGUUGUGUAGA:30;UGUUCAGGAAGAAGUAAGAUUAGUUGUGUAGAAA:30;UGUUCAGGAAGAAGUAAGAUUAGUUGUGUAGA:30;UGUUCAGGAAGAAGUAAGAUUAGUUGUGUAGAAA:30;UGUUCAGGAAGAAGUAAGAUUAGUUGUGUAGAA:30;UGUUCAGGAAGAAGUAAGAUUAGUUGUGUAGAA:30;UGUUCAGGAAGAAGUAAGAUUAGUUGUGUA…	.	.	chr7:73792369-73792370,-	17.4978	18.1002	15.1375	29.2692	14.577	17.8548	21.2284	20.8211	12.476	3.21064	3.149	3.02722	13.5749	19.1782	24.596	28.4715	13.075
17-qA3.3-26735	UAGAUGGAGCAGAUAGAUGGAGCAUGUCAGG:26;UAGAUGGAGCAGAUAGAUGGAGCAUGUCAGG:26;UAGAUGGAGCAGAUAGAUGGAGCAUGUCAGG:27;UAGAUGGAGCAGAUAGAUGGAGCAUGUCAGG:27;UAGAUGGAGCAGAUAGAUGGAGCAUGUCAGG:26;UAGAUGGAGCAGAUAGAUGGAGCAUGUCAGG:26;UAGAUGGAGCAGAUAGAUGGAGCAUGUCAGG:27;UAGAUGGAGCAGAUAGAUGGAGCAUGUCAGG:28;UAGAUGGAGCAGAUAGAUGGAGCAUGUCAGGGUGGAGGCCGCUCACCCA:27;UAGAUGGAGCAGAUAGAUGGAGCAUGUCAGG:26;UAGAUGGAGCAGAUAGAUGGAGCAUGUCAGG…	.	.	chr17:27325809-27325810,+	56.8056	49.9566	55.706	47.969	61.738	44.2488	71.4045	59.7767	52.5776	13.3632	12.5961	10.263	57.1791	62.5356	0	0	65.8793
9-qC-31469	UUGGCUUUUAUCAUGAAGGGCUGUUGAACUUU:29;UUGGCUUUUAUCAUGAAGGGCUGUUGAACUUU:29;UUGGCUUUUAUCAUGAAGGGCUGUUGAACUUU:29;UUGGCUUUUAUCAUGAAGGGCUGUUGAACUUU:29;UUGGCUUUUAUCAUGAAGGGCUGUUGAACUUU:29;UUGGCUUUUAUCAUGAAGGGCUGUUGAACUUU:29;UUGGCUUUUAUCAUGAAGGGCUGUUGAACUUU:29;UUGGCUUUUAUCAUGAAGGGCUGUUGAACUUU:29;UUGGCUUUUAUCAUGAAGGGCUGUUGAACUUU:29;UUGGCUUUUAUCAUGAAGGGCUGUUGAACUUU:29;UUGGCUUUUAUCAUGAAGGGCUGUUGAACUUU:29;UUG…	.	L1M2	chr9:67696516-67696517,-	291.576	311.323	319.099	282.935	257.243	269.375	333.864	306.944	288.731	55.9692	54.1632	58.4032	286.718	0	272.18	0	314.796
.	UAAAGAGUAGGCCUGGAAAUCACCCCAUGGG:30;UAAAGAGUAGGCCUGGAAAUCACCCCAUGGG:26;UAAAGAGUAGGCCUGGAAAUCACCCCAUGGG:26;UAAAGAGUAGGCCUGGAAAUCACCCCAUGGG:26;UAAAGAGUAGGCCUGGAAAUCACCCCAUGGG:30;UAAAGAGUAGGCCUGGAAAUCACCCCAUGGG:26;UAAAGAGUAGGCCUGGAAAUCACCCCAUGGG:30;UAAAGAGUAGGCCUGGAAAUCACCCCAUGGG:26;UAAAGAGUAGGCCUGGAAAUCACCCCAUGGGCA:26;UAAAGAGUAGGCCUGGAAAUCACCCCAUGGG:26;UAAAGAGUAGGCCUGGAAAUCACCCCAUGGG:26;UAAAGAGUAGGC…	ENSMUSG00000075511	.	chr15:83354795-83354796,-	52.5724	44.8885	56.917	72.36	51.4484	41.9201	62.3984	47.6871	47.2307	10.9335	10.2168	10.263	48.9519	55.8594	60.4251	68.742	47.2317
12-qE-23911	UGUCAUAUGGGAACCAUGUCUCUGUGAAGACCAA:29;UGUCAUAUGGGAACCAUGUCUCUGUGAAGACC:30;UGUCAUAUGGGAACCAUGUCUCUGUGAAGACC:29;UGUCAUAUGGGAACCAUGUCUCUGUGAAGACC:30;UGUCAUAUGGGAACCAUGUCUCUGUGAAGACCAAU:29;UGUCAUAUGGGAACCAUGUCUCUGUGAAGACCAAU:29;UGUCAUAUGGGAACCAUGUCUCUGUGAAGACC:30;UGUCAUAUGGGAACCAUGUCUCUGUGAAGACC:29;UGUCAUAUGGGAACCAUGUCUCUGUGAAGACC:29;UGUCAUAUGGGAACCAUGUCUCUGUGAAGACCAA:30;UGUCAUAUGGGAACCAUGUCUCUGUGAAG…	.	.	chr12:98398991-98398992,-	85.756	86.1569	89.0085	90.2468	99.4669	83.8401	83.6269	73.8814	92.6792	17.0945	15.6751	17.0558	81.038	68.489	64.972	47.8991	98.2034
7-qD1-16444	UGAAGCUUUCAGAGCCUGCAUUUCCAGCUUAU:30;UGAAGCUUUCAGAGCCUGCAUUUCCAGCUUAU:30;UGAAGCUUUCAGAGCCUGCAUUUCCAGCUUA:30;UGAAGCUUUCAGAGCCUGCAUUUCCAGCUUAUU:30;UGAAGCUUUCAGAGCCUGCAUUUCCAGCUUAU:30;UGAAGCUUUCAGAGCCUGCAUUUCCAGCUUAUU:30;UGAAGCUUUCAGAGCCUGCAUUUCCAGCUUAUU:30;UGAAGCUUUCAGAGCCUGCAUUUCCAGCUUA:30;UGAAGCUUUCAGAGCCUGCAUUUCCAGCUUAU:30;UGAAGCUUUCAGAGCCUGCAUUUCCAGCUUAUU:30;UGAAGCUUUCAGAGCCUGCAUUUCCAGCUUAUU:30;…	.	.	chr7:69931545-69931546,+	76.6338	81.0888	81.1371	81.3033	74.6002	97.0371	77.194	90.001	62.3802	13.0161	14.2055	14.1762	67.8745	84.3606	122.35	126.007	78.3556
7-qD1-9417	UUGCAUUGUCACACAUACAGGGAUUGAGCUC:31;UUGCAUUGUCACACAUACAGGGAUUGAGCUC:31;UUGCAUUGUCACACAUACAGGGAUUGAGCUC:31;UUGCAUUGUCACACAUACAGGGAUUGAGCUC:31;UUGCAUUGUCACACAUACAGGGAUUGAGCUC:31;UUGCAUUGUCACACAUACAGGGAUUGAGCUC:31;UUGCAUUGUCACACAUACAGGGAUUGAGCUC:31;UUGCAUUGUCACACAUACAGGGAUUGAGCUC:31;UUGCAUUGUCACACAUACAGGGAUUGAGCUC:31;UUGCAUUGUCACACAUACAGGGAUUGAGCUC:31;UUGCAUUGUCACACAUACAGGGAUUGAGCUC:31;UUGCAUUGUCACAC…	.	.	chr7:69905903-69905904,-	30.9716	21.7202	33.3025	30.0822	27.4391	30.2756	28.9477	28.2093	32.0813	7.63614	7.06778	7.45728	28.7953	36.9333	32.1913	30.5212	43.1844
5-qG3-23659	UUAAUGGAAAUUGUAUGCCCUGCUGAUGGGUA:31;UUAAUGGAAAUUGUAUGCCCUGCUGAUGGGU:31;UUAAUGGAAAUUGUAUGCCCUGCUGAUGGGU:31;UUAAUGGAAAUUGUAUGCCCUGCUGAUGGGUA:31;UUAAUGGAAAUUGUAUGCCCUGCUGAUGGGUA:31;UUAAUGGAAAUUGUAUGCCCUGCUGAUGGGU:31;UUAAUGGAAAUUGUAUGCCCUGCUGAUGGGUAA:31;UUAAUGGAAAUUGUAUGCCCUGCUGAUGGGU:31;UUAAUGGAAAUUGUAUGCCCUGCUGAUGGGUA:31;UUAAUGGAAAUUGUAUGCCCUGCUGAUGGGUA:31;UUAAUGGAAAUUGUAUGCCCUGCUGAUGGGUA:31;UUAAUG…	.	.	chr5:149829430-149829431,-	20.0006	19.5482	15.743	14.6346	24.8667	18.6311	19.2985	20.8211	23.1698	4.25194	4.19868	3.76556	22.2134	21.6554	22.6225	23.6726	22.4983
7-qD1-19431	UGCUGCAUUUCUCAAAGGGAGUUCUUCAAUGA:30;UGCUGCAUUUCUCAAAGGGAGUUCUUCAAUGA:30;UGCUGCAUUUCUCAAAGGGAGUUCUUCAAUGA:27;UGCUGCAUUUCUCAAAGGGAGUUCUUCAAU:30;UGCUGCAUUUCUCAAAGGGAGUUCUUCAAUG:28;UGCUGCAUUUCUCAAAGGGAGUUCUUCAAUGA:27;UGCUGCAUUUCUCAAAGGGAGUUCUUCAAUGA:30;UGCUGCAUUUCUCAAAGGGAGUUCUUCAAUG:30;UGCUGCAUUUCUCAAAGGGAGUUCUUCAAUG:30;UGCUGCAUUUCUCAAAGGGAGUUCUUCAAUG:30;UGCUGCAUUUCUCAAAGGGAGUUCUUCAAUGA:30;UGCUGCAUU…	.	.	chr7:73112961-73112962,+	18.6728	18.8242	21.798	17.8867	15.4345	10.8682	22.5149	28.8809	17.8229	3.38418	3.42892	3.98706	16.0431	22.3555	20.0325	17.0099	23.2835
5-qG3-23659	UGACUUGUGAAAAAGGUGACAAUUUCCAUGG:30;UGACUUGUGAAAAAGGUGACAAUUUCCAUGGG:30;UGACUUGUGAAAAAGGUGACAAUUUCCAUGG:30;UGACUUGUGAAAAAGGUGACAAUUUCCAUGGG:30;UGACUUGUGAAAAAGGUGACAAUUUCCAUGG:30;UGACUUGUGAAAAAGGUGACAAUUUCCAUGG:31;UGACUUGUGAAAAAGGUGACAAUUUCCAUGG:31;UGACUUGUGAAAAAGGUGACAAUUUCCAUGG:31;UGACUUGUGAAAAAGGUGACAAUUUCCAUGG:31;UGACUUGUGAAAAAGGUGACAAUUUCCAUGGG:31;UGACUUGUGAAAAAGGUGACAAUUUCCAUGG:31;UGACUUGUGAA…	.	.	chr5:149820443-149820444,-	18.9843	15.9282	22.4035	24.391	16.292	20.9601	15.4388	14.1046	17.8229	3.55774	3.91878	4.5039	20.568	20.7857	22.535	29.2421	14.8466
7-qD1-9417	UCCUUCCUCUUGAGGCUUAGAAAGCCCUAUCCUAA:31;UCCUUCCUCUUGAGGCUUAGAAAGCCCUAUCCUAA:31;UCCUUCCUCUUGAGGCUUAGAAAGCCCUAUCCUA:32;UCCUUCCUCUUGAGGCUUAGAAAGCCCUAUCCUA:32;UCCUUCCUCUUGAGGCUUAGAAAGCCCUAUCCUA:32;UCCUUCCUCUUGAGGCUUAGAAAGCCCUAUCCUA:32;UCCUUCCUCUUGAGGCUUAGAAAGCCCUAUCCUA:31;UCCUUCCUCUUGAGGCUUAGAAAGCCCUAUCCUA:32;UCCUUCCUCUUGAGGCUUAGAAAGCCCUAUCCUAA:32;UCCUUCCUCUUGAGGCUUAGAAAGCCCUAUCCUA:32;UCCUUCCUCUUGAGGC…	.	.	chr7:69897213-69897214,-	73.6381	73.1248	69.6325	65.0426	72.8853	85.3927	57.2523	71.1948	77.5296	13.2765	16.095	14.7669	90.9107	89.6487	38.0791	42.6914	89.1179
4-qC5-17839	UGUCAGACAGUCCCAGCUAGGAAGAAUUUG:29;UGUCAGACAGUCCCAGCUAGGAAGAAUUU:29;UGUCAGACAGUCCCAGCUAGGAAGAAUUUG:29;UGUCAGACAGUCCCAGCUAGGAAGAAUUUG:29;UGUCAGACAGUCCCAGCUAGGAAGAAUUUG:29;UGUCAGACAGUCCCAGCUAGGAAGAAUUUG:29;UGUCAGACAGUCCCAGCUAGGAAGAAUUUG:29;UGUCAGACAGUCCCAGCUAGGAAGAAUUUGAUC:29;UGUCAGACAGUCCCAGCUAGGAAGAAUUUGAUC:29;UGUCAGACAGUCCCAGCUAGGAAGAAUUUG:29;UGUCAGACAGUCCCAGCUAGGAAGAAUUUGAU:29;UGUCAGACAGUCCCAGCU…	.	.	chr4:94321833-94321834,-	24.0258	28.9603	29.064	20.3259	24.0093	23.289	25.088	26.8659	22.2786	5.29322	3.8488	4.43008	20.568	27.7107	33.8719	35.5031	22.6248
.	UAACAUAUCAAACAUAGAUGAUUUUUCAAAGAU:31;UAACAUAUCAAACAUAGAUGAUUUUUCAAAGA:31;UAACAUAUCAAACAUAGAUGAUUUUUCAAAGA:31;UAACAUAUCAAACAUAGAUGAUUUUUCAAAGA:31;UAACAUAUCAAACAUAGAUGAUUUUUCAAAGA:31;UAACAUAUCAAACAUAGAUGAUUUUUCAAAGA:31;UAACAUAUCAAACAUAGAUGAUUUUUCAAAGA:31;UAACAUAUCAAACAUAGAUGAUUUUUCAAAGA:31;UAACAUAUCAAACAUAGAUGAUUUUUCAAAGA:31;UAACAUAUCAAACAUAGAUGAUUUUUCAAAGA:31;UAACAUAUCAAACAUAGAUGAUUUUUCAAAGA:31;UA…	ENSMUSG00000052557	.	chr8:117207281-117207282,+	21.428	26.0643	23.6145	26.8301	18.0069	23.2889	24.4448	28.8809	22.2787	2.69	3.4989	3.10106	17.2771	24.9478	17.1268	0	15.6251
8-qC5-2209	UUCAUCAAUCGAACCUUGUCUUCAUGGUGGAA:29;UUCAUCAAUCGAACCUUGUCUUCAUGGUGGAA:29;UUCAUCAAUCGAACCUUGUCUUCAUGGUGGA:29;UUCAUCAAUCGAACCUUGUCUUCAUGGUGGA:29;UUCAUCAAUCGAACCUUGUCUUCAUGGUGGA:29;UUCAUCAAUCGAACCUUGUCUUCAUGGUGGAA:29;UUCAUCAAUCGAACCUUGUCUUCAUGGUGGA:29;UUCAUCAAUCGAACCUUGUCUUCAUGGUGGAA:29;UUCAUCAAUCGAACCUUGUCUUCAUGGUGGA:29;UUCAUCAAUCGAACCUUGUCUUCAUGGUGGAA:29;UUCAUCAAUCGAACCUUGUCUUCAUGGUGGA:29;UUCAUCAAU…	ENSMUSG00000110670	.	chr8:93418622-93418623,-	17.4589	23.1682	12.7155	17.0737	18.0069	18.6312	15.4388	12.7613	16.0406	3.64452	3.42892	3.6179	22.2134	18.263	16.4272	15.143	15.4552
5-qG3-23659	AGGAAUGGUGGAUCUUUCUGACGUGCUAAAC:28;AGGAAUGGUGGAUCUUUCUGACGUGCUAAAC:28;AGGAAUGGUGGAUCUUUCUGACGUGCUA:26;AGGAAUGGUGGAUCUUUCUGACGUGCUA:27;AGGAAUGGUGGAUCUUUCUGACGUGCUA:25;AGGAAUGGUGGAUCUUUCUGACGUGCUAAAC:26;AGGAAUGGUGGAUCUUUCUGACGUGCUAAA:28;AGGAAUGGUGGAUCUUUCUGACGUGCUAAA:28;AGGAAUGGUGGAUCUUUCUGACGUGCUAAAC:26;AGGAAUGGUGGAUCUUUCUGACGUGCUAAAC:28;AGGAAUGGUGGAUCUUUCUGACGUGCUAAA:28;AGGAAUGGUGGAUCUUUCUGACGUGC…	.	.	chr5:149823193-149823194,-	16.9961	14.4802	13.321	17.0737	15.4345	23.2889	16.0821	18.1345	13.3672	4.25194	3.4989	3.10106	18.5112	17.255	34.4919	29.9406	44.8902
7-qD1-9417	UGCUAUCUCACAUGUAUUUUACUUAGUGUUU:30;UGCUAUCUCACAUGUAUUUUACUUAGUGUUU:30;UGCUAUCUCACAUGUAUUUUACUUAGUGUUU:30;UGCUAUCUCACAUGUAUUUUACUUAGUGUUU:30;UGCUAUCUCACAUGUAUUUUACUUAGUGUU:30;UGCUAUCUCACAUGUAUUUUACUUAGUGUUU:30;UGCUAUCUCACAUGUAUUUUACUUAGUGUUUCUUU:30;UGCUAUCUCACAUGUAUUUUACUUAGUGUUU:30;UGCUAUCUCACAUGUAUUUUACUUAGUGUUU:30;UGCUAUCUCACAUGUAUUUUACUUAGUGUUU:30;UGCUAUCUCACAUGUAUUUUACUUAGUGUUU:30;UGCUAUCUCAC…	.	.	chr7:69902655-69902656,-	32.0109	42.7164	33.3025	30.8952	29.1541	40.3674	28.3045	38.9556	32.0812	4.59902	5.52826	5.5376	30.0294	37.6649	19.967	18.998	24.6587
5-qF-14224	UUUAAAACACUGAGCAUUUUGAUUUUUGAUAUU:29;UUUAAAACACUGAGCAUUUUGAUUUUUGAUAU:29;UUUAAAACACUGAGCAUUUUGAUUUUUGAUAU:29;UUUAAAACACUGAGCAUUUUGAUUUUUGAUAUUUC:29;UUUAAAACACUGAGCAUUUUGAUUUUUGAUAUUU:29;UUUAAAACACUGAGCAUUUUGAUUUUUGAUAUUUC:29;UUUAAAACACUGAGCAUUUUGAUUUUUGAUAUU:29;UUUAAAACACUGAGCAUUUUGAUUUUUGAUAUU:29;UUUAAAACACUGAGCAUUUUGAUUUUUGAUAUUU:29;UUUAAAACACUGAGCAUUUUGAUUUUUGAUAU:29;UUUAAAACACUGAGCAUUUUGAUUUU…	.	MurERV4_19-int	chr5:113351470-113351471,+	169.407	178.106	225.247	175.615	141.483	169.233	221.29	208.883	161.297	27.247	28.341	29.8292	124.642	153.746	153.918	120.833	122.462
.	UAAGAUUACCAACUUCUGGGCUCAAAUCGGA:30;UAAGAUUACCAACUUCUGGGCUCAAAUCGGA:30;UAAGAUUACCAACUUCUGGGCUCAAAUCGGA:30;UAAGAUUACCAACUUCUGGGCUCAAAUCGGA:30;UAAGAUUACCAACUUCUGGGCUCAAAUCGGA:30;UAAGAUUACCAACUUCUGGGCUCAAAUCGGA:30;UAAGAUUACCAACUUCUGGGCUCAAAUCGGA:30;UAAGAUUACCAACUUCUGGGCUCAAAUCGGA:30;UAAGAUUACCAACUUCUGGGCUCAAAUCGGA:30;UAAGAUUACCAACUUCUGGGCUCAAAUCGGA:30;UAAGAUUACCAACUUCUGGGCUCAAAUCGGA:30;UAAGAUUACCAACU…	.	.	chr6:128445443-128445444,+	46.7049	41.9924	40.5685	38.2125	61.7381	40.3674	45.6731	48.3587	44.5573	9.19806	8.74726	11.0752	53.8882	47.6358	44.6908	51.6482	57.1922
7-qD1-16444	UAGCUGCUUAUUUUACCAACACUAAGGUUUA:29;UAGCUGCUUAUUUUACCAACACUAAGGUUUAAA:29;UAGCUGCUUAUUUUACCAACACUAAGGUUUA:30;UAGCUGCUUAUUUUACCAACACUAAGGUUUA:30;UAGCUGCUUAUUUUACCAACACUAAGGUUUA:30;UAGCUGCUUAUUUUACCAACACUAAGGUUUAAA:30;UAGCUGCUUAUUUUACCAACACUAAGGUUUAAACC:30;UAGCUGCUUAUUUUACCAACACUAAGGUUU:30;UAGCUGCUUAUUUUACCAACACUAAGGUUUA:30;UAGCUGCUUAUUUUACCAACACUAAGGUUUAAAC:30;UAGCUGCUUAUUUUACCAACACUAAGGUUUAAAC:29;U…	.	.	chr7:69931883-69931884,+	19.8313	25.3402	19.376	22.7649	18.8644	24.0652	19.9418	20.1495	24.952	3.0371	3.56888	3.10106	13.9863	22.6318	21.2008	20.6878	19.4486
18-qE1-36451	UCCUACACUGUUUAUCUCCUGGGUUGUCUACU:29;UCCUACACUGUUUAUCUCCUGGGUUGUCUACUCC:29;UCCUACACUGUUUAUCUCCUGGGUUGUCUACU:29;UCCUACACUGUUUAUCUCCUGGGUUGUCUACU:29;UCCUACACUGUUUAUCUCCUGGGUUGUCUACU:29;UCCUACACUGUUUAUCUCCUGGGUUGUCUACUC:29;UCCUACACUGUUUAUCUCCUGGGUUGUCUACU:29;UCCUACACUGUUUAUCUCCUGGGUUGUCUAC:29;UCCUACACUGUUUAUCUCCUGGGUUGUCUACUCCU:29;UCCUACACUGUUUAUCUCCUGGGUUGUCUACUC:29;UCCUACACUGUUUAUCUCCUGGGUUGUCUACUC…	.	.	chr18:67057324-67057325,-	130.235	128.873	142.293	126.02	120.904	131.194	140.236	142.39	138.128	25.2512	24.6322	25.473	116.004	128.464	110.351	112.337	117.167
12-qE-23911	UAGUAAAUACAAUAGUCUCAUGUCCAGGAUCC:30;UAGUAAAUACAAUAGUCUCAUGUCCAGGAUCC:30;UAGUAAAUACAAUAGUCUCAUGUCCAGGAUC:30;UAGUAAAUACAAUAGUCUCAUGUCCAGGAUCC:30;UAGUAAAUACAAUAGUCUCAUGUCCAGGAUCC:30;UAGUAAAUACAAUAGUCUCAUGUCCAGGAUCC:30;UAGUAAAUACAAUAGUCUCAUGUCCAGGAUCC:30;UAGUAAAUACAAUAGUCUCAUGUCCAGGAUC:30;UAGUAAAUACAAUAGUCUCAUGUCCAGGAUCC:30;UAGUAAAUACAAUAGUCUCAUGUCCAGGAUCC:30;UAGUAAAUACAAUAGUCUCAUGUCCAGGAUCC:30;UAGUA…	.	ORR1F-int	chr12:98396620-98396621,-	230.478	290.327	210.714	236.593	221.228	242.981	210.997	239.107	235.262	38.441	43.1064	47.1804	234.887	262.113	104.059	105.15	229.698
4-qB3-277	UAGUAAAGGAAGUGAGAAAAGCCAAUGGCUCAGU:31;UAGUAAAGGAAGUGAGAAAAGCCAAUGGCUCAGUA:31;UAGUAAAGGAAGUGAGAAAAGCCAAUGGCUCAGUA:31;UAGUAAAGGAAGUGAGAAAAGCCAAUGGCUCAGUA:31;UAGUAAAGGAAGUGAGAAAAGCCAAUGGCUCAGU:31;UAGUAAAGGAAGUGAGAAAAGCCAAUGGCUCAGUA:31;UAGUAAAGGAAGUGAGAAAAGCCAAUGGCUCAGUA:31;UAGUAAAGGAAGUGAGAAAAGCCAAUGGCUCAGUA:31;UAGUAAAGGAAGUGAGAAAAGCCAAUGGCUCAGUA:31;UAGUAAAGGAAGUGAGAAAAGCCAAUGGCUCAGUA:31;UAGUAAAGGAA…	.	.	chr4:62237766-62237767,+	877.461	825.369	1025.11	912.223	805.168	950.964	1060.13	1015.53	859.064	137.016	155.981	163.248	794.748	911.188	923.313	1017.04	860.406
9-qC-31469	UACGGAUGCUUCUACUGCUUUUUUUCAGUUU:30;UACGGAUGCUUCUACUGCUUUUUUUCAGUUU:30;UACGGAUGCUUCUACUGCUUUUUUUCAGUUU:30;UACGGAUGCUUCUACUGCUUUUUUUCAGUUU:30;UACGGAUGCUUCUACUGCUUUUUUUCAGUUU:30;UACGGAUGCUUCUACUGCUUUUUUUCAGUUU:30;UACGGAUGCUUCUACUGCUUUUUUUCAGUUU:30;UACGGAUGCUUCUACUGCUUUUUUUCAGUUU:30;UACGGAUGCUUCUACUGCUUUUUUUCAGUUU:30;UACGGAUGCUUCUACUGCUUUUUUUCAGUUU:30;UACGGAUGCUUCUACUGCUUUUUUUCAGUUUC:30;UACGGAUGCUUCU…	.	.	chr9:67712711-67712712,-	48.816	49.2325	50.2565	62.6035	48.876	62.1038	45.6732	51.717	40.1016	8.85098	9.02716	9.5985	37.8452	0	52.2987	0	29.7411
7-qD1-19431	UUACCAAUGUUUUUGGGAAAAAAAAUCUGAGG:30;UUACCAAUGUUUUUGGGAAAAAAAAUCUGAG:30;UUACCAAUGUUUUUGGGAAAAAAAAUCUGAGG:30;UUACCAAUGUUUUUGGGAAAAAAAAUCUGAGG:30;UUACCAAUGUUUUUGGGAAAAAAAAUCUGAGGC:30;UUACCAAUGUUUUUGGGAAAAAAAAUCUGAGG:30;UUACCAAUGUUUUUGGGAAAAAAAAUCUGAGG:30;UUACCAAUGUUUUUGGGAAAAAAAAUCUGAGG:30;UUACCAAUGUUUUUGGGAAAAAAAAUCUGAG:30;UUACCAAUGUUUUUGGGAAAAAAAAUCUGAGG:30;UUACCAAUGUUUUUGGGAAAAAAAAUCUGAGG:30;UUAC…	.	.	chr7:73107038-73107039,+	28.6715	30.4083	29.6695	29.2692	34.2989	33.3807	30.2343	38.284	22.2786	4.25194	5.7382	5.38992	19.3339	30.8526	16.8879	13.7591	20.6288
7-qD1-16444	UAAGCUAUAGUGGUAACAUAGCAAGAUAAUU:31;UAAGCUAUAGUGGUAACAUAGCAAGAUAAUU:31;UAAGCUAUAGUGGUAACAUAGCAAGAUAAUU:31;UAAGCUAUAGUGGUAACAUAGCAAGAUAAUUAAG:31;UAAGCUAUAGUGGUAACAUAGCAAGAUAAUU:31;UAAGCUAUAGUGGUAACAUAGCAAGAUAAUUA:31;UAAGCUAUAGUGGUAACAUAGCAAGAUAAUU:30;UAAGCUAUAGUGGUAACAUAGCAAGAUAAUUAA:30;UAAGCUAUAGUGGUAACAUAGCAAGAUAAUU:31;UAAGCUAUAGUGGUAACAUAGCAAGAUAAUU:31;UAAGCUAUAGUGGUAACAUAGCAAGAUAAUUAAG:31;UAAGC…	.	.	chr7:69920446-69920447,+	35.8392	52.8526	56.917	36.5865	24.8667	17.8548	59.8254	58.4335	27.6255	4.6858	4.33864	5.38992	23.0362	27.3494	42.6228	28.3579	26.9209
15-qE1-8387	UGACACUGUGGUUGCAAGGAGAUGGGUGAC:25;UGACACUGUGGUUGCAAGGAGAUGGGUGAC:29;UGACACUGUGGUUGCAAGGAGAUGGGUGAC:25;UGACACUGUGGUUGCAAGGAGAUGGGUGAC:25;UGACACUGUGGUUGCAAGGAGAUGGGUGAC:29;UGACACUGUGGUUGCAAGGAGAUGGGUGAC:25;UGACACUGUGGUUGCAAGGAGAUGGGUGAC:29;UGACACUGUGGUUGCAAGGAGAUGGGUGAC:29;UGACACUGUGGUUGCAAGGAGAUGGGUGACGGGG:25;UGACACUGUGGUUGCAAGGAGAUGGGUGAC:29;UGACACUGUGGUUGCAAGGAGAUGGGUGAC:25;UGACACUGUGGUUGCAAGGAG…	.	.	chr15:78659587-78659588,-	46.4654	48.5085	49.651	47.1559	43.7312	44.249	51.4627	50.3737	45.4485	9.54514	8.74726	10.1154	34.9656	51.9443	62.7576	82.002	54.2319
7-qD2-11976	UAAUUACAACAGGGAAGUCCUGGGGGCAGG:25;UAAUUACAACAGGGAAGUCCUGGGGGCAGG:25;UAAUUACAACAGGGAAGUCCUGGGGGCAGG:25;UAAUUACAACAGGGAAGUCCUGGGGGCAGG:25;UAAUUACAACAGGGAAGUCCUGGGGGCAGGAAC:25;UAAUUACAACAGGGAAGUCCUGGGGGCAGG:25;UAAUUACAACAGGGAAGUCCUGGGGGCAGGA:25;UAAUUACAACAGGGAAGUCCUGGGGGCAG:25;UAAUUACAACAGGGAAGUCCUGGGGGCAGGAACGU:25;UAAUUACAACAGGGAAGUCCUGGGGGCAGG:25;UAAUUACAACAGGGAAGUCCUGGGGGCAGG:25;UAAUUACAACAGGGAAG…	ENSMUSG00000108448	MTE2b	chr7:73837265-73837266,+	27.6573	22.4443	21.1925	19.5128	30.8691	16.3022	25.0881	21.4928	33.8635	8.15678	6.43798	6.71896	34.5542	29.9698	35.5425	44.4614	25.2379
7-qD1-9417	UGAUGGACUCAAACUUAACCAUGCCUUCAAAUU:30;UGAUGGACUCAAACUUAACCAUGCCUUCAAAU:30;UGAUGGACUCAAACUUAACCAUGCCUUCAAAUU:30;UGAUGGACUCAAACUUAACCAUGCCUUCAAAU:30;UGAUGGACUCAAACUUAACCAUGCCUUCAAAU:30;UGAUGGACUCAAACUUAACCAUGCCUUCAAAUU:30;UGAUGGACUCAAACUUAACCAUGCCUUCAAAUU:30;UGAUGGACUCAAACUUAACCAUGCCUUCAAAU:30;UGAUGGACUCAAACUUAACCAUGCCUUCAAAU:30;UGAUGGACUCAAACUUAACCAUGCCUUCAAAUUU:30;UGAUGGACUCAAACUUAACCAUGCCUUCAAAUU…	.	.	chr7:69887427-69887428,-	114.667	108.601	135.632	123.581	92.6071	125.76	124.154	103.434	124.76	20.3052	22.393	23.4056	106.954	117.031	120.409	131.696	53.941
4-qC5-17839	UCUCAGAAUACCUCCUCAACUAGUUCCCCUCU:31;UCUCAGAAUACCUCCUCAACUAGUUCCCCUCU:31;UCUCAGAAUACCUCCUCAACUAGUUCCCCUCU:31;UCUCAGAAUACCUCCUCAACUAGUUCCCCUCU:31;UCUCAGAAUACCUCCUCAACUAGUUCCCCUCU:31;UCUCAGAAUACCUCCUCAACUAGUUCCCCUC:31;UCUCAGAAUACCUCCUCAACUAGUUCCCCUCU:31;UCUCAGAAUACCUCCUCAACUAGUUCCCCUCU:31;UCUCAGAAUACCUCCUCAACUAGUUCCCCUCU:31;UCUCAGAAUACCUCCUCAACUAGUUCCCCUCU:31;UCUCAGAAUACCUCCUCAACUAGUUCCCCUCU:31;UCUC…	.	.	chr4:94308517-94308518,-	24.02	26.7883	20.587	18.6997	28.2966	27.1704	17.3686	23.5077	17.8229	5.38	5.17838	5.61144	27.1497	29.8795	30.2722	35.0794	31.7768
.	UUGAGUUAGUUGCUUAGUGUGAUAGGUUUCCUCU:30;UUGAGUUAGUUGCUUAGUGUGAUAGGUUUCCU:30;UUGAGUUAGUUGCUUAGUGUGAUAGGUUUCCUC:30;UUGAGUUAGUUGCUUAGUGUGAUAGGUUUCCUC:30;UUGAGUUAGUUGCUUAGUGUGAUAGGUUUCCU:30;UUGAGUUAGUUGCUUAGUGUGAUAGGUUUCCUC:30;UUGAGUUAGUUGCUUAGUGUGAUAGGUUUCCUCU:30;UUGAGUUAGUUGCUUAGUGUGAUAGGUUUCCUC:30;UUGAGUUAGUUGCUUAGUGUGAUAGGUUUCCUC:30;UUGAGUUAGUUGCUUAGUGUGAUAGGUUUCCUCU:30;UUGAGUUAGUUGCUUAGUGUGAUAGGUU…	.	.	chr6:128446872-128446873,+	99.9019	123.081	126.55	86.1815	86.6047	97.0371	119.008	123.583	96.2438	15.9664	17.2146	16.9081	90.0879	98.0851	127.187	106.943	93.4519
9-qA5.3-24188	UGGAACAUUAUUUUGAAGGUUGGAAAUGAUAAU:29;UGGAACAUUAUUUUGAAGGUUGGAAAUGAUA:29;UGGAACAUUAUUUUGAAGGUUGGAAAUGAUA:29;UGGAACAUUAUUUUGAAGGUUGGAAAUGAUA:29;UGGAACAUUAUUUUGAAGGUUGGAAAUGAUA:29;UGGAACAUUAUUUUGAAGGUUGGAAAUGAUAA:29;UGGAACAUUAUUUUGAAGGUUGGAAAUGAUA:29;UGGAACAUUAUUUUGAAGGUUGGAAAUGAUA:29;UGGAACAUUAUUUUGAAGGUUGGAAAUGAUA:29;UGGAACAUUAUUUUGAAGGUUGGAAAUGAUA:29;UGGAACAUUAUUUUGAAGGUUGGAAAUGAUAA:29;UGGAACAUUA…	.	.	chr9:54223887-54223888,-	48.4064	62.2646	59.3391	52.8472	42.8736	56.6697	52.106	68.5082	40.1016	5.46678	8.60732	7.01428	40.7247	54.2795	44.6813	41.266	16.6409
13-qA3.1-355	UGUCCUCGGGACUAUUGUAACCCUCAUCAACUG:30;UGUCCUCGGGACUAUUGUAACCCUCAUCAACUG:30;UGUCCUCGGGACUAUUGUAACCCUCAUCAACUG:30;UGUCCUCGGGACUAUUGUAACCCUCAUCAACUG:30;UGUCCUCGGGACUAUUGUAACCCUCAUCAACUG:31;UGUCCUCGGGACUAUUGUAACCCUCAUCAACU:30;UGUCCUCGGGACUAUUGUAACCCUCAUCAACUG:30;UGUCCUCGGGACUAUUGUAACCCUCAUCAACUGA:28;UGUCCUCGGGACUAUUGUAACCCUCAUCAACUG:30;UGUCCUCGGGACUAUUGUAACCCUCAUCAACUG:30;UGUCCUCGGGACUAUUGUAACCCUCAUCA…	ENSMUSG00000086796	.	chr13:24906121-24906122,+	28.7233	38.3724	29.064	23.578	18.8644	20.1837	28.3045	24.1794	41.8838	5.20644	6.29802	6.12828	32.0861	28.9911	33.5338	28.9546	21.8214
17-qA3.3-352	CUAUAUCUGAAUGCAUGGGUGUGCCCCUCUGG:30;CUAUAUCUGAAUGCAUGGGUGUGCCCCUCUGG:30;CUAUAUCUGAAUGCAUGGGUGUGCCCCUCUG:30;CUAUAUCUGAAUGCAUGGGUGUGCCCCUCUGG:30;CUAUAUCUGAAUGCAUGGGUGUGCCCCUCUGG:30;CUAUAUCUGAAUGCAUGGGUGUGCCCCUCUG:29;CUAUAUCUGAAUGCAUGGGUGUGCCCCUCUGGAC:30;CUAUAUCUGAAUGCAUGGGUGUGCCCCUCUGGA:30;CUAUAUCUGAAUGCAUGGGUGUGCCCCUCUGGAC:30;CUAUAUCUGAAUGCAUGGGUGUGCCCCUCUGG:30;CUAUAUCUGAAUGCAUGGGUGUGCCCCUCUGGAC:3…	.	.	chr17:22515509-22515510,+	66.3204	91.225	64.7885	56.0993	61.7382	68.3141	58.5388	52.3886	76.6385	12.1484	13.7157	13.2902	70.3425	92.5886	62.1565	76.8512	72.7075
10-qC1-12816	UGGUUUCAAGCCUGGGCUGAUGGGUACUGC:29;UGGUUUCAAGCCUGGGCUGAUGGGUACUGC:29;UGGUUUCAAGCCUGGGCUGAUGGGUACUGC:29;UGGUUUCAAGCCUGGGCUGAUGGGUACUGC:29;UGGUUUCAAGCCUGGGCUGAUGGGUACUGC:29;UGGUUUCAAGCCUGGGCUGAUGGGUACUGC:29;UGGUUUCAAGCCUGGGCUGAUGGGUACUGC:29;UGGUUUCAAGCCUGGGCUGAUGGGUACUGCAUGAA:29;UGGUUUCAAGCCUGGGCUGAUGGGUACUGC:28;UGGUUUCAAGCCUGGGCUGAUGGGUACUGC:29;UGGUUUCAAGCCUGGGCUGAUGGGUACUGC:29;UGGUUUCAAGCCUGGGCUGA…	.	.	chr10:75857905-75857906,+	29.9724	21.7202	36.33	26.8301	36.0139	25.6179	30.8777	34.9258	33.8635	5.20644	5.1084	5.38992	34.9656	35.7224	43.2278	52.0466	34.9394
17-qA3.3-26735	UGGGUUUAUUCACCCUUUCCCUAGGCUAAGUG:31;UGGGUUUAUUCACCCUUUCCCUAGGCUAAGUG:31;UGGGUUUAUUCACCCUUUCCCUAGGCUAAGU:31;UGGGUUUAUUCACCCUUUCCCUAGGCUAAGU:31;UGGGUUUAUUCACCCUUUCCCUAGGCUAAGU:31;UGGGUUUAUUCACCCUUUCCCUAGGCUAAGUG:31;UGGGUUUAUUCACCCUUUCCCUAGGCUAAGUG:31;UGGGUUUAUUCACCCUUUCCCUAGGCUAAGU:31;UGGGUUUAUUCACCCUUUCCCUAGGCUAAGUG:31;UGGGUUUAUUCACCCUUUCCCUAGGCUAAGUG:31;UGGGUUUAUUCACCCUUUCCCUAGGCUAAGUG:31;UGGGUUU…	.	.	chr17:27345352-27345353,+	23.2793	30.4084	29.064	25.2041	24.8667	24.8415	16.0821	22.836	23.1698	3.29742	4.61856	4.13474	22.6248	29.0896	0	0	41.0101
14-qA3-19970	UGUUCUAUCUUGAUACAGCACCUUGCACUAC:30;UGUUCUAUCUUGAUACAGCACCUUGCACUACUGUC:30;UGUUCUAUCUUGAUACAGCACCUUGCACUAC:30;UGUUCUAUCUUGAUACAGCACCUUGCACUACU:30;UGUUCUAUCUUGAUACAGCACCUUGCACUACU:30;UGUUCUAUCUUGAUACAGCACCUUGCACUACU:30;UGUUCUAUCUUGAUACAGCACCUUGCACUACU:30;UGUUCUAUCUUGAUACAGCACCUUGCACUACUGU:30;UGUUCUAUCUUGAUACAGCACCUUGCACUACUGU:30;UGUUCUAUCUUGAUACAGCACCUUGCACUACUGU:30;UGUUCUAUCUUGAUACAGCACCUUGCACUACU…	.	.	chr14:24110401-24110402,+	20.2001	19.5482	16.3485	15.4476	26.5817	17.0786	16.7254	18.8062	14.2583	4.59902	5.17838	4.72542	25.093	25.0453	21.343	28.4577	30.4287
5-qG3-23659	UCUGUCUCCACAUGAGAUAUAUCUGCCAAUA:30;UCUGUCUCCACAUGAGAUAUAUCUGCCAAUA:30;UCUGUCUCCACAUGAGAUAUAUCUGCCAAUA:30;UCUGUCUCCACAUGAGAUAUAUCUGCCAAUA:30;UCUGUCUCCACAUGAGAUAUAUCUGCCAAUA:30;UCUGUCUCCACAUGAGAUAUAUCUGCCAAUACU:30;UCUGUCUCCACAUGAGAUAUAUCUGCCAAUAC:30;UCUGUCUCCACAUGAGAUAUAUCUGCCAAUA:30;UCUGUCUCCACAUGAGAUAUAUCUGCCAAUACU:30;UCUGUCUCCACAUGAGAUAUAUCUGCCAAUACU:30;UCUGUCUCCACAUGAGAUAUAUCUGCCAAUAC:30;UCUGUC…	.	.	chr5:149817880-149817881,-	37.4587	51.4046	44.807	39.0256	39.4438	37.2622	54.6791	42.9855	29.4078	4.42548	6.22804	5.68526	28.7952	40.6816	41.0271	39.2206	38.2406
4-qC5-17839	UAAGUACCAUGUCUUCCUAGGAUGCAAACCCC:30;UAAGUACCAUGUCUUCCUAGGAUGCAAACCCC:30;UAAGUACCAUGUCUUCCUAGGAUGCAAACCCC:30;UAAGUACCAUGUCUUCCUAGGAUGCAAACCCC:30;UAAGUACCAUGUCUUCCUAGGAUGCAAACCCCAGC:30;UAAGUACCAUGUCUUCCUAGGAUGCAAACCCC:30;UAAGUACCAUGUCUUCCUAGGAUGCAAACCCC:30;UAAGUACCAUGUCUUCCUAGGAUGCAAACCC:30;UAAGUACCAUGUCUUCCUAGGAUGCAAACCCC:30;UAAGUACCAUGUCUUCCUAGGAUGCAAACCCCA:30;UAAGUACCAUGUCUUCCUAGGAUGCAAACCCC:30;…	.	.	chr4:94317094-94317095,-	24.1568	29.6843	25.431	16.2607	23.1518	24.0652	18.6552	20.1495	30.2989	4.16516	5.03842	4.65158	32.9088	48.8484	35.651	62.9754	21.4144
18-qE1-36451	GAUGAAGUGGGAAAUGACCUGGUGAGAGA:27;GAUGAAGUGGGAAAUGACCUGGUGAGAGA:27;GAUGAAGUGGGAAAUGACCUGGUGAGAGA:27;GAUGAAGUGGGAAAUGACCUGGUGAGA:27;GAUGAAGUGGGAAAUGACCUGGUGAGAG:26;GAUGAAGUGGGAAAUGACCUGGUGAGAGACU:27;GAUGAAGUGGGAAAUGACCUGGUGAGAGACU:26;GAUGAAGUGGGAAAUGACCUGGUGAGAGAC:27;GAUGAAGUGGGAAAUGACCUGGUGAGAGACU:26;GAUGAAGUGGGAAAUGACCUGGUGAGAGACUG:27;GAUGAAGUGGGAAAUGACCUGGUGAGAGACU:26;GAUGAAGUGGGAAAUGACCUGGUGAGA…	.	.	chr18:67063998-67063999,-	17.7802	15.2042	24.8255	22.7649	15.4345	18.6311	16.7254	18.1345	18.7141	2.77678	3.14902	4.35624	11.5181	14.2995	19.873	19.0311	16.2632
7-qD2-11976	UAAUUUCCCAUAGCACGAUCAGAGAUUGGUCUC:30;UAAUUUCCCAUAGCACGAUCAGAGAUUGGUCUC:30;UAAUUUCCCAUAGCACGAUCAGAGAUUGGUCUC:30;UAAUUUCCCAUAGCACGAUCAGAGAUUGGUCU:30;UAAUUUCCCAUAGCACGAUCAGAGAUUGGUC:30;UAAUUUCCCAUAGCACGAUCAGAGAUUGGUCUCC:30;UAAUUUCCCAUAGCACGAUCAGAGAUUGGUCUC:30;UAAUUUCCCAUAGCACGAUCAGAGAUUGGUCUCC:30;UAAUUUCCCAUAGCACGAUCAGAGAUUGGUCUC:30;UAAUUUCCCAUAGCACGAUCAGAGAUUGGUCUCC:30;UAAUUUCCCAUAGCACGAUCAGAGAUUGG…	ENSMUSG00000108448	MTE2b	chr7:73837423-73837424,+	25.5603	20.2722	21.1925	20.3258	23.1518	17.0785	20.5851	22.8361	31.1901	4.6858	7.48764	6.27594	37.8451	30.3966	28.9558	34.2633	21.5773
7-qF3-3125	UGCCUUUUCUUCCCUACAGAUUCUAUGAUUU:30;UGCCUUUUCUUCCCUACAGAUUCUAUGAUUUC:30;UGCCUUUUCUUCCCUACAGAUUCUAUGAUUU:30;UGCCUUUUCUUCCCUACAGAUUCUAUGAUUU:30;UGCCUUUUCUUCCCUACAGAUUCUAUGAUUUCU:30;UGCCUUUUCUUCCCUACAGAUUCUAUGAUUUC:31;UGCCUUUUCUUCCCUACAGAUUCUAUGAUUUC:30;UGCCUUUUCUUCCCUACAGAUUCUAUGAUUU:30;UGCCUUUUCUUCCCUACAGAUUCUAUGAUUUC:30;UGCCUUUUCUUCCCUACAGAUUCUAUGAUUUC:30;UGCCUUUUCUUCCCUACAGAUUCUAUGAUUUC:30;UGCCUU…	ENSMUSG00000045928	.	chr7:125329872-125329873,-	18.9622	20.2722	18.165	17.8867	23.1518	21.7364	14.1522	20.8211	11.5849	3.73128	3.4989	4.2824	22.2135	15.5733	25.5873	21.9834	20.2152
7-qD1-9417	UGAUUAGUUGUCGCAUUCUGUGAUGGUCUACGU:30;UGAUUAGUUGUCGCAUUCUGUGAUGGUCUACGU:30;UGAUUAGUUGUCGCAUUCUGUGAUGGUCUACGU:30;UGAUUAGUUGUCGCAUUCUGUGAUGGUCUACGU:30;UGAUUAGUUGUCGCAUUCUGUGAUGGUCUACGU:29;UGAUUAGUUGUCGCAUUCUGUGAUGGUCUACGUC:30;UGAUUAGUUGUCGCAUUCUGUGAUGGUCUAC:29;UGAUUAGUUGUCGCAUUCUGUGAUGGUCUAC:29;UGAUUAGUUGUCGCAUUCUGUGAUGGUCUACGUC:30;UGAUUAGUUGUCGCAUUCUGUGAUGGUCUA:30;UGAUUAGUUGUCGCAUUCUGUGAUGGUCUACGU:…	.	Lx9	chr7:69903065-69903066,-	93.0652	110.773	92.6416	93.4989	92.6071	112.563	89.4164	82.6128	81.9854	18.5697	15.3252	19.5662	93.3787	93.5188	90.6489	84.0331	80.8865
9-qC-31469	UCUACUCUCCUGUCUCACUGAAAGAAGAAAAA:30;UCUACUCUCCUGUCUCACUGAAAGAAGAAA:29;UCUACUCUCCUGUCUCACUGAAAGAAGAAAA:30;UCUACUCUCCUGUCUCACUGAAAGAAGAAA:30;UCUACUCUCCUGUCUCACUGAAAGAAGAAA:29;UCUACUCUCCUGUCUCACUGAAAGAAGAAAAAGGCCGAAGUGCUGGCGC:30;UCUACUCUCCUGUCUCACUGAAAGAAGAAA:29;UCUACUCUCCUGUCUCACUGAAAGAAGAAAAA:29;UCUACUCUCCUGUCUCACUGAAAGAAGAAAAAG:29;UCUACUCUCCUGUCUCACUGAAAGAAGAAAA:30;UCUACUCUCCUGUCUCACUGAAAGAAGAAAA…	.	.	chr9:67693836-67693837,-	17.7603	21.7202	18.165	19.5128	10.2897	15.5259	14.1522	16.1196	26.7343	4.42548	3.00906	2.87954	19.3339	0	23.0173	0	25.1721
14-qA3-19970	UGUGCGUGUUCUAACUUCUACCACUGAAGUAU:31;UGUGCGUGUUCUAACUUCUACCACUGAAGUAUAUU:31;UGUGCGUGUUCUAACUUCUACCACUGAAGUAU:31;UGUGCGUGUUCUAACUUCUACCACUGAAGUA:31;UGUGCGUGUUCUAACUUCUACCACUGAAGUA:31;UGUGCGUGUUCUAACUUCUACCACUGAAGUAUAUU:31;UGUGCGUGUUCUAACUUCUACCACUGAAGUA:31;UGUGCGUGUUCUAACUUCUACCACUGAAGUAUA:31;UGUGCGUGUUCUAACUUCUACCACUGAAGUAU:31;UGUGCGUGUUCUAACUUCUACCACUGAAGUAU:31;UGUGCGUGUUCUAACUUCUACCACUGAAGUA:31;…	.	.	chr14:24084886-24084887,+	76.1178	67.3327	75.0821	84.5555	96.037	76.8533	73.3343	86.6427	84.6589	12.4955	15.815	13.9547	57.5904	94.753	99.8437	120.927	69.1768
9-qA5.3-24188	UUCCUUUUGCAAGGCUGCACCAAACUAAUGGUU:30;UUCCUUUUGCAAGGCUGCACCAAACUAAUGGUU:30;UUCCUUUUGCAAGGCUGCACCAAACUAAUGGU:30;UUCCUUUUGCAAGGCUGCACCAAACUAAUGG:30;UUCCUUUUGCAAGGCUGCACCAAACUAAUGGU:30;UUCCUUUUGCAAGGCUGCACCAAACUAAUGGU:30;UUCCUUUUGCAAGGCUGCACCAAACUAAUGGU:30;UUCCUUUUGCAAGGCUGCACCAAACUAAUGG:30;UUCCUUUUGCAAGGCUGCACCAAACUAAUGGUUC:30;UUCCUUUUGCAAGGCUGCACCAAACUAAUGGU:30;UUCCUUUUGCAAGGCUGCACCAAACUAAUGGUU:30;…	.	ORR1E	chr9:54214401-54214402,-	15.1686	19.5482	18.165	13.0085	12.0046	12.4208	12.2224	18.8061	17.8229	3.29742	2.44924	2.73188	15.6317	15.951	0	23.6988	16.2693
12-qE-23911	UUAGGGUUGACGACUCUGUUUGGAAAUAGGA:30;UUAGGGUUGACGACUCUGUUUGGAAAUAGGAC:30;UUAGGGUUGACGACUCUGUUUGGAAAUAGGA:30;UUAGGGUUGACGACUCUGUUUGGAAAUAGGA:30;UUAGGGUUGACGACUCUGUUUGGAAAUAGGAC:30;UUAGGGUUGACGACUCUGUUUGGAAAUAGGACA:30;UUAGGGUUGACGACUCUGUUUGGAAAUAGGAC:30;UUAGGGUUGACGACUCUGUUUGGAAAUAGGAC:30;UUAGGGUUGACGACUCUGUUUGGAAAUAGGAC:30;UUAGGGUUGACGACUCUGUUUGGAAAUAGGAC:30;UUAGGGUUGACGACUCUGUUUGGAAAUAGGAC:30;UUAGG…	.	.	chr12:98414688-98414689,-	20.1332	15.2042	23.009	23.5779	18.8644	21.7363	25.0881	20.1495	16.9318	3.9916	4.26866	3.69172	17.2771	23.8552	28.0356	29.0358	22.5323
18-qE1-36451	UCCUGAAUCACUGUUGUAGGAGUCGGGGUU:29;UCCUGAAUCACUGUUGUAGGAGUCGGGGUU:29;UCCUGAAUCACUGUUGUAGGAGUCGGGGUU:29;UCCUGAAUCACUGUUGUAGGAGUCGGGGUU:29;UCCUGAAUCACUGUUGUAGGAGUCGGGGUU:29;UCCUGAAUCACUGUUGUAGGAGUCGGGGUU:29;UCCUGAAUCACUGUUGUAGGAGUCGGGGUU:29;UCCUGAAUCACUGUUGUAGGAGUCGGGGUU:29;UCCUGAAUCACUGUUGUAGGAGUCGGGGUU:29;UCCUGAAUCACUGUUGUAGGAGUCGGGGUU:29;UCCUGAAUCACUGUUGUAGGAGUCGGGGUU:29;UCCUGAAUCACUGUUGUAGGAGUCG…	.	.	chr18:67042033-67042034,-	98.3039	95.569	88.4031	101.629	84.0325	96.2608	79.1239	81.2694	109.611	23.6026	20.2936	20.7476	120.529	91.427	97.0466	88.1854	79.8594
13-qA5-464	CGGCAAUGAAUCUGGUUGUACCUUUGAGGUCC:31;CGGCAAUGAAUCUGGUUGUACCUUUGAGGUC:31;CGGCAAUGAAUCUGGUUGUACCUUUGAGGUC:31;CGGCAAUGAAUCUGGUUGUACCUUUGAGGUC:31;CGGCAAUGAAUCUGGUUGUACCUUUGAGGUCCCAU:31;CGGCAAUGAAUCUGGUUGUACCUUUGAGGUCCCAU:31;CGGCAAUGAAUCUGGUUGUACCUUUGAGGUC:31;CGGCAAUGAAUCUGGUUGUACCUUUGAGGUC:30;CGGCAAUGAAUCUGGUUGUACCUUUGAGGUC:31;CGGCAAUGAAUCUGGUUGUACCUUUGAGGUCCC:31;CGGCAAUGAAUCUGGUUGUACCUUUGAGGUC:31;CGG…	.	.	chr13:50514409-50514410,-	18.1759	23.1682	16.954	20.3258	18.0069	21.7363	19.9418	22.1644	12.476	2.95032	3.35894	3.3964	14.809	19.5935	43.1481	47.7765	20.5209
7-qF3-3125	UGCUGCUGAAAGGAUCGGGUGAUAGCAGGC:26;UGCUGCUGAAAGGAUCGGGUGAUAGCAGGCAAACUGUCCCCUGUGCAGC:26;UGCUGCUGAAAGGAUCGGGUGAUAGCAGGC:26;UGCUGCUGAAAGGAUCGGGUGAUAGCAGGC:26;UGCUGCUGAAAGGAUCGGGUGAUAGCAGGC:26;UGCUGCUGAAAGGAUCGGGUGAUAGCAGGCAA:26;UGCUGCUGAAAGGAUCGGGUGAUAGCAGGCA:26;UGCUGCUGAAAGGAUCGGGUGAUAGCAGGC:26;UGCUGCUGAAAGGAUCGGGUGAUAGCAGGCAAACUGUCCCCUGUGCAGC:26;UGCUGCUGAAAGGAUCGGGUGAUAGCAGGCA:26;UGCUGCUGAAAGGAUCG…	ENSMUSG00000045928	.	chr7:125330138-125330139,-	37.5728	29.6843	41.7795	40.6517	42.0162	38.0385	36.0239	40.2989	38.3192	6.68162	8.39736	7.97414	28.7953	27.3107	48.551	37.8472	48.3015
17-qE1.1-7037	UUAUGAGAAAAACUGCAGCCCUCGUCACAUA:28;UUAUGAGAAAAACUGCAGCCCUCGUCACAU:28;UUAUGAGAAAAACUGCAGCCCUCGUCACAU:28;UUAUGAGAAAAACUGCAGCCCUCGUCACAU:28;UUAUGAGAAAAACUGCAGCCCUCGUCACAUA:29;UUAUGAGAAAAACUGCAGCCCUCGUCACAU:28;UUAUGAGAAAAACUGCAGCCCUCGUCACAU:28;UUAUGAGAAAAACUGCAGCCCUCGUCACAU:28;UUAUGAGAAAAACUGCAGCCCUCGUCACAU:28;UUAUGAGAAAAACUGCAGCCCUCGUCACAU:28;UUAUGAGAAAAACUGCAGCCCUCGUCACAU:28;UUAUGAGAAAAACUGCAGCCCUC…	.	.	chr17:66227808-66227809,+	28.1977	20.2722	39.963	19.5128	23.1518	34.157	29.591	25.5227	27.6255	6.33452	5.31834	5.31608	33.7316	26.5018	22.2309	0	32.8939
.	UUCUUCAUAUUCUUCUUACUCCUCCCAGCCC:30;UUCUUCAUAUUCUUCUUACUCCUCCCAGCCC:30;UUCUUCAUAUUCUUCUUACUCCUCCCAGCCC:30;UUCUUCAUAUUCUUCUUACUCCUCCCAGCCC:30;UUCUUCAUAUUCUUCUUACUCCUCCCAGCCC:30;UUCUUCAUAUUCUUCUUACUCCUCCCAGCCC:30;UUCUUCAUAUUCUUCUUACUCCUCCCAGCCC:30;UUCUUCAUAUUCUUCUUACUCCUCCCAGCCC:30;UUCUUCAUAUUCUUCUUACUCCUCCCAGCCC:30;UUCUUCAUAUUCUUCUUACUCCUCCCAGCCC:30;UUCUUCAUAUUCUUCUUACUCCUCCCAGCCC:30;UUCUUCAUAUUCUU…	ENSMUSG00000034342	.	chr9:44148029-44148030,-	49.1168	46.3365	55.706	50.4081	60.0231	42.6963	46.9597	45.0005	48.1219	8.67742	11.1265	9.89384	45.661	50.4017	51.0785	63.8866	40.7497
7-qD1-19431	UACUGGCAAGAACUUCCCAUUUGAAAAUAAGAUA:31;UACUGGCAAGAACUUCCCAUUUGAAAAUAAGAUA:31;UACUGGCAAGAACUUCCCAUUUGAAAAUAAGAU:31;UACUGGCAAGAACUUCCCAUUUGAAAAUAAGAUA:31;UACUGGCAAGAACUUCCCAUUUGAAAAUAAGAU:31;UACUGGCAAGAACUUCCCAUUUGAAAAUAAGAUA:31;UACUGGCAAGAACUUCCCAUUUGAAAAUAAGAUA:31;UACUGGCAAGAACUUCCCAUUUGAAAAUAAGAU:31;UACUGGCAAGAACUUCCCAUUUGAAAAUAAGAUA:31;UACUGGCAAGAACUUCCCAUUUGAAAAUAAGAU:31;UACUGGCAAGAACUUCCCAUUUG…	.	.	chr7:73116850-73116851,+	207.85	215.03	228.879	206.51	207.509	222.021	221.29	193.435	227.242	36.2716	39.1178	41.7166	186.758	226.956	105.779	97.8295	241.405
6-qC3-6258	UCUCCUUUGGAUCUUUUCUUUAAAAAUGUGA:30;UCUCCUUUGGAUCUUUUCUUUAAAAAUGUG:30;UCUCCUUUGGAUCUUUUCUUUAAAAAUGUGA:30;UCUCCUUUGGAUCUUUUCUUUAAAAAUGUGA:30;UCUCCUUUGGAUCUUUUCUUUAAAAAUGUGA:30;UCUCCUUUGGAUCUUUUCUUUAAAAAUGUGA:30;UCUCCUUUGGAUCUUUUCUUUAAAAAUGUGA:30;UCUCCUUUGGAUCUUUUCUUUAAAAAUGUGA:30;UCUCCUUUGGAUCUUUUCUUUAAAAAUGUGA:30;UCUCCUUUGGAUCUUUUCUUUAAAAAUGUGA:30;UCUCCUUUGGAUCUUUUCUUUAAAAAUGUGA:30;UCUCCUUUGGAUCUU…	ENSMUSG00000101404	.	chr6:81902760-81902761,-	17.0473	15.2042	19.376	14.6346	19.7219	17.0786	17.3686	15.4479	15.1495	4.42548	2.93908	3.54406	16.0431	19.5237	20.6031	20.6646	18.6159
9-qC-31469	UGUCUCUAUCGAUCCCCUGGCAUCUCCUCAA:26;UGUCUCUAUCGAUCCCCUGGCAUCUCCUCAAAUU:26;UGUCUCUAUCGAUCCCCUGGCAUCUCCUCAA:26;UGUCUCUAUCGAUCCCCUGGCAUCUCCUCAA:26;UGUCUCUAUCGAUCCCCUGGCAUCUCCUCAAAUUU:26;UGUCUCUAUCGAUCCCCUGGCAUCUCCUCAA:26;UGUCUCUAUCGAUCCCCUGGCAUCUCCUCAAAU:26;UGUCUCUAUCGAUCCCCUGGCAUCUCCUCAA:26;UGUCUCUAUCGAUCCCCUGGCAUCUCCUCAA:26;UGUCUCUAUCGAUCCCCUGGCAUCUCCUCAAAUUU:26;UGUCUCUAUCGAUCCCCUGGCAUCUCCUCAAAUU:2…	.	.	chr9:67728275-67728276,-	76.4024	57.9206	64.183	60.1645	83.175	72.9719	70.7612	69.1798	81.9855	19.9581	17.7744	18.0156	77.7471	0	87.8685	0	103.689
15-qE1-8387	UAGCCUGCAUUGGAAGAUUAGCAGUGGUCUGU:29;UAGCCUGCAUUGGAAGAUUAGCAGUGGUCUGUCUC:29;UAGCCUGCAUUGGAAGAUUAGCAGUGGUCUGUCUC:29;UAGCCUGCAUUGGAAGAUUAGCAGUGGUCUGUC:29;UAGCCUGCAUUGGAAGAUUAGCAGUGGUCUGUCU:29;UAGCCUGCAUUGGAAGAUUAGCAGUGGUCUGUC:29;UAGCCUGCAUUGGAAGAUUAGCAGUGGUCUGUC:29;UAGCCUGCAUUGGAAGAUUAGCAGUGGUCUGU:29;UAGCCUGCAUUGGAAGAUUAGCAGUGGUCUGUC:29;UAGCCUGCAUUGGAAGAUUAGCAGUGGUCUGUC:29;UAGCCUGCAUUGGAAGAUUAGCAGUG…	.	.	chr15:78664975-78664976,-	107.875	101.361	107.174	104.068	112.329	99.366	116.434	97.3892	122.978	19.9581	21.9732	22.3718	111.89	110.592	84.1613	79.2343	102.343
17-qA3.3-26735	UUUUCUGAGCAUUUUUGGCAACACCAUUUUGAC:28;UUUUCUGAGCAUUUUUGGCAACACCAUUUUG:28;UUUUCUGAGCAUUUUUGGCAACACCAUUUU:29;UUUUCUGAGCAUUUUUGGCAACACCAUUUU:30;UUUUCUGAGCAUUUUUGGCAACACCAUUUU:28;UUUUCUGAGCAUUUUUGGCAACACCAUUUU:30;UUUUCUGAGCAUUUUUGGCAACACCAUUUU:28;UUUUCUGAGCAUUUUUGGCAACACCAUUUUG:30;UUUUCUGAGCAUUUUUGGCAACACCAUUUUG:29;UUUUCUGAGCAUUUUUGGCAACACCAUUUU:30;UUUUCUGAGCAUUUUUGGCAACACCAUUUU:30;UUUUCUGAGCAUUUUUGGC…	.	.	chr17:27331072-27331073,+	15.0618	21.7202	20.587	13.8216	14.577	16.3022	12.2224	11.418	13.3672	3.12386	2.5192	2.65804	15.2203	18.4399	0	0	16.7203
7-qD1-19431	UGCAUCAAAUACGUCCGAUAGAAUUCAGCAU:30;UGCAUCAAAUACGUCCGAUAGAAUUCAGCAUC:30;UGCAUCAAAUACGUCCGAUAGAAUUCAGCAUC:32;UGCAUCAAAUACGUCCGAUAGAAUUCAGCAUC:31;UGCAUCAAAUACGUCCGAUAGAAUUCAGCAUC:31;UGCAUCAAAUACGUCCGAUAGAAUUCAGCAUC:31;UGCAUCAAAUACGUCCGAUAGAAUUCAGCAUC:29;UGCAUCAAAUACGUCCGAUAGAAUUCAGCAUC:30;UGCAUCAAAUACGUCCGAUAGAAUUCAGCAUC:31;UGCAUCAAAUACGUCCGAUAGAAUUCAGCAUC:30;UGCAUCAAAUACGUCCGAUAGAAUUCAGCAUC:32;UGCA…	.	.	chr7:73121148-73121149,+	14.3184	11.5841	14.532	16.2607	19.7219	13.9733	16.7254	14.1046	13.3672	2.42968	2.30928	2.3627	16.043	0	332.25	342.325	13.8667
17-qA3.3-26735	UUAAUACUUGGACUUUUGAGGACACUGUCCAUA:29;UUAAUACUUGGACUUUUGAGGACACUGUCCAU:29;UUAAUACUUGGACUUUUGAGGACACUGUCCAUAGU:29;UUAAUACUUGGACUUUUGAGGACACUGUCCAUAGU:29;UUAAUACUUGGACUUUUGAGGACACUGUCCAUA:29;UUAAUACUUGGACUUUUGAGGACACUGUCCAU:29;UUAAUACUUGGACUUUUGAGGACACUGUCCAU:29;UUAAUACUUGGACUUUUGAGGACACUGUCCAU:29;UUAAUACUUGGACUUUUGAGGACACUGUCCAUA:29;UUAAUACUUGGACUUUUGAGGACACUGUCCAU:29;UUAAUACUUGGACUUUUGAGGACACUGUCC…	.	ORR1F	chr17:27357917-27357918,+	53.747	49.2325	46.018	57.7254	60.8806	56.6697	42.4567	45.6721	48.1219	12.9293	10.4967	12.035	60.8813	48.4242	0	0	67.6014
4-qC5-17839	UUCUAGUCAUGAACCAUGCUUAACUUCUCAUC:32;UUCUAGUCAUGAACCAUGCUUAACUUCUCAUC:32;UUCUAGUCAUGAACCAUGCUUAACUUCUCAUC:32;UUCUAGUCAUGAACCAUGCUUAACUUCUCAUCU:32;UUCUAGUCAUGAACCAUGCUUAACUUCUCAUC:32;UUCUAGUCAUGAACCAUGCUUAACUUCUCAUC:32;UUCUAGUCAUGAACCAUGCUUAACUUCUCAUC:32;UUCUAGUCAUGAACCAUGCUUAACUUCUCAUC:32;UUCUAGUCAUGAACCAUGCUUAACUUCUCAUC:32;UUCUAGUCAUGAACCAUGCUUAACUUCUCAUCU:32;UUCUAGUCAUGAACCAUGCUUAACUUCUCAUCU:32;…	.	PB1D7	chr4:94296451-94296452,-	17.5777	14.4802	16.954	18.6998	14.5771	18.6312	21.2283	20.8211	21.3875	2.69	2.8691	3.32256	19.7453	19.96	0	0	14.8101
17-qE1.1-7037	UCCUAAGAUGUUCAGAGCAACUGCCAGCUUC:28;UCCUAAGAUGUUCAGAGCAACUGCCAGCUUC:28;UCCUAAGAUGUUCAGAGCAACUGCCAGCUUC:28;UCCUAAGAUGUUCAGAGCAACUGCCAGCUUC:28;UCCUAAGAUGUUCAGAGCAACUGCCAGCUUC:28;UCCUAAGAUGUUCAGAGCAACUGCCAGCUUC:28;UCCUAAGAUGUUCAGAGCAACUGCCAGCUUC:28;UCCUAAGAUGUUCAGAGCAACUGCCAGCUUC:28;UCCUAAGAUGUUCAGAGCAACUGCCAGCUUC:28;UCCUAAGAUGUUCAGAGCAACUGCCAGCUUCCUU:28;UCCUAAGAUGUUCAGAGCAACUGCCAGCUUC:28;UCCUAAGAUGU…	.	.	chr17:66207239-66207240,+	26.4196	27.5123	31.486	23.578	29.1541	22.5126	28.9478	22.8361	24.9521	6.0742	4.68852	5.7591	23.4475	30.454	28.2665	28.4545	28.0139
12-qE-23911	UAGGUGUAAGGGCUUCAUUCAUUCAGGAAGG:29;UAGGUGUAAGGGCUUCAUUCAUUCAGGAAGGA:29;UAGGUGUAAGGGCUUCAUUCAUUCAGGAAGGA:29;UAGGUGUAAGGGCUUCAUUCAUUCAGGAAGGA:29;UAGGUGUAAGGGCUUCAUUCAUUCAGGAAGG:29;UAGGUGUAAGGGCUUCAUUCAUUCAGGAAGGAA:29;UAGGUGUAAGGGCUUCAUUCAUUCAGGAAGGA:29;UAGGUGUAAGGGCUUCAUUCAUUCAGGAAGGAAGCUGAUCUCACCAGGC:29;UAGGUGUAAGGGCUUCAUUCAUUCAGGAAGG:29;UAGGUGUAAGGGCUUCAUUCAUUCAGGAAGGA:29;UAGGUGUAAGGGCUUCAUUCAUUC…	.	.	chr12:98416153-98416154,-	113.417	80.3649	135.027	117.077	98.6094	117.221	138.949	155.151	118.522	17.4416	20.7834	20.8952	104.485	124.028	141.389	140.779	115.079
5-qG3-23659	UCUGUUACACAAAAGAAGAAAGCAAGGAAGCA:31;UCUGUUACACAAAAGAAGAAAGCAAGGAAGCA:31;UCUGUUACACAAAAGAAGAAAGCAAGGAAGCA:31;UCUGUUACACAAAAGAAGAAAGCAAGGAAGCA:31;UCUGUUACACAAAAGAAGAAAGCAAGGAAGCA:31;UCUGUUACACAAAAGAAGAAAGCAAGGAAGCAA:31;UCUGUUACACAAAAGAAGAAAGCAAGGAAGCAA:31;UCUGUUACACAAAAGAAGAAAGCAAGGAAGCA:31;UCUGUUACACAAAAGAAGAAAGCAAGGAAGCA:31;UCUGUUACACAAAAGAAGAAAGCAAGGAAGCA:31;UCUGUUACACAAAAGAAGAAAGCAAGGAAGCAA:31;…	.	.	chr5:149805243-149805244,-	315.218	327.976	336.659	332.53	282.109	351.663	330.005	357.318	322.595	57.5312	57.0322	58.2554	277.669	341.241	325.49	341.997	297.735
13-qB1-1517	UUUAUAGGGUGCUCCUUCUACCAAACUGUGG:30;UUUAUAGGGUGCUCCUUCUACCAAACUGUGGU:30;UUUAUAGGGUGCUCCUUCUACCAAACUGUGGUU:30;UUUAUAGGGUGCUCCUUCUACCAAACUGUGG:30;UUUAUAGGGUGCUCCUUCUACCAAACUGUGG:30;UUUAUAGGGUGCUCCUUCUACCAAACUGUGG:30;UUUAUAGGGUGCUCCUUCUACCAAACUGUGG:30;UUUAUAGGGUGCUCCUUCUACCAAACUGUG:30;UUUAUAGGGUGCUCCUUCUACCAAACUGUGGUU:30;UUUAUAGGGUGCUCCUUCUACCAAACUGUGGUU:30;UUUAUAGGGUGCUCCUUCUACCAAACUGUGGU:30;UUUAUAG…	ENSMUSG00000107008	.	chr13:53401268-53401269,+	21.7173	28.2363	20.587	16.2607	24.0093	27.1704	17.3687	20.1495	20.4964	4.25192	4.4786	4.50392	20.1567	25.3654	0	15.1106	24.976
7-qD2-24830	UUCUAGAAAUGACCUGAGAAGCAGGUGAAACCUU:31;UUCUAGAAAUGACCUGAGAAGCAGGUGAAACCU:31;UUCUAGAAAUGACCUGAGAAGCAGGUGAAACCU:32;UUCUAGAAAUGACCUGAGAAGCAGGUGAAACC:32;UUCUAGAAAUGACCUGAGAAGCAGGUGAAACC:31;UUCUAGAAAUGACCUGAGAAGCAGGUGAAACCU:31;UUCUAGAAAUGACCUGAGAAGCAGGUGAAACCU:31;UUCUAGAAAUGACCUGAGAAGCAGGUGAAACCU:32;UUCUAGAAAUGACCUGAGAAGCAGGUGAAACCUU:32;UUCUAGAAAUGACCUGAGAAGCAGGUGAAACCU:32;UUCUAGAAAUGACCUGAGAAGCAGGUGAA…	.	.	chr7:73794495-73794496,-	29.0275	40.5444	30.275	30.0822	17.1495	30.2756	27.6612	34.254	31.1901	5.46678	5.80818	5.16842	24.6816	34.8566	34.7573	28.6457	22.7993
5-qF-14508	UAUAUAUAUAUAUCCCUGGCUAGCCAGAAG:30;UAUAUAUAUAUAUCCCUGGCUAGCCAGAAG:30;UAUAUAUAUAUAUCCCUGGCUAGCCAGAAG:29;UAUAUAUAUAUAUCCCUGGCUAGCCAGAAG:28;UAUAUAUAUAUAUCCCUGGCUAGCCAGAAG:30;UAUAUAUAUAUAUCCCUGGCUAGCCAGAAGGAGCU:30;UAUAUAUAUAUAUCCCUGGCUAGCCAGAAGG:30;UAUAUAUAUAUAUCCCUGGCUAGCCAGAAG:30;UAUAUAUAUAUAUCCCUGGCUAGCCAGAAGGAG:30;UAUAUAUAUAUAUCCCUGGCUAGCCAGAAG:30;UAUAUAUAUAUAUCCCUGGCUAGCCAGAAGG:30;UAUAUAUAUAUAUCC…	.	.	chr5:113326498-113326499,-	42.9833	52.8525	35.7245	31.7083	47.161	42.6963	36.6672	34.2541	42.7749	10.4997	8.9572	9.96766	44.8383	54.5021	47.9428	56.6361	53.0798
2-qG3-1029	CAUGUGUUAAGAUGAAUCUCUCACUCAUUCC:30;CAUGUGUUAAGAUGAAUCUCUCACUCAUUCC:31;CAUGUGUUAAGAUGAAUCUCUCACUCAUUCC:31;CAUGUGUUAAGAUGAAUCUCUCACUCAUUCC:31;CAUGUGUUAAGAUGAAUCUCUCACUCAUUCC:30;CAUGUGUUAAGAUGAAUCUCUCACUCAUUCC:31;CAUGUGUUAAGAUGAAUCUCUCACUCAUUCC:30;CAUGUGUUAAGAUGAAUCUCUCACUCAUUCCUCCU:31;CAUGUGUUAAGAUGAAUCUCUCACUCAUUCC:31;CAUGUGUUAAGAUGAAUCUCUCACUCAUUCC:31;CAUGUGUUAAGAUGAAUCUCUCACUCAUUCC:31;CAUGUGUUAA…	.	.	chr2:151155913-151155914,+	26.5617	29.6843	30.8805	27.6432	26.5816	25.6178	28.9478	26.1943	25.8432	4.25194	4.33864	4.87308	30.0293	28.7695	23.1169	25.132	19.4931
15-qE1-8387	UACCACGCGUAGGCUGACAGAGCUCAGGUC:30;UACCACGCGUAGGCUGACAGAGCUCAGGUCA:30;UACCACGCGUAGGCUGACAGAGCUCAGGUCA:29;UACCACGCGUAGGCUGACAGAGCUCAGGUCA:29;UACCACGCGUAGGCUGACAGAGCUCAGGUCA:29;UACCACGCGUAGGCUGACAGAGCUCAGGUC:30;UACCACGCGUAGGCUGACAGAGCUCAGGUCA:30;UACCACGCGUAGGCUGACAGAGCUCAGGUC:29;UACCACGCGUAGGCUGACAGAGCUCAGGUCAC:29;UACCACGCGUAGGCUGACAGAGCUCAGGUCAC:29;UACCACGCGUAGGCUGACAGAGCUCAGGUCA:29;UACCACGCGUAGGCU…	.	.	chr15:78660633-78660634,-	161.468	130.321	162.88	152.037	180.069	159.141	186.552	175.972	130.107	35.317	30.7904	31.5274	172.36	161.282	177.867	166.194	184.046
7-qD1-16444	UUCUGAAAUAUUAGAGACCUCAGAUAAGGAGUU:30;UUCUGAAAUAUUAGAGACCUCAGAUAAGGAGU:31;UUCUGAAAUAUUAGAGACCUCAGAUAAGGAGUU:31;UUCUGAAAUAUUAGAGACCUCAGAUAAGGAGU:30;UUCUGAAAUAUUAGAGACCUCAGAUAAGGAGU:30;UUCUGAAAUAUUAGAGACCUCAGAUAAGGAGUU:31;UUCUGAAAUAUUAGAGACCUCAGAUAAGGAGU:31;UUCUGAAAUAUUAGAGACCUCAGAUAAGGAGU:31;UUCUGAAAUAUUAGAGACCUCAGAUAAGGAGU:31;UUCUGAAAUAUUAGAGACCUCAGAUAAGGAGUU:30;UUCUGAAAUAUUAGAGACCUCAGAUAAGGAGUU:3…	.	.	chr7:69914726-69914727,+	52.8098	56.4726	52.073	52.0342	47.161	43.4725	63.0417	44.3288	56.1421	9.97904	11.6164	12.3304	49.3633	51.6956	50.2475	58.9631	32.3259
5-qG3-23659	UAUGGAUAGGUUUCAUGUCUCAUUUAGGAGAGC:30;UAUGGAUAGGUUUCAUGUCUCAUUUAGGAGAGC:30;UAUGGAUAGGUUUCAUGUCUCAUUUAGGAGAGC:30;UAUGGAUAGGUUUCAUGUCUCAUUUAGGAGAGC:30;UAUGGAUAGGUUUCAUGUCUCAUUUAGGAGAGC:30;UAUGGAUAGGUUUCAUGUCUCAUUUAGGAGAGC:30;UAUGGAUAGGUUUCAUGUCUCAUUUAGGAGAGC:30;UAUGGAUAGGUUUCAUGUCUCAUUUAGGAGAGC:30;UAUGGAUAGGUUUCAUGUCUCAUUUAGGAGAGC:30;UAUGGAUAGGUUUCAUGUCUCAUUUAGGAGAGC:30;UAUGGAUAGGUUUCAUGUCUCAUUUAGGA…	.	.	chr5:149807791-149807792,-	36.1213	28.9603	38.752	34.9604	40.3013	47.3541	37.9537	42.3139	35.6458	6.68162	6.7179	6.2021	29.2066	39.7919	48.5884	51.026	42.5398
11-qE1-9443	GUUUGUUUUUAAAUUCGGGUAAUGAGGACCAA:30;GUUUGUUUUUAAAUUCGGGUAAUGAGGACCAAU:30;GUUUGUUUUUAAAUUCGGGUAAUGAGGACCAA:30;GUUUGUUUUUAAAUUCGGGUAAUGAGGACCAA:30;GUUUGUUUUUAAAUUCGGGUAAUGAGGACCAA:30;GUUUGUUUUUAAAUUCGGGUAAUGAGGACCAA:30;GUUUGUUUUUAAAUUCGGGUAAUGAGGACCAA:30;GUUUGUUUUUAAAUUCGGGUAAUGAGGACCA:30;GUUUGUUUUUAAAUUCGGGUAAUGAGGACCAAU:30;GUUUGUUUUUAAAUUCGGGUAAUGAGGACCAA:30;GUUUGUUUUUAAAUUCGGGUAAUGAGGACCAAU:30;G…	.	.	chr11:103437097-103437098,+	93.4774	98.465	95.6691	100.003	86.6048	91.603	95.8493	112.837	81.9854	16.4871	18.6841	19.7877	83.9176	50.5285	94.0054	49.1056	95.289
17-qA3.3-352	UCCAAGAAUACAGAGGAUAUGCCCCAGACA:29;UCCAAGAAUACAGAGGAUAUGCCCCAGACAA:29;UCCAAGAAUACAGAGGAUAUGCCCCAGACA:29;UCCAAGAAUACAGAGGAUAUGCCCCAGACA:29;UCCAAGAAUACAGAGGAUAUGCCCCAGACAA:29;UCCAAGAAUACAGAGGAUAUGCCCCAGACA:29;UCCAAGAAUACAGAGGAUAUGCCCCAGACAA:29;UCCAAGAAUACAGAGGAUAUGCCCCAGACA:29;UCCAAGAAUACAGAGGAUAUGCCCCAGACA:29;UCCAAGAAUACAGAGGAUAUGCCCCAGACAA:29;UCCAAGAAUACAGAGGAUAUGCCCCAGACAA:29;UCCAAGAAUACAGAGGAUAU…	.	.	chr17:22518197-22518198,+	19.6991	20.9962	14.532	23.5779	16.292	15.5259	23.1582	17.4629	19.6052	4.42548	5.03842	3.47022	20.568	23.3634	25.0372	24.4954	22.9165
7-qD1-16444	UGAAAAUUGUCUAGUGAGUCCAUCUCUUCCACU:30;UGAAAAUUGUCUAGUGAGUCCAUCUCUUCCACUUC:30;UGAAAAUUGUCUAGUGAGUCCAUCUCUUCCACU:30;UGAAAAUUGUCUAGUGAGUCCAUCUCUUCCACUU:30;UGAAAAUUGUCUAGUGAGUCCAUCUCUUCCACU:30;UGAAAAUUGUCUAGUGAGUCCAUCUCUUCCACUU:30;UGAAAAUUGUCUAGUGAGUCCAUCUCUUCCACUU:30;UGAAAAUUGUCUAGUGAGUCCAUCUCUUCCACU:30;UGAAAAUUGUCUAGUGAGUCCAUCUCUUCCACUU:30;UGAAAAUUGUCUAGUGAGUCCAUCUCUUCCACU:30;UGAAAAUUGUCUAGUGAGUCCAU…	.	.	chr7:69920949-69920950,+	126.655	139.009	141.082	137.403	123.476	137.405	131.873	132.986	117.631	19.8713	23.3726	23.627	124.642	130.231	168.022	145.977	117.925
4-qB3-277	CAGAAAGUGCCAUACUGAAGGCAUGCCGGAUC:27;CAGAAAGUGCCAUACUGAAGGCAUGCCGGAUC:31;CAGAAAGUGCCAUACUGAAGGCAUGCCGGAUCC:30;CAGAAAGUGCCAUACUGAAGGCAUGCCGGAUC:30;CAGAAAGUGCCAUACUGAAGGCAUGCCGGAUC:27;CAGAAAGUGCCAUACUGAAGGCAUGCCGGAUC:30;CAGAAAGUGCCAUACUGAAGGCAUGCCGGAUC:31;CAGAAAGUGCCAUACUGAAGGCAUGCCGGAUC:31;CAGAAAGUGCCAUACUGAAGGCAUGCCGGAUC:27;CAGAAAGUGCCAUACUGAAGGCAUGCCGGAUCCUU:30;CAGAAAGUGCCAUACUGAAGGCAUGCCGGAUCC:3…	.	.	chr4:62233440-62233441,+	68.1375	60.8168	59.339	57.7254	76.3152	62.8802	60.4687	65.15	57.9245	19.2639	14.6254	15.2838	71.1653	73.925	71.285	78.2386	80.2077
18-qE1-36451	UAGCUGUAGAAGCAAUGAUCGACUUUGCAGGA:31;UAGCUGUAGAAGCAAUGAUCGACUUUGCAGGA:31;UAGCUGUAGAAGCAAUGAUCGACUUUGCAGGA:31;UAGCUGUAGAAGCAAUGAUCGACUUUGCAGGA:31;UAGCUGUAGAAGCAAUGAUCGACUUUGCAGGA:31;UAGCUGUAGAAGCAAUGAUCGACUUUGCAGGA:31;UAGCUGUAGAAGCAAUGAUCGACUUUGCAGGAGCC:31;UAGCUGUAGAAGCAAUGAUCGACUUUGCAGGA:31;UAGCUGUAGAAGCAAUGAUCGACUUUGCAGGA:31;UAGCUGUAGAAGCAAUGAUCGACUUUGCAGGA:31;UAGCUGUAGAAGCAAUGAUCGACUUUGCAGGA:31;…	.	.	chr18:67053340-67053341,-	166.098	146.974	171.962	176.428	158.633	197.18	156.318	166.569	177.338	32.0196	33.0296	32.7826	152.615	177.096	163.153	169.26	158.922
17-qE1.1-7037	AAUGAAAUUAAUGUGGCUUGAUAUUUCAAUC:30;AAUGAAAUUAAUGUGGCUUGAUAUUUCAAUC:30;AAUGAAAUUAAUGUGGCUUGAUAUUUCAAUC:30;AAUGAAAUUAAUGUGGCUUGAUAUUUCAAUCCGU:30;AAUGAAAUUAAUGUGGCUUGAUAUUUCAAUC:30;AAUGAAAUUAAUGUGGCUUGAUAUUUCAAUC:30;AAUGAAAUUAAUGUGGCUUGAUAUUUCAAUC:30;AAUGAAAUUAAUGUGGCUUGAUAUUUCAAUC:30;AAUGAAAUUAAUGUGGCUUGAUAUUUCAAUC:30;AAUGAAAUUAAUGUGGCUUGAUAUUUCAAUC:30;AAUGAAAUUAAUGUGGCUUGAUAUUUCAAUC:30;AAUGAAAUUAA…	.	.	chr17:66210054-66210055,+	32.4044	44.8885	42.9905	34.9604	39.4438	22.5126	34.7373	42.9855	24.9521	3.29742	5.52826	6.34976	25.5044	39.2977	52.0848	44.4049	16.6181
12-qE-23911	UCAAAUAGAAAUCUCUUUGCCUGUGAUGAGU:29;UCAAAUAGAAAUCUCUUUGCCUGUGAUGAG:29;UCAAAUAGAAAUCUCUUUGCCUGUGAUGAGU:29;UCAAAUAGAAAUCUCUUUGCCUGUGAUGAGU:29;UCAAAUAGAAAUCUCUUUGCCUGUGAUGAGU:29;UCAAAUAGAAAUCUCUUUGCCUGUGAUGA:29;UCAAAUAGAAAUCUCUUUGCCUGUGAUGAGU:29;UCAAAUAGAAAUCUCUUUGCCUGUGAUGAG:29;UCAAAUAGAAAUCUCUUUGCCUGUGAUGAGU:29;UCAAAUAGAAAUCUCUUUGCCUGUGAUGAG:29;UCAAAUAGAAAUCUCUUUGCCUGUGAUGAG:29;UCAAAUAGAAAUCUCUUUGC…	.	ORR1F-int	chr12:98396105-98396106,-	45.2509	47.0605	44.2015	45.5298	47.1611	52.012	37.9537	45.0005	54.3599	7.80968	7.6276	9.377	45.6609	47.5333	40.7672	30.9769	47.4506
17-qA3.3-26735	UGCUUGCCAGGCCCUUGGUACUAACACAGCCC:29;UGCUUGCCAGGCCCUUGGUACUAACACAGCCC:30;UGCUUGCCAGGCCCUUGGUACUAACACAGCC:27;UGCUUGCCAGGCCCUUGGUACUAACACAGCCC:27;UGCUUGCCAGGCCCUUGGUACUAACACAGCCC:26;UGCUUGCCAGGCCCUUGGUACUAACACAGCCC:27;UGCUUGCCAGGCCCUUGGUACUAACACAGCCC:27;UGCUUGCCAGGCCCUUGGUACUAACACAGCCC:31;UGCUUGCCAGGCCCUUGGUACUAACACAGCCCU:30;UGCUUGCCAGGCCCUUGGUACUAACACAGCCC:30;UGCUUGCCAGGCCCUUGGUACUAACACAGCCCUU:27;U…	.	.	chr17:27337965-27337966,+	18.0909	18.1002	16.954	17.8867	18.0069	16.3022	16.7254	19.4778	21.3875	4.07838	3.8488	3.3964	15.6317	24.176	0	0	28.9252
5-qG3-23659	UUCUGGACAGCAUGUAUAACAAUGAGCAGGG:30;UUCUGGACAGCAUGUAUAACAAUGAGCAGGG:30;UUCUGGACAGCAUGUAUAACAAUGAGCAGG:30;UUCUGGACAGCAUGUAUAACAAUGAGCAGGG:30;UUCUGGACAGCAUGUAUAACAAUGAGCAGG:30;UUCUGGACAGCAUGUAUAACAAUGAGCAGGG:30;UUCUGGACAGCAUGUAUAACAAUGAGCAGG:30;UUCUGGACAGCAUGUAUAACAAUGAGCAGGG:30;UUCUGGACAGCAUGUAUAACAAUGAGCAGGG:30;UUCUGGACAGCAUGUAUAACAAUGAGCAGGGG:30;UUCUGGACAGCAUGUAUAACAAUGAGCAGGG:30;UUCUGGACAGCAUGUA…	.	.	chr5:149798305-149798306,-	19.8476	11.5841	16.3485	13.8216	22.2943	21.7364	21.2283	20.1494	27.6255	4.85936	3.56888	4.13474	20.5681	22.1799	17.9696	20.3262	25.5391
12-qE-23911	UCUAAGCCACACAGAGAUAGCUUGGUAGGA:30;UCUAAGCCACACAGAGAUAGCUUGGUAGGAG:30;UCUAAGCCACACAGAGAUAGCUUGGUAGGAG:30;UCUAAGCCACACAGAGAUAGCUUGGUAGGAG:30;UCUAAGCCACACAGAGAUAGCUUGGUAGGAG:30;UCUAAGCCACACAGAGAUAGCUUGGUAGGAG:30;UCUAAGCCACACAGAGAUAGCUUGGUAGGAG:30;UCUAAGCCACACAGAGAUAGCUUGGUAGGAG:30;UCUAAGCCACACAGAGAUAGCUUGGUAGGAG:30;UCUAAGCCACACAGAGAUAGCUUGGUAGGAG:30;UCUAAGCCACACAGAGAUAGCUUGGUAGGAGG:30;UCUAAGCCACACAG…	.	.	chr12:98417781-98417782,-	35.6495	28.2363	30.8805	38.2126	35.1564	31.8281	48.2463	38.284	33.8635	6.6816	7.41768	6.86662	38.2565	34.3761	45.983	47.8714	33.4965
5-qG3-23659	UCUAAAGGCUUUAUGAUAUUACACGAAAACCA:30;UCUAAAGGCUUUAUGAUAUUACACGAAAACC:31;UCUAAAGGCUUUAUGAUAUUACACGAAAACC:30;UCUAAAGGCUUUAUGAUAUUACACGAAAACC:30;UCUAAAGGCUUUAUGAUAUUACACGAAAACC:30;UCUAAAGGCUUUAUGAUAUUACACGAAAACC:30;UCUAAAGGCUUUAUGAUAUUACACGAAAACC:30;UCUAAAGGCUUUAUGAUAUUACACGAAAACC:31;UCUAAAGGCUUUAUGAUAUUACACGAAAACC:31;UCUAAAGGCUUUAUGAUAUUACACGAAAACC:31;UCUAAAGGCUUUAUGAUAUUACACGAAAACCA:30;UCUAAAGGCUUU…	.	.	chr5:149792154-149792155,-	29.0932	32.5804	24.8255	38.2125	21.4369	40.3674	30.2343	38.284	22.2786	3.90484	5.66824	5.09458	27.5611	33.641	38.3616	33.4556	22.9711
9-qC-10667	UAAUACUCACAGUUGCCAACUUCAUUAGGGCAUC:31;UAAUACUCACAGUUGCCAACUUCAUUAGGGCAUC:31;UAAUACUCACAGUUGCCAACUUCAUUAGGGCAUC:31;UAAUACUCACAGUUGCCAACUUCAUUAGGGCAUC:31;UAAUACUCACAGUUGCCAACUUCAUUAGGGCAUC:31;UAAUACUCACAGUUGCCAACUUCAUUAGGGCAUC:31;UAAUACUCACAGUUGCCAACUUCAUUAGGGCAUC:31;UAAUACUCACAGUUGCCAACUUCAUUAGGGCAUCC:31;UAAUACUCACAGUUGCCAACUUCAUUAGGGCAUC:31;UAAUACUCACAGUUGCCAACUUCAUUAGGGCAUC:31;UAAUACUCACAGUUGCCA…	.	MERV1_I-int	chr9:67751177-67751178,+	49.99	46.3365	35.119	59.3515	50.591	49.683	38.597	42.3139	66.8359	10.6732	10.0768	10.1892	56.3563	0	74.9602	0	60.0607
7-qD2-11976	ACCAUGACUGUCUGCUUAGAACGGCUGUGU:28;ACCAUGACUGUCUGCUUAGAACGGCUGUGU:28;ACCAUGACUGUCUGCUUAGAACGGCUGUGU:28;ACCAUGACUGUCUGCUUAGAACGGCUGUGU:28;ACCAUGACUGUCUGCUUAGAACGGCUGUGU:28;ACCAUGACUGUCUGCUUAGAACGGCUGUGU:28;ACCAUGACUGUCUGCUUAGAACGGCUGUGU:28;ACCAUGACUGUCUGCUUAGAACGGCUGUGUC:28;ACCAUGACUGUCUGCUUAGAACGGCUGUGUC:28;ACCAUGACUGUCUGCUUAGAACGGCUGUGUC:28;ACCAUGACUGUCUGCUUAGAACGGCUGUGUC:28;ACCAUGACUGUCUGCUUAGAA…	ENSMUSG00000108448	.	chr7:73817687-73817688,+	19.9272	14.4802	12.7155	21.9519	23.1518	23.2889	18.6552	12.0897	24.0609	4.85934	3.63886	5.46376	18.9226	23.7241	18.9286	21.7657	0
9-qC-31469	UAAUUUCUGCCCUGAUUUUUAUCGAUUCUUCUCA:29;UAAUUUCUGCCCUGAUUUUUAUCGAUUCUUCU:29;UAAUUUCUGCCCUGAUUUUUAUCGAUUCUUCUC:29;UAAUUUCUGCCCUGAUUUUUAUCGAUUCUUCU:29;UAAUUUCUGCCCUGAUUUUUAUCGAUUCUUCUC:29;UAAUUUCUGCCCUGAUUUUUAUCGAUUCUUCUCAU:29;UAAUUUCUGCCCUGAUUUUUAUCGAUUCUUCUCA:29;UAAUUUCUGCCCUGAUUUUUAUCGAUUCUUCUC:29;UAAUUUCUGCCCUGAUUUUUAUCGAUUCUUCU:29;UAAUUUCUGCCCUGAUUUUUAUCGAUUCUUCU:29;UAAUUUCUGCCCUGAUUUUUAUCGAUUCU…	.	L1M2	chr9:67695750-67695751,-	168.235	215.03	153.797	178.054	143.198	197.956	159.534	165.226	151.495	33.842	31.0002	34.5546	157.551	0	80.2538	0	142.401
2-qE1-35981	UCCAUGCUGGGUCAUCUGAGCAGAGGCAACA:30;UCCAUGCUGGGUCAUCUGAGCAGAGGCAAC:30;UCCAUGCUGGGUCAUCUGAGCAGAGGCAAC:30;UCCAUGCUGGGUCAUCUGAGCAGAGGCAAC:30;UCCAUGCUGGGUCAUCUGAGCAGAGGCAAC:30;UCCAUGCUGGGUCAUCUGAGCAGAGGCAAC:30;UCCAUGCUGGGUCAUCUGAGCAGAGGCAACA:30;UCCAUGCUGGGUCAUCUGAGCAGAGGCAACA:30;UCCAUGCUGGGUCAUCUGAGCAGAGGCAAC:30;UCCAUGCUGGGUCAUCUGAGCAGAGGCAAC:30;UCCAUGCUGGGUCAUCUGAGCAGAGGCAAC:30;UCCAUGCUGGGUCAUCUGAGCA…	.	.	chr2:92552387-92552388,+	14.6475	18.1002	14.532	11.3825	11.1472	12.4207	11.5791	15.4479	19.6052	3.21064	3.63886	3.32256	10.6954	18.0361	18.6442	19.1341	17.0881
15-qD1-17920	UUGAAAUUGGGAAACUACUCAUUUGAAUGUG:31;UUGAAAUUGGGAAACUACUCAUUUGAAUGUGA:31;UUGAAAUUGGGAAACUACUCAUUUGAAUGUGA:31;UUGAAAUUGGGAAACUACUCAUUUGAAUGUGA:31;UUGAAAUUGGGAAACUACUCAUUUGAAUGUGA:31;UUGAAAUUGGGAAACUACUCAUUUGAAUGUGAC:31;UUGAAAUUGGGAAACUACUCAUUUGAAUGUGA:31;UUGAAAUUGGGAAACUACUCAUUUGAAUGUGA:31;UUGAAAUUGGGAAACUACUCAUUUGAAUGUGA:31;UUGAAAUUGGGAAACUACUCAUUUGAAUGUGA:31;UUGAAAUUGGGAAACUACUCAUUUGAAUGUGAC:31;UU…	.	.	chr15:59261720-59261721,-	158.493	154.214	162.274	186.184	174.925	159.141	155.031	165.226	175.556	25.1644	29.1808	30.5676	144.799	172.963	168.113	166.76	157.907
15-qD1-17920	UGAGAAUCUUUGUCUAAACCUGAGAAGCUGG:30;UGAGAAUCUUUGUCUAAACCUGAGAAGCUGGAUGU:30;UGAGAAUCUUUGUCUAAACCUGAGAAGCUGGA:30;UGAGAAUCUUUGUCUAAACCUGAGAAGCUGGAU:30;UGAGAAUCUUUGUCUAAACCUGAGAAGCUGGAUGU:30;UGAGAAUCUUUGUCUAAACCUGAGAAGCUGGA:30;UGAGAAUCUUUGUCUAAACCUGAGAAGCUGGA:30;UGAGAAUCUUUGUCUAAACCUGAGAAGCUGGA:30;UGAGAAUCUUUGUCUAAACCUGAGAAGCUGGAUG:30;UGAGAAUCUUUGUCUAAACCUGAGAAGCUGGAU:30;UGAGAAUCUUUGUCUAAACCUGAGAAGCUG…	.	.	chr15:59251073-59251074,-	293.865	269.331	271.87	304.888	301.831	349.334	293.981	258.585	299.425	56.924	57.8718	61.7256	294.534	331.582	395.645	387.193	314.756
17-qA3.3-26735	UGUAUACACAAGGAAAGCUGCCCACUUUGUG:27;UGUAUACACAAGGAAAGCUGCCCACUUUGU:28;UGUAUACACAAGGAAAGCUGCCCACUUUGUGGC:27;UGUAUACACAAGGAAAGCUGCCCACUUUGU:28;UGUAUACACAAGGAAAGCUGCCCACUUUGU:27;UGUAUACACAAGGAAAGCUGCCCACUUUGUGG:27;UGUAUACACAAGGAAAGCUGCCCACUUUGU:27;UGUAUACACAAGGAAAGCUGCCCACUUUGU:28;UGUAUACACAAGGAAAGCUGCCCACUUUGUGGC:28;UGUAUACACAAGGAAAGCUGCCCACUUUGUGGC:27;UGUAUACACAAGGAAAGCUGCCCACUUUGU:27;UGUAUACACAAGG…	.	.	chr17:27327554-27327555,+	24.5112	27.5123	26.642	18.6998	29.1541	31.8281	14.7955	17.4629	24.9521	5.64032	5.17838	5.68526	20.568	30.6359	0	0	28.6567
7-qD1-9417	UCUAUGGUGAUCCAAGUGAGCAAAGAGAACAUCUC:30;UCUAUGGUGAUCCAAGUGAGCAAAGAGAACA:30;UCUAUGGUGAUCCAAGUGAGCAAAGAGAAC:30;UCUAUGGUGAUCCAAGUGAGCAAAGAGAACA:30;UCUAUGGUGAUCCAAGUGAGCAAAGAGAACA:30;UCUAUGGUGAUCCAAGUGAGCAAAGAGAAC:30;UCUAUGGUGAUCCAAGUGAGCAAAGAGAACA:30;UCUAUGGUGAUCCAAGUGAGCAAAGAGAACA:30;UCUAUGGUGAUCCAAGUGAGCAAAGAGAACA:30;UCUAUGGUGAUCCAAGUGAGCAAAGAGAACA:30;UCUAUGGUGAUCCAAGUGAGCAAAGAGAAC:30;UCUAUGGUGAUCC…	.	.	chr7:69908380-69908381,-	17.0736	13.0321	17.5595	14.6346	16.292	20.96	14.1522	14.7763	28.5166	3.29742	3.07904	2.5842	20.1567	10.9608	21.3094	18.1554	15.0772
5-qF-14224	UGAAGCUUGGCUGGGAACAUCUGUACCUGCU:25;UGAAGCUUGGCUGGGAACAUCUGUACCUGCU:26;UGAAGCUUGGCUGGGAACAUCUGUACCUGCUC:25;UGAAGCUUGGCUGGGAACAUCUGUACCUGCU:25;UGAAGCUUGGCUGGGAACAUCUGUACCUGCUC:27;UGAAGCUUGGCUGGGAACAUCUGUACCUGCUC:25;UGAAGCUUGGCUGGGAACAUCUGUACCUGCU:25;UGAAGCUUGGCUGGGAACAUCUGUACCUGCU:25;UGAAGCUUGGCUGGGAACAUCUGUACCUGCUCU:26;UGAAGCUUGGCUGGGAACAUCUGUACCUGCUCU:26;UGAAGCUUGGCUGGGAACAUCUGUACCUGCUCU:26;UGAAG…	.	.	chr5:113341708-113341709,+	21.8248	13.7561	15.743	20.3258	23.1518	22.5126	23.1582	18.8062	22.2786	6.50806	3.63886	5.02074	26.327	22.1954	34.2028	42.0271	32.8243
14-qA3-3095	UAGGAUAAGGUCAAUAAGACAAGCCAGGAGUU:31;UAGGAUAAGGUCAAUAAGACAAGCCAGGAGUU:31;UAGGAUAAGGUCAAUAAGACAAGCCAGGAGUUU:31;UAGGAUAAGGUCAAUAAGACAAGCCAGGAGUU:31;UAGGAUAAGGUCAAUAAGACAAGCCAGGAGU:31;UAGGAUAAGGUCAAUAAGACAAGCCAGGAGUUU:31;UAGGAUAAGGUCAAUAAGACAAGCCAGGAGUU:31;UAGGAUAAGGUCAAUAAGACAAGCCAGGAGU:31;UAGGAUAAGGUCAAUAAGACAAGCCAGGAGUU:31;UAGGAUAAGGUCAAUAAGACAAGCCAGGAGUU:31;UAGGAUAAGGUCAAUAAGACAAGCCAGGAGUU:31;UAG…	.	.	chr14:19645988-19645989,-	17.9868	19.5482	15.1375	21.1388	11.1472	17.0785	23.1583	14.7763	16.9318	3.47096	4.33864	3.54406	20.1566	21.0339	23.8271	32.0809	18.1972
6-qF3-8009	UUAGCAAGAUGAUGAGUUCUUCUUGAUGAGA:30;UUAGCAAGAUGAUGAGUUCUUCUUGAUGAGA:29;UUAGCAAGAUGAUGAGUUCUUCUUGAUGAGA:29;UUAGCAAGAUGAUGAGUUCUUCUUGAUGAGA:30;UUAGCAAGAUGAUGAGUUCUUCUUGAUGAGA:30;UUAGCAAGAUGAUGAGUUCUUCUUGAUGAGACC:30;UUAGCAAGAUGAUGAGUUCUUCUUGAUGAGA:30;UUAGCAAGAUGAUGAGUUCUUCUUGAUGAGA:30;UUAGCAAGAUGAUGAGUUCUUCUUGAUGAGA:30;UUAGCAAGAUGAUGAGUUCUUCUUGAUGAGA:30;UUAGCAAGAUGAUGAGUUCUUCUUGAUGAGA:30;UUAGCAAGAUGA…	.	.	chr6:127795285-127795286,-	34.9047	49.2326	36.9355	38.2126	31.7265	31.0519	23.8015	28.2092	49.9042	6.24774	5.94814	7.0143	33.7315	36.7	25.7341	27.8214	0
2-qE1-35981	UGCCAGGGUGGCUACAGGACAAACUGGAUAGG:31;UGCCAGGGUGGCUACAGGACAAACUGGAUAGG:29;UGCCAGGGUGGCUACAGGACAAACUGGAUAGGA:29;UGCCAGGGUGGCUACAGGACAAACUGGAUAGG:30;UGCCAGGGUGGCUACAGGACAAACUGGAUAGGAUC:32;UGCCAGGGUGGCUACAGGACAAACUGGAUAGGAU:29;UGCCAGGGUGGCUACAGGACAAACUGGAUAGG:31;UGCCAGGGUGGCUACAGGACAAACUGGAUAGG:31;UGCCAGGGUGGCUACAGGACAAACUGGAUAGG:31;UGCCAGGGUGGCUACAGGACAAACUGGAUAGG:29;UGCCAGGGUGGCUACAGGACAAACUGGAUAGG:…	.	.	chr2:92586941-92586942,+	31.5268	19.5482	35.119	34.9605	34.299	24.8415	24.4448	44.3289	32.9724	7.7229	5.31834	6.34976	30.852	56.3269	42.0235	84.6269	38.8736
7-qD2-24830	UAGUAUUCCAUUGGGUAAAUAUAUCACAUU:30;UAGUAUUCCAUUGGGUAAAUAUAUCACAUUUU:30;UAGUAUUCCAUUGGGUAAAUAUAUCACAUUUU:30;UAGUAUUCCAUUGGGUAAAUAUAUCACAUUU:30;UAGUAUUCCAUUGGGUAAAUAUAUCACAUUU:30;UAGUAUUCCAUUGGGUAAAUAUAUCACAUUU:30;UAGUAUUCCAUUGGGUAAAUAUAUCACAUUU:30;UAGUAUUCCAUUGGGUAAAUAUAUCACAUUU:30;UAGUAUUCCAUUGGGUAAAUAUAUCACAUUU:30;UAGUAUUCCAUUGGGUAAAUAUAUCACAUUUUC:30;UAGUAUUCCAUUGGGUAAAUAUAUCACAUUU:30;UAGUAUUCCAU…	.	Lx	chr7:73805681-73805682,-	16.0479	11.5841	19.376	16.2606	17.1494	17.0785	14.7955	16.7912	11.5849	3.47096	4.54858	2.3627	16.0431	17.947	25.317	29.271	15.5089
7-qD1-19431	UAAUAAAAUACUACUUCCUCCUGGAAAAAAAA:30;UAAUAAAAUACUACUUCCUCCUGGAAAAAAA:30;UAAUAAAAUACUACUUCCUCCUGGAAAAAAAAA:30;UAAUAAAAUACUACUUCCUCCUGGAAAAAAAA:30;UAAUAAAAUACUACUUCCUCCUGGAAAAAAA:30;UAAUAAAAUACUACUUCCUCCUGGAAAAAAAAA:30;UAAUAAAAUACUACUUCCUCCUGGAAAAAAAA:29;UAAUAAAAUACUACUUCCUCCUGGAAAAAAA:28;UAAUAAAAUACUACUUCCUCCUGGAAAAAAAAA:28;UAAUAAAAUACUACUUCCUCCUGGAAAAAAAAA:30;UAAUAAAAUACUACUUCCUCCUGGAAAAAAAAA:30;U…	ENSMUSG00000108345	PB1D10	chr7:73125004-73125005,+	15.549	10.8601	15.1375	21.1389	18.8644	17.0785	17.3687	13.433	12.476	3.3842	3.70884	2.73188	11.1067	0	20.2761	0	17.3103
5-qF-14224	UCCCCACCGCACUUGUGUGGAUUCCUCGCU:30;UCCCCACCGCACUUGUGUGGAUUCCUCGCUC:30;UCCCCACCGCACUUGUGUGGAUUCCUCGCUC:30;UCCCCACCGCACUUGUGUGGAUUCCUCGCU:30;UCCCCACCGCACUUGUGUGGAUUCCUCGCUC:30;UCCCCACCGCACUUGUGUGGAUUCCUCGCU:29;UCCCCACCGCACUUGUGUGGAUUCCUCGCU:30;UCCCCACCGCACUUGUGUGGAUUCCUCGCUC:30;UCCCCACCGCACUUGUGUGGAUUCCUCGCUC:30;UCCCCACCGCACUUGUGUGGAUUCCUCGCUCU:30;UCCCCACCGCACUUGUGUGGAUUCCUCGCUC:30;UCCCCACCGCACUUGUG…	.	.	chr5:113347282-113347283,+	68.6855	45.6125	71.449	69.1078	74.6002	65.9852	66.2582	70.5232	70.4005	14.7516	14.9053	14.2501	70.754	76.2334	82.0875	94.6461	94.1934
17-qA3.3-27363	CAGAGAUCUGAAUGAGCAUGGCCUCUAUGA:26;CAGAGAUCUGAAUGAGCAUGGCCUCUAUGAG:26;CAGAGAUCUGAAUGAGCAUGGCCUCUAUGAGC:27;CAGAGAUCUGAAUGAGCAUGGCCUCUAUGA:26;CAGAGAUCUGAAUGAGCAUGGCCUCUAUGA:25;CAGAGAUCUGAAUGAGCAUGGCCUCUAUGA:26;CAGAGAUCUGAAUGAGCAUGGCCUCUAUGA:26;CAGAGAUCUGAAUGAGCAUGGCCUCUAUGAGC:25;CAGAGAUCUGAAUGAGCAUGGCCUCUAUGAGC:26;CAGAGAUCUGAAUGAGCAUGGCCUCUAUGAGC:25;CAGAGAUCUGAAUGAGCAUGGCCUCUAUGAG:26;CAGAGAUCUGAAUGA…	.	.	chr17:27304670-27304671,-	36.0506	40.5444	36.9356	33.3344	33.4415	25.6178	45.0298	30.2242	33.8635	7.37578	7.90752	6.71894	43.6043	41.1625	0	0	43.8399
18-qE1-36451	UGCCUUAGAGUUUUCCUAUGGAGCAAUCCGGU:30;UGCCUUAGAGUUUUCCUAUGGAGCAAUCCGGU:30;UGCCUUAGAGUUUUCCUAUGGAGCAAUCCGGU:30;UGCCUUAGAGUUUUCCUAUGGAGCAAUCCGGU:30;UGCCUUAGAGUUUUCCUAUGGAGCAAUCCGGU:30;UGCCUUAGAGUUUUCCUAUGGAGCAAUCCGGUGU:30;UGCCUUAGAGUUUUCCUAUGGAGCAAUCCGGU:30;UGCCUUAGAGUUUUCCUAUGGAGCAAUCCGGU:30;UGCCUUAGAGUUUUCCUAUGGAGCAAUCCGGU:30;UGCCUUAGAGUUUUCCUAUGGAGCAAUCCGGUGUU:30;UGCCUUAGAGUUUUCCUAUGGAGCAAUCCGGUGU…	.	.	chr18:67050957-67050958,-	27.492	23.8922	25.431	26.0171	39.4439	27.1705	16.7254	26.1943	28.5167	6.42128	5.80818	6.05444	25.093	34.0611	19.4749	23.99	34.7456
9-qC-10667	UAUAAUUGAUAAAGGUCUCCUCAAGCCGGGCGGUGGUGGCACACGCCUU:30;UAUAAUUGAUAAAGGUCUCCUCAAGCCGGGC:29;UAUAAUUGAUAAAGGUCUCCUCAAGCCGGGC:29;UAUAAUUGAUAAAGGUCUCCUCAAGCCGGGC:30;UAUAAUUGAUAAAGGUCUCCUCAAGCCGGGC:30;UAUAAUUGAUAAAGGUCUCCUCAAGCCGGGC:30;UAUAAUUGAUAAAGGUCUCCUCAAGCCGGGC:30;UAUAAUUGAUAAAGGUCUCCUCAAGCCGGGC:30;UAUAAUUGAUAAAGGUCUCCUCAAGCCGGGC:30;UAUAAUUGAUAAAGGUCUCCUCAAGCCGGGC:30;UAUAAUUGAUAAAGGUCUCCUCAAGCCGGGC…	.	.	chr9:67742042-67742043,+	33.3546	32.5803	28.4585	32.5213	37.7289	35.7097	28.9477	27.5376	38.3193	7.46256	6.78786	6.94044	32.4975	0	36.8718	0	33.9802
5-qF-4633	UGUUCUAAACCUGGGUCUGUCCCUGCUGACC:30;UGUUCUAAACCUGGGUCUGUCCCUGCUGACC:29;UGUUCUAAACCUGGGUCUGUCCCUGCUGACC:29;UGUUCUAAACCUGGGUCUGUCCCUGCUGACCU:29;UGUUCUAAACCUGGGUCUGUCCCUGCUGACC:30;UGUUCUAAACCUGGGUCUGUCCCUGCUGACC:29;UGUUCUAAACCUGGGUCUGUCCCUGCUGACC:29;UGUUCUAAACCUGGGUCUGUCCCUGCUGACC:30;UGUUCUAAACCUGGGUCUGUCCCUGCUGACC:30;UGUUCUAAACCUGGGUCUGUCCCUGCUGACC:30;UGUUCUAAACCUGGGUCUGUCCCUGCUGACC:30;UGUUCUAAACCUG…	.	.	chr5:114846890-114846891,-	69.6891	72.4008	55.706	67.4818	72.0278	65.2089	65.615	55.7469	78.4209	14.7516	14.4155	15.3576	81.0379	76.0665	80.9426	87.0962	83.8615
5-qG3-23659	UGUAGGCAUGUCUGAGAAUAGACAUAAGGAUA:31;UGUAGGCAUGUCUGAGAAUAGACAUAAGGAUAGGUGAUACAGUGUUGGA:31;UGUAGGCAUGUCUGAGAAUAGACAUAAGGAUA:31;UGUAGGCAUGUCUGAGAAUAGACAUAAGGAUA:31;UGUAGGCAUGUCUGAGAAUAGACAUAAGGAUAGGU:31;UGUAGGCAUGUCUGAGAAUAGACAUAAGGAUA:31;UGUAGGCAUGUCUGAGAAUAGACAUAAGGAUAG:31;UGUAGGCAUGUCUGAGAAUAGACAUAAGGAUA:31;UGUAGGCAUGUCUGAGAAUAGACAUAAGGAUAG:31;UGUAGGCAUGUCUGAGAAUAGACAUAAGGAUAGGU:31;UGUAGGCAUGUCUG…	.	.	chr5:149812347-149812348,-	31.8496	37.6484	27.853	42.2778	26.5816	26.3941	35.3806	35.5974	32.0813	6.3345	5.1084	5.98058	31.2634	41.1974	0	0	33.4098
9-qA5.3-1495	UAAUCACAAAUACACUUUAACAGGAAGCAGGU:28;UAAUCACAAAUACACUUUAACAGGAAGCAGGUC:28;UAAUCACAAAUACACUUUAACAGGAAGCAGGUC:28;UAAUCACAAAUACACUUUAACAGGAAGCAGGUC:28;UAAUCACAAAUACACUUUAACAGGAAGCAGGUC:28;UAAUCACAAAUACACUUUAACAGGAAGCAGGUC:28;UAAUCACAAAUACACUUUAACAGGAAGCAGGUC:28;UAAUCACAAAUACACUUUAACAGGAAGCAGGUC:28;UAAUCACAAAUACACUUUAACAGGAAGCAGGUC:28;UAAUCACAAAUACACUUUAACAGGAAGCAGGUC:28;UAAUCACAAAUACACUUUAACAGGAAGCAG…	.	MLT1E1	chr9:54253227-54253228,+	47.702	41.9925	47.8345	50.408	39.4438	62.1037	50.8195	48.3588	39.2104	9.97902	8.74724	10.263	47.3064	55.1084	47.7766	47.7938	38.0329
18-qE1-1295	UACAGAUUGAAUCUAGGACAGCCAGGGCUA:26;UACAGAUUGAAUCUAGGACAGCCAGGGCUA:26;UACAGAUUGAAUCUAGGACAGCCAGGGCUAC:26;UACAGAUUGAAUCUAGGACAGCCAGGGCUACAC:26;UACAGAUUGAAUCUAGGACAGCCAGGGCUAC:26;UACAGAUUGAAUCUAGGACAGCCAGGGCUA:29;UACAGAUUGAAUCUAGGACAGCCAGGGCUAC:28;UACAGAUUGAAUCUAGGACAGCCAGGGCUAC:26;UACAGAUUGAAUCUAGGACAGCCAGGGCUACACA:26;UACAGAUUGAAUCUAGGACAGCCAGGGCUACACAG:29;UACAGAUUGAAUCUAGGACAGCCAGGGCUACA:26;UACAGAU…	.	B1_Mur3	chr18:67083611-67083612,+	28.336	21.7202	26.642	28.4562	29.1541	32.6044	16.0821	29.5525	31.1901	8.85096	2.93908	6.71894	32.0861	27.6601	44.6487	52.6775	35.5258
8-qE1-3748	UAAUACACAUAGAUGUCGUUCUGCAUCUCCCGU:31;UAAUACACAUAGAUGUCGUUCUGCAUCUCCCGU:31;UAAUACACAUAGAUGUCGUUCUGCAUCUCCCGU:31;UAAUACACAUAGAUGUCGUUCUGCAUCUCCCGU:31;UAAUACACAUAGAUGUCGUUCUGCAUCUCCCGU:31;UAAUACACAUAGAUGUCGUUCUGCAUCUCCCGU:31;UAAUACACAUAGAUGUCGUUCUGCAUCUCCCGUC:31;UAAUACACAUAGAUGUCGUUCUGCAUCUCCCGU:30;UAAUACACAUAGAUGUCGUUCUGCAUCUCCCGU:31;UAAUACACAUAGAUGUCGUUCUGCAUCUCCCGU:31;UAAUACACAUAGAUGUCGUUCUGCAUCU…	.	.	chr8:110129058-110129059,+	135.379	152.766	117.467	142.281	142.341	141.286	117.078	125.598	130.107	24.6438	28.761	29.8292	139.451	150.748	156.491	173.119	268.145
5-qF-14224	UCAAAUUGAAAGCCAAGGAAGAGGUGGGGGGC:27;UCAAAUUGAAAGCCAAGGAAGAGGUGGGGG:27;UCAAAUUGAAAGCCAAGGAAGAGGUGGGGG:27;UCAAAUUGAAAGCCAAGGAAGAGGUGGGGG:29;UCAAAUUGAAAGCCAAGGAAGAGGUGGGGGGC:27;UCAAAUUGAAAGCCAAGGAAGAGGUGGGGG:27;UCAAAUUGAAAGCCAAGGAAGAGGUGGGGG:27;UCAAAUUGAAAGCCAAGGAAGAGGUGGGGGGCGUG:29;UCAAAUUGAAAGCCAAGGAAGAGGUGGGGGGC:27;UCAAAUUGAAAGCCAAGGAAGAGGUGGGGGGCG:29;UCAAAUUGAAAGCCAAGGAAGAGGUGGGGGG:27;UCAAAUUGAA…	.	.	chr5:113343116-113343117,+	244.377	175.21	156.825	138.216	322.41	153.707	162.108	158.509	326.159	67.4234	67.1788	66.3034	334.848	278.18	341.398	544.236	392.945
pi-Gm5878	UGUUGUAUCUGGGCAAACAUCCUUUGAGCCU:30;UGUUGUAUCUGGGCAAACAUCCUUUGAGCCU:31;UGUUGUAUCUGGGCAAACAUCCUUUGAGCCU:30;UGUUGUAUCUGGGCAAACAUCCUUUGAGCCUA:30;UGUUGUAUCUGGGCAAACAUCCUUUGAGCCU:29;UGUUGUAUCUGGGCAAACAUCCUUUGAGCCUAAC:29;UGUUGUAUCUGGGCAAACAUCCUUUGAGCCU:29;UGUUGUAUCUGGGCAAACAUCCUUUGAGCCU:29;UGUUGUAUCUGGGCAAACAUCCUUUGAGCCUAAC:30;UGUUGUAUCUGGGCAAACAUCCUUUGAGCCUA:30;UGUUGUAUCUGGGCAAACAUCCUUUGAGCCU:30;UGUUGU…	ENSMUSG00000072952	.	chr6:85112004-85112005,-	21.3842	20.2722	17.5595	13.0085	18.8644	24.8415	23.1582	20.8211	24.9521	4.51226	4.75852	5.24226	20.568	21.1624	25.8435	26.0328	27.6181
7-qD1-19431	UGGUCCUCUGACUACUGUGUAGCCCUACAGCCUGA:31;UGGUCCUCUGACUACUGUGUAGCCCUACAGCCU:31;UGGUCCUCUGACUACUGUGUAGCCCUACAGCCU:31;UGGUCCUCUGACUACUGUGUAGCCCUACAGCC:30;UGGUCCUCUGACUACUGUGUAGCCCUACAGCCU:31;UGGUCCUCUGACUACUGUGUAGCCCUACAGCCU:31;UGGUCCUCUGACUACUGUGUAGCCCUACAGCCU:31;UGGUCCUCUGACUACUGUGUAGCCCUACAGCCU:32;UGGUCCUCUGACUACUGUGUAGCCCUACAGCCU:30;UGGUCCUCUGACUACUGUGUAGCCCUACAGCCU:31;UGGUCCUCUGACUACUGUGUAGCCCUAC…	.	ID_B1	chr7:73137340-73137341,+	15.818	13.0321	21.1925	17.8867	11.1472	17.0785	14.7955	16.1196	13.3672	3.0371	3.8488	3.02722	15.6317	21.0917	24.6417	28.2938	22.3009
17-qA3.3-26735	GAAGAUGAGCCAGGUUUUGAAGGAAGUGC:25;GAAGAUGAGCCAGGUUUUGAAGGAAGUGC:25;GAAGAUGAGCCAGGUUUUGAAGGAAGUGC:25;GAAGAUGAGCCAGGUUUUGAAGGAAGUGC:25;GAAGAUGAGCCAGGUUUUGAAGGAAGUGC:25;GAAGAUGAGCCAGGUUUUGAAGGAAGUGC:25;GAAGAUGAGCCAGGUUUUGAAGGAAGUGC:25;GAAGAUGAGCCAGGUUUUGAAGGAAGUGC:27;GAAGAUGAGCCAGGUUUUGAAGGAAGUGC:27;GAAGAUGAGCCAGGUUUUGAAGGAAGUGC:25;GAAGAUGAGCCAGGUUUUGAAGGAAGUGC:25;GAAGAUGAGCCAGGUUUUGAAGGAAGUGC:25	.	.	chr17:27334978-27334979,+	13.2797	14.4802	13.321	13.8216	16.292	10.8682	16.0821	16.1196	12.476	2.42968	2.2393	2.28888	11.1067	15.9336	0	0	15.6565
9-qA5.3-24188	UGUGACUUGGAAAGUGGGUAGCCCUCACUGAA:27;UGUGACUUGGAAAGUGGGUAGCCCUCACUGAAGGG:27;UGUGACUUGGAAAGUGGGUAGCCCUCACUGA:27;UGUGACUUGGAAAGUGGGUAGCCCUCACUGA:26;UGUGACUUGGAAAGUGGGUAGCCCUCACUGAAGG:26;UGUGACUUGGAAAGUGGGUAGCCCUCACUGAAGGG:26;UGUGACUUGGAAAGUGGGUAGCCCUCACUGAAGG:26;UGUGACUUGGAAAGUGGGUAGCCCUCACUGA:26;UGUGACUUGGAAAGUGGGUAGCCCUCACUGAAGG:26;UGUGACUUGGAAAGUGGGUAGCCCUCACUGAAGG:26;UGUGACUUGGAAAGUGGGUAGCCCUCAC…	.	.	chr9:54213707-54213708,-	21.2374	13.7562	18.165	22.7649	17.1495	23.2889	27.0179	26.8659	24.0609	5.98742	2.8691	4.20858	16.4544	25.2762	27.2828	30.9753	37.0194
9-qC-10667	UUUGAUGAGUGUUUGAUGUUCAUGGUUCUGU:29;UUUGAUGAGUGUUUGAUGUUCAUGGUUCUGU:29;UUUGAUGAGUGUUUGAUGUUCAUGGUUCUGU:29;UUUGAUGAGUGUUUGAUGUUCAUGGUUCUGU:29;UUUGAUGAGUGUUUGAUGUUCAUGGUUCUGU:29;UUUGAUGAGUGUUUGAUGUUCAUGGUUCUGU:29;UUUGAUGAGUGUUUGAUGUUCAUGGUUCUGU:29;UUUGAUGAGUGUUUGAUGUUCAUGGUUCUGU:29;UUUGAUGAGUGUUUGAUGUUCAUGGUUCUGU:29;UUUGAUGAGUGUUUGAUGUUCAUGGUUCUGU:29;UUUGAUGAGUGUUUGAUGUUCAUGGUUCUGU:29;UUUGAUGAGUGUUU…	.	.	chr9:67737399-67737400,+	43.0237	54.3005	43.596	44.7168	45.4461	41.1437	48.2462	52.3886	35.6458	6.42128	6.92782	7.6788	45.6611	0	53.9331	0	73.8075
.	AUCAAAGCAUUGGACCUUAAGACCUGACAGAG:29;AUCAAAGCAUUGGACCUUAAGACCUGACAGA:29;AUCAAAGCAUUGGACCUUAAGACCUGACAGA:29;AUCAAAGCAUUGGACCUUAAGACCUGACAGA:29;AUCAAAGCAUUGGACCUUAAGACCUGACAGA:29;AUCAAAGCAUUGGACCUUAAGACCUGACAGA:29;AUCAAAGCAUUGGACCUUAAGACCUGACAGA:29;AUCAAAGCAUUGGACCUUAAGACCUGACAG:29;AUCAAAGCAUUGGACCUUAAGACCUGACAGA:29;AUCAAAGCAUUGGACCUUAAGACCUGACAGAGGCC:29;AUCAAAGCAUUGGACCUUAAGACCUGACAGA:29;AUCAAAGCAU…	.	.	chr2:151323027-151323028,+	20.9249	13.7562	17.5595	23.5779	23.1518	17.0785	15.4388	18.1345	26.7344	4.3387	5.38832	4.79924	23.0362	22.0531	28.2791	25.8777	25.8466
7-qD1-19431	UUGUCACUAAAGAAGUUUCUGGUGUGUGGAA:29;UUGUCACUAAAGAAGUUUCUGGUGUGUGGA:29;UUGUCACUAAAGAAGUUUCUGGUGUGUGGAAGU:29;UUGUCACUAAAGAAGUUUCUGGUGUGUGGA:29;UUGUCACUAAAGAAGUUUCUGGUGUGUGGAA:29;UUGUCACUAAAGAAGUUUCUGGUGUGUGGAAGU:29;UUGUCACUAAAGAAGUUUCUGGUGUGUGGAAGU:29;UUGUCACUAAAGAAGUUUCUGGUGUGUGGA:29;UUGUCACUAAAGAAGUUUCUGGUGUGUGGAAGU:29;UUGUCACUAAAGAAGUUUCUGGUGUGUGGA:29;UUGUCACUAAAGAAGUUUCUGGUGUGUGGAAGU:29;UUGUCACU…	.	.	chr7:73117250-73117251,+	20.9736	21.7202	16.3485	14.6346	19.7219	17.8548	21.8716	26.1943	24.952	4.51226	4.68854	5.02076	17.2771	18.3252	0	0	21.8578
17-qA3.3-26735	UUUGAAAAGGUUCAAUACAUCUCUGAGCUUC:30;UUUGAAAAGGUUCAAUACAUCUCUGAGCUUC:26;UUUGAAAAGGUUCAAUACAUCUCUGAGCUUC:26;UUUGAAAAGGUUCAAUACAUCUCUGAGCUUC:26;UUUGAAAAGGUUCAAUACAUCUCUGAGCUUC:26;UUUGAAAAGGUUCAAUACAUCUCUGAGCUUC:30;UUUGAAAAGGUUCAAUACAUCUCUGAGCUUC:26;UUUGAAAAGGUUCAAUACAUCUCUGAGCUUC:26;UUUGAAAAGGUUCAAUACAUCUCUGAGCUUCA:26;UUUGAAAAGGUUCAAUACAUCUCUGAGCUUC:26;UUUGAAAAGGUUCAAUACAUCUCUGAGCUUC:26;UUUGAAAAGGUUC…	.	.	chr17:27332662-27332663,+	71.727	75.2967	85.3755	69.9209	63.453	74.5245	71.4046	56.4185	54.3599	17.6152	15.1153	14.6192	73.2222	74.9702	0	0	82.5965
.	CAGAAAUCUGAGAAAAGGUGCUUUCAUAGGUGC:29;CAGAAAUCUGAGAAAAGGUGCUUUCAUAGGUGC:29;CAGAAAUCUGAGAAAAGGUGCUUUCAUAGGUG:30;CAGAAAUCUGAGAAAAGGUGCUUUCAUAGGUGC:30;CAGAAAUCUGAGAAAAGGUGCUUUCAUAGGUG:30;CAGAAAUCUGAGAAAAGGUGCUUUCAUAGGUGC:29;CAGAAAUCUGAGAAAAGGUGCUUUCAUAGGU:29;CAGAAAUCUGAGAAAAGGUGCUUUCAUAGGU:30;CAGAAAUCUGAGAAAAGGUGCUUUCAUAGGUG:30;CAGAAAUCUGAGAAAAGGUGCUUUCAUAGGU:30;CAGAAAUCUGAGAAAAGGUGCUUUCAUAGGUG:30;CA…	ENSMUSG00000056771	.	chr6:128188045-128188046,-	62.3391	60.8167	80.5315	68.2948	51.4484	46.5778	70.7613	80.5979	63.2713	9.63192	10.4267	10.7799	71.5768	69.7319	53.3013	52.5367	69.2292
14-qC1-1010	UAAGCUCAGGAAAGAACUCUCCAACAGCACUC:31;UAAGCUCAGGAAAGAACUCUCCAACAGCACUC:31;UAAGCUCAGGAAAGAACUCUCCAACAGCACUCA:31;UAAGCUCAGGAAAGAACUCUCCAACAGCACUC:31;UAAGCUCAGGAAAGAACUCUCCAACAGCACUC:28;UAAGCUCAGGAAAGAACUCUCCAACAGCACUCA:31;UAAGCUCAGGAAAGAACUCUCCAACAGCACUC:31;UAAGCUCAGGAAAGAACUCUCCAACAGCACUC:31;UAAGCUCAGGAAAGAACUCUCCAACAGCACUC:27;UAAGCUCAGGAAAGAACUCUCCAACAGCACUC:31;UAAGCUCAGGAAAGAACUCUCCAACAGCACUC:31;U…	.	.	chr14:44936441-44936442,+	128.803	125.253	114.44	133.338	114.901	144.391	126.084	112.837	143.474	25.8586	26.5916	27.9834	128.756	127.484	123.238	135.191	129.004
9-qC-31469	UUGAGUUAACCAAUAUACAAAAGAGAAAAAAC:32;UUGAGUUAACCAAUAUACAAAAGAGAAAAAACA:27;UUGAGUUAACCAAUAUACAAAAGAGAAAAAAC:32;UUGAGUUAACCAAUAUACAAAAGAGAAAAAAC:27;UUGAGUUAACCAAUAUACAAAAGAGAAAAAACA:27;UUGAGUUAACCAAUAUACAAAAGAGAAAAAAC:27;UUGAGUUAACCAAUAUACAAAAGAGAAAAAACA:31;UUGAGUUAACCAAUAUACAAAAGAGAAAAAAC:32;UUGAGUUAACCAAUAUACAAAAGAGAAAAAAC:32;UUGAGUUAACCAAUAUACAAAAGAGAAAAAACA:32;UUGAGUUAACCAAUAUACAAAAGAGAAAAAACA:3…	.	.	chr9:67720916-67720917,-	18.1026	17.3762	23.6145	29.2692	12.0046	20.1837	18.6552	28.2093	11.5849	3.29742	2.30928	3.02722	13.1635	0	20.5232	0	0
14-qA3-19970	UAUAUAUUGUCUUUGAUCCCCCUUCCACUCU:30;UAUAUAUUGUCUUUGAUCCCCCUUCCACUCU:30;UAUAUAUUGUCUUUGAUCCCCCUUCCACUCU:30;UAUAUAUUGUCUUUGAUCCCCCUUCCACUCU:30;UAUAUAUUGUCUUUGAUCCCCCUUCCACUCU:30;UAUAUAUUGUCUUUGAUCCCCCUUCCACUCU:30;UAUAUAUUGUCUUUGAUCCCCCUUCCACUCU:30;UAUAUAUUGUCUUUGAUCCCCCUUCCACUCUGU:30;UAUAUAUUGUCUUUGAUCCCCCUUCCACUCU:30;UAUAUAUUGUCUUUGAUCCCCCUUCCACUCU:30;UAUAUAUUGUCUUUGAUCCCCCUUCCACUCU:30;UAUAUAUUGUCU…	.	.	chr14:24089168-24089169,+	93.106	112.945	93.2471	121.142	71.1703	130.418	93.2762	104.777	73.0739	17.0077	13.2958	16.6866	82.272	132.531	98.8102	149.092	92.8267
5-qG3-23659	UAUAUUUUUGGGAUCUGUGAGCCCCGAGAC:29;UAUAUUUUUGGGAUCUGUGAGCCCCGAGACA:28;UAUAUUUUUGGGAUCUGUGAGCCCCGAGAC:28;UAUAUUUUUGGGAUCUGUGAGCCCCGAGACA:29;UAUAUUUUUGGGAUCUGUGAGCCCCGAGACACUC:29;UAUAUUUUUGGGAUCUGUGAGCCCCGAGAC:29;UAUAUUUUUGGGAUCUGUGAGCCCCGAGAC:29;UAUAUUUUUGGGAUCUGUGAGCCCCGAGAC:29;UAUAUUUUUGGGAUCUGUGAGCCCCGAGACACUC:29;UAUAUUUUUGGGAUCUGUGAGCCCCGAGACAC:29;UAUAUUUUUGGGAUCUGUGAGCCCCGAGACACU:29;UAUAUUUUUG…	.	.	chr5:149815324-149815325,-	39.9759	55.0246	34.5135	37.3995	32.584	38.8149	37.9538	34.9258	37.4282	8.07	7.27772	8.41712	52.2428	38.1396	34.2193	37.2836	39.8637
5-qF-14508	UAAAGAACUUUUAUAUUUAAUACUAGAACACGUA:31;UAAAGAACUUUUAUAUUUAAUACUAGAACACGUA:31;UAAAGAACUUUUAUAUUUAAUACUAGAACACGU:31;UAAAGAACUUUUAUAUUUAAUACUAGAACACGUA:31;UAAAGAACUUUUAUAUUUAAUACUAGAACACGUA:31;UAAAGAACUUUUAUAUUUAAUACUAGAACACGUA:31;UAAAGAACUUUUAUAUUUAAUACUAGAACACGUA:31;UAAAGAACUUUUAUAUUUAAUACUAGAACACGUA:31;UAAAGAACUUUUAUAUUUAAUACUAGAACACGUA:31;UAAAGAACUUUUAUAUUUAAUACUAGAACACGUA:31;UAAAGAACUUUUAUAUUUAA…	.	.	chr5:113332375-113332376,-	295.815	299.015	354.823	321.148	281.251	338.465	351.233	340.526	267.344	51.8042	46.6754	50.2814	252.164	292.079	562.6	455.833	221.031
.	UACAGGAUAACUCCAGGUCUACAUAUCAAUAGU:31;UACAGGAUAACUCCAGGUCUACAUAUCAAUAGU:31;UACAGGAUAACUCCAGGUCUACAUAUCAAUAGU:31;UACAGGAUAACUCCAGGUCUACAUAUCAAUAGU:31;UACAGGAUAACUCCAGGUCUACAUAUCAAUAGU:31;UACAGGAUAACUCCAGGUCUACAUAUCAAUAG:31;UACAGGAUAACUCCAGGUCUACAUAUCAAUAGU:31;UACAGGAUAACUCCAGGUCUACAUAUCAAUAGU:31;UACAGGAUAACUCCAGGUCUACAUAUCAAUAGU:31;UACAGGAUAACUCCAGGUCUACAUAUCAAUAGU:31;UACAGGAUAACUCCAGGUCUACAUAUCAAU…	.	.	chr2:151324215-151324216,+	38.076	51.4045	46.6235	50.408	28.2967	34.157	46.3164	51.717	24.0609	5.38	6.08808	6.57128	33.7315	40.9609	43.171	39.8035	32.1681
10-qC1-1527	UAAUAUCAAGAUUGACAAUGUUAUGGAUGUG:30;UAAUAUCAAGAUUGACAAUGUUAUGGAUGUG:30;UAAUAUCAAGAUUGACAAUGUUAUGGAUGUG:30;UAAUAUCAAGAUUGACAAUGUUAUGGAUGUGGCA:30;UAAUAUCAAGAUUGACAAUGUUAUGGAUGUG:30;UAAUAUCAAGAUUGACAAUGUUAUGGAUGUG:30;UAAUAUCAAGAUUGACAAUGUUAUGGAUGUG:30;UAAUAUCAAGAUUGACAAUGUUAUGGAUGUG:30;UAAUAUCAAGAUUGACAAUGUUAUGGAUGUG:30;UAAUAUCAAGAUUGACAAUGUUAUGGAUGUGGCAGUAUUUGACAGAUCC:30;UAAUAUCAAGAUUGACAAUGUUAUGGAU…	.	.	chr10:86571973-86571974,-	107.089	122.357	125.339	96.751	114.044	108.682	127.37	123.583	100.7	15.6193	17.5645	20.8952	95.847	93.5043	85.9045	72.9	65.9422
4-qC5-17839	UCCAUAGUUAGGGAUGAGAGCCUCAAAAUUA:29;UCCAUAGUUAGGGAUGAGAGCCUCAAAAUU:29;UCCAUAGUUAGGGAUGAGAGCCUCAAAAUU:29;UCCAUAGUUAGGGAUGAGAGCCUCAAAAUU:29;UCCAUAGUUAGGGAUGAGAGCCUCAAAAUU:29;UCCAUAGUUAGGGAUGAGAGCCUCAAAAUU:29;UCCAUAGUUAGGGAUGAGAGCCUCAAAAUUA:29;UCCAUAGUUAGGGAUGAGAGCCUCAAAAUU:29;UCCAUAGUUAGGGAUGAGAGCCUCAAAAUU:29;UCCAUAGUUAGGGAUGAGAGCCUCAAAAUUA:29;UCCAUAGUUAGGGAUGAGAGCCUCAAAAUU:29;UCCAUAGUUAGGGAUGAGAGCC…	.	.	chr4:94330793-94330794,-	23.0275	26.0643	19.9815	30.8953	22.2943	20.9601	27.018	27.5376	19.6052	2.95032	4.1287	4.87308	22.2134	21.2957	28.9526	26.3177	25.1884
9-qC-10667	UUCUUAGGUUUGCCUCUACUCCCAACAGCUGUC:29;UUCUUAGGUUUGCCUCUACUCCCAACAGCUGU:29;UUCUUAGGUUUGCCUCUACUCCCAACAGCUGUC:29;UUCUUAGGUUUGCCUCUACUCCCAACAGCUGUC:29;UUCUUAGGUUUGCCUCUACUCCCAACAGCUGUC:29;UUCUUAGGUUUGCCUCUACUCCCAACAGCUGUC:29;UUCUUAGGUUUGCCUCUACUCCCAACAGCUGU:29;UUCUUAGGUUUGCCUCUACUCCCAACAGCUGU:29;UUCUUAGGUUUGCCUCUACUCCCAACAGCUGUC:29;UUCUUAGGUUUGCCUCUACUCCCAACAGCUGUC:29;UUCUUAGGUUUGCCUCUACUCCCAACAGCUGU…	.	.	chr9:67737818-67737819,+	193.692	183.898	185.889	208.95	179.212	242.205	171.757	172.614	189.814	38.0938	42.9666	37.3604	197.864	0	164.863	0	14.6449
7-qD2-24830	UGGUACUAAAUCCCAAGUAAGUAGAGGUGGCUU:30;UGGUACUAAAUCCCAAGUAAGUAGAGGUGGCU:30;UGGUACUAAAUCCCAAGUAAGUAGAGGUGGCU:30;UGGUACUAAAUCCCAAGUAAGUAGAGGUGGCUU:30;UGGUACUAAAUCCCAAGUAAGUAGAGGUGGC:30;UGGUACUAAAUCCCAAGUAAGUAGAGGUGGC:30;UGGUACUAAAUCCCAAGUAAGUAGAGGUGGC:30;UGGUACUAAAUCCCAAGUAAGUAGAGGUGGCU:30;UGGUACUAAAUCCCAAGUAAGUAGAGGUGGCU:30;UGGUACUAAAUCCCAAGUAAGUAGAGGUGGCU:30;UGGUACUAAAUCCCAAGUAAGUAGAGGUGGCU:30;UGGU…	ENSMUSG00000074067	.	chr7:73811525-73811526,-	78.6326	74.5728	85.3755	82.1163	87.4623	73.7483	81.0538	77.2395	84.6587	13.8839	14.1356	17.0558	71.9881	93.3145	114.128	135.122	67.2697
6-qD1-2831	UACUUCAAACCACAAAUGCUGAGGCUUCUGU:28;UACUUCAAACCACAAAUGCUGAGGCUUCUGUCC:28;UACUUCAAACCACAAAUGCUGAGGCUUCUGUC:28;UACUUCAAACCACAAAUGCUGAGGCUUCUGUCC:28;UACUUCAAACCACAAAUGCUGAGGCUUCUGUC:28;UACUUCAAACCACAAAUGCUGAGGCUUCUGUCC:28;UACUUCAAACCACAAAUGCUGAGGCUUCUGUC:28;UACUUCAAACCACAAAUGCUGAGGCUUCUGUCCUCAGGAAAGGACAGCU:28;UACUUCAAACCACAAAUGCUGAGGCUUCUGUC:28;UACUUCAAACCACAAAUGCUGAGGCUUCUGUCC:28;UACUUCAAACCACAAAUGC…	.	.	chr6:87968799-87968800,-	37.9578	34.0284	32.0915	37.3995	33.4415	45.0252	37.9537	36.2691	41.8839	9.97902	6.22804	7.4573	39.0793	37.7025	45.6967	50.8911	31.8132
9-qC-31469	UGUCUUGUCUCUAUCGAUCCCCUGGCAUCUC:26;UGUCUUGUCUCUAUCGAUCCCCUGGCAUCUCCUCAAAUUUACUGAAC:26;UGUCUUGUCUCUAUCGAUCCCCUGGCAUCUC:26;UGUCUUGUCUCUAUCGAUCCCCUGGCAUCUC:26;UGUCUUGUCUCUAUCGAUCCCCUGGCAUCUCC:25;UGUCUUGUCUCUAUCGAUCCCCUGGCAUCUC:26;UGUCUUGUCUCUAUCGAUCCCCUGGCAUCUC:26;UGUCUUGUCUCUAUCGAUCCCCUGGCAUCUC:25;UGUCUUGUCUCUAUCGAUCCCCUGGCAUCUCC:26;UGUCUUGUCUCUAUCGAUCCCCUGGCAUCUCCUCAAAUUUACUGAACA:26;UGUCUUGUCUCUAU…	.	.	chr9:67728280-67728281,-	41.2048	29.6843	27.2475	27.6431	45.4461	33.3808	36.6672	22.1644	57.0333	12.1484	11.3364	9.59848	49.7747	0	51.8714	0	45.519
4-qC5-17839	UAAUGCUUAACGUAUCUCCCAUGGUCUCACG:29;UAAUGCUUAACGUAUCUCCCAUGGUCUCACGA:29;UAAUGCUUAACGUAUCUCCCAUGGUCUCACG:29;UAAUGCUUAACGUAUCUCCCAUGGUCUCACG:29;UAAUGCUUAACGUAUCUCCCAUGGUCUCACGA:29;UAAUGCUUAACGUAUCUCCCAUGGUCUCACG:29;UAAUGCUUAACGUAUCUCCCAUGGUCUCACG:29;UAAUGCUUAACGUAUCUCCCAUGGUCUCACG:29;UAAUGCUUAACGUAUCUCCCAUGGUCUCACG:29;UAAUGCUUAACGUAUCUCCCAUGGUCUCACGA:29;UAAUGCUUAACGUAUCUCCCAUGGUCUCACG:29;UAAUGCUUAAC…	.	.	chr4:94321795-94321796,-	57.381	59.3686	65.394	57.7254	53.1634	53.5644	57.8956	57.0902	60.5978	11.1071	11.4064	10.5583	58.4132	62.2789	73.3247	74.42	69.929
.	UCCUAGGAUGCUCUAGUGUGCUUUGUGAGUA:30;UCCUAGGAUGCUCUAGUGUGCUUUGUGAGU:30;UCCUAGGAUGCUCUAGUGUGCUUUGUGAGUA:30;UCCUAGGAUGCUCUAGUGUGCUUUGUGAGU:30;UCCUAGGAUGCUCUAGUGUGCUUUGUGAGU:30;UCCUAGGAUGCUCUAGUGUGCUUUGUGAGU:30;UCCUAGGAUGCUCUAGUGUGCUUUGUGAGUAA:30;UCCUAGGAUGCUCUAGUGUGCUUUGUGAGUA:30;UCCUAGGAUGCUCUAGUGUGCUUUGUGAGUA:30;UCCUAGGAUGCUCUAGUGUGCUUUGUGAGU:30;UCCUAGGAUGCUCUAGUGUGCUUUGUGAGUA:30;UCCUAGGAUGCUCUAGUG…	.	.	chr2:151327530-151327531,+	99.7068	115.841	98.0911	112.199	91.7497	106.353	85.5568	106.121	106.046	19.1771	17.8444	18.3848	97.4925	113.213	111.362	111.631	97.813
10-qA3-2592	UGUGAAAAGGAACCAGGAACCUAGUGAAUGA:30;UGUGAAAAGGAACCAGGAACCUAGUGAAUGA:30;UGUGAAAAGGAACCAGGAACCUAGUGAAUGA:30;UGUGAAAAGGAACCAGGAACCUAGUGAAUGAAAGACGAAUGAAGU:30;UGUGAAAAGGAACCAGGAACCUAGUGAAUGA:30;UGUGAAAAGGAACCAGGAACCUAGUGAAUGA:30;UGUGAAAAGGAACCAGGAACCUAGUGAAUGA:30;UGUGAAAAGGAACCAGGAACCUAGUGAAUGA:30;UGUGAAAAGGAACCAGGAACCUAGUGAAUGA:30;UGUGAAAAGGAACCAGGAACCUAGUGAAUGAA:30;UGUGAAAAGGAACCAGGAACCUAGUGAAUGAA:3…	ENSMUSG00000110737	.	chr10:18799970-18799971,-	92.3296	94.845	107.174	94.3119	104.612	86.9453	97.7791	99.404	90.0057	17.2681	15.6751	17.425	81.038	119.967	102.13	137.085	96.3151
18-qE1-36451	UCUUCCUUGUUUAGUUCUGCUUUCUUAUCCGGC:29;UCUUCCUUGUUUAGUUCUGCUUUCUUAUCCGGC:29;UCUUCCUUGUUUAGUUCUGCUUUCUUAUCCGGCAU:30;UCUUCCUUGUUUAGUUCUGCUUUCUUAUCCGGC:29;UCUUCCUUGUUUAGUUCUGCUUUCUUAUCCGGCA:29;UCUUCCUUGUUUAGUUCUGCUUUCUUAUCCGGC:29;UCUUCCUUGUUUAGUUCUGCUUUCUUAUCCGGC:29;UCUUCCUUGUUUAGUUCUGCUUUCUUAUCCGGCA:30;UCUUCCUUGUUUAGUUCUGCUUUCUUAUCCGGC:29;UCUUCCUUGUUUAGUUCUGCUUUCUUAUCCGGCAU:29;UCUUCCUUGUUUAGUUCUGCUUU…	.	.	chr18:67038670-67038671,-	87.879	82.5369	92.0361	101.629	84.0324	110.234	95.8493	110.822	73.965	14.0574	17.0047	14.3239	76.513	90.97	34.9455	26.6464	93.2688
14-qA3-19970	UAGCUCAAGAAAAGUUCACUAGGUUUUUUUUU:26;UAGCUCAAGAAAAGUUCACUAGGUUUUUUUUUU:27;UAGCUCAAGAAAAGUUCACUAGGUUUUUUUU:27;UAGCUCAAGAAAAGUUCACUAGGUUUUUUUUUU:26;UAGCUCAAGAAAAGUUCACUAGGUUUUUUUUU:26;UAGCUCAAGAAAAGUUCACUAGGUUUUUUUUUUU:27;UAGCUCAAGAAAAGUUCACUAGGUUUUUUUUU:26;UAGCUCAAGAAAAGUUCACUAGGUUUUUUUU:27;UAGCUCAAGAAAAGUUCACUAGGUUUUUUUUUU:26;UAGCUCAAGAAAAGUUCACUAGGUUUUUUUUUU:26;UAGCUCAAGAAAAGUUCACUAGGUUUUUUUUU:26…	.	.	chr14:24091417-24091418,+	53.5039	60.0927	67.816	45.5299	47.1611	70.6429	61.7552	61.7917	47.2307	9.89226	7.90752	9.1555	45.2496	117.743	55.7865	112.432	52.7572
7-qD2-24830	UUUAUGAGGAAGGAGUUAAUAGGUACUAAGU:31;UUUAUGAGGAAGGAGUUAAUAGGUACUAAGU:31;UUUAUGAGGAAGGAGUUAAUAGGUACUAAGUG:30;UUUAUGAGGAAGGAGUUAAUAGGUACUAAGU:31;UUUAUGAGGAAGGAGUUAAUAGGUACUAAGU:30;UUUAUGAGGAAGGAGUUAAUAGGUACUAAGU:30;UUUAUGAGGAAGGAGUUAAUAGGUACUAAGUG:30;UUUAUGAGGAAGGAGUUAAUAGGUACUAAGUG:31;UUUAUGAGGAAGGAGUUAAUAGGUACUAAGUG:31;UUUAUGAGGAAGGAGUUAAUAGGUACUAAGU:31;UUUAUGAGGAAGGAGUUAAUAGGUACUAAGUG:31;UUUAUGAGG…	.	.	chr7:73811953-73811954,-	39.4665	34.0283	49.0455	35.7734	42.8736	34.9335	43.1	61.12	30.299	8.33032	6.50796	6.57126	35.377	43.3952	48.1132	57.5453	30.774
2-qE1-35981	UGUUUUGUCAAAUUGCUUUAAAGUUAGUGG:29;UGUUUUGUCAAAUUGCUUUAAAGUUAGUGGGUAAGCCUGGCCUCAGG:29;UGUUUUGUCAAAUUGCUUUAAAGUUAGUG:29;UGUUUUGUCAAAUUGCUUUAAAGUUAGUG:29;UGUUUUGUCAAAUUGCUUUAAAGUUAGUG:29;UGUUUUGUCAAAUUGCUUUAAAGUUAGUGG:29;UGUUUUGUCAAAUUGCUUUAAAGUUAGUG:29;UGUUUUGUCAAAUUGCUUUAAAGUUAGUGG:29;UGUUUUGUCAAAUUGCUUUAAAGUUAGUGG:29;UGUUUUGUCAAAUUGCUUUAAAGUUAGUGGG:29;UGUUUUGUCAAAUUGCUUUAAAGUUAGUGG:29;UGUUUUGUCAA…	.	.	chr2:92550494-92550495,+	22.1342	17.3762	19.376	25.204	25.7242	24.8415	26.3746	20.1495	23.1698	2.77676	3.70884	5.83292	21.8021	23.3815	26.1113	22.3086	17.1045
14-qA3-19970	UCCUAGACUUCUCUUGUUCUUCUUAGUUCCA:30;UCCUAGACUUCUCUUGUUCUUCUUAGUUCC:30;UCCUAGACUUCUCUUGUUCUUCUUAGUUCC:30;UCCUAGACUUCUCUUGUUCUUCUUAGUUCC:30;UCCUAGACUUCUCUUGUUCUUCUUAGUUCCA:30;UCCUAGACUUCUCUUGUUCUUCUUAGUUCC:30;UCCUAGACUUCUCUUGUUCUUCUUAGUUCCA:30;UCCUAGACUUCUCUUGUUCUUCUUAGUUCC:30;UCCUAGACUUCUCUUGUUCUUCUUAGUUCCA:30;UCCUAGACUUCUCUUGUUCUUCUUAGUUCCA:30;UCCUAGACUUCUCUUGUUCUUCUUAGUUCC:30;UCCUAGACUUCUCUUGUUCU…	.	.	chr14:24110252-24110253,+	23.1447	21.7202	17.5595	24.391	18.0069	31.0519	16.7254	20.8211	18.7141	6.68162	5.1084	4.28242	28.3838	29.512	19.9698	26.174	29.9531
18-qE1-36451	UGUAUUCUUGGCCAACCUCAAUCUCGCUAUGUA:30;UGUAUUCUUGGCCAACCUCAAUCUCGCUAUGUA:30;UGUAUUCUUGGCCAACCUCAAUCUCGCUAUGUA:30;UGUAUUCUUGGCCAACCUCAAUCUCGCUAUGUA:30;UGUAUUCUUGGCCAACCUCAAUCUCGCUAUGUA:30;UGUAUUCUUGGCCAACCUCAAUCUCGCUAUGUA:30;UGUAUUCUUGGCCAACCUCAAUCUCGCUAUGUA:30;UGUAUUCUUGGCCAACCUCAAUCUCGCUAUGUA:30;UGUAUUCUUGGCCAACCUCAAUCUCGCUAUGUA:30;UGUAUUCUUGGCCAACCUCAAUCUCGCUAUGUA:30;UGUAUUCUUGGCCAACCUCAAUCUCGCUA…	.	ID_B1	chr18:67042590-67042591,-	45.3752	54.3006	43.596	46.3429	42.8737	44.2489	49.5328	46.3438	38.3193	9.0245	9.8669	9.08164	39.0793	46.1529	60.0227	67.0097	56.8791
12-qE-7089	AUCAGCUUUGCUUUUAAAUUAGUUGGGAUCCUU:31;AUCAGCUUUGCUUUUAAAUUAGUUGGGAUCCUU:31;AUCAGCUUUGCUUUUAAAUUAGUUGGGAUCC:31;AUCAGCUUUGCUUUUAAAUUAGUUGGGAUCCUU:31;AUCAGCUUUGCUUUUAAAUUAGUUGGGAUCCUU:31;AUCAGCUUUGCUUUUAAAUUAGUUGGGAUCCUU:30;AUCAGCUUUGCUUUUAAAUUAGUUGGGAUCCU:31;AUCAGCUUUGCUUUUAAAUUAGUUGGGAUCCU:31;AUCAGCUUUGCUUUUAAAUUAGUUGGGAUCCUU:31;AUCAGCUUUGCUUUUAAAUUAGUUGGGAUCCUU:31;AUCAGCUUUGCUUUUAAAUUAGUUGGGAUCCUU…	.	.	chr12:98426256-98426257,+	22.0934	17.3762	21.1925	22.7649	21.4369	26.3941	21.8717	17.4629	25.8432	5.20644	5.03842	4.20856	18.5112	0	30.5834	0	22.4008
18-qE1-36451	UGGGGAUGAGGCUUACACAAACCUCACACGUA:31;UGGGGAUGAGGCUUACACAAACCUCACACGUA:31;UGGGGAUGAGGCUUACACAAACCUCACACGU:31;UGGGGAUGAGGCUUACACAAACCUCACACGUA:31;UGGGGAUGAGGCUUACACAAACCUCACACGUA:31;UGGGGAUGAGGCUUACACAAACCUCACACGUA:31;UGGGGAUGAGGCUUACACAAACCUCACACGUA:31;UGGGGAUGAGGCUUACACAAACCUCACACGUA:31;UGGGGAUGAGGCUUACACAAACCUCACACGU:31;UGGGGAUGAGGCUUACACAAACCUCACACGUAG:31;UGGGGAUGAGGCUUACACAAACCUCACACGUA:31;UGGG…	.	.	chr18:67060060-67060061,-	21.6065	13.7561	21.798	26.0171	27.4392	13.9734	14.7956	26.866	19.6052	4.07838	5.66822	4.65158	23.0362	20.5097	22.8068	26.5205	25.2066
17-qA3.3-26735	UUUAAAGAUUAUUAAGCAGGGCAGCCCAGGU:27;UUUAAAGAUUAUUAAGCAGGGCAGCCCAGGU:30;UUUAAAGAUUAUUAAGCAGGGCAGCCCAGGU:30;UUUAAAGAUUAUUAAGCAGGGCAGCCCAGGU:27;UUUAAAGAUUAUUAAGCAGGGCAGCCCAGGU:30;UUUAAAGAUUAUUAAGCAGGGCAGCCCAGGUGUU:30;UUUAAAGAUUAUUAAGCAGGGCAGCCCAGGU:30;UUUAAAGAUUAUUAAGCAGGGCAGCCCAGGU:30;UUUAAAGAUUAUUAAGCAGGGCAGCCCAGGU:30;UUUAAAGAUUAUUAAGCAGGGCAGCCCAGGUG:30;UUUAAAGAUUAUUAAGCAGGGCAGCCCAGGU:30;UUUAAAGAUU…	.	.	chr17:27349711-27349712,+	96.7006	70.9527	67.2105	76.4251	114.044	82.2874	72.0477	73.8814	116.74	27.7678	23.9326	22.298	116.826	111.56	0	0	137.48
17-qA3.3-26735	UCUCUCUCUGGGGACAGGCGUAGGAGGACCA:25;UCUCUCUCUGGGGACAGGCGUAGGAGGACC:25;UCUCUCUCUGGGGACAGGCGUAGGAGGAC:25;UCUCUCUCUGGGGACAGGCGUAGGAGGAC:25;UCUCUCUCUGGGGACAGGCGUAGGAGGAC:25;UCUCUCUCUGGGGACAGGCGUAGGAGGACC:25;UCUCUCUCUGGGGACAGGCGUAGGAGGAC:25;UCUCUCUCUGGGGACAGGCGUAGGAGGAC:25;UCUCUCUCUGGGGACAGGCGUAGGAGGACCAGU:25;UCUCUCUCUGGGGACAGGCGUAGGAGGACC:25;UCUCUCUCUGGGGACAGGCGUAGGAGGACC:25;UCUCUCUCUGGGGACAGGCGUAGGAG…	.	.	chr17:27334943-27334944,+	26.4982	18.8242	21.1925	17.8867	29.1541	17.8549	20.5851	26.1943	26.7344	7.98322	6.57794	7.01428	31.6748	33.7599	0	0	49.3855
2-qE1-35981	UGCACAGUACUCUUAUGCUCUGUGAUCCCAGA:30;UGCACAGUACUCUUAUGCUCUGUGAUCCCAGA:31;UGCACAGUACUCUUAUGCUCUGUGAUCCCAGA:30;UGCACAGUACUCUUAUGCUCUGUGAUCCCAGA:30;UGCACAGUACUCUUAUGCUCUGUGAUCCCAGA:31;UGCACAGUACUCUUAUGCUCUGUGAUCCCAGA:31;UGCACAGUACUCUUAUGCUCUGUGAUCCCAGA:31;UGCACAGUACUCUUAUGCUCUGUGAUCCCAGA:28;UGCACAGUACUCUUAUGCUCUGUGAUCCCAGA:28;UGCACAGUACUCUUAUGCUCUGUGAUCCCAGA:31;UGCACAGUACUCUUAUGCUCUGUGAUCCCAGA:31;UGC…	.	.	chr2:92574948-92574949,+	39.3159	41.9924	31.486	47.1559	35.1564	35.7097	34.7373	30.8959	40.1015	7.80966	9.37706	7.60496	50.5973	45.584	68.9784	70.4619	46.9085
7-qD1-19431	UGAAAACAAACAAAUUCUCUGGUUUUGUUUU:28;UGAAAACAAACAAAUUCUCUGGUUUUGUUUU:27;UGAAAACAAACAAAUUCUCUGGUUUUGUUUU:27;UGAAAACAAACAAAUUCUCUGGUUUUGUUUU:27;UGAAAACAAACAAAUUCUCUGGUUUUGUUUU:27;UGAAAACAAACAAAUUCUCUGGUUUUGUUUU:27;UGAAAACAAACAAAUUCUCUGGUUUUGUUUU:26;UGAAAACAAACAAAUUCUCUGGUUUUGUUUU:26;UGAAAACAAACAAAUUCUCUGGUUUUGUUUU:27;UGAAAACAAACAAAUUCUCUGGUUUUGUUUU:27;UGAAAACAAACAAAUUCUCUGGUUUUGUUUU:27;UGAAAACAAACAAA…	.	.	chr7:73123916-73123917,+	25.8469	21.7202	23.009	28.4562	23.1518	32.6045	39.8836	21.4927	20.4964	4.59902	3.98874	4.94692	31.6747	26.2493	27.9306	30.4812	20.163
9-qC-31469	UUCAUUCAUCUGUUGCCAAGGGGUUGGGCA:26;UUCAUUCAUCUGUUGCCAAGGGGUUGGGCAAA:26;UUCAUUCAUCUGUUGCCAAGGGGUUGGGCAA:30;UUCAUUCAUCUGUUGCCAAGGGGUUGGGCAAAGC:30;UUCAUUCAUCUGUUGCCAAGGGGUUGGGCAA:26;UUCAUUCAUCUGUUGCCAAGGGGUUGGGCAA:26;UUCAUUCAUCUGUUGCCAAGGGGUUGGGCAA:26;UUCAUUCAUCUGUUGCCAAGGGGUUGGGCAA:30;UUCAUUCAUCUGUUGCCAAGGGGUUGGGCAAAGC:26;UUCAUUCAUCUGUUGCCAAGGGGUUGGGCAAAGC:30;UUCAUUCAUCUGUUGCCAAGGGGUUGGGCAAAGCC:29;U…	.	.	chr9:67725333-67725334,-	26.5524	18.8242	27.853	19.5128	37.7288	15.5259	25.0881	20.1495	22.2786	7.0287	6.9978	6.05444	31.2634	0	24.8945	0	41.5851
10-qC1-2617	UAGAAGCAACAGUCUUGAGAGGCCAGCCCUGA:30;UAGAAGCAACAGUCUUGAGAGGCCAGCCCUGA:31;UAGAAGCAACAGUCUUGAGAGGCCAGCCCUGA:30;UAGAAGCAACAGUCUUGAGAGGCCAGCCCUG:31;UAGAAGCAACAGUCUUGAGAGGCCAGCCCUGA:30;UAGAAGCAACAGUCUUGAGAGGCCAGCCCUGAUU:30;UAGAAGCAACAGUCUUGAGAGGCCAGCCCUGAUUC:30;UAGAAGCAACAGUCUUGAGAGGCCAGCCCUGA:30;UAGAAGCAACAGUCUUGAGAGGCCAGCCCUGA:31;UAGAAGCAACAGUCUUGAGAGGCCAGCCCUGA:30;UAGAAGCAACAGUCUUGAGAGGCCAGCCCUGAUUC…	.	.	chr10:85765893-85765894,+	116.425	104.981	93.247	105.694	137.196	104.8	101.639	118.21	122.087	24.557	25.9618	25.2514	130.401	122.205	119.91	140.692	136.961
14-qA3-19970	UUCUUACAAAUAGGAUGGUGUUCUUGAUAGU:28;UUCUUACAAAUAGGAUGGUGUUCUUGAUAGU:28;UUCUUACAAAUAGGAUGGUGUUCUUGAUAGU:28;UUCUUACAAAUAGGAUGGUGUUCUUGAUAGU:28;UUCUUACAAAUAGGAUGGUGUUCUUGAUAGU:28;UUCUUACAAAUAGGAUGGUGUUCUUGAUAGU:28;UUCUUACAAAUAGGAUGGUGUUCUUGAUAGU:28;UUCUUACAAAUAGGAUGGUGUUCUUGAUAGU:28;UUCUUACAAAUAGGAUGGUGUUCUUGAUAGU:28;UUCUUACAAAUAGGAUGGUGUUCUUGAUAGU:28;UUCUUACAAAUAGGAUGGUGUUCUUGAUAGU:28;UUCUUACAAAUAGG…	.	.	chr14:24088832-24088833,+	56.7759	57.1966	70.8436	55.2862	42.8737	48.1304	84.2702	69.1798	53.4688	11.541	10.3567	9.22932	44.4269	74.6184	64.4689	57.1748	66.961
5-qG3-23659	UAAAGAAGUAAAAGACUUGAAGAAAAAGAAA:30;UAAAGAAGUAAAAGACUUGAAGAAAAAGAAA:30;UAAAGAAGUAAAAGACUUGAAGAAAAAGAAA:29;UAAAGAAGUAAAAGACUUGAAGAAAAAGAAAGC:29;UAAAGAAGUAAAAGACUUGAAGAAAAAGAAAGC:30;UAAAGAAGUAAAAGACUUGAAGAAAAAGAA:30;UAAAGAAGUAAAAGACUUGAAGAAAAAGAAA:30;UAAAGAAGUAAAAGACUUGAAGAAAAAGAA:29;UAAAGAAGUAAAAGACUUGAAGAAAAAGAAAGC:29;UAAAGAAGUAAAAGACUUGAAGAAAAAGAAAGC:29;UAAAGAAGUAAAAGACUUGAAGAAAAAGAAAG:29;UAAAGAA…	.	.	chr5:149815752-149815753,-	26.9098	41.2684	33.908	35.7735	25.7242	31.8282	30.8776	29.5525	16.9318	3.81806	4.19868	3.69172	18.5112	29.3745	23.8971	20.1164	24.6675
4-qD2.2-2182	UUGGUAGAAGAUGAUACGGCUGGGCUUGAA:28;UUGGUAGAAGAUGAUACGGCUGGGCUUGA:28;UUGGUAGAAGAUGAUACGGCUGGGCUUGAAGCC:28;UUGGUAGAAGAUGAUACGGCUGGGCUUGA:28;UUGGUAGAAGAUGAUACGGCUGGGCUUGA:28;UUGGUAGAAGAUGAUACGGCUGGGCUUGAAGCC:28;UUGGUAGAAGAUGAUACGGCUGGGCUUGAA:28;UUGGUAGAAGAUGAUACGGCUGGGCUUGA:28;UUGGUAGAAGAUGAUACGGCUGGGCUUGAAGCC:28;UUGGUAGAAGAUGAUACGGCUGGGCUUGA:28;UUGGUAGAAGAUGAUACGGCUGGGCUUGAAGCC:28;UUGGUAGAAGAUGAUACG…	.	.	chr4:123838788-123838789,-	27.4533	26.0642	29.064	30.0822	32.584	26.3941	33.4508	30.8958	23.1698	4.94612	4.19868	4.7254	28.3839	24.6011	28.9996	27.1229	28.2451
9-qC-31469	UAUCGGUCAUCUGAGAGGAUGUAUGUUCGCUC:30;UAUCGGUCAUCUGAGAGGAUGUAUGUUCGCUCU:30;UAUCGGUCAUCUGAGAGGAUGUAUGUUCGCUC:30;UAUCGGUCAUCUGAGAGGAUGUAUGUUCGCU:30;UAUCGGUCAUCUGAGAGGAUGUAUGUUCGCU:30;UAUCGGUCAUCUGAGAGGAUGUAUGUUCGCUC:30;UAUCGGUCAUCUGAGAGGAUGUAUGUUCGCU:30;UAUCGGUCAUCUGAGAGGAUGUAUGUUCGCU:30;UAUCGGUCAUCUGAGAGGAUGUAUGUUCGCUCU:30;UAUCGGUCAUCUGAGAGGAUGUAUGUUCGCU:30;UAUCGGUCAUCUGAGAGGAUGUAUGUUCGCU:30;UAUCGGU…	.	.	chr9:67725539-67725540,-	42.5298	30.4084	52.6785	51.2211	30.0115	41.92	48.8896	42.3139	44.5572	8.93772	8.81724	6.86662	45.2497	0	38.6717	0	55.3992
6-qC3-100	UCACAGUUGCCUGGGGCUCUCAAUCCCACUCU:30;UCACAGUUGCCUGGGGCUCUCAAUCCCACUCU:30;UCACAGUUGCCUGGGGCUCUCAAUCCCACUCU:30;UCACAGUUGCCUGGGGCUCUCAAUCCCACUC:30;UCACAGUUGCCUGGGGCUCUCAAUCCCACUCU:30;UCACAGUUGCCUGGGGCUCUCAAUCCCACUC:30;UCACAGUUGCCUGGGGCUCUCAAUCCCACUCU:30;UCACAGUUGCCUGGGGCUCUCAAUCCCACUCU:30;UCACAGUUGCCUGGGGCUCUCAAUCCCACUCU:30;UCACAGUUGCCUGGGGCUCUCAAUCCCACUCUG:30;UCACAGUUGCCUGGGGCUCUCAAUCCCACUCU:30;UCAC…	ENSMUSG00000108660	.	chr6:83586063-83586064,+	25.6335	23.8923	24.8255	26.0171	25.7242	29.4993	25.0881	15.4479	23.1698	5.0329	4.61856	6.71894	32.0861	29.7983	36.6091	40.9477	34.0893
4-qD3-2082	GAGAGAAUUCAAGCAUUUGUAAUCUAGAGU:29;GAGAGAAUUCAAGCAUUUGUAAUCUAGAGUG:29;GAGAGAAUUCAAGCAUUUGUAAUCUAGAGU:30;GAGAGAAUUCAAGCAUUUGUAAUCUAGAGUG:29;GAGAGAAUUCAAGCAUUUGUAAUCUAGAGU:29;GAGAGAAUUCAAGCAUUUGUAAUCUAGAGUG:29;GAGAGAAUUCAAGCAUUUGUAAUCUAGAGUG:29;GAGAGAAUUCAAGCAUUUGUAAUCUAGAGU:29;GAGAGAAUUCAAGCAUUUGUAAUCUAGAGUG:29;GAGAGAAUUCAAGCAUUUGUAAUCUAGAGU:29;GAGAGAAUUCAAGCAUUUGUAAUCUAGAGUG:29;GAGAGAAUUCAAGCAUUUG…	ENSMUSG00000086788	MIR	chr4:135629321-135629322,+	37.4696	38.3724	43.596	35.7734	47.161	42.6963	30.8776	34.2541	40.9927	5.7271	8.3274	6.79278	31.6748	41.473	31.701	31.0377	42.9194
6-qF3-28913	UUGCUCUUGAUGUUCACUGUAUCGAGGCCG:29;UUGCUCUUGAUGUUCACUGUAUCGAGGCCGAU:29;UUGCUCUUGAUGUUCACUGUAUCGAGGCCGA:29;UUGCUCUUGAUGUUCACUGUAUCGAGGCCGA:29;UUGCUCUUGAUGUUCACUGUAUCGAGGCCGAUC:29;UUGCUCUUGAUGUUCACUGUAUCGAGGCCGA:29;UUGCUCUUGAUGUUCACUGUAUCGAGGCCGAUCC:29;UUGCUCUUGAUGUUCACUGUAUCGAGGCCG:29;UUGCUCUUGAUGUUCACUGUAUCGAGGCCGAUCC:29;UUGCUCUUGAUGUUCACUGUAUCGAGGCCGAUC:29;UUGCUCUUGAUGUUCACUGUAUCGAGGCCGAU:29;UUGC…	.	.	chr6:127800072-127800073,+	133.781	112.945	149.559	148.785	131.193	138.957	138.949	120.225	115.849	28.462	28.2712	26.0636	134.926	123.756	104.775	111.44	0
7-qD1-19431	UUCACUCGAGUGUCUCCAAAACGUAUUCCCAUC:30;UUCACUCGAGUGUCUCCAAAACGUAUUCCCAUC:30;UUCACUCGAGUGUCUCCAAAACGUAUUCCCAU:30;UUCACUCGAGUGUCUCCAAAACGUAUUCCCA:30;UUCACUCGAGUGUCUCCAAAACGUAUUCCCAUC:30;UUCACUCGAGUGUCUCCAAAACGUAUUCCCAUC:30;UUCACUCGAGUGUCUCCAAAACGUAUUCCCAUC:30;UUCACUCGAGUGUCUCCAAAACGUAUUCCCAUC:30;UUCACUCGAGUGUCUCCAAAACGUAUUCCCAU:30;UUCACUCGAGUGUCUCCAAAACGUAUUCCCAUC:30;UUCACUCGAGUGUCUCCAAAACGUAUUCCCAUC…	.	.	chr7:73106636-73106637,+	22.5255	35.4763	26.0365	27.6432	12.8621	25.6178	25.0881	19.4778	17.8229	4.07838	3.63886	4.0609	21.3908	26.1198	15.7845	14.879	26.5165
2-qE1-35981	UGGCAACAACAAAUAUUAUUGGGGUGUUUU:29;UGGCAACAACAAAUAUUAUUGGGGUGUUUU:29;UGGCAACAACAAAUAUUAUUGGGGUGUUUU:29;UGGCAACAACAAAUAUUAUUGGGGUGUUUU:29;UGGCAACAACAAAUAUUAUUGGGGUGUUUU:30;UGGCAACAACAAAUAUUAUUGGGGUGUUUUG:30;UGGCAACAACAAAUAUUAUUGGGGUGUUUU:29;UGGCAACAACAAAUAUUAUUGGGGUGUUUU:29;UGGCAACAACAAAUAUUAUUGGGGUGUUUU:29;UGGCAACAACAAAUAUUAUUGGGGUGUUUU:29;UGGCAACAACAAAUAUUAUUGGGGUGUUUU:29;UGGCAACAACAAAUAUUAUUGGGG…	.	ID4_	chr2:92592967-92592968,+	64.8315	72.4007	57.5225	49.595	72.0278	50.4592	50.1761	59.1051	68.6182	13.7971	14.6954	14.9146	81.038	77.2254	79.6934	104.193	73.3503
9-qC-10667	UUGAAAAGCCAGGUUUAAACAUGUGUUGGCC:30;UUGAAAAGCCAGGUUUAAACAUGUGUUGGCC:30;UUGAAAAGCCAGGUUUAAACAUGUGUUGGCC:29;UUGAAAAGCCAGGUUUAAACAUGUGUUGGC:29;UUGAAAAGCCAGGUUUAAACAUGUGUUGGCC:30;UUGAAAAGCCAGGUUUAAACAUGUGUUGGCC:29;UUGAAAAGCCAGGUUUAAACAUGUGUUGGCC:29;UUGAAAAGCCAGGUUUAAACAUGUGUUGGCC:30;UUGAAAAGCCAGGUUUAAACAUGUGUUGGC:30;UUGAAAAGCCAGGUUUAAACAUGUGUUGGCC:30;UUGAAAAGCCAGGUUUAAACAUGUGUUGGCC:29;UUGAAAAGCCAGGUUU…	.	.	chr9:67738388-67738389,+	22.0561	28.2363	11.5045	21.9519	18.8644	24.0653	19.9418	22.8361	20.4964	4.07838	3.98876	5.61142	28.3839	0	29.8875	0	22.9727
2-qE1-35981	UGACUUAUAGGGUUGGAGAAGCAGCCAGGGGU:29;UGACUUAUAGGGUUGGAGAAGCAGCCAGGGGUCA:29;UGACUUAUAGGGUUGGAGAAGCAGCCAGGGG:29;UGACUUAUAGGGUUGGAGAAGCAGCCAGGGGU:29;UGACUUAUAGGGUUGGAGAAGCAGCCAGGGGU:29;UGACUUAUAGGGUUGGAGAAGCAGCCAGGGGU:29;UGACUUAUAGGGUUGGAGAAGCAGCCAGGGGU:29;UGACUUAUAGGGUUGGAGAAGCAGCCAGGGGU:29;UGACUUAUAGGGUUGGAGAAGCAGCCAGGGGUCAU:29;UGACUUAUAGGGUUGGAGAAGCAGCCAGGGGU:29;UGACUUAUAGGGUUGGAGAAGCAGCCAGGGGUCAU…	.	.	chr2:92576106-92576107,+	109.752	98.4651	96.8801	106.507	133.766	88.4978	108.715	115.524	117.631	22.2142	21.5532	24.144	111.479	109.951	117.149	134.463	107.772
5-qF-4633	UUCAUUGGUAUAAAACUUUGUAUAUUGAUACA:30;UUCAUUGGUAUAAAACUUUGUAUAUUGAUACA:31;UUCAUUGGUAUAAAACUUUGUAUAUUGAUACA:31;UUCAUUGGUAUAAAACUUUGUAUAUUGAUACA:30;UUCAUUGGUAUAAAACUUUGUAUAUUGAUACA:30;UUCAUUGGUAUAAAACUUUGUAUAUUGAUACAAA:30;UUCAUUGGUAUAAAACUUUGUAUAUUGAUACAA:30;UUCAUUGGUAUAAAACUUUGUAUAUUGAUACA:31;UUCAUUGGUAUAAAACUUUGUAUAUUGAUACA:31;UUCAUUGGUAUAAAACUUUGUAUAUUGAUACA:31;UUCAUUGGUAUAAAACUUUGUAUAUUGAUACA:31;…	.	MYSERV16_I-int	chr5:114834015-114834016,-	33.7025	51.4045	44.807	39.8386	30.869	29.4994	33.4507	36.269	32.9724	3.81806	5.7382	6.57128	24.6817	37.7451	25.5266	22.0686	28.1602
7-qD1-9417	UCUACACAAGUAUUUGUAUUCCUGUGUGCA:29;UCUACACAAGUAUUUGUAUUCCUGUGUGCAAUC:29;UCUACACAAGUAUUUGUAUUCCUGUGUGCAAU:29;UCUACACAAGUAUUUGUAUUCCUGUGUGCA:29;UCUACACAAGUAUUUGUAUUCCUGUGUGCAA:29;UCUACACAAGUAUUUGUAUUCCUGUGUGCAA:29;UCUACACAAGUAUUUGUAUUCCUGUGUGCAA:29;UCUACACAAGUAUUUGUAUUCCUGUGUGCAA:29;UCUACACAAGUAUUUGUAUUCCUGUGUGCAA:29;UCUACACAAGUAUUUGUAUUCCUGUGUGCAA:29;UCUACACAAGUAUUUGUAUUCCUGUGUGCAAU:29;UCUACACAAGUA…	.	.	chr7:69886488-69886489,-	34.7908	36.2004	24.8255	49.5951	31.7266	27.9467	38.597	32.9108	29.4078	6.85514	7.6276	6.79278	39.9019	35.5181	40.5785	33.147	34.3741
5-qG3-23659	UGCUAGCUAGGAAUCCAGAGUAGAAAUCUGUUUU:31;UGCUAGCUAGGAAUCCAGAGUAGAAAUCUGUUU:31;UGCUAGCUAGGAAUCCAGAGUAGAAAUCUGUUUU:31;UGCUAGCUAGGAAUCCAGAGUAGAAAUCUGUUUU:31;UGCUAGCUAGGAAUCCAGAGUAGAAAUCUGUUUU:31;UGCUAGCUAGGAAUCCAGAGUAGAAAUCUGUUUU:31;UGCUAGCUAGGAAUCCAGAGUAGAAAUCUGUUUU:31;UGCUAGCUAGGAAUCCAGAGUAGAAAUCUGUUUU:31;UGCUAGCUAGGAAUCCAGAGUAGAAAUCUGUUUU:31;UGCUAGCUAGGAAUCCAGAGUAGAAAUCUGUUUU:31;UGCUAGCUAGGAAUCCAGAG…	.	.	chr5:149813752-149813753,-	165.313	160.73	195.577	158.541	171.495	150.602	198.131	167.241	132.781	33.3212	33.5194	31.3798	157.551	178.426	180.483	211.442	190.189
17-qA3.3-26735	UUGCAGAUCGACCUUGCUUCCAACUUUAGAA:26;UUGCAGAUCGACCUUGCUUCCAACUUUAGAA:26;UUGCAGAUCGACCUUGCUUCCAACUUUAGAA:30;UUGCAGAUCGACCUUGCUUCCAACUUUAGAA:30;UUGCAGAUCGACCUUGCUUCCAACUUUAGAA:30;UUGCAGAUCGACCUUGCUUCCAACUUUAGAA:30;UUGCAGAUCGACCUUGCUUCCAACUUUAGAA:30;UUGCAGAUCGACCUUGCUUCCAACUUUAGAA:30;UUGCAGAUCGACCUUGCUUCCAACUUUAGAA:30;UUGCAGAUCGACCUUGCUUCCAACUUUAGAAG:26;UUGCAGAUCGACCUUGCUUCCAACUUUAGAA:26;UUGCAGAUCGACC…	.	.	chr17:27329633-27329634,+	39.1805	46.3365	37.541	33.3344	43.7311	48.1304	32.8075	33.5825	38.3193	8.24354	8.3274	7.38346	36.6111	50.448	0	0	50.5688
17-qA3.3-27363	UUCUCCCAGAAAAUGCACUCUCUGAGUACUGAGU:30;UUCUCCCAGAAAAUGCACUCUCUGAGUACUGA:30;UUCUCCCAGAAAAUGCACUCUCUGAGUACUG:30;UUCUCCCAGAAAAUGCACUCUCUGAGUACUG:30;UUCUCCCAGAAAAUGCACUCUCUGAGUACUG:30;UUCUCCCAGAAAAUGCACUCUCUGAGUACUG:30;UUCUCCCAGAAAAUGCACUCUCUGAGUACUG:30;UUCUCCCAGAAAAUGCACUCUCUGAGUACUG:30;UUCUCCCAGAAAAUGCACUCUCUGAGUACUG:30;UUCUCCCAGAAAAUGCACUCUCUGAGUACUG:30;UUCUCCCAGAAAAUGCACUCUCUGAGUACUGAGUU:30;UUCUCC…	.	.	chr17:27301149-27301150,-	97.9116	104.981	86.5866	91.8727	103.754	87.7217	99.0657	91.3443	87.3323	26.0322	19.104	19.4923	99.1378	114.673	0	0	116.268
17-qA3.3-26735	UGCUGAUGGAUGGGGGUGGGAAGAAGAGU:25;UGCUGAUGGAUGGGGGUGGGAAGAAGAGU:25;UGCUGAUGGAUGGGGGUGGGAAGAAGAG:25;UGCUGAUGGAUGGGGGUGGGAAGAAGAGU:26;UGCUGAUGGAUGGGGGUGGGAAGAAGA:25;UGCUGAUGGAUGGGGGUGGGAAGAAGAGU:26;UGCUGAUGGAUGGGGGUGGGAAGAAGAG:25;UGCUGAUGGAUGGGGGUGGGAAGAAGAGU:26;UGCUGAUGGAUGGGGGUGGGAAGAAGAGU:26;UGCUGAUGGAUGGGGGUGGGAAGAAGAGUGU:26;UGCUGAUGGAUGGGGGUGGGAAGAAGAGUGUC:25;UGCUGAUGGAUGGGGGUGGGAAGAAGAGU:26	.	.	chr17:27334773-27334774,+	18.2272	12.3081	19.376	21.1389	21.4368	16.3022	24.4448	18.8062	11.5849	4.3387	4.19868	3.24872	14.3976	14.8361	0	0	18.6589
17-qC-935	UAAGAAGCCAACCUCAAGGAAUCACUCGCCCC:29;UAAGAAGCCAACCUCAAGGAAUCACUCGCCCCAA:29;UAAGAAGCCAACCUCAAGGAAUCACUCGCCCC:29;UAAGAAGCCAACCUCAAGGAAUCACUCGCCCC:30;UAAGAAGCCAACCUCAAGGAAUCACUCGCCCC:29;UAAGAAGCCAACCUCAAGGAAUCACUCGCCCC:29;UAAGAAGCCAACCUCAAGGAAUCACUCGCCCC:29;UAAGAAGCCAACCUCAAGGAAUCACUCGCCCC:29;UAAGAAGCCAACCUCAAGGAAUCACUCGCCCC:29;UAAGAAGCCAACCUCAAGGAAUCACUCGCCCC:29;UAAGAAGCCAACCUCAAGGAAUCACUCGCCCCA:29;…	ENSMUSG00000101012	.	chr17:49112764-49112765,-	144.009	112.945	105.963	124.394	183.499	117.221	117.721	120.225	171.1	33.4948	35.199	33.8162	162.487	156	157.55	202.792	177.8
13-qA5-464	CAUUUCAAAAAAGAAUUCUCUGUACAGUCUUU:31;CAUUUCAAAAAAGAAUUCUCUGUACAGUCUUU:29;CAUUUCAAAAAAGAAUUCUCUGUACAGUCUU:31;CAUUUCAAAAAAGAAUUCUCUGUACAGUCUU:30;CAUUUCAAAAAAGAAUUCUCUGUACAGUCUUUGUC:30;CAUUUCAAAAAAGAAUUCUCUGUACAGUCUU:30;CAUUUCAAAAAAGAAUUCUCUGUACAGUCUUU:30;CAUUUCAAAAAAGAAUUCUCUGUACAGUCUU:29;CAUUUCAAAAAAGAAUUCUCUGUACAGUCUUU:30;CAUUUCAAAAAAGAAUUCUCUGUACAGUCUUU:30;CAUUUCAAAAAAGAAUUCUCUGUACAGUCUUU:29;CAUU…	.	.	chr13:50516737-50516738,-	24.6719	34.7523	19.9815	32.5213	26.5817	27.9467	22.5149	19.4778	24.952	3.29742	4.40862	4.57774	25.9157	32.0199	24.5722	21.3474	38.5735
12-qE-23911	UGUUAAGCAAUGGAGAAGGGAUGGAUGACU:29;UGUUAAGCAAUGGAGAAGGGAUGGAUGACU:29;UGUUAAGCAAUGGAGAAGGGAUGGAUGACU:29;UGUUAAGCAAUGGAGAAGGGAUGGAUGACU:29;UGUUAAGCAAUGGAGAAGGGAUGGAUGACU:29;UGUUAAGCAAUGGAGAAGGGAUGGAUGACU:29;UGUUAAGCAAUGGAGAAGGGAUGGAUGACU:29;UGUUAAGCAAUGGAGAAGGGAUGGAUGACU:29;UGUUAAGCAAUGGAGAAGGGAUGGAUGACU:29;UGUUAAGCAAUGGAGAAGGGAUGGAUGACU:29;UGUUAAGCAAUGGAGAAGGGAUGGAUGACU:29;UGUUAAGCAAUGGAGAAGGGAUGGA…	.	.	chr12:98388235-98388236,-	60.2679	62.9887	78.1096	48.782	59.1657	38.8148	58.5389	96.0458	73.0739	8.6774	9.587	11.592	58.4131	53.7187	72.1	85.6085	52.182
6-qC3-6258	UGAUUGGGAAAGUCAUUGACUACAGAUAGGAUA:30;UGAUUGGGAAAGUCAUUGACUACAGAUAGGAUAA:30;UGAUUGGGAAAGUCAUUGACUACAGAUAGGAUA:30;UGAUUGGGAAAGUCAUUGACUACAGAUAGGAUA:30;UGAUUGGGAAAGUCAUUGACUACAGAUAGGAUA:30;UGAUUGGGAAAGUCAUUGACUACAGAUAGGAUA:30;UGAUUGGGAAAGUCAUUGACUACAGAUAGGAUA:30;UGAUUGGGAAAGUCAUUGACUACAGAUAGGAUA:30;UGAUUGGGAAAGUCAUUGACUACAGAUAGGAUA:30;UGAUUGGGAAAGUCAUUGACUACAGAUAGGAUA:30;UGAUUGGGAAAGUCAUUGACUACAGAUA…	.	.	chr6:81898036-81898037,-	198.553	176.658	233.118	199.193	194.647	227.455	209.711	229.704	193.378	34.4494	36.4584	36.4006	182.232	222.018	201.088	224.453	207.431
6-qF3-8009	UUCAUUCAACUGGUAAAUUAAAAGCACCUACU:30;UUCAUUCAACUGGUAAAUUAAAAGCACCUACUA:30;UUCAUUCAACUGGUAAAUUAAAAGCACCUACUA:30;UUCAUUCAACUGGUAAAUUAAAAGCACCUACUA:30;UUCAUUCAACUGGUAAAUUAAAAGCACCUACUAUG:30;UUCAUUCAACUGGUAAAUUAAAAGCACCUACUAUG:30;UUCAUUCAACUGGUAAAUUAAAAGCACCUACUAU:30;UUCAUUCAACUGGUAAAUUAAAAGCACCUACUA:30;UUCAUUCAACUGGUAAAUUAAAAGCACCUACUAUGUGCGUCAUGCUGCU:30;UUCAUUCAACUGGUAAAUUAAAAGCACCUACUAUG:30;UUCAUUC…	.	(TGAA)n	chr6:127786635-127786636,-	263.867	286.707	240.99	275.618	248.667	333.808	277.255	249.182	271.799	50.4158	46.8154	52.3488	234.476	243.643	83.9396	99.2884	0
7-qB5-6255	UCUGGAUUUGACUGUCAGCUUGAGUGGAUA:28;UCUGGAUUUGACUGUCAGCUUGAGUGGAUA:28;UCUGGAUUUGACUGUCAGCUUGAGUGGAUA:29;UCUGGAUUUGACUGUCAGCUUGAGUGGAUAG:28;UCUGGAUUUGACUGUCAGCUUGAGUGGAUA:28;UCUGGAUUUGACUGUCAGCUUGAGUGGAUA:29;UCUGGAUUUGACUGUCAGCUUGAGUGGAUAG:29;UCUGGAUUUGACUGUCAGCUUGAGUGGAUA:28;UCUGGAUUUGACUGUCAGCUUGAGUGGAUA:28;UCUGGAUUUGACUGUCAGCUUGAGUGGAUAG:28;UCUGGAUUUGACUGUCAGCUUGAGUGGAUAGA:28;UCUGGAUUUGACUGUCAGCU…	.	.	chr7:52908185-52908186,+	44.3637	47.0604	44.807	59.3514	35.1565	48.1304	43.1001	42.3139	51.6865	6.76838	8.74726	8.49096	40.7248	39.2188	46.8881	45.2374	44.5868
17-qC-935	CAACAUCGAAACUUGCCUCUUCCCCUGGGU:26;CAACAUCGAAACUUGCCUCUUCCCCUGGGU:26;CAACAUCGAAACUUGCCUCUUCCCCUGGG:27;CAACAUCGAAACUUGCCUCUUCCCCUGGGU:27;CAACAUCGAAACUUGCCUCUUCCCCUGGGU:25;CAACAUCGAAACUUGCCUCUUCCCCUGGGU:26;CAACAUCGAAACUUGCCUCUUCCCCUGGGU:26;CAACAUCGAAACUUGCCUCUUCCCCUGGGU:25;CAACAUCGAAACUUGCCUCUUCCCCUGGGU:27;CAACAUCGAAACUUGCCUCUUCCCCUGGGU:27;CAACAUCGAAACUUGCCUCUUCCCCUGGGU:27;CAACAUCGAAACUUGCCUCUUCCCCU…	ENSMUSG00000101012	.	chr17:49112452-49112453,-	43.0396	47.0605	35.7245	35.7734	42.8737	50.4594	32.1642	36.2691	47.2306	10.4997	9.2371	9.81998	41.1361	50.0526	50.1856	55.4717	45.7062
5-qG2-2301	UAGGAUGGUUUGGUAUUUCCCAAAGUUUGAA:29;UAGGAUGGUUUGGUAUUUCCCAAAGUUUGAAGGCU:29;UAGGAUGGUUUGGUAUUUCCCAAAGUUUGAAGG:29;UAGGAUGGUUUGGUAUUUCCCAAAGUUUGAAGGC:29;UAGGAUGGUUUGGUAUUUCCCAAAGUUUGAAGGCU:29;UAGGAUGGUUUGGUAUUUCCCAAAGUUUGAAGGC:29;UAGGAUGGUUUGGUAUUUCCCAAAGUUUGAAGGC:29;UAGGAUGGUUUGGUAUUUCCCAAAGUUUGAAGGC:29;UAGGAUGGUUUGGUAUUUCCCAAAGUUUGAAGGCU:29;UAGGAUGGUUUGGUAUUUCCCAAAGUUUGAAGGCU:29;UAGGAUGGUUUGGUAUUUC…	ENSMUSG00000097287	MER74B	chr5:143763923-143763924,+	531.809	553.866	711.463	593.514	451.888	550.394	641.997	713.291	499.042	72.5432	86.7728	88.4538	427.404	489.792	553.608	409.865	392.797
5-qF-4633	CUAAGAACCUGGAAGGGCCGUGGGGACCGU:28;CUAAGAACCUGGAAGGGCCGUGGGGACC:28;CUAAGAACCUGGAAGGGCCGUGGGGACC:28;CUAAGAACCUGGAAGGGCCGUGGGGACC:28;CUAAGAACCUGGAAGGGCCGUGGGGACCGU:27;CUAAGAACCUGGAAGGGCCGUGGGGACC:28;CUAAGAACCUGGAAGGGCCGUGGGGACCG:28;CUAAGAACCUGGAAGGGCCGUGGGGACCG:28;CUAAGAACCUGGAAGGGCCGUGGGGACCGU:28;CUAAGAACCUGGAAGGGCCGUGGGGACCGUCU:28;CUAAGAACCUGGAAGGGCCGUGGGGACCGUC:27;CUAAGAACCUGGAAGGGCCGUGGGGACCG:28	.	.	chr5:114844861-114844862,-	26.2729	14.4802	24.8255	24.391	38.5863	20.1837	20.5851	28.2092	32.0813	6.6816	5.17838	4.35624	30.852	21.8852	0	0	40.2633
19-qC2-1361	UGAAUCUGUAGGUCAGAGGGCAGGAAUCCACU:30;UGAAUCUGUAGGUCAGAGGGCAGGAAUCCACU:30;UGAAUCUGUAGGUCAGAGGGCAGGAAUCCACU:27;UGAAUCUGUAGGUCAGAGGGCAGGAAUCCACUU:29;UGAAUCUGUAGGUCAGAGGGCAGGAAUCCACU:30;UGAAUCUGUAGGUCAGAGGGCAGGAAUCCACU:27;UGAAUCUGUAGGUCAGAGGGCAGGAAUCCACU:30;UGAAUCUGUAGGUCAGAGGGCAGGAAUCCACUU:30;UGAAUCUGUAGGUCAGAGGGCAGGAAUCCACU:28;UGAAUCUGUAGGUCAGAGGGCAGGAAUCCACU:28;UGAAUCUGUAGGUCAGAGGGCAGGAAUCCACU:28;U…	.	.	chr19:37259843-37259844,-	18.8176	23.8923	19.9815	17.8867	18.0069	11.6444	27.0179	18.8062	20.4964	2.86354	3.21898	3.91324	18.0999	21.9774	21.6896	19.1631	19.9486
10-qC1-2617	UGAGUAUGGAUGGGCGUUGUGCAGCCUCUUUUU:30;UGAGUAUGGAUGGGCGUUGUGCAGCCUCUUUUUC:30;UGAGUAUGGAUGGGCGUUGUGCAGCCUCUUUU:30;UGAGUAUGGAUGGGCGUUGUGCAGCCUCUUUUU:30;UGAGUAUGGAUGGGCGUUGUGCAGCCUCUUUUU:30;UGAGUAUGGAUGGGCGUUGUGCAGCCUCUUUUU:30;UGAGUAUGGAUGGGCGUUGUGCAGCCUCUUUUU:30;UGAGUAUGGAUGGGCGUUGUGCAGCCUCUUUUU:30;UGAGUAUGGAUGGGCGUUGUGCAGCCUCUUUUU:30;UGAGUAUGGAUGGGCGUUGUGCAGCCUCUUUUUCCUUAAUGUGACCUGU:30;UGAGUAUGGAUGG…	.	.	chr10:85764000-85764001,+	192.508	183.174	204.659	183.745	172.352	222.797	221.933	239.779	178.229	38.007	34.779	34.3332	167.835	191.797	231.875	266.92	212.163
15-qD3-14639	UAUAUCGCAGAUCCAAAUUGCCUCCCGUAAAA:30;UAUAUCGCAGAUCCAAAUUGCCUCCCGUAAAACUU:30;UAUAUCGCAGAUCCAAAUUGCCUCCCGUAAAAC:30;UAUAUCGCAGAUCCAAAUUGCCUCCCGUAAAACUU:30;UAUAUCGCAGAUCCAAAUUGCCUCCCGUAAAAC:30;UAUAUCGCAGAUCCAAAUUGCCUCCCGUAAAAC:30;UAUAUCGCAGAUCCAAAUUGCCUCCCGUAAAACUU:30;UAUAUCGCAGAUCCAAAUUGCCUCCCGUAAAA:29;UAUAUCGCAGAUCCAAAUUGCCUCCCGUAAAAC:30;UAUAUCGCAGAUCCAAAUUGCCUCCCGUAAAACU:30;UAUAUCGCAGAUCCAAAUUGCCUC…	.	.	chr15:74637921-74637922,+	468.251	430.785	419.007	495.95	467.323	537.974	465.738	466.796	449.137	97.1002	92.301	95.4682	461.957	566.639	616.726	629.85	559.918
15-qD1-17920	UAACUGACUGCAGGCAAACAUUUUCCUCUUGU:30;UAACUGACUGCAGGCAAACAUUUUCCUCUUG:30;UAACUGACUGCAGGCAAACAUUUUCCUCUUG:30;UAACUGACUGCAGGCAAACAUUUUCCUCUUGU:30;UAACUGACUGCAGGCAAACAUUUUCCUCUUGUU:28;UAACUGACUGCAGGCAAACAUUUUCCUCUUGU:28;UAACUGACUGCAGGCAAACAUUUUCCUCUUGU:30;UAACUGACUGCAGGCAAACAUUUUCCUCUUG:30;UAACUGACUGCAGGCAAACAUUUUCCUCUU:30;UAACUGACUGCAGGCAAACAUUUUCCUCUUGU:28;UAACUGACUGCAGGCAAACAUUUUCCUCUUGU:30;UAACUGA…	.	.	chr15:59254079-59254080,-	17.1887	23.8922	12.7155	18.6998	16.292	22.5126	19.9418	17.4629	10.6937	2.25612	2.93908	3.91324	18.5112	25.704	17.4354	21.3543	17.279
6-qF3-28913	UGGAGUCGAAUGCAGGGUUGAUCCAGAGCAG:27;UGGAGUCGAAUGCAGGGUUGAUCCAGAGCAG:29;UGGAGUCGAAUGCAGGGUUGAUCCAGAGCAGAGA:29;UGGAGUCGAAUGCAGGGUUGAUCCAGAGCAG:27;UGGAGUCGAAUGCAGGGUUGAUCCAGAGCAG:29;UGGAGUCGAAUGCAGGGUUGAUCCAGAGCAGAGA:29;UGGAGUCGAAUGCAGGGUUGAUCCAGAGCAGA:29;UGGAGUCGAAUGCAGGGUUGAUCCAGAGCAG:29;UGGAGUCGAAUGCAGGGUUGAUCCAGAGCAG:27;UGGAGUCGAAUGCAGGGUUGAUCCAGAGCAGA:29;UGGAGUCGAAUGCAGGGUUGAUCCAGAGCAGA:27;UGGAG…	.	.	chr6:127806929-127806930,+	197.678	178.83	176.201	152.85	230.66	135.076	182.693	165.226	239.718	46.3374	45.5558	47.2542	215.141	201.849	185.656	300.276	0
2-qE1-35981	UAGGGCUGAAAAUCUUUACCCUCAGUGACCAUU:30;UAGGGCUGAAAAUCUUUACCCUCAGUGACCAUUU:30;UAGGGCUGAAAAUCUUUACCCUCAGUGACCAUUUU:30;UAGGGCUGAAAAUCUUUACCCUCAGUGACCAU:30;UAGGGCUGAAAAUCUUUACCCUCAGUGACCAUU:30;UAGGGCUGAAAAUCUUUACCCUCAGUGACCAUU:30;UAGGGCUGAAAAUCUUUACCCUCAGUGACCAUUU:30;UAGGGCUGAAAAUCUUUACCCUCAGUGACCAUU:30;UAGGGCUGAAAAUCUUUACCCUCAGUGACCAUU:30;UAGGGCUGAAAAUCUUUACCCUCAGUGACCAUU:30;UAGGGCUGAAAAUCUUUACCCUCAGU…	.	.	chr2:92559757-92559758,+	150.669	167.246	167.118	174.802	158.633	166.904	160.821	158.509	119.414	19.8713	30.1606	28.5002	141.919	16.166	143.327	13.9827	145.217
17-qA3.3-27363	UUGAAAAAUAGACUUAAAUCGCUCUGAAAUA:30;UUGAAAAAUAGACUUAAAUCGCUCUGAAAUA:30;UUGAAAAAUAGACUUAAAUCGCUCUGAAAUAG:30;UUGAAAAAUAGACUUAAAUCGCUCUGAAAUA:30;UUGAAAAAUAGACUUAAAUCGCUCUGAAAUA:30;UUGAAAAAUAGACUUAAAUCGCUCUGAAAUA:30;UUGAAAAAUAGACUUAAAUCGCUCUGAAAUA:30;UUGAAAAAUAGACUUAAAUCGCUCUGAAAUA:30;UUGAAAAAUAGACUUAAAUCGCUCUGAAAUA:26;UUGAAAAAUAGACUUAAAUCGCUCUGAAAUA:30;UUGAAAAAUAGACUUAAAUCGCUCUGAAAUA:30;UUGAAAAAUAGAC…	.	Charlie8	chr17:27301240-27301241,-	82.361	58.6446	94.4581	77.2382	84.89	96.2608	99.709	106.792	65.9448	16.7474	14.5555	14.7669	74.045	92.7535	0	0	95.4582
14-qA3-19970	UUUGGUUCAAUAUGAAGUCAAGGGUAUCUAGG:28;UUUGGUUCAAUAUGAAGUCAAGGGUAUCUAG:28;UUUGGUUCAAUAUGAAGUCAAGGGUAUCUA:29;UUUGGUUCAAUAUGAAGUCAAGGGUAUCUAG:28;UUUGGUUCAAUAUGAAGUCAAGGGUAUCUAG:29;UUUGGUUCAAUAUGAAGUCAAGGGUAUCUAGGA:28;UUUGGUUCAAUAUGAAGUCAAGGGUAUCUAGG:28;UUUGGUUCAAUAUGAAGUCAAGGGUAUCUAG:28;UUUGGUUCAAUAUGAAGUCAAGGGUAUCUAGG:30;UUUGGUUCAAUAUGAAGUCAAGGGUAUCUAG:30;UUUGGUUCAAUAUGAAGUCAAGGGUAUCUAGG:28;UUUGGUUCA…	.	.	chr14:24095699-24095700,+	22.9022	18.8242	21.798	17.0737	28.2966	22.5126	25.0881	27.5376	15.1495	6.07418	4.26866	4.43008	24.6816	23.5493	36.2622	30.8826	26.4983
13-qB1-1517	UCAAAUUAAUGCCUUGACUACUGUGUCUCUG:30;UCAAAUUAAUGCCUUGACUACUGUGUCUCUG:31;UCAAAUUAAUGCCUUGACUACUGUGUCUCUGC:30;UCAAAUUAAUGCCUUGACUACUGUGUCUCUGC:30;UCAAAUUAAUGCCUUGACUACUGUGUCUCUGC:31;UCAAAUUAAUGCCUUGACUACUGUGUCUCUG:30;UCAAAUUAAUGCCUUGACUACUGUGUCUCUGC:31;UCAAAUUAAUGCCUUGACUACUGUGUCUCUG:30;UCAAAUUAAUGCCUUGACUACUGUGUCUCUGC:31;UCAAAUUAAUGCCUUGACUACUGUGUCUCUGC:30;UCAAAUUAAUGCCUUGACUACUGUGUCUCUGC:30;UCAAAUU…	ENSMUSG00000107008	.	chr13:53402335-53402336,+	18.3974	15.9282	18.165	18.6998	22.2943	18.6311	15.4388	18.1345	14.2583	3.81806	3.4989	4.57774	19.7453	21.5567	0	23.4663	22.1772
15-qD1-4001	UAUGGACAAAAUGUUAGGGGUGACAAGUGU:28;UAUGGACAAAAUGUUAGGGGUGACAAGUGU:28;UAUGGACAAAAUGUUAGGGGUGACAAGUGU:28;UAUGGACAAAAUGUUAGGGGUGACAAGUGU:28;UAUGGACAAAAUGUUAGGGGUGACAAGUGU:30;UAUGGACAAAAUGUUAGGGGUGACAAGUGU:30;UAUGGACAAAAUGUUAGGGGUGACAAGUGU:28;UAUGGACAAAAUGUUAGGGGUGACAAGUGU:27;UAUGGACAAAAUGUUAGGGGUGACAAGUGUC:28;UAUGGACAAAAUGUUAGGGGUGACAAGUGU:30;UAUGGACAAAAUGUUAGGGGUGACAAGUGUC:28;UAUGGACAAAAUGUUAGGGGUGA…	.	.	chr15:59278836-59278837,+	20.9554	18.8242	24.22	23.578	24.8668	18.6311	14.1522	24.851	24.0609	3.81806	3.4989	4.0609	21.3907	20.2324	26.1912	31.5255	26.8059
17-qA3.3-27363	UUCCAUUGGCACGAUGAUCUCUGCGGCCGGC:30;UUCCAUUGGCACGAUGAUCUCUGCGGCCGGC:30;UUCCAUUGGCACGAUGAUCUCUGCGGCCGGC:30;UUCCAUUGGCACGAUGAUCUCUGCGGCCGGC:30;UUCCAUUGGCACGAUGAUCUCUGCGGCCGGC:30;UUCCAUUGGCACGAUGAUCUCUGCGGCCGGC:30;UUCCAUUGGCACGAUGAUCUCUGCGGCCGGC:30;UUCCAUUGGCACGAUGAUCUCUGCGGCCGGC:30;UUCCAUUGGCACGAUGAUCUCUGCGGCCGGC:30;UUCCAUUGGCACGAUGAUCUCUGCGGCCGGC:30;UUCCAUUGGCACGAUGAUCUCUGCGGCCGGC:30;UUCCAUUGGCACGA…	.	.	chr17:27320161-27320162,-	72.0632	49.2325	72.0545	52.8472	84.0324	66.7616	72.0478	66.4932	73.965	16.3135	16.8647	16.2436	80.2153	70.0342	0	0	78.7007
14-qA3-19970	UGCUCUACAAGAAUUGCUGAAAACUGUCUGAGGGU:30;UGCUCUACAAGAAUUGCUGAAAACUGUCUGAGG:30;UGCUCUACAAGAAUUGCUGAAAACUGUCUGAGGGU:30;UGCUCUACAAGAAUUGCUGAAAACUGUCUGAGGGU:30;UGCUCUACAAGAAUUGCUGAAAACUGUCUGAGG:30;UGCUCUACAAGAAUUGCUGAAAACUGUCUGAGG:30;UGCUCUACAAGAAUUGCUGAAAACUGUCUGAGGGUGGGGAUCACCUCU:30;UGCUCUACAAGAAUUGCUGAAAACUGUCUGAGG:30;UGCUCUACAAGAAUUGCUGAAAACUGUCUGAGGG:30;UGCUCUACAAGAAUUGCUGAAAACUGUCUGAGG:30;UGCUCUA…	.	.	chr14:24090413-24090414,+	582.29	605.994	544.345	571.562	604.519	629.577	591.178	594.408	557.858	119.054	108.396	114.813	576.727	599.278	522.579	213.161	645.29
15-qD1-17920	UUAAGCUUAACUAUGUACAGAUGUGCUGGCAC:29;UUAAGCUUAACUAUGUACAGAUGUGCUGGCACU:30;UUAAGCUUAACUAUGUACAGAUGUGCUGGCACU:30;UUAAGCUUAACUAUGUACAGAUGUGCUGGCACUAAACAGCAGUGACAG:30;UUAAGCUUAACUAUGUACAGAUGUGCUGGCA:30;UUAAGCUUAACUAUGUACAGAUGUGCUGGCA:30;UUAAGCUUAACUAUGUACAGAUGUGCUGGCAC:30;UUAAGCUUAACUAUGUACAGAUGUGCUGGCAC:30;UUAAGCUUAACUAUGUACAGAUGUGCUGGCACU:29;UUAAGCUUAACUAUGUACAGAUGUGCUGGCA:30;UUAAGCUUAACUAUGUACAGAUG…	.	.	chr15:59260868-59260869,-	63.1557	61.5406	61.1555	50.408	61.738	64.4326	64.9717	60.4484	87.3323	12.0616	12.9459	12.478	58.4131	65.2333	70.6772	73.4289	59.8133
9-qC-31469	UGAAGAGAGAAGGUUUACCUAUCUGGGCCCUG:26;UGAAGAGAGAAGGUUUACCUAUCUGGGCCCU:26;UGAAGAGAGAAGGUUUACCUAUCUGGGCCCU:26;UGAAGAGAGAAGGUUUACCUAUCUGGGCCCUG:28;UGAAGAGAGAAGGUUUACCUAUCUGGGCCCUG:26;UGAAGAGAGAAGGUUUACCUAUCUGGGCCCUG:26;UGAAGAGAGAAGGUUUACCUAUCUGGGCCCUG:26;UGAAGAGAGAAGGUUUACCUAUCUGGGCCCUG:26;UGAAGAGAGAAGGUUUACCUAUCUGGGCCCUG:26;UGAAGAGAGAAGGUUUACCUAUCUGGGCCCUGG:26;UGAAGAGAGAAGGUUUACCUAUCUGGGCCCUGG:26;UGA…	.	.	chr9:67712556-67712557,-	356.602	275.123	363.301	337.409	361.854	344.676	353.163	376.795	348.438	81.7412	73.407	71.6196	384.622	0	434.911	0	360.666
7-qD2-24830	UAGAAUAGAGUGUCACAGCAUGUCCCUGGCC:27;UAGAAUAGAGUGUCACAGCAUGUCCCUGGC:30;UAGAAUAGAGUGUCACAGCAUGUCCCUGGC:26;UAGAAUAGAGUGUCACAGCAUGUCCCUGGCC:30;UAGAAUAGAGUGUCACAGCAUGUCCCUGGCC:26;UAGAAUAGAGUGUCACAGCAUGUCCCUGGC:30;UAGAAUAGAGUGUCACAGCAUGUCCCUGGCCUGC:30;UAGAAUAGAGUGUCACAGCAUGUCCCUGGCC:30;UAGAAUAGAGUGUCACAGCAUGUCCCUGGCCU:29;UAGAAUAGAGUGUCACAGCAUGUCCCUGGC:30;UAGAAUAGAGUGUCACAGCAUGUCCCUGGC:30;UAGAAUAGAGUGUCA…	.	.	chr7:73806878-73806879,-	38.0028	36.9244	29.064	39.0255	39.4438	48.1304	31.5209	33.5825	40.9927	8.15676	7.41768	8.49098	37.0225	46.6338	46.565	47.2519	33.8167
7-qD1-19431	UAGAUUCUGCUCCGGCGCGUGUCUGAGAAUA:30;UAGAUUCUGCUCCGGCGCGUGUCUGAGAAU:30;UAGAUUCUGCUCCGGCGCGUGUCUGAGAAU:30;UAGAUUCUGCUCCGGCGCGUGUCUGAGAAU:30;UAGAUUCUGCUCCGGCGCGUGUCUGAGAAUA:30;UAGAUUCUGCUCCGGCGCGUGUCUGAGAAUA:30;UAGAUUCUGCUCCGGCGCGUGUCUGAGAAUA:30;UAGAUUCUGCUCCGGCGCGUGUCUGAGAAUAA:30;UAGAUUCUGCUCCGGCGCGUGUCUGAGAAU:30;UAGAUUCUGCUCCGGCGCGUGUCUGAGAAUA:30;UAGAUUCUGCUCCGGCGCGUGUCUGAGAAUAA:30;UAGAUUCUGCUCCGGC…	.	.	chr7:73119680-73119681,+	26.4405	32.5804	32.0915	24.391	24.8667	17.8549	28.3044	32.2392	23.1698	4.42548	4.61856	5.38994	29.618	26.3951	28.1463	25.8708	33.4213
15-qE1-8387	UGCUGAGGGUAUACGACGCCGAUACGAUAGU:29;UGCUGAGGGUAUACGACGCCGAUACGAUAGU:29;UGCUGAGGGUAUACGACGCCGAUACGAUAGU:29;UGCUGAGGGUAUACGACGCCGAUACGAUAGUG:29;UGCUGAGGGUAUACGACGCCGAUACGAUAGU:29;UGCUGAGGGUAUACGACGCCGAUACGAUAGU:29;UGCUGAGGGUAUACGACGCCGAUACGAUAGU:29;UGCUGAGGGUAUACGACGCCGAUACGAUAGU:25;UGCUGAGGGUAUACGACGCCGAUACGAUAGU:25;UGCUGAGGGUAUACGACGCCGAUACGAUAGU:25;UGCUGAGGGUAUACGACGCCGAUACGAUAGU:25;UGCUGAGGGUAUA…	.	.	chr15:78656716-78656717,-	64.5066	42.7165	55.1005	59.3514	61.7381	65.9853	65.615	79.9262	59.7068	16.4003	14.2755	14.8408	56.3564	68.2061	78.3562	78.3127	67.1186
15-qD1-17920	UUCACUCUGUGUGUGCCAAAUUCAAAGGAAAG:30;UUCACUCUGUGUGUGCCAAAUUCAAAGGAAAG:30;UUCACUCUGUGUGUGCCAAAUUCAAAGGAAAG:29;UUCACUCUGUGUGUGCCAAAUUCAAAGGAAAGC:29;UUCACUCUGUGUGUGCCAAAUUCAAAGGAAAG:29;UUCACUCUGUGUGUGCCAAAUUCAAAGGAAAG:29;UUCACUCUGUGUGUGCCAAAUUCAAAGGAAA:29;UUCACUCUGUGUGUGCCAAAUUCAAAGGAAAG:29;UUCACUCUGUGUGUGCCAAAUUCAAAGGAAAGC:29;UUCACUCUGUGUGUGCCAAAUUCAAAGGAAAGC:29;UUCACUCUGUGUGUGCCAAAUUCAAAGGAAAGC:29;…	.	.	chr15:59268181-59268182,-	30.0073	32.5803	29.6695	30.0822	25.7242	36.486	28.3045	26.866	29.4078	5.98742	5.80818	5.9806	32.0861	37.8276	29.7099	33.9692	28.8103
18-qE1-36451	UACAUCUAACUCUCCUGGAGAACAGACCCAGCC:32;UACAUCUAACUCUCCUGGAGAACAGACCCAGCCU:30;UACAUCUAACUCUCCUGGAGAACAGACCCAGCC:29;UACAUCUAACUCUCCUGGAGAACAGACCCAGC:32;UACAUCUAACUCUCCUGGAGAACAGACCCAGCC:32;UACAUCUAACUCUCCUGGAGAACAGACCCAGC:29;UACAUCUAACUCUCCUGGAGAACAGACCCAGCC:32;UACAUCUAACUCUCCUGGAGAACAGACCCAGCC:32;UACAUCUAACUCUCCUGGAGAACAGACCCAGCC:28;UACAUCUAACUCUCCUGGAGAACAGACCCAGCC:32;UACAUCUAACUCUCCUGGAGAACAGACCCA…	.	.	chr18:67060457-67060458,-	47.2483	37.6484	39.963	46.3429	53.1634	62.8802	35.3806	36.9407	45.4484	12.1484	10.9866	9.08164	48.1293	44.8789	47.0642	47.4067	46.732
5-qG3-23659	GUGUCAUGCCAAUACAUGCUUGGGUCUUGUAU:30;GUGUCAUGCCAAUACAUGCUUGGGUCUUGUA:30;GUGUCAUGCCAAUACAUGCUUGGGUCUUGUA:30;GUGUCAUGCCAAUACAUGCUUGGGUCUUGU:30;GUGUCAUGCCAAUACAUGCUUGGGUCUUGUA:30;GUGUCAUGCCAAUACAUGCUUGGGUCUUGUA:30;GUGUCAUGCCAAUACAUGCUUGGGUCUUGUA:30;GUGUCAUGCCAAUACAUGCUUGGGUCUUGU:30;GUGUCAUGCCAAUACAUGCUUGGGUCUUGUA:30;GUGUCAUGCCAAUACAUGCUUGGGUCUUGUA:30;GUGUCAUGCCAAUACAUGCUUGGGUCUUGUA:30;GUGUCAUGCCAAUAC…	.	.	chr5:149801128-149801129,-	15.8561	15.2042	15.1375	19.5128	14.577	10.0919	15.4388	20.1495	13.3672	3.21064	3.91876	2.3627	19.3339	0	29.9625	25.0146	16.1839
.	UACAUUUUCCGUCUAAGAGUGUGCUCUCUAA:30;UACAUUUUCCGUCUAAGAGUGUGCUCUCUAAA:30;UACAUUUUCCGUCUAAGAGUGUGCUCUCUAAA:30;UACAUUUUCCGUCUAAGAGUGUGCUCUCUAA:30;UACAUUUUCCGUCUAAGAGUGUGCUCUCUAAA:30;UACAUUUUCCGUCUAAGAGUGUGCUCUCUAA:30;UACAUUUUCCGUCUAAGAGUGUGCUCUCUAA:30;UACAUUUUCCGUCUAAGAGUGUGCUCUCUAAA:30;UACAUUUUCCGUCUAAGAGUGUGCUCUCUAAAC:30;UACAUUUUCCGUCUAAGAGUGUGCUCUCUAA:30;UACAUUUUCCGUCUAAGAGUGUGCUCUCUAA:30;UACAUUUU…	.	Lx2B2	chr2:151252974-151252975,-	28.7707	35.4763	23.6145	28.4562	25.7242	34.1571	28.9478	24.1794	27.6255	6.16096	5.80818	5.68526	28.7952	30.2849	27.5358	29.5506	25.2109
15-qE1-8387	UGAUAGCCUGUCUUUGAUUCCAGGGCCCCUGC:26;UGAUAGCCUGUCUUUGAUUCCAGGGCCCCUGC:26;UGAUAGCCUGUCUUUGAUUCCAGGGCCCCUGC:26;UGAUAGCCUGUCUUUGAUUCCAGGGCCCCUGC:26;UGAUAGCCUGUCUUUGAUUCCAGGGCCCCUGCC:26;UGAUAGCCUGUCUUUGAUUCCAGGGCCCCUGCCAG:26;UGAUAGCCUGUCUUUGAUUCCAGGGCCCCUGC:26;UGAUAGCCUGUCUUUGAUUCCAGGGCCCCUGCCA:26;UGAUAGCCUGUCUUUGAUUCCAGGGCCCCUGC:26;UGAUAGCCUGUCUUUGAUUCCAGGGCCCCUGC:26;UGAUAGCCUGUCUUUGAUUCCAGGGCCCCUGC:…	.	.	chr15:78664885-78664886,-	121.461	115.841	108.385	126.833	120.046	111.787	120.294	100.076	122.978	25.772	25.262	25.03	150.969	129.629	118.057	128.272	135.197
2-qE1-35981	UGCAUUGAAUGAAUUGUUAUUUAUGUGGCCAU:30;UGCAUUGAAUGAAUUGUUAUUUAUGUGGCCA:30;UGCAUUGAAUGAAUUGUUAUUUAUGUGGCCAU:30;UGCAUUGAAUGAAUUGUUAUUUAUGUGGCCAU:30;UGCAUUGAAUGAAUUGUUAUUUAUGUGGCCAUU:30;UGCAUUGAAUGAAUUGUUAUUUAUGUGGCCAU:30;UGCAUUGAAUGAAUUGUUAUUUAUGUGGCCAU:30;UGCAUUGAAUGAAUUGUUAUUUAUGUGGCCAU:30;UGCAUUGAAUGAAUUGUUAUUUAUGUGGCCA:30;UGCAUUGAAUGAAUUGUUAUUUAUGUGGCCAU:30;UGCAUUGAAUGAAUUGUUAUUUAUGUGGCCAU:30;UGCA…	.	.	chr2:92570931-92570932,+	77.7144	91.225	67.8161	92.6858	78.8875	82.2875	72.0477	57.0902	75.7474	14.1442	15.4652	16.3174	85.1515	85.3724	99.7245	98.4322	99.6545
17-qA3.3-26735	ACAACCAAAUUAUACUCUUUUGAUUUCCAGA:30;ACAACCAAAUUAUACUCUUUUGAUUUCCAGA:31;ACAACCAAAUUAUACUCUUUUGAUUUCCAGAC:30;ACAACCAAAUUAUACUCUUUUGAUUUCCAGA:30;ACAACCAAAUUAUACUCUUUUGAUUUCCAGAC:30;ACAACCAAAUUAUACUCUUUUGAUUUCCAGAC:30;ACAACCAAAUUAUACUCUUUUGAUUUCCAGAC:30;ACAACCAAAUUAUACUCUUUUGAUUUCCAGA:28;ACAACCAAAUUAUACUCUUUUGAUUUCCAGAC:30;ACAACCAAAUUAUACUCUUUUGAUUUCCAGACGC:30;ACAACCAAAUUAUACUCUUUUGAUUUCCAGAC:30;ACAAC…	.	.	chr17:27335708-27335709,+	26.1096	26.7883	19.9815	26.8301	24.8668	32.6044	27.0179	23.5077	24.9521	4.3387	4.68852	5.16842	35.7883	23.6616	0	0	28.0756
7-qD1-9417	UUCUCCAUCAAACUGUAGAGAUCUACCUCCAC:30;UUCUCCAUCAAACUGUAGAGAUCUACCUCCAC:30;UUCUCCAUCAAACUGUAGAGAUCUACCUCCAC:30;UUCUCCAUCAAACUGUAGAGAUCUACCUCCAC:30;UUCUCCAUCAAACUGUAGAGAUCUACCUCCAC:30;UUCUCCAUCAAACUGUAGAGAUCUACCUCCAC:30;UUCUCCAUCAAACUGUAGAGAUCUACCUCCAC:30;UUCUCCAUCAAACUGUAGAGAUCUACCUCCAC:30;UUCUCCAUCAAACUGUAGAGAUCUACCUCCAC:30;UUCUCCAUCAAACUGUAGAGAUCUACCUCCACAA:30;UUCUCCAUCAAACUGUAGAGAUCUACCUCCACAA:30…	.	.	chr7:69905469-69905470,-	60.315	50.6805	54.495	67.4817	57.4507	65.209	62.3984	55.7469	61.489	12.0616	12.2461	13.3641	60.47	67.7774	52.3288	51.4583	61.1211
15-qD3-14639	UGAUUCAGGCUUACCCGUAGAGGUGGACAGAA:30;UGAUUCAGGCUUACCCGUAGAGGUGGACAGAA:30;UGAUUCAGGCUUACCCGUAGAGGUGGACAGAA:31;UGAUUCAGGCUUACCCGUAGAGGUGGACAGAA:31;UGAUUCAGGCUUACCCGUAGAGGUGGACAGAA:30;UGAUUCAGGCUUACCCGUAGAGGUGGACAGAA:30;UGAUUCAGGCUUACCCGUAGAGGUGGACAGAAG:31;UGAUUCAGGCUUACCCGUAGAGGUGGACAGAA:31;UGAUUCAGGCUUACCCGUAGAGGUGGACAGAAG:30;UGAUUCAGGCUUACCCGUAGAGGUGGACAGAA:30;UGAUUCAGGCUUACCCGUAGAGGUGGACAGAA:30;U…	.	.	chr15:74643542-74643543,+	94.5251	87.605	105.357	81.3033	120.046	86.9453	91.9896	101.419	100.699	18.049	17.0047	17.6465	95.4357	99.3402	95.1895	107.413	100.432
17-qA3.3-26735	UAUAACGUACGUAUGUUUGAAAUGUGACUAGACUC:30;UAUAACGUACGUAUGUUUGAAAUGUGACUAGACUC:30;UAUAACGUACGUAUGUUUGAAAUGUGACUAGACUC:30;UAUAACGUACGUAUGUUUGAAAUGUGACUAGACUC:30;UAUAACGUACGUAUGUUUGAAAUGUGACUAGACUC:30;UAUAACGUACGUAUGUUUGAAAUGUGACUAGACUC:30;UAUAACGUACGUAUGUUUGAAAUGUGACUAGACUC:30;UAUAACGUACGUAUGUUUGAAAUGUGACUAGACUC:30;UAUAACGUACGUAUGUUUGAAAUGUGACUAGACUC:30;UAUAACGUACGUAUGUUUGAAAUGUGACUAGACUC:30;UAUAACGUA…	.	.	chr17:27341147-27341148,+	244.684	265.71	243.411	236.592	240.95	277.138	253.454	248.51	236.154	51.8908	43.3864	45.2606	231.595	250.712	0	0	321.198
18-qE1-36451	UCAGUGCUGGAAACGGCUUCUCUUGAACCCU:25;UCAGUGCUGGAAACGGCUUCUCUUGAACCCUU:25;UCAGUGCUGGAAACGGCUUCUCUUGAACCCUU:25;UCAGUGCUGGAAACGGCUUCUCUUGAACCC:25;UCAGUGCUGGAAACGGCUUCUCUUGAACCC:25;UCAGUGCUGGAAACGGCUUCUCUUGAACCCU:25;UCAGUGCUGGAAACGGCUUCUCUUGAACCCU:25;UCAGUGCUGGAAACGGCUUCUCUUGAACCC:25;UCAGUGCUGGAAACGGCUUCUCUUGAACCCUU:25;UCAGUGCUGGAAACGGCUUCUCUUGAACCCU:25;UCAGUGCUGGAAACGGCUUCUCUUGAACCCU:25;UCAGUGCUGGAAAC…	.	.	chr18:67060728-67060729,-	22.0307	14.4802	19.9815	25.2041	20.5793	16.3023	14.7955	23.5077	16.0406	6.59484	5.3883	5.61142	25.5043	24.3999	32.1779	30.0579	31.3669
17-qA3.3-27363	UGGCUAAAUGUUUUCGGAUUAAGCCGAGCCA:29;UGGCUAAAUGUUUUCGGAUUAAGCCGAGCCA:30;UGGCUAAAUGUUUUCGGAUUAAGCCGAGCCAUC:30;UGGCUAAAUGUUUUCGGAUUAAGCCGAGCC:30;UGGCUAAAUGUUUUCGGAUUAAGCCGAGCCA:29;UGGCUAAAUGUUUUCGGAUUAAGCCGAGCC:30;UGGCUAAAUGUUUUCGGAUUAAGCCGAGCC:30;UGGCUAAAUGUUUUCGGAUUAAGCCGAGCCA:30;UGGCUAAAUGUUUUCGGAUUAAGCCGAGCCAUC:29;UGGCUAAAUGUUUUCGGAUUAAGCCGAGCC:29;UGGCUAAAUGUUUUCGGAUUAAGCCGAGCC:30;UGGCUAAAUGUUUUC…	.	.	chr17:27303842-27303843,-	30.8246	32.5803	28.4585	24.391	36.0139	29.4993	25.7313	28.2093	27.6255	6.4213	5.80818	7.67878	37.8451	30.7397	0	0	34.8147
15-qD1-17920	UAGUGUCCUCAAUAACCGGAACCCUAGGAGA:29;UAGUGUCCUCAAUAACCGGAACCCUAGGAGACU:28;UAGUGUCCUCAAUAACCGGAACCCUAGGAGA:29;UAGUGUCCUCAAUAACCGGAACCCUAGGAGA:27;UAGUGUCCUCAAUAACCGGAACCCUAGGAGA:29;UAGUGUCCUCAAUAACCGGAACCCUAGGAGAC:29;UAGUGUCCUCAAUAACCGGAACCCUAGGAGA:29;UAGUGUCCUCAAUAACCGGAACCCUAGGAGA:29;UAGUGUCCUCAAUAACCGGAACCCUAGGAGA:28;UAGUGUCCUCAAUAACCGGAACCCUAGGAGACU:28;UAGUGUCCUCAAUAACCGGAACCCUAGGAGACU:29;UAGUGUC…	.	.	chr15:59271369-59271370,-	114.699	117.289	89.0085	88.6205	128.621	104.024	96.4926	94.0309	145.257	28.1148	24.8422	25.5468	120.528	126.37	146.715	171.341	154.17
17-qA3.3-27363	UUCAAACCUAUUCUUCCACAUCACCGAGAGCCC:27;UUCAAACCUAUUCUUCCACAUCACCGAGAGCCC:27;UUCAAACCUAUUCUUCCACAUCACCGAGAGCC:27;UUCAAACCUAUUCUUCCACAUCACCGAGAGCC:27;UUCAAACCUAUUCUUCCACAUCACCGAGAGCCC:27;UUCAAACCUAUUCUUCCACAUCACCGAGAGCCC:27;UUCAAACCUAUUCUUCCACAUCACCGAGAGCCC:27;UUCAAACCUAUUCUUCCACAUCACCGAGAGCCC:27;UUCAAACCUAUUCUUCCACAUCACCGAGAGCCC:27;UUCAAACCUAUUCUUCCACAUCACCGAGAGCCC:27;UUCAAACCUAUUCUUCCACAUCACCGAGAGC…	.	.	chr17:27307816-27307817,-	47.3426	36.9244	36.9355	38.2126	49.7334	52.012	36.0238	40.9706	57.9245	11.8881	10.4967	11.3705	50.5974	45.6981	0	0	47.1935
9-qC-10667	UUGGAGAUGAAUAUCACUGUGGAUAAAUAUA:30;UUGGAGAUGAAUAUCACUGUGGAUAAAUAUA:30;UUGGAGAUGAAUAUCACUGUGGAUAAAUAUA:29;UUGGAGAUGAAUAUCACUGUGGAUAAAUAU:30;UUGGAGAUGAAUAUCACUGUGGAUAAAUAUA:29;UUGGAGAUGAAUAUCACUGUGGAUAAAUAUA:30;UUGGAGAUGAAUAUCACUGUGGAUAAAUAUA:30;UUGGAGAUGAAUAUCACUGUGGAUAAAUAU:30;UUGGAGAUGAAUAUCACUGUGGAUAAAUAU:30;UUGGAGAUGAAUAUCACUGUGGAUAAAUAUA:29;UUGGAGAUGAAUAUCACUGUGGAUAAAUAUA:29;UUGGAGAUGAAUAUCAC…	.	.	chr9:67749781-67749782,+	18.2351	14.4802	21.1925	14.6346	17.1495	24.0652	24.4448	23.5077	21.3875	2.77678	3.4989	2.43654	14.3976	0	21.2818	0	17.4686
.	UAAUUUGGGCUGGGACUGAAGGAAUUUUG:29;UAAUUUGGGCUGGGACUGAAGGAAUUUUGGG:29;UAAUUUGGGCUGGGACUGAAGGAAUUUUGGGA:28;UAAUUUGGGCUGGGACUGAAGGAAUUUUG:29;UAAUUUGGGCUGGGACUGAAGGAAUUUUGG:28;UAAUUUGGGCUGGGACUGAAGGAAUUUUG:29;UAAUUUGGGCUGGGACUGAAGGAAUUUUGG:29;UAAUUUGGGCUGGGACUGAAGGAAUUUUG:29;UAAUUUGGGCUGGGACUGAAGGAAUUUUGG:28;UAAUUUGGGCUGGGACUGAAGGAAUUUUG:28;UAAUUUGGGCUGGGACUGAAGGAAUUUUGG:29;UAAUUUGGGCUGGGACUGAAGGAAUUU…	.	.	chr17:66195109-66195110,-	15.5762	13.7561	18.165	11.3825	13.7196	16.3022	15.4388	20.8211	18.7141	3.55774	3.07904	2.28888	13.9862	13.3717	16.6161	18.0629	19.3399
9-qA5.3-24188	UUCCAACUGCUGUGAAUGCUGAGAGCUGUUU:29;UUCCAACUGCUGUGAAUGCUGAGAGCUGUU:29;UUCCAACUGCUGUGAAUGCUGAGAGCUGUU:29;UUCCAACUGCUGUGAAUGCUGAGAGCUGUUU:29;UUCCAACUGCUGUGAAUGCUGAGAGCUGUU:29;UUCCAACUGCUGUGAAUGCUGAGAGCUGUU:29;UUCCAACUGCUGUGAAUGCUGAGAGCUGUUU:29;UUCCAACUGCUGUGAAUGCUGAGAGCUGUUU:29;UUCCAACUGCUGUGAAUGCUGAGAGCUGUUU:29;UUCCAACUGCUGUGAAUGCUGAGAGCUGUU:29;UUCCAACUGCUGUGAAUGCUGAGAGCUGUUU:29;UUCCAACUGCUGUGAAUGC…	.	.	chr9:54240860-54240861,-	132.322	125.977	127.761	140.655	136.338	138.181	147.955	122.912	137.236	26.119	25.192	26.5066	121.763	157.919	176.067	191.143	124.495
4-qD3-2082	UAACAGGAAACUGAUCUGGCCUAGGGUGUUGU:29;UAACAGGAAACUGAUCUGGCCUAGGGUGUU:29;UAACAGGAAACUGAUCUGGCCUAGGGUGUU:29;UAACAGGAAACUGAUCUGGCCUAGGGUGUU:29;UAACAGGAAACUGAUCUGGCCUAGGGUGUU:29;UAACAGGAAACUGAUCUGGCCUAGGGUGUU:29;UAACAGGAAACUGAUCUGGCCUAGGGUGUU:29;UAACAGGAAACUGAUCUGGCCUAGGGUGUU:29;UAACAGGAAACUGAUCUGGCCUAGGGUGUUGUC:29;UAACAGGAAACUGAUCUGGCCUAGGGUGUU:29;UAACAGGAAACUGAUCUGGCCUAGGGUGUU:29;UAACAGGAAACUGAUCUGGC…	ENSMUSG00000086788	.	chr4:135628092-135628093,+	139.952	128.873	131.999	112.199	149.2	119.55	136.376	133.658	142.583	33.1478	31.1402	31.7488	144.799	163.994	161.008	173.364	170.559
9-qC-31469	UAUUGAGACAAUGAGAUGACCUCCAUCCUUACC:30;UAUUGAGACAAUGAGAUGACCUCCAUCCUUAC:30;UAUUGAGACAAUGAGAUGACCUCCAUCCUUACC:30;UAUUGAGACAAUGAGAUGACCUCCAUCCUUACC:30;UAUUGAGACAAUGAGAUGACCUCCAUCCUUA:29;UAUUGAGACAAUGAGAUGACCUCCAUCCUUA:30;UAUUGAGACAAUGAGAUGACCUCCAUCCUUACC:29;UAUUGAGACAAUGAGAUGACCUCCAUCCUUACC:30;UAUUGAGACAAUGAGAUGACCUCCAUCCUUACC:29;UAUUGAGACAAUGAGAUGACCUCCAUCCUUA:30;UAUUGAGACAAUGAGAUGACCUCCAUCCUUACCC:3…	.	L1M2	chr9:67696463-67696464,-	25.2058	26.0643	24.22	35.7735	17.1495	38.0386	31.5209	36.9406	20.4963	3.3842	3.70884	3.98706	16.8658	0	20.5503	0	17.5213
1-qD-4525	UCUCAGCACCUACUCGCCUGUGCUAGCCUC:30;UCUCAGCACCUACUCGCCUGUGCUAGCCUC:30;UCUCAGCACCUACUCGCCUGUGCUAGCCUC:30;UCUCAGCACCUACUCGCCUGUGCUAGCCUC:30;UCUCAGCACCUACUCGCCUGUGCUAGCCUC:30;UCUCAGCACCUACUCGCCUGUGCUAGCCUC:30;UCUCAGCACCUACUCGCCUGUGCUAGCCUC:30;UCUCAGCACCUACUCGCCUGUGCUAGCCUCA:30;UCUCAGCACCUACUCGCCUGUGCUAGCCUCAGUCCAGAGGGUAGCAA:30;UCUCAGCACCUACUCGCCUGUGCUAGCCUCAGUCCAGAGGGUAGCAAAA:30;UCUCAGCACCUACUCGCCUGUG…	.	.	chr1:92995323-92995324,-	88.8562	75.2968	71.4491	96.7509	100.324	83.0638	65.6149	68.5082	95.3526	21.3464	21.0634	20.1568	97.081	99.9278	82.1726	97.5364	126.155
18-qE1-36451	UAAAGAUUAUUUCUAUGAGCUAGAGUUUCCCGU:30;UAAAGAUUAUUUCUAUGAGCUAGAGUUUCCCGU:30;UAAAGAUUAUUUCUAUGAGCUAGAGUUUCCCGUA:30;UAAAGAUUAUUUCUAUGAGCUAGAGUUUCCCG:30;UAAAGAUUAUUUCUAUGAGCUAGAGUUUCCCGU:30;UAAAGAUUAUUUCUAUGAGCUAGAGUUUCCC:30;UAAAGAUUAUUUCUAUGAGCUAGAGUUUCCCGU:30;UAAAGAUUAUUUCUAUGAGCUAGAGUUUCCCG:30;UAAAGAUUAUUUCUAUGAGCUAGAGUUUCCCGU:30;UAAAGAUUAUUUCUAUGAGCUAGAGUUUCCCGU:30;UAAAGAUUAUUUCUAUGAGCUAGAGUUUCCCG…	.	AT_rich	chr18:67061332-67061333,-	162.262	169.418	187.1	223.584	145.77	180.877	164.037	170.599	146.148	24.3836	30.0906	30.0506	136.983	139.804	158.396	110.009	128.398
13-qB1-1517	UCCCAGUGUAGGUCUUCUGUUCCACUCAUCU:30;UCCCAGUGUAGGUCUUCUGUUCCACUCAUCUC:30;UCCCAGUGUAGGUCUUCUGUUCCACUCAUCUC:30;UCCCAGUGUAGGUCUUCUGUUCCACUCAUCU:30;UCCCAGUGUAGGUCUUCUGUUCCACUCAUCUC:30;UCCCAGUGUAGGUCUUCUGUUCCACUCAUCUC:30;UCCCAGUGUAGGUCUUCUGUUCCACUCAUCUC:30;UCCCAGUGUAGGUCUUCUGUUCCACUCAUCU:30;UCCCAGUGUAGGUCUUCUGUUCCACUCAUCU:30;UCCCAGUGUAGGUCUUCUGUUCCACUCAUCUCU:30;UCCCAGUGUAGGUCUUCUGUUCCACUCAUCUC:30;UCCCAG…	ENSMUSG00000107008	.	chr13:53400296-53400297,+	22.7087	22.4442	30.275	18.6998	26.5817	18.6312	28.3045	24.1794	17.8229	3.90484	4.96844	4.20858	20.1566	31.8957	19.5335	29.2565	25.2287
17-qA3.3-26735	UAAACCUUGCAUGCUUUUUGUCUGUUUUCCUGC:30;UAAACCUUGCAUGCUUUUUGUCUGUUUUCCUGCC:30;UAAACCUUGCAUGCUUUUUGUCUGUUUUCCUGCCA:30;UAAACCUUGCAUGCUUUUUGUCUGUUUUCCUGC:30;UAAACCUUGCAUGCUUUUUGUCUGUUUUCCUGC:30;UAAACCUUGCAUGCUUUUUGUCUGUUUUCCUGC:30;UAAACCUUGCAUGCUUUUUGUCUGUUUUCCUGC:30;UAAACCUUGCAUGCUUUUUGUCUGUUUUCCUGC:30;UAAACCUUGCAUGCUUUUUGUCUGUUUUCCUGCC:30;UAAACCUUGCAUGCUUUUUGUCUGUUUUCCUGC:30;UAAACCUUGCAUGCUUUUUGUCUGU…	.	.	chr17:27342544-27342545,+	134.967	149.146	158.036	113.012	120.904	125.76	150.528	159.853	122.087	30.9784	23.7926	24.4392	124.231	132.778	0	0	149.803
10-qC1-2617	UUCUAACCAUUCAAAUACAAAAUGUGGAGAGA:30;UUCUAACCAUUCAAAUACAAAAUGUGGAGAGA:30;UUCUAACCAUUCAAAUACAAAAUGUGGAGAGAC:30;UUCUAACCAUUCAAAUACAAAAUGUGGAGAG:28;UUCUAACCAUUCAAAUACAAAAUGUGGAGAGAC:30;UUCUAACCAUUCAAAUACAAAAUGUGGAGAGAC:30;UUCUAACCAUUCAAAUACAAAAUGUGGAGAGAC:30;UUCUAACCAUUCAAAUACAAAAUGUGGAGAGA:29;UUCUAACCAUUCAAAUACAAAAUGUGGAGAGAC:30;UUCUAACCAUUCAAAUACAAAAUGUGGAGAGAC:30;UUCUAACCAUUCAAAUACAAAAUGUGGAGAGAC:…	.	.	chr10:85748803-85748804,+	21.7862	26.7883	24.22	30.0823	13.7196	32.6045	21.8716	16.7912	17.8229	4.85936	3.35894	3.17488	20.568	22.2224	21.0428	23.3864	18.1249
15-qD1-17920	CAGUGCUUAAAGAUGUUUCUGCUGUUCACCAGU:30;CAGUGCUUAAAGAUGUUUCUGCUGUUCACCA:30;CAGUGCUUAAAGAUGUUUCUGCUGUUCACC:30;CAGUGCUUAAAGAUGUUUCUGCUGUUCACC:30;CAGUGCUUAAAGAUGUUUCUGCUGUUCACCA:30;CAGUGCUUAAAGAUGUUUCUGCUGUUCACCA:30;CAGUGCUUAAAGAUGUUUCUGCUGUUCACCAGU:30;CAGUGCUUAAAGAUGUUUCUGCUGUUCACCA:30;CAGUGCUUAAAGAUGUUUCUGCUGUUCACCA:30;CAGUGCUUAAAGAUGUUUCUGCUGUUCACCAGU:30;CAGUGCUUAAAGAUGUUUCUGCUGUUCACCA:30;CAGUGCUUAA…	.	Charlie1a	chr15:59255757-59255758,-	34.4284	35.4764	35.7245	25.2041	25.7242	41.92	32.1642	33.5824	39.2104	6.24774	7.06778	7.53112	39.9019	38.9378	59.4945	64.6401	35.5501
12-qE-23911	UGUGUUUCAUCAGCCUGUAGGAACUCAUGG:30;UGUGUUUCAUCAGCCUGUAGGAACUCAUGGGUUU:29;UGUGUUUCAUCAGCCUGUAGGAACUCAUGG:29;UGUGUUUCAUCAGCCUGUAGGAACUCAUGG:29;UGUGUUUCAUCAGCCUGUAGGAACUCAUGGG:29;UGUGUUUCAUCAGCCUGUAGGAACUCAUGGGU:29;UGUGUUUCAUCAGCCUGUAGGAACUCAUGGGUUU:29;UGUGUUUCAUCAGCCUGUAGGAACUCAUGGG:29;UGUGUUUCAUCAGCCUGUAGGAACUCAUGGGUU:29;UGUGUUUCAUCAGCCUGUAGGAACUCAUGGG:29;UGUGUUUCAUCAGCCUGUAGGAACUCAUGGG:29;UGUGUUUC…	.	.	chr12:98406292-98406293,-	70.0875	54.3006	73.2655	67.4818	66.8829	76.0772	73.3343	73.8813	73.074	15.1855	14.8353	12.6257	69.5199	78.8898	83.994	85.9395	110.869
5-qF-4633	UACUUUUGUGUGAUCAAGUUUUCUGUAAACC:31;UACUUUUGUGUGAUCAAGUUUUCUGUAAACC:31;UACUUUUGUGUGAUCAAGUUUUCUGUAAACC:30;UACUUUUGUGUGAUCAAGUUUUCUGUAAACC:31;UACUUUUGUGUGAUCAAGUUUUCUGUAAACC:31;UACUUUUGUGUGAUCAAGUUUUCUGUAAACC:31;UACUUUUGUGUGAUCAAGUUUUCUGUAAACC:30;UACUUUUGUGUGAUCAAGUUUUCUGUAAACC:31;UACUUUUGUGUGAUCAAGUUUUCUGUAAACC:31;UACUUUUGUGUGAUCAAGUUUUCUGUAAACC:31;UACUUUUGUGUGAUCAAGUUUUCUGUAAACC:31;UACUUUUGUGUGAU…	ENSMUSG00000107256	MYSERV6-int	chr5:114841314-114841315,-	15.6621	12.3081	16.954	17.0737	13.7196	17.0785	16.0821	16.7912	21.3875	2.42968	3.07904	2.51038	16.4544	13.8098	17.2228	15.27	0
7-qD1-19431	UAGCGUGCUGUUAAAGAAAGAGAAGUGUCUG:30;UAGCGUGCUGUUAAAGAAAGAGAAGUGUCUG:29;UAGCGUGCUGUUAAAGAAAGAGAAGUGUCU:29;UAGCGUGCUGUUAAAGAAAGAGAAGUGUCU:29;UAGCGUGCUGUUAAAGAAAGAGAAGUGUCUG:30;UAGCGUGCUGUUAAAGAAAGAGAAGUGUCUG:29;UAGCGUGCUGUUAAAGAAAGAGAAGUGUCUGC:29;UAGCGUGCUGUUAAAGAAAGAGAAGUGUCUG:30;UAGCGUGCUGUUAAAGAAAGAGAAGUGUCU:30;UAGCGUGCUGUUAAAGAAAGAGAAGUGUCUG:29;UAGCGUGCUGUUAAAGAAAGAGAAGUGUCU:29;UAGCGUGCUGUUAAAGA…	.	MIR	chr7:73119922-73119923,+	21.1775	22.4442	20.587	26.0171	14.5771	25.6178	21.8717	23.5077	16.9318	4.25194	4.96844	3.8394	17.2771	23.2501	22.0995	21.0596	24.0476
9-qC-31469	UCACAGUGUAGAUAUUAAUUAUGGCAGUCGCC:31;UCACAGUGUAGAUAUUAAUUAUGGCAGUCGCC:31;UCACAGUGUAGAUAUUAAUUAUGGCAGUCGCC:31;UCACAGUGUAGAUAUUAAUUAUGGCAGUCGCC:31;UCACAGUGUAGAUAUUAAUUAUGGCAGUCGCC:31;UCACAGUGUAGAUAUUAAUUAUGGCAGUCGCC:31;UCACAGUGUAGAUAUUAAUUAUGGCAGUCGCC:31;UCACAGUGUAGAUAUUAAUUAUGGCAGUCGCC:31;UCACAGUGUAGAUAUUAAUUAUGGCAGUCGCC:31;UCACAGUGUAGAUAUUAAUUAUGGCAGUCGCCCU:31;UCACAGUGUAGAUAUUAAUUAUGGCAGUCGCCCU:31…	.	.	chr9:67693393-67693394,-	48.7415	48.5084	52.6785	47.1559	48.0185	41.92	51.4627	47.687	49.013	9.54514	10.2168	10.6322	46.4837	0	63.6232	0	60.9252
6-qD1-2831	UUCAAAGAUUUCUGAAUGGAGCUCAUGGGCCU:29;UUCAAAGAUUUCUGAAUGGAGCUCAUGGG:29;UUCAAAGAUUUCUGAAUGGAGCUCAUGGGC:29;UUCAAAGAUUUCUGAAUGGAGCUCAUGGGC:29;UUCAAAGAUUUCUGAAUGGAGCUCAUGGGC:29;UUCAAAGAUUUCUGAAUGGAGCUCAUGGGCCUG:29;UUCAAAGAUUUCUGAAUGGAGCUCAUGGGCCUG:29;UUCAAAGAUUUCUGAAUGGAGCUCAUGGGC:29;UUCAAAGAUUUCUGAAUGGAGCUCAUGGGC:29;UUCAAAGAUUUCUGAAUGGAGCUCAUGGGCCUG:29;UUCAAAGAUUUCUGAAUGGAGCUCAUGGGCCU:29;UUCAAAGAUUUCU…	.	.	chr6:87978845-87978846,-	103.37	91.949	106.568	90.2466	109.757	89.2741	106.142	116.867	109.611	21.0862	20.8534	19.9354	110.656	105.241	188.614	161.158	115.592
.	UCAUGAAGACAUCAAAUAAACCCUGGAAGUU:30;UCAUGAAGACAUCAAAUAAACCCUGGAAGUUU:30;UCAUGAAGACAUCAAAUAAACCCUGGAAGUUU:30;UCAUGAAGACAUCAAAUAAACCCUGGAAGUUU:30;UCAUGAAGACAUCAAAUAAACCCUGGAAGUUU:30;UCAUGAAGACAUCAAAUAAACCCUGGAAGUU:30;UCAUGAAGACAUCAAAUAAACCCUGGAAGUU:30;UCAUGAAGACAUCAAAUAAACCCUGGAAGUUU:30;UCAUGAAGACAUCAAAUAAACCCUGGAAGUUUU:30;UCAUGAAGACAUCAAAUAAACCCUGGAAGUUU:30;UCAUGAAGACAUCAAAUAAACCCUGGAAGUUUU:30;UCAU…	.	.	chr13:50369250-50369251,+	98.3427	112.945	96.8801	104.068	103.754	94.7083	79.7672	87.986	119.414	16.4871	18.7541	21.7074	95.8469	124.536	109.732	0	100.831
9-qC-31469	UAGUGUUCAUUAUAUACAAAAUUCGAGGUGCA:30;UAGUGUUCAUUAUAUACAAAAUUCGAGGUGCA:30;UAGUGUUCAUUAUAUACAAAAUUCGAGGUGCA:30;UAGUGUUCAUUAUAUACAAAAUUCGAGGUGCA:30;UAGUGUUCAUUAUAUACAAAAUUCGAGGUGCA:30;UAGUGUUCAUUAUAUACAAAAUUCGAGGUGCAU:30;UAGUGUUCAUUAUAUACAAAAUUCGAGGUGCAUC:30;UAGUGUUCAUUAUAUACAAAAUUCGAGGUGCA:30;UAGUGUUCAUUAUAUACAAAAUUCGAGGUGCAUC:30;UAGUGUUCAUUAUAUACAAAAUUCGAGGUGCA:30;UAGUGUUCAUUAUAUACAAAAUUCGAGGUGCA:3…	.	L1MB5	chr9:67724653-67724654,-	112.532	109.325	112.018	111.386	129.478	135.852	106.142	105.449	98.0261	23.429	22.8128	22.2242	100.372	0	156.452	0	130.815
15-qE1-8387	UGAGCAACUCGCCAGCAAAGCAGACGCCAC:30;UGAGCAACUCGCCAGCAAAGCAGACGCCACA:30;UGAGCAACUCGCCAGCAAAGCAGACGCCACA:30;UGAGCAACUCGCCAGCAAAGCAGACGCCACA:30;UGAGCAACUCGCCAGCAAAGCAGACGCCACA:30;UGAGCAACUCGCCAGCAAAGCAGACGCCACA:30;UGAGCAACUCGCCAGCAAAGCAGACGCCACAAC:30;UGAGCAACUCGCCAGCAAAGCAGACGCCACA:28;UGAGCAACUCGCCAGCAAAGCAGACGCCACA:30;UGAGCAACUCGCCAGCAAAGCAGACGCCACA:30;UGAGCAACUCGCCAGCAAAGCAGACGCCACAAC:30;UGAGCAACUCG…	.	.	chr15:78661978-78661979,-	21.0045	18.8242	19.9815	16.2607	13.7196	27.1704	27.0179	28.2092	20.4963	3.55774	4.68852	4.20858	18.0999	22.2393	19.6012	19.5009	20.4028
17-qA3.3-26735	UGAGGAAUGUUUGUAGAAUGGAAGCCCAAGGU:30;UGAGGAAUGUUUGUAGAAUGGAAGCCCAAGGU:29;UGAGGAAUGUUUGUAGAAUGGAAGCCCAAGG:30;UGAGGAAUGUUUGUAGAAUGGAAGCCCAAGG:27;UGAGGAAUGUUUGUAGAAUGGAAGCCCAAGGU:30;UGAGGAAUGUUUGUAGAAUGGAAGCCCAAGGU:30;UGAGGAAUGUUUGUAGAAUGGAAGCCCAAGGU:30;UGAGGAAUGUUUGUAGAAUGGAAGCCCAAGGU:27;UGAGGAAUGUUUGUAGAAUGGAAGCCCAAGGUGGACAGUUCAAGUGUUG:27;UGAGGAAUGUUUGUAGAAUGGAAGCCCAAGGU:30;UGAGGAAUGUUUGUAGAAUGGAAG…	.	.	chr17:27340197-27340198,+	171.651	156.386	186.494	172.363	189.502	166.904	185.909	193.435	182.685	30.2842	34.0094	30.4936	152.203	177.309	0	0	174.428
8-qC5-8200	UUUCUUCUUCCUCUUUGUGACAUGGGUUCCU:27;UUUCUUCUUCCUCUUUGUGACAUGGGUUCCU:27;UUUCUUCUUCCUCUUUGUGACAUGGGUUCCU:27;UUUCUUCUUCCUCUUUGUGACAUGGGUUCCU:27;UUUCUUCUUCCUCUUUGUGACAUGGGUUCCU:27;UUUCUUCUUCCUCUUUGUGACAUGGGUUCCU:27;UUUCUUCUUCCUCUUUGUGACAUGGGUUCCU:27;UUUCUUCUUCCUCUUUGUGACAUGGGUUCCUGC:27;UUUCUUCUUCCUCUUUGUGACAUGGGUUCCU:27;UUUCUUCUUCCUCUUUGUGACAUGGGUUCCU:27;UUUCUUCUUCCUCUUUGUGACAUGGGUUCCUGCCUUCCAUGUGUGCU…	.	.	chr8:92191529-92191530,+	161.105	149.87	116.256	146.346	193.789	148.273	129.943	136.345	181.794	42.5194	32.3998	33.447	188.814	174.823	186.221	250.595	185.831
6-qF3-28913	UGGAGUUACAGACCCUUGAUAUGGGUAGUGUAU:31;UGGAGUUACAGACCCUUGAUAUGGGUAGUGUAUGU:31;UGGAGUUACAGACCCUUGAUAUGGGUAGUGUA:30;UGGAGUUACAGACCCUUGAUAUGGGUAGUGU:30;UGGAGUUACAGACCCUUGAUAUGGGUAGUGUAUG:31;UGGAGUUACAGACCCUUGAUAUGGGUAGUGUAU:30;UGGAGUUACAGACCCUUGAUAUGGGUAGUGUAU:30;UGGAGUUACAGACCCUUGAUAUGGGUAGUGUA:31;UGGAGUUACAGACCCUUGAUAUGGGUAGUGUAUG:30;UGGAGUUACAGACCCUUGAUAUGGGUAGUGUA:31;UGGAGUUACAGACCCUUGAUAUGGGUAGUG…	.	B3A	chr6:127841760-127841761,+	17.2434	15.9282	20.587	28.4561	18.0069	20.1837	20.5851	14.7763	16.0406	2.69	2.72914	2.5842	12.3408	0	0	12.6354	0
18-qE1-1295	UUCCCUUAUAUAGACUGCGAAGUACGGUUGGA:29;UUCCCUUAUAUAGACUGCGAAGUACGGUUGGAG:29;UUCCCUUAUAUAGACUGCGAAGUACGGUUGG:30;UUCCCUUAUAUAGACUGCGAAGUACGGUUG:29;UUCCCUUAUAUAGACUGCGAAGUACGGUUGGA:29;UUCCCUUAUAUAGACUGCGAAGUACGGUUGG:29;UUCCCUUAUAUAGACUGCGAAGUACGGUUGG:29;UUCCCUUAUAUAGACUGCGAAGUACGGUUGG:27;UUCCCUUAUAUAGACUGCGAAGUACGGUUG:29;UUCCCUUAUAUAGACUGCGAAGUACGGUUGG:29;UUCCCUUAUAUAGACUGCGAAGUACGGUUGG:29;UUCCCUUAUAUA…	.	IAPLTR3	chr18:67081271-67081272,+	21.0876	23.8922	21.1925	16.2607	21.4368	24.0652	27.0179	20.1495	16.9318	3.90484	4.4786	3.10106	24.6816	22.0763	39.3589	46.2662	19.1836
5-qF-14508	UGAGGAUACUUGGACAGGUGCUUUCUGAAU:28;UGAGGAUACUUGGACAGGUGCUUUCUGAAUGU:28;UGAGGAUACUUGGACAGGUGCUUUCUGAAUGU:28;UGAGGAUACUUGGACAGGUGCUUUCUGAAUGU:28;UGAGGAUACUUGGACAGGUGCUUUCUGAAUGU:28;UGAGGAUACUUGGACAGGUGCUUUCUGAAUGU:28;UGAGGAUACUUGGACAGGUGCUUUCUGAAUGU:28;UGAGGAUACUUGGACAGGUGCUUUCUGAAUGUUU:28;UGAGGAUACUUGGACAGGUGCUUUCUGAAUGU:28;UGAGGAUACUUGGACAGGUGCUUUCUGAAUGU:28;UGAGGAUACUUGGACAGGUGCUUUCUGAAUGUUU:28;U…	.	.	chr5:113324864-113324865,-	170.687	146.974	201.026	155.289	176.639	143.615	180.763	193.435	190.705	32.3668	33.3096	35.5144	153.849	162.61	201.394	197.062	192.29
17-qA3.3-27363	UUGUAUAAGAAAAGAGCCUGCAGCCUUGGG:29;UUGUAUAAGAAAAGAGCCUGCAGCCUUGGG:27;UUGUAUAAGAAAAGAGCCUGCAGCCUUGGG:29;UUGUAUAAGAAAAGAGCCUGCAGCCUUGGG:29;UUGUAUAAGAAAAGAGCCUGCAGCCUUGGG:27;UUGUAUAAGAAAAGAGCCUGCAGCCUUGGG:27;UUGUAUAAGAAAAGAGCCUGCAGCCUUGGG:29;UUGUAUAAGAAAAGAGCCUGCAGCCUUGGG:29;UUGUAUAAGAAAAGAGCCUGCAGCCUUGGGAGA:30;UUGUAUAAGAAAAGAGCCUGCAGCCUUGGG:27;UUGUAUAAGAAAAGAGCCUGCAGCCUUGGG:27;UUGUAUAAGAAAAGAGCCUGCA…	.	.	chr17:27301554-27301555,-	18.9174	20.2722	11.5045	18.6998	17.1495	13.1971	23.8015	20.1495	14.2583	3.90484	3.56888	5.02076	25.5044	22.6875	0	0	20.8464
9-qA5.3-24188	UCUAGAGACACAUAAAGGAAUUGAGGAGGAAG:29;UCUAGAGACACAUAAAGGAAUUGAGGAGGAA:29;UCUAGAGACACAUAAAGGAAUUGAGGAGGAAG:29;UCUAGAGACACAUAAAGGAAUUGAGGAGGAA:29;UCUAGAGACACAUAAAGGAAUUGAGGAGGAAG:29;UCUAGAGACACAUAAAGGAAUUGAGGAGGAA:29;UCUAGAGACACAUAAAGGAAUUGAGGAGGAAG:29;UCUAGAGACACAUAAAGGAAUUGAGGAGGAAGGUGGGGGUUCUGCACUU:29;UCUAGAGACACAUAAAGGAAUUGAGGAGGAAG:29;UCUAGAGACACAUAAAGGAAUUGAGGAGGAAG:29;UCUAGAGACACAUAAAGGAAUUGAG…	.	.	chr9:54239975-54239976,-	237.364	192.586	230.696	184.559	281.251	187.863	217.43	210.226	253.976	50.7628	58.2216	53.6038	276.845	256.283	374.545	545.743	256.56
.	GUGACUGUUCCUCCCACUUUCUGACCCAAUGC:30;GUGACUGUUCCUCCCACUUUCUGACCCAAUGC:31;GUGACUGUUCCUCCCACUUUCUGACCCAAUG:30;GUGACUGUUCCUCCCACUUUCUGACCCAAUG:31;GUGACUGUUCCUCCCACUUUCUGACCCAAUGC:31;GUGACUGUUCCUCCCACUUUCUGACCCAAUG:30;GUGACUGUUCCUCCCACUUUCUGACCCAAUGC:30;GUGACUGUUCCUCCCACUUUCUGACCCAAUG:31;GUGACUGUUCCUCCCACUUUCUGACCCAAUG:30;GUGACUGUUCCUCCCACUUUCUGACCCAAUGC:30;GUGACUGUUCCUCCCACUUUCUGACCCAAUG:30;GUGACUGUU…	ENSMUSG00000026311	.	chr1:91555763-91555764,+	28.8926	26.0643	39.963	34.1474	29.1541	27.9467	25.7313	42.3139	21.3875	3.47096	6.368	5.38992	23.8589	31.9525	37.5508	43.3606	33.6258
18-qE1-36451	AGGUCAUGUGUUGGAUAAUAUUCCGGAUAAUAAAC:29;AGGUCAUGUGUUGGAUAAUAUUCCGGAUAAUAAACUGAGCAAGUUUU:29;AGGUCAUGUGUUGGAUAAUAUUCCGGAUAAUAAAC:29;AGGUCAUGUGUUGGAUAAUAUUCCGGAUAAUAAAC:29;AGGUCAUGUGUUGGAUAAUAUUCCGGAUAAUAAAC:29;AGGUCAUGUGUUGGAUAAUAUUCCGGAUAAUAAAC:29;AGGUCAUGUGUUGGAUAAUAUUCCGGAUAAUAAAC:29;AGGUCAUGUGUUGGAUAAUAUUCCGGAUAAUAAAC:29;AGGUCAUGUGUUGGAUAAUAUUCCGGAUAAUAAAC:29;AGGUCAUGUGUUGGAUAAUAUUCCGGAUAAUAAAC:…	.	.	chr18:67061748-67061749,-	2193.35	2078.63	2705.38	2268.36	2005.63	2041.66	2594.36	2766.53	2210.93	320.892	399.926	405.868	2015.26	1051.78	2778.34	1404.04	2859.55
7-qF3-3125	UGAGGUUUUUGGUAGGUUUCAUCGACUCAUA:29;UGAGGUUUUUGGUAGGUUUCAUCGACUCAUAU:29;UGAGGUUUUUGGUAGGUUUCAUCGACUCAUA:29;UGAGGUUUUUGGUAGGUUUCAUCGACUCAUAU:29;UGAGGUUUUUGGUAGGUUUCAUCGACUCAUAU:29;UGAGGUUUUUGGUAGGUUUCAUCGACUCAUAU:29;UGAGGUUUUUGGUAGGUUUCAUCGACUCAUAU:29;UGAGGUUUUUGGUAGGUUUCAUCGACUCAUAU:29;UGAGGUUUUUGGUAGGUUUCAUCGACUCAUA:29;UGAGGUUUUUGGUAGGUUUCAUCGACUCAUAU:29;UGAGGUUUUUGGUAGGUUUCAUCGACUCAUA:29;UGAGGUU…	ENSMUSG00000045928	.	chr7:125329654-125329655,-	87.574	102.809	103.541	103.255	98.6095	75.3008	86.2001	94.7025	86.4411	12.5823	16.4448	16.1698	74.0449	61.9192	122.217	85.246	87.9216
18-qE1-36451	UACUGACUUUUUCUCUGGGGUUAGAAGGGCC:29;UACUGACUUUUUCUCUGGGGUUAGAAGGGCC:28;UACUGACUUUUUCUCUGGGGUUAGAAGGGCCAA:29;UACUGACUUUUUCUCUGGGGUUAGAAGGGCC:30;UACUGACUUUUUCUCUGGGGUUAGAAGGGC:29;UACUGACUUUUUCUCUGGGGUUAGAAGGGCC:29;UACUGACUUUUUCUCUGGGGUUAGAAGGGCC:30;UACUGACUUUUUCUCUGGGGUUAGAAGGGCC:29;UACUGACUUUUUCUCUGGGGUUAGAAGGGC:30;UACUGACUUUUUCUCUGGGGUUAGAAGGGCC:29;UACUGACUUUUUCUCUGGGGUUAGAAGGGCC:29;UACUGACUUUUUCU…	.	.	chr18:67063364-67063365,-	76.8162	76.0208	63.5775	56.9123	80.6025	65.9852	54.0358	71.1948	93.5702	19.5242	18.4742	16.5389	87.2086	86.1667	85.3255	107.038	78.9001
7-qD1-16444	UAAAUUUCUUGUCUCUAAAAUUUGAAGGAAGCA:27;UAAAUUUCUUGUCUCUAAAAUUUGAAGGAAGCACU:27;UAAAUUUCUUGUCUCUAAAAUUUGAAGGAAGC:32;UAAAUUUCUUGUCUCUAAAAUUUGAAGGAAGC:27;UAAAUUUCUUGUCUCUAAAAUUUGAAGGAAGC:27;UAAAUUUCUUGUCUCUAAAAUUUGAAGGAAGC:27;UAAAUUUCUUGUCUCUAAAAUUUGAAGGAAGCA:32;UAAAUUUCUUGUCUCUAAAAUUUGAAGGAAGCA:27;UAAAUUUCUUGUCUCUAAAAUUUGAAGGAAGC:27;UAAAUUUCUUGUCUCUAAAAUUUGAAGGAAGCA:27;UAAAUUUCUUGUCUCUAAAAUUUGAAGGAAGC…	.	.	chr7:69930606-69930607,+	68.601	65.1607	52.6785	95.938	71.1704	78.4059	54.6792	54.4036	79.312	11.7145	13.2259	15.2838	70.3425	83.7114	107.055	107.225	69.4686
4-qB3-3994	UAUGGAUCAGAGAAAUAAAAUAUAGUAAAUGUAU:32;UAUGGAUCAGAGAAAUAAAAUAUAGUAAAUGUAU:32;UAUGGAUCAGAGAAAUAAAAUAUAGUAAAUGUA:32;UAUGGAUCAGAGAAAUAAAAUAUAGUAAAUGUA:32;UAUGGAUCAGAGAAAUAAAAUAUAGUAAAUGUAU:32;UAUGGAUCAGAGAAAUAAAAUAUAGUAAAUGUA:32;UAUGGAUCAGAGAAAUAAAAUAUAGUAAAUGUAU:32;UAUGGAUCAGAGAAAUAAAAUAUAGUAAAUGUA:32;UAUGGAUCAGAGAAAUAAAAUAUAGUAAAUGUA:32;UAUGGAUCAGAGAAAUAAAAUAUAGUAAAUGUA:32;UAUGGAUCAGAGAAAUAAAAUAUAG…	.	LTR68	chr4:57359307-57359308,-	24.7857	23.8922	33.3025	39.0256	18.8644	31.8282	30.8776	36.269	21.3875	3.21064	2.58918	3.47022	15.6317	26.5682	53.465	50.6175	27.9351
2-qE1-35981	UUACUCCUGAGGUAAACACAGUUGGAUUUGUG:31;UUACUCCUGAGGUAAACACAGUUGGAUUUGUGGA:31;UUACUCCUGAGGUAAACACAGUUGGAUUUGUG:30;UUACUCCUGAGGUAAACACAGUUGGAUUUGUGGA:30;UUACUCCUGAGGUAAACACAGUUGGAUUUGU:30;UUACUCCUGAGGUAAACACAGUUGGAUUUGUGG:31;UUACUCCUGAGGUAAACACAGUUGGAUUUGUG:31;UUACUCCUGAGGUAAACACAGUUGGAUUUGUGG:31;UUACUCCUGAGGUAAACACAGUUGGAUUUGUGGA:28;UUACUCCUGAGGUAAACACAGUUGGAUUUGUGGA:28;UUACUCCUGAGGUAAACACAGUUGGAUUUG…	.	.	chr2:92581540-92581541,+	199.843	185.346	247.044	191.063	185.214	168.456	233.512	241.122	188.923	39.7426	35.8288	36.179	198.687	182.612	230.987	205.993	192.093
15-qD1-17920	GAGUUAAUUUAGGAUGGCUAGCCUCAGAU:28;GAGUUAAUUUAGGAUGGCUAGCCUCAGA:28;GAGUUAAUUUAGGAUGGCUAGCCUCAGA:28;GAGUUAAUUUAGGAUGGCUAGCCUCAGA:28;GAGUUAAUUUAGGAUGGCUAGCCUCAGAUU:28;GAGUUAAUUUAGGAUGGCUAGCCUCAGAU:28;GAGUUAAUUUAGGAUGGCUAGCCUCAGA:28;GAGUUAAUUUAGGAUGGCUAGCCUCAGAUU:28;GAGUUAAUUUAGGAUGGCUAGCCUCAGAU:28;GAGUUAAUUUAGGAUGGCUAGCCUCAGA:28;GAGUUAAUUUAGGAUGGCUAGCCUCAGAUU:28;GAGUUAAUUUAGGAUGGCUAGCCUCAGAUU:28	.	.	chr15:59272203-59272204,-	13.9921	13.7561	12.7155	13.8216	12.0046	14.7496	15.4388	11.418	15.1495	2.77678	2.93908	3.17488	14.3976	0	15.203	15.443	16.9075
7-qD1-19431	UAUAAGCUGUGGUGGUUCUUCCUUCCCAUUG:30;UAUAAGCUGUGGUGGUUCUUCCUUCCCAUUGGC:30;UAUAAGCUGUGGUGGUUCUUCCUUCCCAUU:30;UAUAAGCUGUGGUGGUUCUUCCUUCCCAUUG:30;UAUAAGCUGUGGUGGUUCUUCCUUCCCAUU:30;UAUAAGCUGUGGUGGUUCUUCCUUCCCAUU:30;UAUAAGCUGUGGUGGUUCUUCCUUCCCAUUG:30;UAUAAGCUGUGGUGGUUCUUCCUUCCCAUU:30;UAUAAGCUGUGGUGGUUCUUCCUUCCCAUU:30;UAUAAGCUGUGGUGGUUCUUCCUUCCCAUUG:30;UAUAAGCUGUGGUGGUUCUUCCUUCCCAUUGG:30;UAUAAGCUGUGGUGGU…	.	.	chr7:73117160-73117161,+	38.9008	45.6125	41.7795	34.9604	28.2966	38.8149	42.4568	38.284	32.9724	7.46258	8.11744	8.3433	44.0155	43.9332	28.6114	22.7398	42.1688
19-qC2-1361	UUGAGGAUGCAAUGGGUGGACAUUGAGAAUG:29;UUGAGGAUGCAAUGGGUGGACAUUGAGAAU:30;UUGAGGAUGCAAUGGGUGGACAUUGAGAAU:30;UUGAGGAUGCAAUGGGUGGACAUUGAGAAU:26;UUGAGGAUGCAAUGGGUGGACAUUGAGAAU:30;UUGAGGAUGCAAUGGGUGGACAUUGAGAAU:30;UUGAGGAUGCAAUGGGUGGACAUUGAGAAUG:30;UUGAGGAUGCAAUGGGUGGACAUUGAGAAU:27;UUGAGGAUGCAAUGGGUGGACAUUGAGAAUG:26;UUGAGGAUGCAAUGGGUGGACAUUGAGAAU:30;UUGAGGAUGCAAUGGGUGGACAUUGAGAAU:30;UUGAGGAUGCAAUGGGUGGACA…	.	.	chr19:37259400-37259401,-	18.5801	20.2722	17.5595	13.0085	17.1495	14.7496	27.6612	26.1943	14.2583	3.3842	4.1287	3.6179	16.4544	19.9384	20.5681	18.185	15.2876
12-qE-23911	UAUGAGCUUAAAACAAUUAACAAGAAAGGAAGU:30;UAUGAGCUUAAAACAAUUAACAAGAAAGGAAGUA:30;UAUGAGCUUAAAACAAUUAACAAGAAAGGAAGU:30;UAUGAGCUUAAAACAAUUAACAAGAAAGGAAGU:30;UAUGAGCUUAAAACAAUUAACAAGAAAGGAAG:30;UAUGAGCUUAAAACAAUUAACAAGAAAGGAAGU:30;UAUGAGCUUAAAACAAUUAACAAGAAAGGAAGU:30;UAUGAGCUUAAAACAAUUAACAAGAAAGGAAGUA:30;UAUGAGCUUAAAACAAUUAACAAGAAAGGAAGU:29;UAUGAGCUUAAAACAAUUAACAAGAAAGGAAGUA:30;UAUGAGCUUAAAACAAUUAACAAGAAA…	.	.	chr12:98387145-98387146,-	72.8065	56.4726	72.0545	82.1163	55.7357	75.3008	75.9076	81.2696	93.5702	12.3219	12.806	14.9146	81.038	86.0864	96.6202	98.5801	58.7467
10-qC1-12816	UAGCAGCAAAUAGGUAUCUACCCACAGGGAGU:30;UAGCAGCAAAUAGGUAUCUACCCACAGGGAGUC:29;UAGCAGCAAAUAGGUAUCUACCCACAGGGAGUC:30;UAGCAGCAAAUAGGUAUCUACCCACAGGGAGU:30;UAGCAGCAAAUAGGUAUCUACCCACAGGGAGUC:26;UAGCAGCAAAUAGGUAUCUACCCACAGGGAGUC:29;UAGCAGCAAAUAGGUAUCUACCCACAGGGAGUC:30;UAGCAGCAAAUAGGUAUCUACCCACAGGGAGUC:30;UAGCAGCAAAUAGGUAUCUACCCACAGGGAGUC:30;UAGCAGCAAAUAGGUAUCUACCCACAGGGAGUCAC:30;UAGCAGCAAAUAGGUAUCUACCCACAGGG…	.	.	chr10:75851134-75851135,+	136.733	118.737	149.559	165.046	114.902	145.944	160.821	161.868	122.978	22.9084	24.4924	28.3526	122.174	172.757	176.598	180.936	141.745
6-qF3-28913	UUCUCAUGUGUUUAGUAGAACUUCUGACUGUUC:31;UUCUCAUGUGUUUAGUAGAACUUCUGACUGUU:30;UUCUCAUGUGUUUAGUAGAACUUCUGACUGUU:30;UUCUCAUGUGUUUAGUAGAACUUCUGACUGUUCC:30;UUCUCAUGUGUUUAGUAGAACUUCUGACUGUUC:30;UUCUCAUGUGUUUAGUAGAACUUCUGACUGUU:30;UUCUCAUGUGUUUAGUAGAACUUCUGACUGUU:30;UUCUCAUGUGUUUAGUAGAACUUCUGACUGUUCCU:30;UUCUCAUGUGUUUAGUAGAACUUCUGACUGUUCCUCUUCGUUCCUCCUG:30;UUCUCAUGUGUUUAGUAGAACUUCUGACUGUU:31;UUCUCAUGUGUUUAG…	.	.	chr6:127800894-127800895,+	98.2762	97.741	105.357	86.1816	102.039	87.7215	99.0657	109.479	113.175	21.6068	15.5351	17.4249	105.72	76.6736	73.1814	72.2734	0
15-qD1-17920	UUACAUGGAGGCAAGGGCCUUGUUCGGGAAG:27;UUACAUGGAGGCAAGGGCCUUGUUCGGGAAG:27;UUACAUGGAGGCAAGGGCCUUGUUCGGGAA:26;UUACAUGGAGGCAAGGGCCUUGUUCGGGAAG:27;UUACAUGGAGGCAAGGGCCUUGUUCGGGAAG:26;UUACAUGGAGGCAAGGGCCUUGUUCGGGAA:27;UUACAUGGAGGCAAGGGCCUUGUUCGGGAA:27;UUACAUGGAGGCAAGGGCCUUGUUCGGGAAGC:27;UUACAUGGAGGCAAGGGCCUUGUUCGGGAAGC:27;UUACAUGGAGGCAAGGGCCUUGUUCGGGAAGC:27;UUACAUGGAGGCAAGGGCCUUGUUCGGGAAG:27;UUACAUGGAGGCAA…	.	.	chr15:59250186-59250187,-	21.6143	14.4802	13.9265	12.1955	29.1541	17.8548	15.4388	21.4928	23.1697	5.90064	6.0881	5.24226	25.5043	25.347	32.0149	37.3201	30.8013
17-qA3.3-27363	UAGUACUUUUAGGCUCUAUUUCCAUCUACCUU:26;UAGUACUUUUAGGCUCUAUUUCCAUCUACCUU:26;UAGUACUUUUAGGCUCUAUUUCCAUCUACCUU:26;UAGUACUUUUAGGCUCUAUUUCCAUCUACCUU:26;UAGUACUUUUAGGCUCUAUUUCCAUCUACCUU:26;UAGUACUUUUAGGCUCUAUUUCCAUCUACCU:26;UAGUACUUUUAGGCUCUAUUUCCAUCUACCUUC:26;UAGUACUUUUAGGCUCUAUUUCCAUCUACCUUCAG:26;UAGUACUUUUAGGCUCUAUUUCCAUCUACCUU:26;UAGUACUUUUAGGCUCUAUUUCCAUCUACCUU:26;UAGUACUUUUAGGCUCUAUUUCCAUCUACCUU:26;…	.	.	chr17:27324591-27324592,-	338.092	385.896	341.502	331.717	299.258	395.135	362.812	308.287	292.296	68.4648	63.82	69.7738	329.911	400.155	0	0	347.058
5-qG3-23659	UGCCGUCGGUGCUAGCAGGACCCUGAUUUUA:30;UGCCGUCGGUGCUAGCAGGACCCUGAUUUU:30;UGCCGUCGGUGCUAGCAGGACCCUGAUUUU:30;UGCCGUCGGUGCUAGCAGGACCCUGAUUUUA:30;UGCCGUCGGUGCUAGCAGGACCCUGAUUUUA:30;UGCCGUCGGUGCUAGCAGGACCCUGAUUUUAA:30;UGCCGUCGGUGCUAGCAGGACCCUGAUUUU:30;UGCCGUCGGUGCUAGCAGGACCCUGAUUUU:30;UGCCGUCGGUGCUAGCAGGACCCUGAUUUUAA:30;UGCCGUCGGUGCUAGCAGGACCCUGAUUUU:30;UGCCGUCGGUGCUAGCAGGACCCUGAUUUUAAA:30;UGCCGUCGGUGCUAG…	.	RMER10A	chr5:149823600-149823601,-	47.8593	17.3762	49.651	34.1474	54.0208	57.446	44.3865	56.4186	43.6662	13.2764	10.3568	10.263	47.7179	35.5669	99.4812	80.4186	93.5428
14-qC1-1010	UUGAACAAAUGCCCUACAGGCAGGUGGUGUCACC:31;UUGAACAAAUGCCCUACAGGCAGGUGGUGUC:31;UUGAACAAAUGCCCUACAGGCAGGUGGUGUC:31;UUGAACAAAUGCCCUACAGGCAGGUGGUGUCACC:27;UUGAACAAAUGCCCUACAGGCAGGUGGUGUC:27;UUGAACAAAUGCCCUACAGGCAGGUGGUGU:30;UUGAACAAAUGCCCUACAGGCAGGUGGUGUC:31;UUGAACAAAUGCCCUACAGGCAGGUGGUGUC:31;UUGAACAAAUGCCCUACAGGCAGGUGGUGUC:31;UUGAACAAAUGCCCUACAGGCAGGUGGUGUCACC:31;UUGAACAAAUGCCCUACAGGCAGGUGGUGUCACC:31;UUG…	.	.	chr14:44940832-44940833,+	17.256	18.1002	14.532	14.6346	22.2943	19.4074	11.5791	18.8062	15.1495	4.51226	3.28896	3.17488	17.6885	0	19.4881	22.7989	15.7264
.	UACAAUGAGGAUCAAAAUCAUGAAAACCAGGA:31;UACAAUGAGGAUCAAAAUCAUGAAAACCAGGA:31;UACAAUGAGGAUCAAAAUCAUGAAAACCAGGAC:31;UACAAUGAGGAUCAAAAUCAUGAAAACCAGGA:31;UACAAUGAGGAUCAAAAUCAUGAAAACCAGGAC:31;UACAAUGAGGAUCAAAAUCAUGAAAACCAGGAC:31;UACAAUGAGGAUCAAAAUCAUGAAAACCAGGA:31;UACAAUGAGGAUCAAAAUCAUGAAAACCAGGA:31;UACAAUGAGGAUCAAAAUCAUGAAAACCAGGAC:31;UACAAUGAGGAUCAAAAUCAUGAAAACCAGGAC:31;UACAAUGAGGAUCAAAAUCAUGAAAACCAGGAC:…	.	.	chr7:127024821-127024822,+	42.888	39.8205	38.1465	50.4081	46.3035	48.9067	36.0239	31.5675	47.2307	7.28902	9.517	9.22932	46.0724	52.9173	34.338	42.6936	55.0426
14-qC1-1010	UCCAUGCUCUGUCUCUCCCAAAAUGUCUUCUGAG:30;UCCAUGCUCUGUCUCUCCCAAAAUGUCUUCUGA:30;UCCAUGCUCUGUCUCUCCCAAAAUGUCUUCUG:30;UCCAUGCUCUGUCUCUCCCAAAAUGUCUUCUGA:30;UCCAUGCUCUGUCUCUCCCAAAAUGUCUUCUG:30;UCCAUGCUCUGUCUCUCCCAAAAUGUCUUCUG:30;UCCAUGCUCUGUCUCUCCCAAAAUGUCUUCUG:30;UCCAUGCUCUGUCUCUCCCAAAAUGUCUUCU:30;UCCAUGCUCUGUCUCUCCCAAAAUGUCUUCUGA:30;UCCAUGCUCUGUCUCUCCCAAAAUGUCUUCUGAGU:30;UCCAUGCUCUGUCUCUCCCAAAAUGUCUUCUG…	.	.	chr14:44940762-44940763,+	25.5148	28.9603	31.486	37.3996	25.7242	27.1704	32.8075	22.836	14.2583	4.42548	3.8488	4.0609	23.8589	24.9605	40.1021	37.3056	25.8672
4-qC5-17839	GCCUAUUCUAUUCAUUCACAUUUUGAUGUCCUU:30;GCCUAUUCUAUUCAUUCACAUUUUGAUGUCCUU:30;GCCUAUUCUAUUCAUUCACAUUUUGAUGUCCUU:30;GCCUAUUCUAUUCAUUCACAUUUUGAUGUCC:30;GCCUAUUCUAUUCAUUCACAUUUUGAUGUCCU:30;GCCUAUUCUAUUCAUUCACAUUUUGAUGUCCUU:30;GCCUAUUCUAUUCAUUCACAUUUUGAUGUCC:31;GCCUAUUCUAUUCAUUCACAUUUUGAUGUCCUU:31;GCCUAUUCUAUUCAUUCACAUUUUGAUGUCCUU:30;GCCUAUUCUAUUCAUUCACAUUUUGAUGUCCUU:30;GCCUAUUCUAUUCAUUCACAUUUUGAUGUCCUU:…	.	.	chr4:94297116-94297117,-	20.6756	32.5803	22.4035	28.4562	12.8621	19.4075	18.0119	12.7613	16.0406	4.6858	4.7585	4.13474	17.6885	27.7831	0	0	23.4986
7-qD1-9417	GAAUGGAGACUAGAUUUCUGCACUUCUCGAAAC:30;GAAUGGAGACUAGAUUUCUGCACUUCUCGAA:30;GAAUGGAGACUAGAUUUCUGCACUUCUCGAAA:30;GAAUGGAGACUAGAUUUCUGCACUUCUCGAAA:30;GAAUGGAGACUAGAUUUCUGCACUUCUCGA:30;GAAUGGAGACUAGAUUUCUGCACUUCUCGAAA:30;GAAUGGAGACUAGAUUUCUGCACUUCUCGAA:30;GAAUGGAGACUAGAUUUCUGCACUUCUCGAA:30;GAAUGGAGACUAGAUUUCUGCACUUCUCGAAA:30;GAAUGGAGACUAGAUUUCUGCACUUCUCGAA:30;GAAUGGAGACUAGAUUUCUGCACUUCUCGAA:30;GAAUGGAGA…	.	.	chr7:69904793-69904794,-	42.0611	29.6843	50.8621	57.7254	42.0163	41.1437	45.6731	49.7021	34.7546	7.02872	7.6976	6.94044	44.8383	44.9498	47.1075	49.2764	43.2456
2-qE1-35981	UGGUUACUCUCUAGAACUUGAUGGUAAGACCCUAU:29;UGGUUACUCUCUAGAACUUGAUGGUAAGACCC:29;UGGUUACUCUCUAGAACUUGAUGGUAAGACCC:29;UGGUUACUCUCUAGAACUUGAUGGUAAGACCCUA:29;UGGUUACUCUCUAGAACUUGAUGGUAAGACCCUA:29;UGGUUACUCUCUAGAACUUGAUGGUAAGACCC:29;UGGUUACUCUCUAGAACUUGAUGGUAAGACC:29;UGGUUACUCUCUAGAACUUGAUGGUAAGACC:29;UGGUUACUCUCUAGAACUUGAUGGUAAGACCCU:29;UGGUUACUCUCUAGAACUUGAUGGUAAGACCCUA:29;UGGUUACUCUCUAGAACUUGAUGGUAAGACC…	.	Lx8b	chr2:92591515-92591516,+	516.788	503.909	531.024	556.115	556.501	517.014	485.036	500.378	535.579	97.0136	103.847	99.972	511.732	547.805	598.091	625.362	546.482
14-qA3-3095	UGAGAACAUUCUUUGUUUUAGCUGACUCUAC:29;UGAGAACAUUCUUUGUUUUAGCUGACUCUAC:29;UGAGAACAUUCUUUGUUUUAGCUGACUCUAC:29;UGAGAACAUUCUUUGUUUUAGCUGACUCUA:30;UGAGAACAUUCUUUGUUUUAGCUGACUCUAC:29;UGAGAACAUUCUUUGUUUUAGCUGACUCUACU:29;UGAGAACAUUCUUUGUUUUAGCUGACUCUA:29;UGAGAACAUUCUUUGUUUUAGCUGACUCUA:30;UGAGAACAUUCUUUGUUUUAGCUGACUCUA:28;UGAGAACAUUCUUUGUUUUAGCUGACUCUA:29;UGAGAACAUUCUUUGUUUUAGCUGACUCUACUC:29;UGAGAACAUUCUUUGU…	.	.	chr14:19644297-19644298,-	49.727	59.3687	55.706	62.6036	45.4461	45.0253	59.8253	49.702	52.5776	6.50806	7.48766	9.67234	48.1292	47.4569	54.3285	45.3016	40.8244
14-qA3-19970	UGUAGCGGUUAAACCAUUCCCACCCACAUGGCU:25;UGUAGCGGUUAAACCAUUCCCACCCACAUGGC:25;UGUAGCGGUUAAACCAUUCCCACCCACAUGG:26;UGUAGCGGUUAAACCAUUCCCACCCACAUGGC:25;UGUAGCGGUUAAACCAUUCCCACCCACAUGGC:25;UGUAGCGGUUAAACCAUUCCCACCCACAUGGC:25;UGUAGCGGUUAAACCAUUCCCACCCACAUGGC:26;UGUAGCGGUUAAACCAUUCCCACCCACAUGGC:25;UGUAGCGGUUAAACCAUUCCCACCCACAUGGCUU:25;UGUAGCGGUUAAACCAUUCCCACCCACAUGG:25;UGUAGCGGUUAAACCAUUCCCACCCACAUGGCU:25;U…	.	.	chr14:24088424-24088425,+	17.3811	21.7202	15.743	19.5128	17.1495	19.4074	17.3687	16.7912	18.7141	3.64452	2.93908	2.80572	15.2203	18.5803	19.044	23.8419	19.2382
18-qE1-36451	UUAAACUUAGUAAAUUUGUGAGGUUUUGGCCG:31;UUAAACUUAGUAAAUUUGUGAGGUUUUGGCCG:31;UUAAACUUAGUAAAUUUGUGAGGUUUUGGCCGG:31;UUAAACUUAGUAAAUUUGUGAGGUUUUGGCCG:31;UUAAACUUAGUAAAUUUGUGAGGUUUUGGCCG:30;UUAAACUUAGUAAAUUUGUGAGGUUUUGGCC:31;UUAAACUUAGUAAAUUUGUGAGGUUUUGGCCG:31;UUAAACUUAGUAAAUUUGUGAGGUUUUGGCCGG:31;UUAAACUUAGUAAAUUUGUGAGGUUUUGGCCG:31;UUAAACUUAGUAAAUUUGUGAGGUUUUGGCCG:31;UUAAACUUAGUAAAUUUGUGAGGUUUUGGCCG:31;UU…	.	.	chr18:67031819-67031820,-	15.6471	20.2722	14.532	19.5128	14.577	14.7496	10.9358	10.7464	12.476	3.64452	3.42892	2.80572	20.568	20.2728	17.8089	23.2465	20.1064
7-qD1-16444	UUCAAUAGAGGGUGUCUAUUGGUUAAAAAAA:30;UUCAAUAGAGGGUGUCUAUUGGUUAAAAAAA:29;UUCAAUAGAGGGUGUCUAUUGGUUAAAAAAA:30;UUCAAUAGAGGGUGUCUAUUGGUUAAAAAAAG:30;UUCAAUAGAGGGUGUCUAUUGGUUAAAAAAA:29;UUCAAUAGAGGGUGUCUAUUGGUUAAAAAAA:29;UUCAAUAGAGGGUGUCUAUUGGUUAAAAAAA:29;UUCAAUAGAGGGUGUCUAUUGGUUAAAAAAA:29;UUCAAUAGAGGGUGUCUAUUGGUUAAAAAAA:29;UUCAAUAGAGGGUGUCUAUUGGUUAAAAAAA:30;UUCAAUAGAGGGUGUCUAUUGGUUAAAAAAAGAUG:29;UUCAAUAGA…	.	.	chr7:69920124-69920125,+	105.358	163.626	119.889	96.751	102.897	90.8269	124.797	120.225	89.1146	16.5739	18.1243	17.9418	92.9674	94.0862	114.699	76.0027	81.6706
7-qD1-19431	UAUGAGAAAUAAAUUUCUGUUGUUUAUAAGA:30;UAUGAGAAAUAAAUUUCUGUUGUUUAUAAGA:30;UAUGAGAAAUAAAUUUCUGUUGUUUAUAAGA:30;UAUGAGAAAUAAAUUUCUGUUGUUUAUAAGA:31;UAUGAGAAAUAAAUUUCUGUUGUUUAUAAGA:31;UAUGAGAAAUAAAUUUCUGUUGUUUAUAAGA:30;UAUGAGAAAUAAAUUUCUGUUGUUUAUAAGA:30;UAUGAGAAAUAAAUUUCUGUUGUUUAUAAGA:30;UAUGAGAAAUAAAUUUCUGUUGUUUAUAAGA:30;UAUGAGAAAUAAAUUUCUGUUGUUUAUAAGA:30;UAUGAGAAAUAAAUUUCUGUUGUUUAUAAGA:30;UAUGAGAAAUAAAU…	.	MLT1A0	chr7:73122336-73122337,+	99.22	131.045	120.495	113.825	84.0323	121.879	132.516	119.553	86.4412	13.1029	14.9053	14.1762	69.9313	101.693	114.624	87.8617	84.2644
12-qE-23911	UUGAAGAACAGGUAGAUGAAUGAUAUGCUAACA:30;UUGAAGAACAGGUAGAUGAAUGAUAUGCUAACA:30;UUGAAGAACAGGUAGAUGAAUGAUAUGCUAACA:30;UUGAAGAACAGGUAGAUGAAUGAUAUGCUAAC:30;UUGAAGAACAGGUAGAUGAAUGAUAUGCUAAC:30;UUGAAGAACAGGUAGAUGAAUGAUAUGCUAAC:30;UUGAAGAACAGGUAGAUGAAUGAUAUGCUAACA:30;UUGAAGAACAGGUAGAUGAAUGAUAUGCUAAC:30;UUGAAGAACAGGUAGAUGAAUGAUAUGCUAACA:30;UUGAAGAACAGGUAGAUGAAUGAUAUGCUAAC:30;UUGAAGAACAGGUAGAUGAAUGAUAUGCUAACA:…	.	.	chr12:98411006-98411007,-	37.0683	47.0605	52.6785	31.7083	30.8691	41.1437	43.7433	47.6871	41.8838	4.16516	4.89846	6.12828	32.0861	41.2525	34.8413	34.3375	28.6611
6-qF3-8009	UGUCGACCCUUUGGAUUGCACCACGACUGACU:28;UGUCGACCCUUUGGAUUGCACCACGACUG:29;UGUCGACCCUUUGGAUUGCACCACGACUG:28;UGUCGACCCUUUGGAUUGCACCACGACUGACUUU:29;UGUCGACCCUUUGGAUUGCACCACGACUGA:29;UGUCGACCCUUUGGAUUGCACCACGACUG:29;UGUCGACCCUUUGGAUUGCACCACGACUGA:29;UGUCGACCCUUUGGAUUGCACCACGACUGA:29;UGUCGACCCUUUGGAUUGCACCACGACUGACUUU:29;UGUCGACCCUUUGGAUUGCACCACGACUGA:29;UGUCGACCCUUUGGAUUGCACCACGACUGA:29;UGUCGACCCUUUGGAUUG…	.	.	chr6:127790233-127790234,-	34.76	32.5803	32.0915	33.3344	34.299	31.8282	25.0881	38.284	42.775	7.20224	6.22804	8.1218	39.0792	28.0874	28.7862	35.109	0
.	UGUCAGUUAGCUGUUGGAAGUCUUAGGCUUUA:31;UGUCAGUUAGCUGUUGGAAGUCUUAGGCUUUA:31;UGUCAGUUAGCUGUUGGAAGUCUUAGGCUUU:31;UGUCAGUUAGCUGUUGGAAGUCUUAGGCUUU:31;UGUCAGUUAGCUGUUGGAAGUCUUAGGCUUU:30;UGUCAGUUAGCUGUUGGAAGUCUUAGGCUUUA:31;UGUCAGUUAGCUGUUGGAAGUCUUAGGCUUUA:31;UGUCAGUUAGCUGUUGGAAGUCUUAGGCUUU:31;UGUCAGUUAGCUGUUGGAAGUCUUAGGCUUUA:31;UGUCAGUUAGCUGUUGGAAGUCUUAGGCUUUA:31;UGUCAGUUAGCUGUUGGAAGUCUUAGGCUUUA:31;UGUCAGU…	ENSMUSG00000052557	.	chr8:117209052-117209053,+	40.0669	40.5444	41.7795	35.7734	45.4461	34.1572	34.7373	46.3438	38.3193	6.85516	8.3274	8.34332	46.0723	45.8282	47.3014	50.2982	51.8497
12-qE-23911	GCAAACGGAACACUGAAUAUGCCACUAUUA:28;GCAAACGGAACACUGAAUAUGCCACUAUUAG:28;GCAAACGGAACACUGAAUAUGCCACUAUUA:30;GCAAACGGAACACUGAAUAUGCCACUAUUA:28;GCAAACGGAACACUGAAUAUGCCACUAUUA:28;GCAAACGGAACACUGAAUAUGCCACUAUUA:28;GCAAACGGAACACUGAAUAUGCCACUAUUAG:28;GCAAACGGAACACUGAAUAUGCCACUAUUA:28;GCAAACGGAACACUGAAUAUGCCACUAUUA:29;GCAAACGGAACACUGAAUAUGCCACUAUUA:29;GCAAACGGAACACUGAAUAUGCCACUAUUA:28;GCAAACGGAACACUGAAUAUGCC…	.	ORR1F-int	chr12:98396203-98396204,-	16.2242	24.6163	15.743	18.6998	18.8644	18.6311	14.7955	10.7464	18.7141	2.86354	2.72914	2.87954	11.5181	19.24	14.3516	19.6148	21.7995
17-qA3.3-26735	UGAAAGUGGAGAGAAGCAAGAAAAUCCAGAGAGUGGCAGGGAGACGGCU:30;UGAAAGUGGAGAGAAGCAAGAAAAUCCAGAGA:27;UGAAAGUGGAGAGAAGCAAGAAAAUCCAGAGAG:30;UGAAAGUGGAGAGAAGCAAGAAAAUCCAGAGAGU:30;UGAAAGUGGAGAGAAGCAAGAAAAUCCAGAGAGU:30;UGAAAGUGGAGAGAAGCAAGAAAAUCCAGAGAG:27;UGAAAGUGGAGAGAAGCAAGAAAAUCCAGAGAGUGGCAGGGAGACGGCU:30;UGAAAGUGGAGAGAAGCAAGAAAAUCCAGAGAGU:30;UGAAAGUGGAGAGAAGCAAGAAAAUCCAGAGAGUGGCAGGGAGACGGCU:27;UGAAAGUGGAGAGAAG…	.	.	chr17:27335208-27335209,+	182.336	173.038	178.017	143.907	187.787	180.877	176.26	200.151	203.181	37.66	39.8876	33.8162	187.992	216.111	0	0	262.819
11-qE1-9443	UGUACAAGACUAAAAGCCAUGCUUCUCCUGUGG:30;UGUACAAGACUAAAAGCCAUGCUUCUCCUGUG:30;UGUACAAGACUAAAAGCCAUGCUUCUCCUGUG:30;UGUACAAGACUAAAAGCCAUGCUUCUCCUGUG:30;UGUACAAGACUAAAAGCCAUGCUUCUCCUGUG:30;UGUACAAGACUAAAAGCCAUGCUUCUCCUGUGGG:30;UGUACAAGACUAAAAGCCAUGCUUCUCCUGUG:30;UGUACAAGACUAAAAGCCAUGCUUCUCCUGUG:30;UGUACAAGACUAAAAGCCAUGCUUCUCCUGUGGGGGCUGUGGAGGCAGU:30;UGUACAAGACUAAAAGCCAUGCUUCUCCUGUGGGGGCUGUGGAGGCAGU:30;UG…	.	RMER17A2	chr11:103442690-103442691,+	403.92	471.329	397.814	487.006	356.709	565.144	411.059	435.9	325.268	67.1632	71.1678	71.841	345.954	462.028	35.9174	32.1736	429.264
7-qD2-24830	UAAUUCUUAGCAAUAUUCUAUGCCCCUGGCUC:30;UAAUUCUUAGCAAUAUUCUAUGCCCCUGGCUCAG:29;UAAUUCUUAGCAAUAUUCUAUGCCCCUGGCUC:29;UAAUUCUUAGCAAUAUUCUAUGCCCCUGGCUC:30;UAAUUCUUAGCAAUAUUCUAUGCCCCUGGCUC:29;UAAUUCUUAGCAAUAUUCUAUGCCCCUGGCUC:29;UAAUUCUUAGCAAUAUUCUAUGCCCCUGGCUC:30;UAAUUCUUAGCAAUAUUCUAUGCCCCUGGCUCA:29;UAAUUCUUAGCAAUAUUCUAUGCCCCUGGCUC:29;UAAUUCUUAGCAAUAUUCUAUGCCCCUGGCUC:29;UAAUUCUUAGCAAUAUUCUAUGCCCCUGGCUCAGC:…	ENSMUSG00000074067	.	chr7:73782795-73782796,-	51.0966	55.0246	28.4585	34.9605	66.0254	54.3407	39.8836	37.6123	59.7068	11.541	10.7066	12.1827	64.9949	66.2871	40.2056	52.7653	52.7403
8-qC5-2209	UGAUUAUUAUGACUUUCUAUGAGAAGACUCA:30;UGAUUAUUAUGACUUUCUAUGAGAAGACUCA:30;UGAUUAUUAUGACUUUCUAUGAGAAGACUCA:30;UGAUUAUUAUGACUUUCUAUGAGAAGACUCA:30;UGAUUAUUAUGACUUUCUAUGAGAAGACUCA:30;UGAUUAUUAUGACUUUCUAUGAGAAGACUCAU:30;UGAUUAUUAUGACUUUCUAUGAGAAGACUCA:30;UGAUUAUUAUGACUUUCUAUGAGAAGACUCA:30;UGAUUAUUAUGACUUUCUAUGAGAAGACUCAUGU:30;UGAUUAUUAUGACUUUCUAUGAGAAGACUCA:30;UGAUUAUUAUGACUUUCUAUGAGAAGACUCA:30;UGAUUAUUAU…	ENSMUSG00000110670	.	chr8:93419862-93419863,-	45.7419	46.3365	63.5776	59.3514	42.8737	53.5646	46.9597	41.6422	40.9927	8.7642	6.57794	7.97414	37.0224	55.1334	43.1733	47.0685	32.3248
7-qD2-24830	UGUGCUCGCAAGUGUUCUCAGUUUCUAGAACAGU:26;UGUGCUCGCAAGUGUUCUCAGUUUCUAGAA:29;UGUGCUCGCAAGUGUUCUCAGUUUCUAGAA:29;UGUGCUCGCAAGUGUUCUCAGUUUCUAGAAC:29;UGUGCUCGCAAGUGUUCUCAGUUUCUAGAAC:29;UGUGCUCGCAAGUGUUCUCAGUUUCUAGAAC:29;UGUGCUCGCAAGUGUUCUCAGUUUCUAGAACAGUG:29;UGUGCUCGCAAGUGUUCUCAGUUUCUAGAAC:29;UGUGCUCGCAAGUGUUCUCAGUUUCUAGAACAGU:29;UGUGCUCGCAAGUGUUCUCAGUUUCUAGAAC:29;UGUGCUCGCAAGUGUUCUCAGUUUCUAGAACAGU:29;UGU…	.	L2a	chr7:73793245-73793246,-	97.031	99.1891	107.174	95.1249	88.3198	88.4978	95.8494	121.569	106.046	18.049	18.0543	18.9755	87.2083	109.852	149.442	142.133	80.6772
14-qA3-19970	UGUAACUCUGGCUCUAGGGAAUCUAACGCCACC:30;UGUAACUCUGGCUCUAGGGAAUCUAACGCCACC:29;UGUAACUCUGGCUCUAGGGAAUCUAACGCCACC:30;UGUAACUCUGGCUCUAGGGAAUCUAACGCCACC:30;UGUAACUCUGGCUCUAGGGAAUCUAACGCCACC:30;UGUAACUCUGGCUCUAGGGAAUCUAACGCCACC:30;UGUAACUCUGGCUCUAGGGAAUCUAACGCCACC:29;UGUAACUCUGGCUCUAGGGAAUCUAACGCCACC:30;UGUAACUCUGGCUCUAGGGAAUCUAACGCCACCU:30;UGUAACUCUGGCUCUAGGGAAUCUAACGCCACCUU:30;UGUAACUCUGGCUCUAGGGAAUCUAA…	.	B3A	chr14:24097033-24097034,+	37.0516	32.5803	39.3575	38.2126	44.5887	36.4859	31.5209	27.5376	35.6459	9.71872	6.43798	9.08166	32.4975	31.7006	65.0831	54.8886	28.6773
2-qG3-1029	UAUUGAGUUGUCUUCCCAGGGAUAUUGUUGCC:31;UAUUGAGUUGUCUUCCCAGGGAUAUUGUUGCC:29;UAUUGAGUUGUCUUCCCAGGGAUAUUGUUGCCU:31;UAUUGAGUUGUCUUCCCAGGGAUAUUGUUGCC:29;UAUUGAGUUGUCUUCCCAGGGAUAUUGUUGCCU:29;UAUUGAGUUGUCUUCCCAGGGAUAUUGUUGCC:29;UAUUGAGUUGUCUUCCCAGGGAUAUUGUUGC:29;UAUUGAGUUGUCUUCCCAGGGAUAUUGUUGC:29;UAUUGAGUUGUCUUCCCAGGGAUAUUGUUGCC:29;UAUUGAGUUGUCUUCCCAGGGAUAUUGUUGCCUCAGCAACAAAA:29;UAUUGAGUUGUCUUCCCAGGGAUAUUG…	.	.	chr2:151146431-151146432,+	24.0324	30.4083	27.2475	24.391	19.7219	25.6178	21.2284	23.5077	24.0609	3.90484	5.94814	3.32256	26.3271	24.8201	26.0817	27.8462	21.3355
1-qD-4525	GAAAGGUCAGAAGCUCAAUGGCUCCAGUGCC:28;GAAAGGUCAGAAGCUCAAUGGCUCCAGUGC:28;GAAAGGUCAGAAGCUCAAUGGCUCCAGUGCC:30;GAAAGGUCAGAAGCUCAAUGGCUCCAGUGC:28;GAAAGGUCAGAAGCUCAAUGGCUCCAGUGCC:28;GAAAGGUCAGAAGCUCAAUGGCUCCAGUGCC:30;GAAAGGUCAGAAGCUCAAUGGCUCCAGUGC:28;GAAAGGUCAGAAGCUCAAUGGCUCCAGUGC:28;GAAAGGUCAGAAGCUCAAUGGCUCCAGUGCCU:28;GAAAGGUCAGAAGCUCAAUGGCUCCAGUGC:28;GAAAGGUCAGAAGCUCAAUGGCUCCAGUGCCU:30;GAAAGGUCAGAAGCUCA…	.	LTR28	chr1:92993937-92993938,-	27.5285	23.8922	33.3026	20.3258	25.7242	31.0519	37.3105	26.8659	29.4078	5.55354	3.8488	5.90676	25.9157	31.8741	30.4675	35.3037	41.2586
7-qD1-654	CAUUAGAACGGAAGGGACUACAGGGUUAGGAGU:30;CAUUAGAACGGAAGGGACUACAGGGUUAGGAGU:30;CAUUAGAACGGAAGGGACUACAGGGUUAGGAGU:30;CAUUAGAACGGAAGGGACUACAGGGUUAGGAGUC:30;CAUUAGAACGGAAGGGACUACAGGGUUAGGAGUC:30;CAUUAGAACGGAAGGGACUACAGGGUUAGGAGUC:30;CAUUAGAACGGAAGGGACUACAGGGUUAGGAGU:30;CAUUAGAACGGAAGGGACUACAGGGUUAGGAGU:30;CAUUAGAACGGAAGGGACUACAGGGUUAGGAGU:30;CAUUAGAACGGAAGGGACUACAGGGUUAGGAGUC:30;CAUUAGAACGGAAGGGACUACAGGG…	.	.	chr7:73102480-73102481,-	302.174	305.532	368.75	308.952	285.539	261.612	313.922	372.766	338.636	50.5894	55.4926	53.53	272.321	385.888	0	0	390.113
19-qC2-1361	UCUUUAUAGUAGAAAUAAACGCACUGCUGGA:30;UCUUUAUAGUAGAAAUAAACGCACUGCUGGAC:30;UCUUUAUAGUAGAAAUAAACGCACUGCUGGAC:30;UCUUUAUAGUAGAAAUAAACGCACUGCUGGA:30;UCUUUAUAGUAGAAAUAAACGCACUGCUGGA:30;UCUUUAUAGUAGAAAUAAACGCACUGCUGGA:30;UCUUUAUAGUAGAAAUAAACGCACUGCUGGAC:30;UCUUUAUAGUAGAAAUAAACGCACUGCUGGAC:30;UCUUUAUAGUAGAAAUAAACGCACUGCUGGACC:30;UCUUUAUAGUAGAAAUAAACGCACUGCUGGA:30;UCUUUAUAGUAGAAAUAAACGCACUGCUGGAC:30;UCUUUAU…	.	.	chr19:37259138-37259139,-	69.9868	71.6767	60.5501	81.3034	76.3151	76.8534	63.0418	43.6572	81.9853	12.2351	16.1649	14.1762	71.5767	73.8684	55.0574	49.3683	49.2048
5-qG3-23659	UACAAGCCAUCUGACUUGGGACUAAUAAUAAGU:29;UACAAGCCAUCUGACUUGGGACUAAUAAUAAGU:30;UACAAGCCAUCUGACUUGGGACUAAUAAUAAGU:29;UACAAGCCAUCUGACUUGGGACUAAUAAUAAG:30;UACAAGCCAUCUGACUUGGGACUAAUAAUAAGU:30;UACAAGCCAUCUGACUUGGGACUAAUAAUAAGU:30;UACAAGCCAUCUGACUUGGGACUAAUAAUAAGU:30;UACAAGCCAUCUGACUUGGGACUAAUAAUAAGU:29;UACAAGCCAUCUGACUUGGGACUAAUAAUAAGU:30;UACAAGCCAUCUGACUUGGGACUAAUAAUAAGU:30;UACAAGCCAUCUGACUUGGGACUAAUAAUA…	.	.	chr5:149821722-149821723,-	23.4498	28.9603	33.3025	34.9604	18.0069	22.5126	24.4448	32.9107	24.9521	3.3842	2.79912	3.6179	12.3408	24.5566	29.792	18.6068	21.7971
4-qB3-3994	UCACCUAGACUGGAUGCCCUGAAGACAGACU:29;UCACCUAGACUGGAUGCCCUGAAGACAGAC:29;UCACCUAGACUGGAUGCCCUGAAGACAGACU:29;UCACCUAGACUGGAUGCCCUGAAGACAGAC:29;UCACCUAGACUGGAUGCCCUGAAGACAGAC:29;UCACCUAGACUGGAUGCCCUGAAGACAGACU:29;UCACCUAGACUGGAUGCCCUGAAGACAGAC:29;UCACCUAGACUGGAUGCCCUGAAGACAGACUUU:29;UCACCUAGACUGGAUGCCCUGAAGACAGACU:29;UCACCUAGACUGGAUGCCCUGAAGACAGACUU:29;UCACCUAGACUGGAUGCCCUGAAGACAGAC:29;UCACCUAGACUGGAUG…	ENSMUSG00000087044	.	chr4:57362167-57362168,-	25.7593	29.6843	24.22	30.0822	30.0115	21.7363	23.1582	17.4629	33.8635	4.42548	5.66822	5.24226	22.2135	34.7322	26.8451	41.2943	21.8988
10-qB4-6488	UGGAACCUGUCCCUCUGGGAGGAAAGUCACACC:30;UGGAACCUGUCCCUCUGGGAGGAAAGUCACACC:28;UGGAACCUGUCCCUCUGGGAGGAAAGUCACACC:28;UGGAACCUGUCCCUCUGGGAGGAAAGUCACACC:30;UGGAACCUGUCCCUCUGGGAGGAAAGUCACACC:28;UGGAACCUGUCCCUCUGGGAGGAAAGUCACACC:28;UGGAACCUGUCCCUCUGGGAGGAAAGUCACACC:30;UGGAACCUGUCCCUCUGGGAGGAAAGUCACACC:28;UGGAACCUGUCCCUCUGGGAGGAAAGUCACACC:28;UGGAACCUGUCCCUCUGGGAGGAAAGUCACACC:28;UGGAACCUGUCCCUCUGGGAGGAAAGUCA…	.	.	chr10:62684442-62684443,+	15.6642	14.4802	18.7705	18.6997	12.8621	12.4207	13.509	18.8062	15.1495	4.51226	2.72914	3.02722	11.9294	16.1896	20.0035	18.1154	18.7625
1-qD-4525	UCUUAGCAAGCAAGGAACUUGUACUAUGGCC:30;UCUUAGCAAGCAAGGAACUUGUACUAUGGCC:30;UCUUAGCAAGCAAGGAACUUGUACUAUGGCC:30;UCUUAGCAAGCAAGGAACUUGUACUAUGGCC:30;UCUUAGCAAGCAAGGAACUUGUACUAUGGCC:31;UCUUAGCAAGCAAGGAACUUGUACUAUGGCC:31;UCUUAGCAAGCAAGGAACUUGUACUAUGGCC:30;UCUUAGCAAGCAAGGAACUUGUACUAUGGCC:30;UCUUAGCAAGCAAGGAACUUGUACUAUGGCC:31;UCUUAGCAAGCAAGGAACUUGUACUAUGGCC:31;UCUUAGCAAGCAAGGAACUUGUACUAUGGCC:31;UCUUAGCAAGCAAG…	.	.	chr1:92995151-92995152,-	48.5442	49.9566	43.596	58.5384	46.3035	39.5911	46.3165	45.0004	51.6865	9.97902	11.8263	8.71248	48.9518	50.1695	46.2222	46.8625	56.5546
9-qC-10667	UGUACUUUGCAUCAUCUACCAAUAGAUUCCAUC:31;UGUACUUUGCAUCAUCUACCAAUAGAUUCCAUC:30;UGUACUUUGCAUCAUCUACCAAUAGAUUCCAUC:30;UGUACUUUGCAUCAUCUACCAAUAGAUUCCAUC:30;UGUACUUUGCAUCAUCUACCAAUAGAUUCCAUC:31;UGUACUUUGCAUCAUCUACCAAUAGAUUCCAU:31;UGUACUUUGCAUCAUCUACCAAUAGAUUCCAUC:30;UGUACUUUGCAUCAUCUACCAAUAGAUUCCAUC:30;UGUACUUUGCAUCAUCUACCAAUAGAUUCCA:30;UGUACUUUGCAUCAUCUACCAAUAGAUUCCAUC:30;UGUACUUUGCAUCAUCUACCAAUAGAUUCCAU…	.	MLTR18B_MM	chr9:67757604-67757605,+	18.9274	20.2722	19.376	27.6431	13.7196	15.5259	17.3687	17.4628	16.9318	3.90482	4.68854	3.47022	18.5112	0	28.9972	0	21.9843
14-qA3-19970	UAUGACAGAUAGACUAAGAGGCAUCUGACUUC:29;UAUGACAGAUAGACUAAGAGGCAUCUGACUU:31;UAUGACAGAUAGACUAAGAGGCAUCUGACUU:31;UAUGACAGAUAGACUAAGAGGCAUCUGACUU:30;UAUGACAGAUAGACUAAGAGGCAUCUGACUU:30;UAUGACAGAUAGACUAAGAGGCAUCUGACUUC:30;UAUGACAGAUAGACUAAGAGGCAUCUGACUUC:30;UAUGACAGAUAGACUAAGAGGCAUCUGACUU:30;UAUGACAGAUAGACUAAGAGGCAUCUGACUUC:31;UAUGACAGAUAGACUAAGAGGCAUCUGACUU:30;UAUGACAGAUAGACUAAGAGGCAUCUGACUUC:30;UAUGACAGA…	.	.	chr14:24112976-24112977,+	19.1059	13.7562	20.587	13.8216	21.4368	21.7363	19.9418	26.1943	19.6052	3.47096	3.63886	3.54406	18.9226	20.5832	15.4308	16.4788	18.0525
4-qC5-17839	UCAGAACUCUCACUCAGACCUUGUAUUCAACA:31;UCAGAACUCUCACUCAGACCUUGUAUUCAACAU:31;UCAGAACUCUCACUCAGACCUUGUAUUCAACAU:31;UCAGAACUCUCACUCAGACCUUGUAUUCAACA:31;UCAGAACUCUCACUCAGACCUUGUAUUCAACA:31;UCAGAACUCUCACUCAGACCUUGUAUUCAACAU:31;UCAGAACUCUCACUCAGACCUUGUAUUCAACA:31;UCAGAACUCUCACUCAGACCUUGUAUUCAACA:30;UCAGAACUCUCACUCAGACCUUGUAUUCAACAU:31;UCAGAACUCUCACUCAGACCUUGUAUUCAACA:31;UCAGAACUCUCACUCAGACCUUGUAUUCAACAU:3…	.	.	chr4:94322990-94322991,-	49.296	36.9244	44.2015	65.0426	48.0185	64.4327	57.2523	47.6871	45.4484	9.4584	9.30708	9.5985	40.7246	58.9908	58.1839	56.3313	55.5193
2-qE1-35981	UGAAAGACAUUCGAAGGCUGCAUCUUCACCUG:30;UGAAAGACAUUCGAAGGCUGCAUCUUCACCUG:30;UGAAAGACAUUCGAAGGCUGCAUCUUCACCUG:30;UGAAAGACAUUCGAAGGCUGCAUCUUCACCUG:30;UGAAAGACAUUCGAAGGCUGCAUCUUCACCUG:30;UGAAAGACAUUCGAAGGCUGCAUCUUCACCUG:30;UGAAAGACAUUCGAAGGCUGCAUCUUCACCUG:30;UGAAAGACAUUCGAAGGCUGCAUCUUCACCUGACU:30;UGAAAGACAUUCGAAGGCUGCAUCUUCACCUG:30;UGAAAGACAUUCGAAGGCUGCAUCUUCACCUGA:30;UGAAAGACAUUCGAAGGCUGCAUCUUCACCUG:30…	.	.	chr2:92597275-92597276,+	87.2474	102.085	84.7701	106.507	76.3152	93.932	105.499	98.0608	70.4005	14.0574	17.7045	15.0622	75.2789	94.0081	98.283	98.6714	85.4656
15-qD1-17920	UCAAACACUAUAAUAAUAAAUGUGGAAUAUUUA:32;UCAAACACUAUAAUAAUAAAUGUGGAAUAUUUA:32;UCAAACACUAUAAUAAUAAAUGUGGAAUAUUUA:32;UCAAACACUAUAAUAAUAAAUGUGGAAUAUUUA:32;UCAAACACUAUAAUAAUAAAUGUGGAAUAUUUA:32;UCAAACACUAUAAUAAUAAAUGUGGAAUAUUUA:32;UCAAACACUAUAAUAAUAAAUGUGGAAUAUUUA:32;UCAAACACUAUAAUAAUAAAUGUGGAAUAUUUA:32;UCAAACACUAUAAUAAUAAAUGUGGAAUAUUUA:31;UCAAACACUAUAAUAAUAAAUGUGGAAUAUUUA:32;UCAAACACUAUAAUAAUAAAUGUGGAAUA…	.	.	chr15:59268972-59268973,-	26.4152	49.9566	35.7245	39.8387	18.8644	26.3941	39.8836	34.2541	19.6052	2.08258	2.2393	2.87954	16.4544	22.5728	23.9222	14.0752	16.0206
15-qD1-17920	UAUAGUUUAUUUCUUCCUGAGUUGAAAUUGGUC:30;UAUAGUUUAUUUCUUCCUGAGUUGAAAUUGGUC:30;UAUAGUUUAUUUCUUCCUGAGUUGAAAUUGGUC:30;UAUAGUUUAUUUCUUCCUGAGUUGAAAUUGGUC:30;UAUAGUUUAUUUCUUCCUGAGUUGAAAUUGGUC:30;UAUAGUUUAUUUCUUCCUGAGUUGAAAUUGGUC:30;UAUAGUUUAUUUCUUCCUGAGUUGAAAUUGGUCU:30;UAUAGUUUAUUUCUUCCUGAGUUGAAAUUGGUC:30;UAUAGUUUAUUUCUUCCUGAGUUGAAAUUGGUCU:30;UAUAGUUUAUUUCUUCCUGAGUUGAAAUUGGUCU:30;UAUAGUUUAUUUCUUCCUGAGUUGAA…	.	MLT1F	chr15:59260037-59260038,-	113.773	130.321	128.366	127.646	114.044	139.733	127.37	121.569	92.6791	19.8713	19.244	18.754	94.2015	123.392	115.16	113.269	84.268
15-qD3-14639	UCAAAAGACCUAAUUAUUGAAGUUGUCGAUACA:30;UCAAAAGACCUAAUUAUUGAAGUUGUCGAUACAUC:29;UCAAAAGACCUAAUUAUUGAAGUUGUCGAUA:30;UCAAAAGACCUAAUUAUUGAAGUUGUCGAUAC:30;UCAAAAGACCUAAUUAUUGAAGUUGUCGAUACAU:30;UCAAAAGACCUAAUUAUUGAAGUUGUCGAUACAUC:29;UCAAAAGACCUAAUUAUUGAAGUUGUCGAUACAUC:29;UCAAAAGACCUAAUUAUUGAAGUUGUCGAUAC:30;UCAAAAGACCUAAUUAUUGAAGUUGUCGAUACAUC:30;UCAAAAGACCUAAUUAUUGAAGUUGUCGAUACAUC:29;UCAAAAGACCUAAUUAUUGAAG…	.	.	chr15:74638705-74638706,+	82.5426	99.9131	73.871	89.4337	75.4577	91.603	90.0597	89.3294	64.1624	17.6152	15.6051	15.8006	71.5767	76.2827	139.147	105.101	66.6436
2-qG3-1029	UACUUCUAUCGACAUUGUCAACCUUUGAAAAUCU:30;UACUUCUAUCGACAUUGUCAACCUUUGAAAAUC:31;UACUUCUAUCGACAUUGUCAACCUUUGAAAAUC:31;UACUUCUAUCGACAUUGUCAACCUUUGAAAAUC:31;UACUUCUAUCGACAUUGUCAACCUUUGAAAAUCU:31;UACUUCUAUCGACAUUGUCAACCUUUGAAAAUCU:33;UACUUCUAUCGACAUUGUCAACCUUUGAAAAUC:33;UACUUCUAUCGACAUUGUCAACCUUUGAAAAUC:33;UACUUCUAUCGACAUUGUCAACCUUUGAAAAUC:30;UACUUCUAUCGACAUUGUCAACCUUUGAAAAUC:32;UACUUCUAUCGACAUUGUCAACCUUU…	.	.	chr2:151155454-151155455,+	34.7143	45.6125	33.908	32.5213	25.7242	33.3808	30.2343	30.8958	39.2104	6.3345	7.41768	7.53112	38.6679	27.5404	36.0239	21.6037	30.9693
13-qA5-967	UCCACGUGAACAAUCUCUCUUUGGCCUUAAA:30;UCCACGUGAACAAUCUCUCUUUGGCCUUAAA:29;UCCACGUGAACAAUCUCUCUUUGGCCUUAAA:30;UCCACGUGAACAAUCUCUCUUUGGCCUUAAA:29;UCCACGUGAACAAUCUCUCUUUGGCCUUAAA:29;UCCACGUGAACAAUCUCUCUUUGGCCUUAAA:30;UCCACGUGAACAAUCUCUCUUUGGCCUUAAA:29;UCCACGUGAACAAUCUCUCUUUGGCCUUAAA:31;UCCACGUGAACAAUCUCUCUUUGGCCUUAAA:30;UCCACGUGAACAAUCUCUCUUUGGCCUUAAA:29;UCCACGUGAACAAUCUCUCUUUGGCCUUAAA:27;UCCACGUGAACAAU…	ENSMUSG00000113211	.	chr13:52122328-52122329,+	33.726	24.6163	27.2475	51.2211	33.4415	37.2623	25.7314	30.2242	39.2104	7.28902	6.7179	6.64512	32.4975	39.0223	38.9012	38.7222	31.5411
9-qC-31469	GCUGAGUGUAUUGAGAUUCAAUCUGGUUAGU:29;GCUGAGUGUAUUGAGAUUCAAUCUGGUUAGU:29;GCUGAGUGUAUUGAGAUUCAAUCUGGUUAGU:29;GCUGAGUGUAUUGAGAUUCAAUCUGGUUAGUC:29;GCUGAGUGUAUUGAGAUUCAAUCUGGUUAGU:29;GCUGAGUGUAUUGAGAUUCAAUCUGGUUAGUC:29;GCUGAGUGUAUUGAGAUUCAAUCUGGUUAGUCU:29;GCUGAGUGUAUUGAGAUUCAAUCUGGUUAGUC:29;GCUGAGUGUAUUGAGAUUCAAUCUGGUUAGUC:29;GCUGAGUGUAUUGAGAUUCAAUCUGGUUAGUCU:29;GCUGAGUGUAUUGAGAUUCAAUCUGGUUAGUC:29;GCUGA…	.	.	chr9:67715271-67715272,-	65.6611	76.0208	73.871	62.6036	57.4508	69.0905	61.7553	77.9112	72.1827	8.93774	12.1762	13.9547	61.7042	0	87.5505	0	81.7024
7-qD2-11976	UGAUCUUCUAAGUUUUAUGAAUUUCCUGAGCCUUC:30;UGAUCUUCUAAGUUUUAUGAAUUUCCUGAGCCUUC:30;UGAUCUUCUAAGUUUUAUGAAUUUCCUGAGCCUU:30;UGAUCUUCUAAGUUUUAUGAAUUUCCUGAGCCUUC:30;UGAUCUUCUAAGUUUUAUGAAUUUCCUGAGCCUUC:30;UGAUCUUCUAAGUUUUAUGAAUUUCCUGAGCCUUC:30;UGAUCUUCUAAGUUUUAUGAAUUUCCUGAGCCUU:30;UGAUCUUCUAAGUUUUAUGAAUUUCCUGAGCCUU:30;UGAUCUUCUAAGUUUUAUGAAUUUCCUGAGCCUUC:30;UGAUCUUCUAAGUUUUAUGAAUUUCCUGAGCCUUC:30;UGAUCUUCUAAG…	ENSMUSG00000108448	.	chr7:73824288-73824289,+	727.364	792.065	659.995	790.269	740.856	805.798	681.881	598.439	725.393	135.021	150.523	155.569	728.108	780.889	642.343	626.029	505.509
10-qB4-6488	UCUUUCUGCGCUGGCUGAUUACCAUCCCCC:29;UCUUUCUGCGCUGGCUGAUUACCAUCCCCC:29;UCUUUCUGCGCUGGCUGAUUACCAUCCCCCAA:29;UCUUUCUGCGCUGGCUGAUUACCAUCCCCCA:29;UCUUUCUGCGCUGGCUGAUUACCAUCCCCCAA:29;UCUUUCUGCGCUGGCUGAUUACCAUCCCCCA:29;UCUUUCUGCGCUGGCUGAUUACCAUCCCCCA:30;UCUUUCUGCGCUGGCUGAUUACCAUCCCCC:29;UCUUUCUGCGCUGGCUGAUUACCAUCCCCCAAUU:29;UCUUUCUGCGCUGGCUGAUUACCAUCCCCCA:29;UCUUUCUGCGCUGGCUGAUUACCAUCCCCC:29;UCUUUCUGCGCUG…	.	.	chr10:62686028-62686029,+	44.3966	50.6805	46.6235	39.8386	38.5863	45.8015	44.3865	38.9556	45.4484	9.11128	9.09716	9.22932	45.2496	46.2953	51.3433	53.5481	45.7415
5-qG3-23659	UGAAGUCCUAGAAGUGAGGCCUGCCUCCACC:27;UGAAGUCCUAGAAGUGAGGCCUGCCUCCACCU:27;UGAAGUCCUAGAAGUGAGGCCUGCCUCCACCU:26;UGAAGUCCUAGAAGUGAGGCCUGCCUCCACCUAU:27;UGAAGUCCUAGAAGUGAGGCCUGCCUCCACCU:28;UGAAGUCCUAGAAGUGAGGCCUGCCUCCACCUA:27;UGAAGUCCUAGAAGUGAGGCCUGCCUCCACCU:27;UGAAGUCCUAGAAGUGAGGCCUGCCUCCACCU:27;UGAAGUCCUAGAAGUGAGGCCUGCCUCCACCU:27;UGAAGUCCUAGAAGUGAGGCCUGCCUCCACCU:27;UGAAGUCCUAGAAGUGAGGCCUGCCUCCACCUA:27;…	.	LTR86C	chr5:149817104-149817105,-	24.1613	14.4802	24.22	18.6998	24.0093	28.723	28.3045	26.1943	24.9521	6.16096	3.91876	4.72542	26.327	29.0962	33.2551	43.1917	33.969
6-qF3-8009	UGAAUGAUAGAGGGAGAAUGUAUUUUUUUC:25;UGAAUGAUAGAGGGAGAAUGUAUUUUUUUCCACAG:30;UGAAUGAUAGAGGGAGAAUGUAUUUUUUUC:30;UGAAUGAUAGAGGGAGAAUGUAUUUUUUUCCACA:30;UGAAUGAUAGAGGGAGAAUGUAUUUUUUUC:30;UGAAUGAUAGAGGGAGAAUGUAUUUUUUUCCACAG:30;UGAAUGAUAGAGGGAGAAUGUAUUUUUUUCC:30;UGAAUGAUAGAGGGAGAAUGUAUUUUUUUC:30;UGAAUGAUAGAGGGAGAAUGUAUUUUUUUCCACAG:30;UGAAUGAUAGAGGGAGAAUGUAUUUUUUUCCACA:30;UGAAUGAUAGAGGGAGAAUGUAUUUUUUUC:30;U…	.	.	chr6:127794746-127794747,-	21.9706	10.1361	30.275	15.4476	19.7219	25.6178	31.5209	36.9407	21.3875	3.90484	3.219	2.95338	22.2134	24.0424	21.7017	26.3469	0
7-qD1-19431	UUGGAGAAAAUAGAAACGGCCUGUACACAA:29;UUGGAGAAAAUAGAAACGGCCUGUACACAA:29;UUGGAGAAAAUAGAAACGGCCUGUACACAA:29;UUGGAGAAAAUAGAAACGGCCUGUACACAA:29;UUGGAGAAAAUAGAAACGGCCUGUACACAA:29;UUGGAGAAAAUAGAAACGGCCUGUACACAA:29;UUGGAGAAAAUAGAAACGGCCUGUACACAA:29;UUGGAGAAAAUAGAAACGGCCUGUACACAA:29;UUGGAGAAAAUAGAAACGGCCUGUACACAA:29;UUGGAGAAAAUAGAAACGGCCUGUACACAA:29;UUGGAGAAAAUAGAAACGGCCUGUACACAA:29;UUGGAGAAAAUAGAAACGGCCUGUA…	.	.	chr7:73118802-73118803,+	29.3118	26.0643	33.3025	26.017	32.5839	30.2755	35.3806	30.2242	24.9521	6.59484	5.45828	4.28242	31.2634	27.2223	19.2139	17.6402	29.1427
5-qG3-23659	UCUUUGAUCUUAUUUACUUAUGUACUUACUGAG:30;UCUUUGAUCUUAUUUACUUAUGUACUUACUGAGC:31;UCUUUGAUCUUAUUUACUUAUGUACUUACUGA:31;UCUUUGAUCUUAUUUACUUAUGUACUUACUGAG:30;UCUUUGAUCUUAUUUACUUAUGUACUUACUGAGC:31;UCUUUGAUCUUAUUUACUUAUGUACUUACUGAG:31;UCUUUGAUCUUAUUUACUUAUGUACUUACUGAG:31;UCUUUGAUCUUAUUUACUUAUGUACUUACUGA:31;UCUUUGAUCUUAUUUACUUAUGUACUUACUGAGC:31;UCUUUGAUCUUAUUUACUUAUGUACUUACUGAGC:31;UCUUUGAUCUUAUUUACUUAUGUACUU…	.	.	chr5:149816299-149816300,-	93.7605	123.081	86.5866	106.507	82.3175	119.55	105.499	80.5978	81.0942	17.0945	17.0047	17.4249	82.2721	106.214	86.6282	83.4179	96.2414
2-qG3-1029	UAAAAGAUUAAUGAUAUGAAUGUGUUGUAGCA:29;UAAAAGAUUAAUGAUAUGAAUGUGUUGUAGCA:29;UAAAAGAUUAAUGAUAUGAAUGUGUUGUAGC:29;UAAAAGAUUAAUGAUAUGAAUGUGUUGUAGC:31;UAAAAGAUUAAUGAUAUGAAUGUGUUGUAGCA:31;UAAAAGAUUAAUGAUAUGAAUGUGUUGUAGCAU:29;UAAAAGAUUAAUGAUAUGAAUGUGUUGUAGC:29;UAAAAGAUUAAUGAUAUGAAUGUGUUGUAGCA:31;UAAAAGAUUAAUGAUAUGAAUGUGUUGUAGCAU:31;UAAAAGAUUAAUGAUAUGAAUGUGUUGUAGC:31;UAAAAGAUUAAUGAUAUGAAUGUGUUGUAGCAUU:31;UAA…	.	.	chr2:151148684-151148685,+	80.8531	84.7089	101.119	87.8075	67.7404	87.7216	87.4866	92.0159	78.4208	11.1071	14.5554	15.4314	77.7471	75.165	85.6094	73.1896	71.5173
5-qG3-23659	UCAGUUUCCGCCCGUGUGCUUUCAAAAGAAA:29;UCAGUUUCCGCCCGUGUGCUUUCAAAAGAAA:29;UCAGUUUCCGCCCGUGUGCUUUCAAAAGAA:29;UCAGUUUCCGCCCGUGUGCUUUCAAAAGAAA:29;UCAGUUUCCGCCCGUGUGCUUUCAAAAGAAA:29;UCAGUUUCCGCCCGUGUGCUUUCAAAAGAA:29;UCAGUUUCCGCCCGUGUGCUUUCAAAAGAA:29;UCAGUUUCCGCCCGUGUGCUUUCAAAAGAA:29;UCAGUUUCCGCCCGUGUGCUUUCAAAAGAAA:29;UCAGUUUCCGCCCGUGUGCUUUCAAAAGAAAAC:29;UCAGUUUCCGCCCGUGUGCUUUCAAAAGAAA:29;UCAGUUUCCGCCCGUG…	.	.	chr5:149824564-149824565,-	18.8845	12.3081	10.2935	16.2607	23.1518	13.9733	12.2224	15.4479	26.7344	4.3387	3.98874	5.9806	24.6817	24.3397	27.4311	40.8791	25.6949
10-qC1-2617	UGGACCUGCUUGGAUGUUACUCUAGAACCUG:30;UGGACCUGCUUGGAUGUUACUCUAGAACCUG:30;UGGACCUGCUUGGAUGUUACUCUAGAACCUG:30;UGGACCUGCUUGGAUGUUACUCUAGAACCUG:30;UGGACCUGCUUGGAUGUUACUCUAGAACCUG:30;UGGACCUGCUUGGAUGUUACUCUAGAACCUG:30;UGGACCUGCUUGGAUGUUACUCUAGAACCUG:30;UGGACCUGCUUGGAUGUUACUCUAGAACCUG:30;UGGACCUGCUUGGAUGUUACUCUAGAACCUGGAAG:30;UGGACCUGCUUGGAUGUUACUCUAGAACCUGG:30;UGGACCUGCUUGGAUGUUACUCUAGAACCUGG:30;UGGACCUG…	.	.	chr10:85764447-85764448,+	17.3784	21.7202	16.3485	14.6346	14.5771	12.4208	20.585	20.8211	20.4963	3.81806	3.35894	3.24872	14.809	0	0	22.1218	17.672
9-qA5.3-24188	UAGAAUUACAAAACAAAGCAAACCAAACUGAGAA:31;UAGAAUUACAAAACAAAGCAAACCAAACUGAGAA:31;UAGAAUUACAAAACAAAGCAAACCAAACUGAGAA:31;UAGAAUUACAAAACAAAGCAAACCAAACUGAGAA:31;UAGAAUUACAAAACAAAGCAAACCAAACUGAG:31;UAGAAUUACAAAACAAAGCAAACCAAACUGAGA:31;UAGAAUUACAAAACAAAGCAAACCAAACUGAGAA:31;UAGAAUUACAAAACAAAGCAAACCAAACUGAG:31;UAGAAUUACAAAACAAAGCAAACCAAACUGAGA:31;UAGAAUUACAAAACAAAGCAAACCAAACUGAGAAG:31;UAGAAUUACAAAACAAAGCAAACC…	.	.	chr9:54221360-54221361,-	37.4213	44.1644	36.33	39.0256	29.1541	41.9201	36.6672	36.2691	40.9927	6.07418	8.25742	7.08812	37.4338	43.8465	42.6494	47.4019	46.335
7-qD1-9417	UGGACAUGGCUAAACGAUGACAGAUAUGAAG:31;UGGACAUGGCUAAACGAUGACAGAUAUGAAG:31;UGGACAUGGCUAAACGAUGACAGAUAUGAAG:30;UGGACAUGGCUAAACGAUGACAGAUAUGAAG:30;UGGACAUGGCUAAACGAUGACAGAUAUGAAGA:30;UGGACAUGGCUAAACGAUGACAGAUAUGAAG:30;UGGACAUGGCUAAACGAUGACAGAUAUGAAG:30;UGGACAUGGCUAAACGAUGACAGAUAUGAAG:30;UGGACAUGGCUAAACGAUGACAGAUAUGAAG:30;UGGACAUGGCUAAACGAUGACAGAUAUGAAGA:30;UGGACAUGGCUAAACGAUGACAGAUAUGAAG:31;UGGACAUGGCUA…	.	.	chr7:69905703-69905704,-	16.7318	20.9962	16.954	21.1389	11.1472	17.0785	21.8716	23.5077	15.1495	2.25612	3.00906	3.10106	11.1067	0	0	0	0
6-qF3-28913	UUGAAUACUUUGCUUUUGAUACAGGGAGAGC:27;UUGAAUACUUUGCUUUUGAUACAGGGAGAGC:27;UUGAAUACUUUGCUUUUGAUACAGGGAGAGC:29;UUGAAUACUUUGCUUUUGAUACAGGGAGAGCC:29;UUGAAUACUUUGCUUUUGAUACAGGGAGAGCC:27;UUGAAUACUUUGCUUUUGAUACAGGGAGAGC:27;UUGAAUACUUUGCUUUUGAUACAGGGAGAGC:27;UUGAAUACUUUGCUUUUGAUACAGGGAGAGC:29;UUGAAUACUUUGCUUUUGAUACAGGGAGAGCCA:27;UUGAAUACUUUGCUUUUGAUACAGGGAGAGC:27;UUGAAUACUUUGCUUUUGAUACAGGGAGAGCCAG:29;UUGAAUA…	.	.	chr6:127815659-127815660,+	62.9476	55.0246	62.972	68.2948	77.1726	54.3408	62.3985	49.702	77.5297	13.3632	12.3861	13.1426	53.4769	65.0172	61.7136	83.3764	0
2-qE1-35981	UGAGAAGAAAUAGGGAAGAAAGAAAGAAGA:29;UGAGAAGAAAUAGGGAAGAAAGAAAGAAGAG:29;UGAGAAGAAAUAGGGAAGAAAGAAAGAAGAG:29;UGAGAAGAAAUAGGGAAGAAAGAAAGAAGAG:29;UGAGAAGAAAUAGGGAAGAAAGAAAGAAGAG:29;UGAGAAGAAAUAGGGAAGAAAGAAAGAAGAG:29;UGAGAAGAAAUAGGGAAGAAAGAAAGAAGAG:29;UGAGAAGAAAUAGGGAAGAAAGAAAGAAGAG:29;UGAGAAGAAAUAGGGAAGAAAGAAAGAAGAG:29;UGAGAAGAAAUAGGGAAGAAAGAAAGAAGAGGG:29;UGAGAAGAAAUAGGGAAGAAAGAAAGAAGAG:29;UGAGAAGAAAUAG…	.	.	chr2:92572662-92572663,+	153.269	146.973	191.338	160.168	145.77	182.43	189.125	216.271	151.495	17.7019	24.0724	25.2514	120.529	103.157	126.267	108.596	124.175
.	UAUGAGGGCAUGUGCUUCUGCAGGAGAUGG:29;UAUGAGGGCAUGUGCUUCUGCAGGAGAUGGUGAC:29;UAUGAGGGCAUGUGCUUCUGCAGGAGAUGGU:29;UAUGAGGGCAUGUGCUUCUGCAGGAGAUGGU:29;UAUGAGGGCAUGUGCUUCUGCAGGAGAUGG:29;UAUGAGGGCAUGUGCUUCUGCAGGAGAUGGU:29;UAUGAGGGCAUGUGCUUCUGCAGGAGAUGGU:29;UAUGAGGGCAUGUGCUUCUGCAGGAGAUG:29;UAUGAGGGCAUGUGCUUCUGCAGGAGAUGGUG:29;UAUGAGGGCAUGUGCUUCUGCAGGAGAUGG:29;UAUGAGGGCAUGUGCUUCUGCAGGAGAUGGUGA:29;UAUGAGGGCAUGU…	.	.	chr17:66193260-66193261,-	42.2877	34.7524	39.3575	31.7083	50.5909	37.2623	46.9597	50.3736	34.7547	9.11128	9.23712	9.59848	41.9588	41.6974	41.9392	48.2403	55.655
9-qC-31469	CAGGUCUACUAUUCGCCAGUGCGGACUGGA:28;CAGGUCUACUAUUCGCCAGUGCGGACUGGA:30;CAGGUCUACUAUUCGCCAGUGCGGACUGGAG:27;CAGGUCUACUAUUCGCCAGUGCGGACUGGAG:27;CAGGUCUACUAUUCGCCAGUGCGGACUGGA:26;CAGGUCUACUAUUCGCCAGUGCGGACUGGA:30;CAGGUCUACUAUUCGCCAGUGCGGACUGGAGCC:26;CAGGUCUACUAUUCGCCAGUGCGGACUGGA:26;CAGGUCUACUAUUCGCCAGUGCGGACUGGAG:30;CAGGUCUACUAUUCGCCAGUGCGGACUGGAGC:30;CAGGUCUACUAUUCGCCAGUGCGGACUGGAGC:27;CAGGUCUACUAUUCG…	.	.	chr9:67722732-67722733,-	21.1985	24.6163	21.1925	17.0737	31.7265	18.6311	19.2985	19.4778	13.3672	5.20644	3.4989	4.65158	22.2135	0	22.1404	0	22.8918
18-qE1-36451	UUUCUUUUCUUUUUUUUAAAAGUGAGAUGGAUU:31;UUUCUUUUCUUUUUUUUAAAAGUGAGAUGGAU:30;UUUCUUUUCUUUUUUUUAAAAGUGAGAUGGAUU:30;UUUCUUUUCUUUUUUUUAAAAGUGAGAUGGAU:30;UUUCUUUUCUUUUUUUUAAAAGUGAGAUGGAU:30;UUUCUUUUCUUUUUUUUAAAAGUGAGAUGGAUU:30;UUUCUUUUCUUUUUUUUAAAAGUGAGAUGGAUU:30;UUUCUUUUCUUUUUUUUAAAAGUGAGAUGGAU:30;UUUCUUUUCUUUUUUUUAAAAGUGAGAUGGAU:30;UUUCUUUUCUUUUUUUUAAAAGUGAGAUGGAUU:30;UUUCUUUUCUUUUUUUUAAAAGUGAGAUGGAUUG…	.	(GAAAA)n	chr18:67048313-67048314,-	65.4228	91.2251	59.9445	86.9946	68.5979	60.5512	57.2522	40.2989	59.7067	11.8881	14.6954	12.8472	63.3496	68.8969	73.6967	77.8224	54.7718
4-qC5-17839	CUCUUGGUAUUGUCAUUGCUGUUUUCAAAGA:28;CUCUUGGUAUUGUCAUUGCUGUUUUCAAAGA:28;CUCUUGGUAUUGUCAUUGCUGUUUUCAAAGA:28;CUCUUGGUAUUGUCAUUGCUGUUUUCAAAG:28;CUCUUGGUAUUGUCAUUGCUGUUUUCAAAGA:28;CUCUUGGUAUUGUCAUUGCUGUUUUCAAAGA:28;CUCUUGGUAUUGUCAUUGCUGUUUUCAAAGA:29;CUCUUGGUAUUGUCAUUGCUGUUUUCAAAGAU:28;CUCUUGGUAUUGUCAUUGCUGUUUUCAAAGAUU:28;CUCUUGGUAUUGUCAUUGCUGUUUUCAAAGAU:28;CUCUUGGUAUUGUCAUUGCUGUUUUCAAAGA:28;CUCUUGGUAUU…	.	.	chr4:94294623-94294624,-	48.8489	63.7126	56.917	44.7168	54.8783	58.9985	34.094	59.1051	51.6864	8.07002	8.39736	7.3096	43.1928	0	50.1002	0	50.1211
2-qE1-35981	UUCCAUAAAGGAUUCAGAGCCCUCUGCUCCAGU:30;UUCCAUAAAGGAUUCAGAGCCCUCUGCUCCAGU:30;UUCCAUAAAGGAUUCAGAGCCCUCUGCUCCAGU:30;UUCCAUAAAGGAUUCAGAGCCCUCUGCUCCAGU:30;UUCCAUAAAGGAUUCAGAGCCCUCUGCUCCAGU:30;UUCCAUAAAGGAUUCAGAGCCCUCUGCUCCAGUC:30;UUCCAUAAAGGAUUCAGAGCCCUCUGCUCCAGU:30;UUCCAUAAAGGAUUCAGAGCCCUCUGCUCCAGU:30;UUCCAUAAAGGAUUCAGAGCCCUCUGCUCCAGU:30;UUCCAUAAAGGAUUCAGAGCCCUCUGCUCCAGU:30;UUCCAUAAAGGAUUCAGAGCCCUCUGCU…	.	.	chr2:92544300-92544301,+	308.169	272.951	265.209	283.748	299.258	308.966	278.542	314.332	319.03	68.5516	65.9194	67.0418	348.423	313.015	355.103	351.133	327.988
4-qC5-17839	UGAAAGUCAUUUGAACAAAGCUCUGUGGCUUGU:30;UGAAAGUCAUUUGAACAAAGCUCUGUGGCUUG:29;UGAAAGUCAUUUGAACAAAGCUCUGUGGCUUGUA:30;UGAAAGUCAUUUGAACAAAGCUCUGUGGCUUGU:29;UGAAAGUCAUUUGAACAAAGCUCUGUGGCUUGU:30;UGAAAGUCAUUUGAACAAAGCUCUGUGGCUUGUAU:29;UGAAAGUCAUUUGAACAAAGCUCUGUGGCUUGUA:27;UGAAAGUCAUUUGAACAAAGCUCUGUGGCUUGU:27;UGAAAGUCAUUUGAACAAAGCUCUGUGGCUUGU:29;UGAAAGUCAUUUGAACAAAGCUCUGUGGCUUGU:29;UGAAAGUCAUUUGAACAAAGCUCUGU…	.	.	chr4:94329811-94329812,-	56.8337	53.5765	63.5775	58.5384	50.591	60.5513	45.6732	51.0454	68.6182	13.3632	11.8263	10.4107	51.8315	59.2637	64.7672	64.3571	58.0096
5-qF-14508	UUAUCACAGCAACAGAAAGGAAACUAGGAAA:28;UUAUCACAGCAACAGAAAGGAAACUAGGAAA:28;UUAUCACAGCAACAGAAAGGAAACUAGGAAAG:28;UUAUCACAGCAACAGAAAGGAAACUAGGAAA:28;UUAUCACAGCAACAGAAAGGAAACUAGGAAA:29;UUAUCACAGCAACAGAAAGGAAACUAGGAAAGCA:30;UUAUCACAGCAACAGAAAGGAAACUAGGAAA:30;UUAUCACAGCAACAGAAAGGAAACUAGGAAA:30;UUAUCACAGCAACAGAAAGGAAACUAGGAAA:30;UUAUCACAGCAACAGAAAGGAAACUAGGAAA:28;UUAUCACAGCAACAGAAAGGAAACUAGGAAAGC:29;UUAUCACA…	.	MTE2a	chr5:113336305-113336306,-	17.6658	18.8242	19.376	13.8216	20.5794	18.6311	18.6552	16.1196	13.3672	3.55774	3.21898	4.20858	17.6885	19.6993	20.9324	25.5334	0
17-qA3.3-26735	UCUUUCCUCUCUUGGGUGUUCUGAGAAGGG:29;UCUUUCCUCUCUUGGGUGUUCUGAGAAGGGU:29;UCUUUCCUCUCUUGGGUGUUCUGAGAAGGGU:28;UCUUUCCUCUCUUGGGUGUUCUGAGAAGG:29;UCUUUCCUCUCUUGGGUGUUCUGAGAAGGGU:28;UCUUUCCUCUCUUGGGUGUUCUGAGAAGGGU:29;UCUUUCCUCUCUUGGGUGUUCUGAGAAGGGU:28;UCUUUCCUCUCUUGGGUGUUCUGAGAAGGG:29;UCUUUCCUCUCUUGGGUGUUCUGAGAAGGGU:29;UCUUUCCUCUCUUGGGUGUUCUGAGAAGGGUUU:29;UCUUUCCUCUCUUGGGUGUUCUGAGAAGGGUU:29;UCUUUCCUCUCUUGG…	.	LTR75	chr17:27326588-27326589,+	18.299	15.9282	12.11	19.5128	19.7219	15.5259	14.1523	12.7613	16.9318	5.72708	4.40862	4.50392	19.7453	0	0	0	18.8895
10-qC1-12816	UAAACCAUUUAUUUCUCCCGGCUGGAAGGUG:30;UAAACCAUUUAUUUCUCCCGGCUGGAAGGUG:30;UAAACCAUUUAUUUCUCCCGGCUGGAAGGUG:30;UAAACCAUUUAUUUCUCCCGGCUGGAAGGUG:30;UAAACCAUUUAUUUCUCCCGGCUGGAAGGUG:30;UAAACCAUUUAUUUCUCCCGGCUGGAAGGUG:30;UAAACCAUUUAUUUCUCCCGGCUGGAAGGUG:30;UAAACCAUUUAUUUCUCCCGGCUGGAAGGUG:30;UAAACCAUUUAUUUCUCCCGGCUGGAAGGUGGG:30;UAAACCAUUUAUUUCUCCCGGCUGGAAGGUG:30;UAAACCAUUUAUUUCUCCCGGCUGGAAGGUG:30;UAAACCAUUUAU…	.	.	chr10:75859362-75859363,+	39.9923	20.9962	36.33	34.9605	50.5909	33.3808	30.8776	34.2541	42.7749	11.8013	9.16712	9.377	44.0156	48.1101	49.87	59.5843	51.0529
11-qE1-9443	UGAACAGACAACGUGGUGAUUGCCUUUAUUC:30;UGAACAGACAACGUGGUGAUUGCCUUUAUUC:30;UGAACAGACAACGUGGUGAUUGCCUUUAUUCC:28;UGAACAGACAACGUGGUGAUUGCCUUUAUUCCAA:31;UGAACAGACAACGUGGUGAUUGCCUUUAUUCCAAG:30;UGAACAGACAACGUGGUGAUUGCCUUUAUUCCA:28;UGAACAGACAACGUGGUGAUUGCCUUUAUUC:27;UGAACAGACAACGUGGUGAUUGCCUUUAUUCCA:27;UGAACAGACAACGUGGUGAUUGCCUUUAUUCCAAG:31;UGAACAGACAACGUGGUGAUUGCCUUUAUUCCAAG:30;UGAACAGACAACGUGGUGAUUGCCUUUAU…	.	.	chr11:103438083-103438084,+	16.2978	20.9962	16.954	17.8867	14.577	14.7496	21.8717	21.4928	13.3672	2.86354	2.72914	2.51038	13.1635	0	18.3291	14.1397	14.2742
17-qA3.3-27363	UUGAGUUGUAUUUUGAUUCCAGAUGUGUUC:30;UUGAGUUGUAUUUUGAUUCCAGAUGUGUUC:30;UUGAGUUGUAUUUUGAUUCCAGAUGUGUUC:30;UUGAGUUGUAUUUUGAUUCCAGAUGUGUUCCC:30;UUGAGUUGUAUUUUGAUUCCAGAUGUGUUCC:30;UUGAGUUGUAUUUUGAUUCCAGAUGUGUUC:30;UUGAGUUGUAUUUUGAUUCCAGAUGUGUUC:30;UUGAGUUGUAUUUUGAUUCCAGAUGUGUUC:30;UUGAGUUGUAUUUUGAUUCCAGAUGUGUUC:30;UUGAGUUGUAUUUUGAUUCCAGAUGUGUUC:30;UUGAGUUGUAUUUUGAUUCCAGAUGUGUUC:30;UUGAGUUGUAUUUUGAUUCCAG…	.	.	chr17:27308300-27308301,-	23.4837	31.1323	17.5595	18.6998	30.0115	24.8416	35.3806	31.5675	16.0406	3.47096	3.70884	3.69172	22.2135	27.9852	0	0	17.8397
17-qA3.3-26735	GGCAAAGAACUUGGUGGCUUCAUAUGUCAGCC:26;GGCAAAGAACUUGGUGGCUUCAUAUGUCAGC:26;GGCAAAGAACUUGGUGGCUUCAUAUGUCAGC:26;GGCAAAGAACUUGGUGGCUUCAUAUGUCAGC:26;GGCAAAGAACUUGGUGGCUUCAUAUGUCAGC:26;GGCAAAGAACUUGGUGGCUUCAUAUGUCAGCCACU:26;GGCAAAGAACUUGGUGGCUUCAUAUGUCAGC:26;GGCAAAGAACUUGGUGGCUUCAUAUGUCAGC:26;GGCAAAGAACUUGGUGGCUUCAUAUGUCAGCC:26;GGCAAAGAACUUGGUGGCUUCAUAUGUCAGCC:26;GGCAAAGAACUUGGUGGCUUCAUAUGUCAGCCACU:26;GGC…	.	.	chr17:27346921-27346922,+	109.224	82.5369	135.027	128.459	90.0347	127.313	151.815	153.136	85.5501	17.8755	17.2846	19.4185	83.9176	129.788	0	0	134.691
17-qA3.3-26735	UAGACUUCAGAAGCAGAAAUGACCAGCAAGUA:27;UAGACUUCAGAAGCAGAAAUGACCAGCAAGU:27;UAGACUUCAGAAGCAGAAAUGACCAGCAAGUA:27;UAGACUUCAGAAGCAGAAAUGACCAGCAAGUA:27;UAGACUUCAGAAGCAGAAAUGACCAGCAAGUAAA:27;UAGACUUCAGAAGCAGAAAUGACCAGCAAGUA:27;UAGACUUCAGAAGCAGAAAUGACCAGCAAGUA:27;UAGACUUCAGAAGCAGAAAUGACCAGCAAGUA:27;UAGACUUCAGAAGCAGAAAUGACCAGCAAGUA:27;UAGACUUCAGAAGCAGAAAUGACCAGCAAGUA:27;UAGACUUCAGAAGCAGAAAUGACCAGCAAGUA:27;UA…	.	.	chr17:27331143-27331144,+	19.0581	19.5482	17.5595	23.578	23.1518	25.6178	25.7313	20.1495	10.6937	3.73128	2.65916	3.8394	11.5181	23.6873	0	0	22.1
7-qF3-3125	UAAGGAAAAGAGGAAGAACAUUUGAGACAAAU:29;UAAGGAAAAGAGGAAGAACAUUUGAGACAAAU:29;UAAGGAAAAGAGGAAGAACAUUUGAGACAAAU:29;UAAGGAAAAGAGGAAGAACAUUUGAGACAAAUGG:28;UAAGGAAAAGAGGAAGAACAUUUGAGACAAAU:29;UAAGGAAAAGAGGAAGAACAUUUGAGACAAAUGGA:29;UAAGGAAAAGAGGAAGAACAUUUGAGACAAAU:29;UAAGGAAAAGAGGAAGAACAUUUGAGACAAA:29;UAAGGAAAAGAGGAAGAACAUUUGAGACAAAU:28;UAAGGAAAAGAGGAAGAACAUUUGAGACAAAU:29;UAAGGAAAAGAGGAAGAACAUUUGAGACAAAUGG:…	ENSMUSG00000045928	.	chr7:125333059-125333060,-	105.52	108.601	141.687	134.963	79.7451	93.932	120.294	152.464	105.155	15.6193	16.095	17.7941	81.8608	77.7923	120.01	95.6069	116.107
17-qA3.3-27363	UGUCAGGAAGCCUUGGAAUAACAGUACCUCUA:31;UGUCAGGAAGCCUUGGAAUAACAGUACCUCUAG:31;UGUCAGGAAGCCUUGGAAUAACAGUACCUCUA:31;UGUCAGGAAGCCUUGGAAUAACAGUACCUCUA:31;UGUCAGGAAGCCUUGGAAUAACAGUACCUCUA:31;UGUCAGGAAGCCUUGGAAUAACAGUACCUCU:31;UGUCAGGAAGCCUUGGAAUAACAGUACCUCUA:31;UGUCAGGAAGCCUUGGAAUAACAGUACCUCUA:30;UGUCAGGAAGCCUUGGAAUAACAGUACCUCUA:31;UGUCAGGAAGCCUUGGAAUAACAGUACCUCUA:31;UGUCAGGAAGCCUUGGAAUAACAGUACCUCUAGGGACCA…	.	.	chr17:27320020-27320021,-	108.501	118.737	93.247	117.89	104.612	116.445	88.1299	87.9861	106.937	22.1274	21.1334	25.2514	125.465	120.676	0	0	143.353
6-qF3-8009	UCUUUUCUACCUGUAAAGCAUCUGCAGCUAC:29;UCUUUUCUACCUGUAAAGCAUCUGCAGCUA:30;UCUUUUCUACCUGUAAAGCAUCUGCAGCUAC:30;UCUUUUCUACCUGUAAAGCAUCUGCAGCUAC:30;UCUUUUCUACCUGUAAAGCAUCUGCAGCUAC:28;UCUUUUCUACCUGUAAAGCAUCUGCAGCUACGGC:30;UCUUUUCUACCUGUAAAGCAUCUGCAGCUAC:28;UCUUUUCUACCUGUAAAGCAUCUGCAGCUA:29;UCUUUUCUACCUGUAAAGCAUCUGCAGCUAC:30;UCUUUUCUACCUGUAAAGCAUCUGCAGCUAC:30;UCUUUUCUACCUGUAAAGCAUCUGCAGCUACG:28;UCUUUUCUACCU…	.	.	chr6:127787139-127787140,-	23.8431	23.1682	17.5595	21.9519	25.7242	20.96	26.3746	23.5077	19.6052	5.81386	5.1084	5.7591	23.8589	23.7787	35.8676	50.7603	0
.	UAAACGCAUACUGGGAAUUUGAUAGGAUUU:29;UAAACGCAUACUGGGAAUUUGAUAGGAUUUC:30;UAAACGCAUACUGGGAAUUUGAUAGGAUUUC:30;UAAACGCAUACUGGGAAUUUGAUAGGAUUUC:30;UAAACGCAUACUGGGAAUUUGAUAGGAUUUC:30;UAAACGCAUACUGGGAAUUUGAUAGGAUUUC:30;UAAACGCAUACUGGGAAUUUGAUAGGAUUUC:30;UAAACGCAUACUGGGAAUUUGAUAGGAUUU:29;UAAACGCAUACUGGGAAUUUGAUAGGAUUUC:30;UAAACGCAUACUGGGAAUUUGAUAGGAUUU:29;UAAACGCAUACUGGGAAUUUGAUAGGAUUUCA:29;UAAACGCAUACUGGGA…	.	.	chr17:66197018-66197019,-	24.1015	25.3403	26.642	30.0822	15.4345	31.8281	27.018	31.5675	26.7344	4.25194	3.35894	3.76556	17.6885	22.0141	33.4142	33.7025	17.4909
9-qA5.3-24188	CCACUUAUUACCCUGAGGCAAUUCUCUGUCU:30;CCACUUAUUACCCUGAGGCAAUUCUCUGUC:30;CCACUUAUUACCCUGAGGCAAUUCUCUGUCUU:30;CCACUUAUUACCCUGAGGCAAUUCUCUGUC:29;CCACUUAUUACCCUGAGGCAAUUCUCUGUCU:30;CCACUUAUUACCCUGAGGCAAUUCUCUGUC:30;CCACUUAUUACCCUGAGGCAAUUCUCUGUC:30;CCACUUAUUACCCUGAGGCAAUUCUCUGUC:30;CCACUUAUUACCCUGAGGCAAUUCUCUGUCU:30;CCACUUAUUACCCUGAGGCAAUUCUCUGUCU:30;CCACUUAUUACCCUGAGGCAAUUCUCUGUCU:30;CCACUUAUUACCCUGAGG…	.	.	chr9:54245441-54245442,-	15.4082	17.3762	14.532	19.5128	11.1472	17.0785	16.0821	11.418	17.8229	2.16936	3.35894	3.24872	16.0431	26.6852	16.6378	20.0255	24.8878
9-qC-10667	CUCUUUUCUUUGGAGAUGAAUAUCACUGUGGAUAA:29;CUCUUUUCUUUGGAGAUGAAUAUCACUGUGGAUA:29;CUCUUUUCUUUGGAGAUGAAUAUCACUGUGGAUA:29;CUCUUUUCUUUGGAGAUGAAUAUCACUGUGGAU:29;CUCUUUUCUUUGGAGAUGAAUAUCACUGUGGAU:29;CUCUUUUCUUUGGAGAUGAAUAUCACUGUGGAU:29;CUCUUUUCUUUGGAGAUGAAUAUCACUGUGGAUA:29;CUCUUUUCUUUGGAGAUGAAUAUCACUGUGGAUA:29;CUCUUUUCUUUGGAGAUGAAUAUCACUGUGGAU:29;CUCUUUUCUUUGGAGAUGAAUAUCACUGUGGAUA:29;CUCUUUUCUUUGGAGAUGAAUA…	.	.	chr9:67749772-67749773,+	112.097	103.533	133.816	96.751	94.3221	93.9319	142.166	134.33	109.611	20.2184	24.0024	20.083	115.181	0	90.3811	0	93.5621
12-qE-7089	UAGCAGUUUGGCAGCCAUAAGGUUUUCAUUACAA:30;UAGCAGUUUGGCAGCCAUAAGGUUUUCAUUAC:31;UAGCAGUUUGGCAGCCAUAAGGUUUUCAUUACA:31;UAGCAGUUUGGCAGCCAUAAGGUUUUCAUUAC:31;UAGCAGUUUGGCAGCCAUAAGGUUUUCAUUACA:30;UAGCAGUUUGGCAGCCAUAAGGUUUUCAUUACAA:31;UAGCAGUUUGGCAGCCAUAAGGUUUUCAUUAC:30;UAGCAGUUUGGCAGCCAUAAGGUUUUCAUUACAAA:31;UAGCAGUUUGGCAGCCAUAAGGUUUUCAUUAC:31;UAGCAGUUUGGCAGCCAUAAGGUUUUCAUUAC:30;UAGCAGUUUGGCAGCCAUAAGGUUUUCAUU…	.	.	chr12:98446985-98446986,+	27.4747	34.7524	32.0915	36.5865	29.1541	32.6044	24.4448	26.1943	25.8432	3.12386	4.68854	5.02076	23.8589	32.8428	19.1602	15.6792	27.5029
9-qC-10667	UGACUUACCUUAAGAUACAAAAGCAGGACCGU:30;UGACUUACCUUAAGAUACAAAAGCAGGACCGUU:30;UGACUUACCUUAAGAUACAAAAGCAGGACCGUU:30;UGACUUACCUUAAGAUACAAAAGCAGGACCGU:30;UGACUUACCUUAAGAUACAAAAGCAGGACCGUU:30;UGACUUACCUUAAGAUACAAAAGCAGGACCGUU:30;UGACUUACCUUAAGAUACAAAAGCAGGACCGUU:30;UGACUUACCUUAAGAUACAAAAGCAGGACCGU:30;UGACUUACCUUAAGAUACAAAAGCAGGACCGUU:30;UGACUUACCUUAAGAUACAAAAGCAGGACCGUU:30;UGACUUACCUUAAGAUACAAAAGCAGGACCGU…	.	MERV1_I-int	chr9:67750658-67750659,+	63.6055	66.6087	59.9446	74.7991	53.1634	68.3143	57.8955	50.3737	59.7068	11.9748	14.0656	13.8071	73.2222	0	82.4225	0	70.0156
7-qD2-11976	CAGGACUCUCCAAACAGCCAUAUCCCUUUAAAC:29;CAGGACUCUCCAAACAGCCAUAUCCCUUUAA:29;CAGGACUCUCCAAACAGCCAUAUCCCUUUAA:29;CAGGACUCUCCAAACAGCCAUAUCCCUUUA:29;CAGGACUCUCCAAACAGCCAUAUCCCUUUAAA:26;CAGGACUCUCCAAACAGCCAUAUCCCUUUAA:29;CAGGACUCUCCAAACAGCCAUAUCCCUUUAAAC:29;CAGGACUCUCCAAACAGCCAUAUCCCUUUA:28;CAGGACUCUCCAAACAGCCAUAUCCCUUUAAAC:29;CAGGACUCUCCAAACAGCCAUAUCCCUUUAAAC:29;CAGGACUCUCCAAACAGCCAUAUCCCUUUAAAC:29;CAGGA…	ENSMUSG00000108448	.	chr7:73823786-73823787,+	24.6343	24.6163	19.376	28.4561	27.4392	25.6178	25.0881	20.1495	20.4964	5.55354	5.52826	5.02076	23.8589	30.5878	41.2408	39.8466	29.4844
9-qC-31469	AGAAAAUGAAUGUCAACAGAGAUGGCAAGGUA:29;AGAAAAUGAAUGUCAACAGAGAUGGCAAGGUA:29;AGAAAAUGAAUGUCAACAGAGAUGGCAAGGU:29;AGAAAAUGAAUGUCAACAGAGAUGGCAAGGUA:30;AGAAAAUGAAUGUCAACAGAGAUGGCAAGGU:30;AGAAAAUGAAUGUCAACAGAGAUGGCAAGGUA:29;AGAAAAUGAAUGUCAACAGAGAUGGCAAGGUA:29;AGAAAAUGAAUGUCAACAGAGAUGGCAAGGUA:29;AGAAAAUGAAUGUCAACAGAGAUGGCAAGGUA:29;AGAAAAUGAAUGUCAACAGAGAUGGCAAGGUA:29;AGAAAAUGAAUGUCAACAGAGAUGGCAAGGUA:29;AGAAA…	.	.	chr9:67719975-67719976,-	72.6958	76.7449	82.348	60.1644	79.7451	69.8667	93.2761	85.9711	69.5094	13.1897	13.0859	13.0687	58.0018	0	95.4338	0	56.7025
10-qC1-1527	UAGAAGAACUGGGUUACAGACUGAAGAUA:29;UAGAAGAACUGGGUUACAGACUGAAGAUAAGG:29;UAGAAGAACUGGGUUACAGACUGAAGAUAA:29;UAGAAGAACUGGGUUACAGACUGAAGAUAAG:29;UAGAAGAACUGGGUUACAGACUGAAGAUAA:29;UAGAAGAACUGGGUUACAGACUGAAGAUAA:29;UAGAAGAACUGGGUUACAGACUGAAGAUAA:29;UAGAAGAACUGGGUUACAGACUGAAGAUAA:29;UAGAAGAACUGGGUUACAGACUGAAGAUAAG:29;UAGAAGAACUGGGUUACAGACUGAAGAUAAG:29;UAGAAGAACUGGGUUACAGACUGAAGAUAA:29;UAGAAGAACUGGGUUACAGAC…	.	.	chr10:86588844-86588845,-	17.8349	15.9282	27.2475	13.8216	17.1495	17.0785	11.5791	20.1495	23.1698	3.21064	3.63886	3.02722	18.5112	16.2128	23.899	21.7163	14.1473
10-qB4-6488	UUCUGGGAUACUGACUUUCCUGAAAAGCUGC:30;UUCUGGGAUACUGACUUUCCUGAAAAGCUGC:30;UUCUGGGAUACUGACUUUCCUGAAAAGCUGC:30;UUCUGGGAUACUGACUUUCCUGAAAAGCUGC:30;UUCUGGGAUACUGACUUUCCUGAAAAGCUGCC:30;UUCUGGGAUACUGACUUUCCUGAAAAGCUGC:30;UUCUGGGAUACUGACUUUCCUGAAAAGCUGC:30;UUCUGGGAUACUGACUUUCCUGAAAAGCUGC:30;UUCUGGGAUACUGACUUUCCUGAAAAGCUGC:30;UUCUGGGAUACUGACUUUCCUGAAAAGCUGC:30;UUCUGGGAUACUGACUUUCCUGAAAAGCUGC:30;UUCUGGGAUACUG…	.	.	chr10:62687118-62687119,+	25.6312	27.5122	23.6145	21.9519	30.8691	23.289	25.0881	19.4778	26.7343	5.46678	4.89846	6.42362	25.0929	25.1662	26.8065	26.3681	26.1818
14-qA3-3095	AGUAGAAAUUAUCUGGAGGGUUUAGAAGUA:30;AGUAGAAAUUAUCUGGAGGGUUUAGAAGUAC:30;AGUAGAAAUUAUCUGGAGGGUUUAGAAGUACUG:30;AGUAGAAAUUAUCUGGAGGGUUUAGAAGUA:30;AGUAGAAAUUAUCUGGAGGGUUUAGAAGUA:30;AGUAGAAAUUAUCUGGAGGGUUUAGAAGUA:29;AGUAGAAAUUAUCUGGAGGGUUUAGAAGUA:30;AGUAGAAAUUAUCUGGAGGGUUUAGAAGUA:29;AGUAGAAAUUAUCUGGAGGGUUUAGAAGUA:29;AGUAGAAAUUAUCUGGAGGGUUUAGAAGUA:29;AGUAGAAAUUAUCUGGAGGGUUUAGAAGUA:29;AGUAGAAAUUAUCUGGAGGGU…	.	MurERV4-int	chr14:19650007-19650008,-	65.0891	63.7126	82.348	69.9208	60.8806	65.9853	72.691	86.6428	59.7067	11.541	10.6367	9.89384	58.8245	70.0641	73.3437	85.9281	67.4833
5-qF-14224	UGAUGAGUGUUGUAGGUCAUUAUCAGGAAACCG:27;UGAUGAGUGUUGUAGGUCAUUAUCAGGAAACCG:27;UGAUGAGUGUUGUAGGUCAUUAUCAGGAAACCGG:27;UGAUGAGUGUUGUAGGUCAUUAUCAGGAAACCGGGGAGUUGAGCAUGGG:27;UGAUGAGUGUUGUAGGUCAUUAUCAGGAAACCG:27;UGAUGAGUGUUGUAGGUCAUUAUCAGGAAACCG:27;UGAUGAGUGUUGUAGGUCAUUAUCAGGAAACC:27;UGAUGAGUGUUGUAGGUCAUUAUCAGGAAACC:27;UGAUGAGUGUUGUAGGUCAUUAUCAGGAAACCG:27;UGAUGAGUGUUGUAGGUCAUUAUCAGGAAACCG:27;UGAUGAGUGUUGUA…	.	.	chr5:113353810-113353811,+	994.881	933.97	1166.19	992.713	1024.68	903.609	1094.23	1223.07	1036.4	165.478	183.832	181.116	911.574	1099.66	1024.65	1051.09	1190.31
17-qA3.3-26735	UCCCUAGGCUAAGUGACAACAAGUGGAGAAAG:29;UCCCUAGGCUAAGUGACAACAAGUGGAGAAAG:29;UCCCUAGGCUAAGUGACAACAAGUGGAGAAA:29;UCCCUAGGCUAAGUGACAACAAGUGGAGAAAG:29;UCCCUAGGCUAAGUGACAACAAGUGGAGAAAG:29;UCCCUAGGCUAAGUGACAACAAGUGGAGAAAG:29;UCCCUAGGCUAAGUGACAACAAGUGGAGAA:29;UCCCUAGGCUAAGUGACAACAAGUGGAGAAA:29;UCCCUAGGCUAAGUGACAACAAGUGGAGAAAG:29;UCCCUAGGCUAAGUGACAACAAGUGGAGAAA:29;UCCCUAGGCUAAGUGACAACAAGUGGAGAAA:29;UCCCUAGGC…	.	.	chr17:27345369-27345370,+	184.702	151.318	178.623	207.324	192.931	183.206	181.406	189.405	182.685	39.1352	37.1584	36.9172	183.467	197.639	0	0	244.866
13-qA3.1-213	UAUAAAUCGUUUUCCAGAGGCCAGGGAAAUA:30;UAUAAAUCGUUUUCCAGAGGCCAGGGAAAU:27;UAUAAAUCGUUUUCCAGAGGCCAGGGAAAUA:27;UAUAAAUCGUUUUCCAGAGGCCAGGGAAAUA:27;UAUAAAUCGUUUUCCAGAGGCCAGGGAAAUA:27;UAUAAAUCGUUUUCCAGAGGCCAGGGAAAUA:27;UAUAAAUCGUUUUCCAGAGGCCAGGGAAAUA:27;UAUAAAUCGUUUUCCAGAGGCCAGGGAAAUA:27;UAUAAAUCGUUUUCCAGAGGCCAGGGAAAUAACU:27;UAUAAAUCGUUUUCCAGAGGCCAGGGAAAUAAC:27;UAUAAAUCGUUUUCCAGAGGCCAGGGAAAUA:27;UAUAAAUCGU…	.	.	chr13:21504159-21504160,-	20.4889	21.7202	15.743	19.5128	27.4392	16.3022	15.4388	12.7613	29.4078	4.59902	4.26866	5.02076	18.0999	21.8347	18.4432	20.608	32.3829
7-qD1-9417	UUCUGAGGAGAUACUCAUAAAUCAUAACACC:31;UUCUGAGGAGAUACUCAUAAAUCAUAACACC:31;UUCUGAGGAGAUACUCAUAAAUCAUAACACC:31;UUCUGAGGAGAUACUCAUAAAUCAUAACACCG:31;UUCUGAGGAGAUACUCAUAAAUCAUAACACCG:31;UUCUGAGGAGAUACUCAUAAAUCAUAACACC:31;UUCUGAGGAGAUACUCAUAAAUCAUAACACC:31;UUCUGAGGAGAUACUCAUAAAUCAUAACACCG:31;UUCUGAGGAGAUACUCAUAAAUCAUAACACCG:31;UUCUGAGGAGAUACUCAUAAAUCAUAACACC:31;UUCUGAGGAGAUACUCAUAAAUCAUAACACC:31;UUCUGAGGAG…	.	.	chr7:69888557-69888558,-	19.4217	18.8242	16.954	20.3259	19.7219	20.96	15.4388	21.4927	20.4964	4.16516	3.14902	3.76558	23.4476	24.3328	32.3492	31.1939	21.5008
14-qA3-19970	UUUACUCAUCUUUUGUCUGGCUCUACAACUG:30;UUUACUCAUCUUUUGUCUGGCUCUACAACUG:30;UUUACUCAUCUUUUGUCUGGCUCUACAACUG:30;UUUACUCAUCUUUUGUCUGGCUCUACAACU:30;UUUACUCAUCUUUUGUCUGGCUCUACAACU:30;UUUACUCAUCUUUUGUCUGGCUCUACAACUGA:30;UUUACUCAUCUUUUGUCUGGCUCUACAACUG:30;UUUACUCAUCUUUUGUCUGGCUCUACAACUG:30;UUUACUCAUCUUUUGUCUGGCUCUACAACUG:30;UUUACUCAUCUUUUGUCUGGCUCUACAACUG:30;UUUACUCAUCUUUUGUCUGGCUCUACAACUG:30;UUUACUCAUCUUUUG…	.	.	chr14:24094763-24094764,+	33.4258	38.3724	23.6145	35.7735	33.4414	34.1571	34.7374	32.9108	36.537	7.28904	5.7382	6.12826	35.7884	38.1126	64.0412	78.3143	37.1838
7-qD1-19431	UACUCAUCAAAUGGGAACAAAAUUCUUUAGAUA:30;UACUCAUCAAAUGGGAACAAAAUUCUUUAGAUAG:30;UACUCAUCAAAUGGGAACAAAAUUCUUUAGAUA:30;UACUCAUCAAAUGGGAACAAAAUUCUUUAGAUAG:30;UACUCAUCAAAUGGGAACAAAAUUCUUUAGAUA:30;UACUCAUCAAAUGGGAACAAAAUUCUUUAGAUAG:30;UACUCAUCAAAUGGGAACAAAAUUCUUUAGAUA:30;UACUCAUCAAAUGGGAACAAAAUUCUUUAGAUA:30;UACUCAUCAAAUGGGAACAAAAUUCUUUAGAUA:30;UACUCAUCAAAUGGGAACAAAAUUCUUUAGAUA:30;UACUCAUCAAAUGGGAACAAAAUUCU…	.	.	chr7:73110101-73110102,+	31.9087	31.8563	44.2015	30.0822	32.584	23.2889	45.0299	44.3288	23.1698	4.33872	5.24836	5.83292	31.2634	30.8932	29.3932	18.9071	22.6719
6-qF3-28913	UCAGCAGAUACUAUAUGGAUGGAAAGGCUA:29;UCAGCAGAUACUAUAUGGAUGGAAAGGCUA:28;UCAGCAGAUACUAUAUGGAUGGAAAGGCUA:30;UCAGCAGAUACUAUAUGGAUGGAAAGGCUAGA:28;UCAGCAGAUACUAUAUGGAUGGAAAGGCUA:29;UCAGCAGAUACUAUAUGGAUGGAAAGGCUA:28;UCAGCAGAUACUAUAUGGAUGGAAAGGCUAG:28;UCAGCAGAUACUAUAUGGAUGGAAAGGCUA:28;UCAGCAGAUACUAUAUGGAUGGAAAGGCUAG:28;UCAGCAGAUACUAUAUGGAUGGAAAGGCUA:28;UCAGCAGAUACUAUAUGGAUGGAAAGGCUA:28;UCAGCAGAUACUAUAUGGAUG…	.	.	chr6:127833536-127833537,+	29.2429	29.6843	31.486	20.3258	36.8713	23.2889	34.7373	30.2242	20.4963	5.55354	5.94814	7.08812	30.852	26.1088	23.4483	29.3716	0
6-qF3-28913	AAUUGUGAUUUUCUCGGAACCCUGUCUUU:29;AAUUGUGAUUUUCUCGGAACCCUGUCUUUACUU:29;AAUUGUGAUUUUCUCGGAACCCUGUCUUU:29;AAUUGUGAUUUUCUCGGAACCCUGUCUUUA:28;AAUUGUGAUUUUCUCGGAACCCUGUCUUUAC:29;AAUUGUGAUUUUCUCGGAACCCUGUCUUUA:29;AAUUGUGAUUUUCUCGGAACCCUGUCUUU:29;AAUUGUGAUUUUCUCGGAACCCUGUCUUU:28;AAUUGUGAUUUUCUCGGAACCCUGUCUUU:29;AAUUGUGAUUUUCUCGGAACCCUGUCUUU:29;AAUUGUGAUUUUCUCGGAACCCUGUCUUUA:29;AAUUGUGAUUUUCUCGGAACCCUGUCU…	.	.	chr6:127829709-127829710,+	31.3154	36.2004	38.1465	24.391	27.4392	28.723	40.5268	24.851	35.6458	7.28902	5.4583	4.72542	32.4975	27.9174	31.2483	34.0142	0
.	UGAGAAAAGGAAUGUGCCCUGAGUAGAAGCU:30;UGAGAAAAGGAAUGUGCCCUGAGUAGAAGCUA:30;UGAGAAAAGGAAUGUGCCCUGAGUAGAAGCU:30;UGAGAAAAGGAAUGUGCCCUGAGUAGAAGCU:30;UGAGAAAAGGAAUGUGCCCUGAGUAGAAGCU:30;UGAGAAAAGGAAUGUGCCCUGAGUAGAAGCU:30;UGAGAAAAGGAAUGUGCCCUGAGUAGAAGCU:30;UGAGAAAAGGAAUGUGCCCUGAGUAGAAGCU:30;UGAGAAAAGGAAUGUGCCCUGAGUAGAAGCU:30;UGAGAAAAGGAAUGUGCCCUGAGUAGAAGCU:30;UGAGAAAAGGAAUGUGCCCUGAGUAGAAGCU:30;UGAGAAAAGGAAU…	ENSMUSG00000036698	.	chr15:73102779-73102780,-	54.7764	42.7165	50.862	54.4733	54.8783	61.3275	47.603	54.4036	75.7474	9.19806	11.8963	11.5182	52.2427	62.6215	76.9645	91.1164	50.0209
18-qE1-36451	UUCUCUUCUUCUGCUUCCAGGGCCAGGGCUCC:27;UUCUCUUCUUCUGCUUCCAGGGCCAGGGCUCCU:27;UUCUCUUCUUCUGCUUCCAGGGCCAGGGCUC:26;UUCUCUUCUUCUGCUUCCAGGGCCAGGGCUCCUU:27;UUCUCUUCUUCUGCUUCCAGGGCCAGGGCUCC:26;UUCUCUUCUUCUGCUUCCAGGGCCAGGGCUCCU:27;UUCUCUUCUUCUGCUUCCAGGGCCAGGGCUCCUU:26;UUCUCUUCUUCUGCUUCCAGGGCCAGGGCUCC:27;UUCUCUUCUUCUGCUUCCAGGGCCAGGGCUCCUU:27;UUCUCUUCUUCUGCUUCCAGGGCCAGGGCUCCU:26;UUCUCUUCUUCUGCUUCCAGGGCCAGGGCUC…	.	.	chr18:67066263-67066264,-	107.042	75.2968	69.6325	74.7991	156.06	71.4193	85.5568	77.9113	98.9172	32.8006	27.6414	28.131	132.047	107.533	138.417	178.416	146.253
14-qA3-3095	UGGAAGUAUAUACACAAAAUUAGAAUACCCCCC:32;UGGAAGUAUAUACACAAAAUUAGAAUACCCCCC:25;UGGAAGUAUAUACACAAAAUUAGAAUACCCCCC:32;UGGAAGUAUAUACACAAAAUUAGAAUACCCCC:32;UGGAAGUAUAUACACAAAAUUAGAAUACCCCCC:32;UGGAAGUAUAUACACAAAAUUAGAAUACCCCCC:32;UGGAAGUAUAUACACAAAAUUAGAAUACCCCCC:32;UGGAAGUAUAUACACAAAAUUAGAAUACCCCCC:32;UGGAAGUAUAUACACAAAAUUAGAAUACCCCCC:32;UGGAAGUAUAUACACAAAAUUAGAAUACCCCCCAAUACAGGAAUGUGGC:32;UGGAAGUAUAUACA…	.	MER5A	chr14:19643021-19643022,-	21.1902	23.1683	24.8255	29.2692	13.7196	29.4993	25.7314	22.8361	19.6052	2.60322	3.21898	3.76556	17.6885	28.7618	23.8952	19.6283	20.2101
pi-Gm5878	UCGUGAUGAUGUGUAUGGUGGGCCUCGUG:28;UCGUGAUGAUGUGUAUGGUGGGCCUCGUG:28;UCGUGAUGAUGUGUAUGGUGGGCCUCGUG:28;UCGUGAUGAUGUGUAUGGUGGGCCUCGUG:28;UCGUGAUGAUGUGUAUGGUGGGCCUCGUG:28;UCGUGAUGAUGUGUAUGGUGGGCCUCGUG:28;UCGUGAUGAUGUGUAUGGUGGGCCUCGUG:28;UCGUGAUGAUGUGUAUGGUGGGCCUCGUG:28;UCGUGAUGAUGUGUAUGGUGGGCCUCGUG:28;UCGUGAUGAUGUGUAUGGUGGGCCUCGUG:28;UCGUGAUGAUGUGUAUGGUGGGCCUCGUG:28;UCGUGAUGAUGUGUAUGGUGGGCCUCGUG:28	ENSMUSG00000072952	.	chr6:85112402-85112403,-	20.0324	18.1002	20.587	26.8301	22.2944	17.8548	14.7955	24.8511	16.0406	4.94612	3.42892	4.79924	13.1635	18.9319	22.2579	25.3144	25.0119
6-qF3-28913	UUACAAAGCUCACUCAUCUACUGACAGAUGA:30;UUACAAAGCUCACUCAUCUACUGACAGAUGAACAA:30;UUACAAAGCUCACUCAUCUACUGACAGAUGAACAA:30;UUACAAAGCUCACUCAUCUACUGACAGAUGA:30;UUACAAAGCUCACUCAUCUACUGACAGAUGA:30;UUACAAAGCUCACUCAUCUACUGACAGAUGAA:30;UUACAAAGCUCACUCAUCUACUGACAGAUGAACAA:30;UUACAAAGCUCACUCAUCUACUGACAGAUGA:30;UUACAAAGCUCACUCAUCUACUGACAGAUGAAC:30;UUACAAAGCUCACUCAUCUACUGACAGAUGA:30;UUACAAAGCUCACUCAUCUACUGACAGAUGAACA…	.	.	chr6:127799463-127799464,+	47.4036	43.4404	43.596	72.36	47.1611	59.7749	47.603	42.9855	37.4282	7.1155	9.44704	9.45084	44.4269	50.1442	28.3083	36.5892	0
pi-Tmem194	UACACUGCUAGAAUUUUAAGCCUGUGCUGGUAU:30;UACACUGCUAGAAUUUUAAGCCUGUGCUGGUA:30;UACACUGCUAGAAUUUUAAGCCUGUGCUGGUA:30;UACACUGCUAGAAUUUUAAGCCUGUGCUGGUAU:30;UACACUGCUAGAAUUUUAAGCCUGUGCUGGUAU:30;UACACUGCUAGAAUUUUAAGCCUGUGCUGGUAU:30;UACACUGCUAGAAUUUUAAGCCUGUGCUGGUA:30;UACACUGCUAGAAUUUUAAGCCUGUGCUGGUA:30;UACACUGCUAGAAUUUUAAGCCUGUGCUGGUA:30;UACACUGCUAGAAUUUUAAGCCUGUGCUGGUA:30;UACACUGCUAGAAUUUUAAGCCUGUGCUGGUA:30…	ENSMUSG00000040195	.	chr10:127697403-127697404,+	37.3724	56.4726	28.4585	36.5865	34.299	36.4859	38.597	33.5824	45.4484	6.16096	6.85784	7.53114	35.7884	35.0301	37.6775	33.6283	32.8309
17-qC-935	UUCUGAUCUGAUGUGUUUCUAGCCUGGUGG:26;UUCUGAUCUGAUGUGUUUCUAGCCUGGUGG:26;UUCUGAUCUGAUGUGUUUCUAGCCUGGUGG:26;UUCUGAUCUGAUGUGUUUCUAGCCUGGUGGA:26;UUCUGAUCUGAUGUGUUUCUAGCCUGGUGG:29;UUCUGAUCUGAUGUGUUUCUAGCCUGGUGGA:26;UUCUGAUCUGAUGUGUUUCUAGCCUGGUGGA:26;UUCUGAUCUGAUGUGUUUCUAGCCUGGUGGA:26;UUCUGAUCUGAUGUGUUUCUAGCCUGGUGGAG:26;UUCUGAUCUGAUGUGUUUCUAGCCUGGUGGAG:26;UUCUGAUCUGAUGUGUUUCUAGCCUGGUGG:26;UUCUGAUCUGAUGUGUU…	ENSMUSG00000101012	.	chr17:49112720-49112721,-	112.868	104.257	103.541	109.759	135.481	114.892	111.931	101.419	114.067	23.429	22.8128	22.3718	116.004	124.158	113.481	124.3	112.031
10-qC1-12816	UACCAAAUUCCUAAAUUGAGCUGGGCCUUG:29;UACCAAAUUCCUAAAUUGAGCUGGGCCUUG:29;UACCAAAUUCCUAAAUUGAGCUGGGCCUUG:29;UACCAAAUUCCUAAAUUGAGCUGGGCCUUG:29;UACCAAAUUCCUAAAUUGAGCUGGGCCUUGGC:29;UACCAAAUUCCUAAAUUGAGCUGGGCCUUG:29;UACCAAAUUCCUAAAUUGAGCUGGGCCUUG:29;UACCAAAUUCCUAAAUUGAGCUGGGCCUUGGC:29;UACCAAAUUCCUAAAUUGAGCUGGGCCUUGGC:29;UACCAAAUUCCUAAAUUGAGCUGGGCCUUGGC:29;UACCAAAUUCCUAAAUUGAGCUGGGCCUUGGC:29;UACCAAAUUCCUAAA…	.	.	chr10:75858734-75858735,+	107.95	112.945	78.1096	97.564	117.474	89.2742	85.5567	77.9112	114.958	27.4206	25.682	24.07	135.749	133.211	143.805	150.834	123.167
5-qG3-23659	UACUAUAGGAAAAAAUCAAUGUCUUCAAACUC:31;UACUAUAGGAAAAAAUCAAUGUCUUCAAACUCC:31;UACUAUAGGAAAAAAUCAAUGUCUUCAAACUC:31;UACUAUAGGAAAAAAUCAAUGUCUUCAAACUC:31;UACUAUAGGAAAAAAUCAAUGUCUUCAAACUCCA:31;UACUAUAGGAAAAAAUCAAUGUCUUCAAACUC:31;UACUAUAGGAAAAAAUCAAUGUCUUCAAACUC:31;UACUAUAGGAAAAAAUCAAUGUCUUCAAACUC:31;UACUAUAGGAAAAAAUCAAUGUCUUCAAACUC:31;UACUAUAGGAAAAAAUCAAUGUCUUCAAACUCC:31;UACUAUAGGAAAAAAUCAAUGUCUUCAAACUCCAA…	.	.	chr5:149824485-149824486,-	95.9823	118.737	90.2196	128.459	84.0324	147.496	115.791	96.0458	66.8358	15.8797	15.0453	16.1698	68.6972	118.939	92.0771	110.744	88.7123
7-qD2-11976	GACAGAAUGACAGAGGGCUAUCUAUGCUGGG:29;GACAGAAUGACAGAGGGCUAUCUAUGCUGGG:29;GACAGAAUGACAGAGGGCUAUCUAUGCUGGG:29;GACAGAAUGACAGAGGGCUAUCUAUGCUGGG:29;GACAGAAUGACAGAGGGCUAUCUAUGCUGG:29;GACAGAAUGACAGAGGGCUAUCUAUGCUGGG:29;GACAGAAUGACAGAGGGCUAUCUAUGCUGG:29;GACAGAAUGACAGAGGGCUAUCUAUGCUGGG:29;GACAGAAUGACAGAGGGCUAUCUAUGCUGGG:29;GACAGAAUGACAGAGGGCUAUCUAUGCUGGGA:29;GACAGAAUGACAGAGGGCUAUCUAUGCUGGG:29;GACAGAAUGACAGAG…	ENSMUSG00000108448	.	chr7:73817804-73817805,+	64.9897	74.5728	69.6325	82.9294	56.5933	68.3142	75.2642	67.1648	64.1625	9.89224	12.2462	10.263	59.2359	65.581	63.2332	65.8596	44.1638
14-qA3-19970	UCUAGGUCUUUUUAUAGAUGUGCAAGCUGAG:30;UCUAGGUCUUUUUAUAGAUGUGCAAGCUGAG:30;UCUAGGUCUUUUUAUAGAUGUGCAAGCUGAG:30;UCUAGGUCUUUUUAUAGAUGUGCAAGCUGAG:30;UCUAGGUCUUUUUAUAGAUGUGCAAGCUGAG:30;UCUAGGUCUUUUUAUAGAUGUGCAAGCUGAGGU:30;UCUAGGUCUUUUUAUAGAUGUGCAAGCUGAGGUUU:30;UCUAGGUCUUUUUAUAGAUGUGCAAGCUGAG:30;UCUAGGUCUUUUUAUAGAUGUGCAAGCUGAGGU:30;UCUAGGUCUUUUUAUAGAUGUGCAAGCUGAG:30;UCUAGGUCUUUUUAUAGAUGUGCAAGCUGAGG:30;UCUAG…	.	.	chr14:24106358-24106359,+	28.7703	28.9603	27.853	27.6431	26.5817	30.2755	28.3045	29.5525	31.1901	5.64032	4.89846	6.34978	30.4407	37.5397	32.0846	40.8603	29.806
5-qF-4633	UCCUUCUGGAGCAUGAAGAGUUAAUGGAGC:28;UCCUUCUGGAGCAUGAAGAGUUAAUGGAGC:29;UCCUUCUGGAGCAUGAAGAGUUAAUGGAGC:29;UCCUUCUGGAGCAUGAAGAGUUAAUGGAGC:28;UCCUUCUGGAGCAUGAAGAGUUAAUGGAG:29;UCCUUCUGGAGCAUGAAGAGUUAAUGGAGC:29;UCCUUCUGGAGCAUGAAGAGUUAAUGGAG:28;UCCUUCUGGAGCAUGAAGAGUUAAUGGAGC:28;UCCUUCUGGAGCAUGAAGAGUUAAUGGAGC:28;UCCUUCUGGAGCAUGAAGAGUUAAUGGAG:29;UCCUUCUGGAGCAUGAAGAGUUAAUGGAGC:29;UCCUUCUGGAGCAUGAAGAGUUAAUGGA…	ENSMUSG00000107256	.	chr5:114841759-114841760,-	40.251	42.7164	41.7795	47.1559	40.3012	32.6044	36.6672	36.2691	42.7751	9.28482	7.2777	8.41714	37.8451	37.6052	47.8366	47.6689	32.5942
2-qE1-35981	UAAAAUGGACCAGGUGUGAGCAGUGCUCAGAGUC:30;UAAAAUGGACCAGGUGUGAGCAGUGCUCAGAGU:30;UAAAAUGGACCAGGUGUGAGCAGUGCUCAGA:30;UAAAAUGGACCAGGUGUGAGCAGUGCUCAGAGU:30;UAAAAUGGACCAGGUGUGAGCAGUGCUCAGAGU:30;UAAAAUGGACCAGGUGUGAGCAGUGCUCAGAGUC:30;UAAAAUGGACCAGGUGUGAGCAGUGCUCAGAGU:30;UAAAAUGGACCAGGUGUGAGCAGUGCUCAGAGU:30;UAAAAUGGACCAGGUGUGAGCAGUGCUCAGAGU:30;UAAAAUGGACCAGGUGUGAGCAGUGCUCAGAGU:30;UAAAAUGGACCAGGUGUGAGCAGUGCUCA…	.	.	chr2:92574502-92574503,+	69.9911	70.9527	76.2932	65.8557	74.6001	73.7483	70.118	71.1949	66.8359	13.2765	11.8963	14.3239	72.8108	76.0877	87.05	102.638	65.0245
10-qB4-6488	UAAACAAGAAGCUGGGCCAACAAGAGAGCAU:29;UAAACAAGAAGCUGGGCCAACAAGAGAGCAU:29;UAAACAAGAAGCUGGGCCAACAAGAGAGC:29;UAAACAAGAAGCUGGGCCAACAAGAGAGCAU:27;UAAACAAGAAGCUGGGCCAACAAGAGAGCAU:29;UAAACAAGAAGCUGGGCCAACAAGAGAGCAU:26;UAAACAAGAAGCUGGGCCAACAAGAGAGCAU:29;UAAACAAGAAGCUGGGCCAACAAGAGAGCA:29;UAAACAAGAAGCUGGGCCAACAAGAGAGCAU:29;UAAACAAGAAGCUGGGCCAACAAGAGAGCAU:26;UAAACAAGAAGCUGGGCCAACAAGAGAGCAU:29;UAAACAAGAAGCUGGGC…	.	.	chr10:62660860-62660861,+	16.0485	20.9962	16.954	12.1955	13.7196	13.9733	14.7955	11.418	13.3672	3.73128	2.93908	4.57774	18.9226	0	19.4982	22.4762	17.4121
4-qD3-2082	UGCCCUUUGCCUUUCAAUAAUAUGUCUAAAGC:30;UGCCCUUUGCCUUUCAAUAAUAUGUCUAAAGC:30;UGCCCUUUGCCUUUCAAUAAUAUGUCUAAAGC:31;UGCCCUUUGCCUUUCAAUAAUAUGUCUAAAGC:31;UGCCCUUUGCCUUUCAAUAAUAUGUCUAAAGC:31;UGCCCUUUGCCUUUCAAUAAUAUGUCUAAAG:31;UGCCCUUUGCCUUUCAAUAAUAUGUCUAAAGC:31;UGCCCUUUGCCUUUCAAUAAUAUGUCUAAAGC:31;UGCCCUUUGCCUUUCAAUAAUAUGUCUAAAGC:31;UGCCCUUUGCCUUUCAAUAAUAUGUCUAAAGC:31;UGCCCUUUGCCUUUCAAUAAUAUGUCUAAAGC:31;UGCC…	ENSMUSG00000086788	.	chr4:135629405-135629406,+	48.6142	47.0606	34.5135	58.5384	60.0232	50.4593	47.603	45.0005	51.6864	9.19806	9.587	9.45082	47.3064	69.049	50.8207	59.7526	62.6049
5-qG3-23659	UGUCUUUGAGGUUAGUUUAUACUUCAGAACCCU:31;UGUCUUUGAGGUUAGUUUAUACUUCAGAACCC:31;UGUCUUUGAGGUUAGUUUAUACUUCAGAACCCU:32;UGUCUUUGAGGUUAGUUUAUACUUCAGAACCCU:31;UGUCUUUGAGGUUAGUUUAUACUUCAGAACCCUC:31;UGUCUUUGAGGUUAGUUUAUACUUCAGAACCCU:31;UGUCUUUGAGGUUAGUUUAUACUUCAGAACCCUC:30;UGUCUUUGAGGUUAGUUUAUACUUCAGAACCC:32;UGUCUUUGAGGUUAGUUUAUACUUCAGAACCCU:31;UGUCUUUGAGGUUAGUUUAUACUUCAGAACCCU:31;UGUCUUUGAGGUUAGUUUAUACUUCAGAA…	.	.	chr5:149824374-149824375,-	16.1861	18.1002	13.321	18.6998	18.8644	12.4207	13.509	13.433	19.6052	2.77678	4.26866	3.24872	14.809	24.1564	16.2049	19.8333	14.7126
7-qD1-16444	UAUAGAAUGAUAAAUAAACUCCCUCUCUCAGG:30;UAUAGAAUGAUAAAUAAACUCCCUCUCUCAGG:30;UAUAGAAUGAUAAAUAAACUCCCUCUCUCAGG:30;UAUAGAAUGAUAAAUAAACUCCCUCUCUCAGGA:30;UAUAGAAUGAUAAAUAAACUCCCUCUCUCAG:30;UAUAGAAUGAUAAAUAAACUCCCUCUCUCAGG:27;UAUAGAAUGAUAAAUAAACUCCCUCUCUCAGG:30;UAUAGAAUGAUAAAUAAACUCCCUCUCUCAGG:27;UAUAGAAUGAUAAAUAAACUCCCUCUCUCAGG:27;UAUAGAAUGAUAAAUAAACUCCCUCUCUCAGG:30;UAUAGAAUGAUAAAUAAACUCCCUCUCUCAGG:30;UAU…	.	.	chr7:69930130-69930131,+	19.0987	23.1682	29.6695	18.6998	18.8644	20.1837	19.2985	24.851	11.5849	2.51644	2.8691	4.0609	15.6317	22.1241	27.5521	24.0752	17.0429
2-qF1-2536	UAUUAUCCAGGAAAGUUGUGCAAUUAUUGGAGUU:30;UAUUAUCCAGGAAAGUUGUGCAAUUAUUGGAGUUU:30;UAUUAUCCAGGAAAGUUGUGCAAUUAUUGGAGUUU:30;UAUUAUCCAGGAAAGUUGUGCAAUUAUUGGAGUU:30;UAUUAUCCAGGAAAGUUGUGCAAUUAUUGGAGUU:30;UAUUAUCCAGGAAAGUUGUGCAAUUAUUGGAGUU:30;UAUUAUCCAGGAAAGUUGUGCAAUUAUUGGAGUU:30;UAUUAUCCAGGAAAGUUGUGCAAUUAUUGGAGUU:30;UAUUAUCCAGGAAAGUUGUGCAAUUAUUGGAGUUU:30;UAUUAUCCAGGAAAGUUGUGCAAUUAUUGGAGUU:30;UAUUAUCCAGGAAAGU…	ENSMUSG00000087162	.	chr2:127692604-127692605,+	153.019	155.662	181.65	158.541	156.918	142.062	169.184	177.315	135.454	26.3794	31.4902	29.0908	124.642	180.057	178.589	185.243	187.885
10-qC1-12816	UCAGAGAUCUAGUGAUAGACUGAGAGCAGUU:30;UCAGAGAUCUAGUGAUAGACUGAGAGCAGUU:30;UCAGAGAUCUAGUGAUAGACUGAGAGCAGUU:30;UCAGAGAUCUAGUGAUAGACUGAGAGCAGUU:30;UCAGAGAUCUAGUGAUAGACUGAGAGCAGUU:30;UCAGAGAUCUAGUGAUAGACUGAGAGCAGUU:30;UCAGAGAUCUAGUGAUAGACUGAGAGCAGUU:30;UCAGAGAUCUAGUGAUAGACUGAGAGCAGUU:30;UCAGAGAUCUAGUGAUAGACUGAGAGCAGUU:30;UCAGAGAUCUAGUGAUAGACUGAGAGCAGUU:30;UCAGAGAUCUAGUGAUAGACUGAGAGCAGUU:30;UCAGAGAUCUAGUG…	.	.	chr10:75838456-75838457,+	245.397	242.543	333.026	215.454	236.662	195.627	302.343	324.406	251.303	39.7426	44.786	38.9848	225.837	176.065	293.966	177.282	269.683
6-qF3-28913	UAGAGCUAGGGAGUCCCCCAGCAGACUGGGCCGAC:27;UAGAGCUAGGGAGUCCCCCAGCAGACUGGGCCGAC:32;UAGAGCUAGGGAGUCCCCCAGCAGACUGGGCCGAC:32;UAGAGCUAGGGAGUCCCCCAGCAGACUGGGCCGA:31;UAGAGCUAGGGAGUCCCCCAGCAGACUGGGCCGAC:32;UAGAGCUAGGGAGUCCCCCAGCAGACUGGGCCGAC:32;UAGAGCUAGGGAGUCCCCCAGCAGACUGGGCCGAC:32;UAGAGCUAGGGAGUCCCCCAGCAGACUGGGCCGA:30;UAGAGCUAGGGAGUCCCCCAGCAGACUGGGCCGAC:32;UAGAGCUAGGGAGUCCCCCAGCAGACUGGGCCGAC:32;UAGAGCUAGGG…	.	.	chr6:127815084-127815085,+	29.6754	23.1682	31.486	36.5865	24.0093	22.5126	27.6612	30.2242	32.9724	6.42128	7.13776	5.68526	31.2634	34.6892	32.5478	48.9603	0
4-qC5-17839	UGAUGUUGGCUUUUAAACUAUGUUCCACCUA:30;UGAUGUUGGCUUUUAAACUAUGUUCCACCUACAU:30;UGAUGUUGGCUUUUAAACUAUGUUCCACCUA:30;UGAUGUUGGCUUUUAAACUAUGUUCCACCUA:30;UGAUGUUGGCUUUUAAACUAUGUUCCACCUA:30;UGAUGUUGGCUUUUAAACUAUGUUCCACCUA:30;UGAUGUUGGCUUUUAAACUAUGUUCCACCUA:30;UGAUGUUGGCUUUUAAACUAUGUUCCACCUA:29;UGAUGUUGGCUUUUAAACUAUGUUCCACCUA:30;UGAUGUUGGCUUUUAAACUAUGUUCCACCUA:30;UGAUGUUGGCUUUUAAACUAUGUUCCACCUA:30;UGAUGUUGGCU…	.	.	chr4:94329763-94329764,-	51.7021	51.4046	42.385	58.5384	51.4485	53.5645	57.2522	57.0902	57.0333	8.50386	9.44704	10.1892	51.0087	52.0552	64.6879	60.6606	53.5694
14-qA3-19970	UACCGUGCUACUCAGCUAUAAGGUCUAGGACU:30;UACCGUGCUACUCAGCUAUAAGGUCUAGGACU:30;UACCGUGCUACUCAGCUAUAAGGUCUAGGACU:30;UACCGUGCUACUCAGCUAUAAGGUCUAGGACU:30;UACCGUGCUACUCAGCUAUAAGGUCUAGGACUC:30;UACCGUGCUACUCAGCUAUAAGGUCUAGGACUC:30;UACCGUGCUACUCAGCUAUAAGGUCUAGGACUC:30;UACCGUGCUACUCAGCUAUAAGGUCUAGGACUC:30;UACCGUGCUACUCAGCUAUAAGGUCUAGGACUC:30;UACCGUGCUACUCAGCUAUAAGGUCUAGGACUC:30;UACCGUGCUACUCAGCUAUAAGGUCUAGGACU:…	.	.	chr14:24106259-24106260,+	33.2401	31.8564	28.4585	34.9604	38.5863	34.9333	27.6612	35.5974	34.7547	8.15678	6.43798	6.71894	25.5043	40.2147	37.4996	40.1271	40.7725
17-qA3.3-26735	ACUCUUCUGUAUAAAGACACACCUACCUAGCCCU:32;ACUCUUCUGUAUAAAGACACACCUACCUAGCC:31;ACUCUUCUGUAUAAAGACACACCUACCUAGCC:31;ACUCUUCUGUAUAAAGACACACCUACCUAGCC:31;ACUCUUCUGUAUAAAGACACACCUACCUAGCCC:31;ACUCUUCUGUAUAAAGACACACCUACCUAGCC:31;ACUCUUCUGUAUAAAGACACACCUACCUAGCC:31;ACUCUUCUGUAUAAAGACACACCUACCUAGCC:31;ACUCUUCUGUAUAAAGACACACCUACCUAGCCC:31;ACUCUUCUGUAUAAAGACACACCUACCUAGCC:31;ACUCUUCUGUAUAAAGACACACCUACCUAGCC:31…	.	.	chr17:27336810-27336811,+	17.6413	13.7561	11.5045	26.8301	26.5817	15.5259	18.6552	14.1046	15.1495	3.55774	4.05872	3.17488	15.6317	23.1515	0	0	31.3217
[truncated: 80,896 more rows]
