# Supplementary material for: Cleavage of mRNAs by a minority of pachytene piRNAs improves sperm fitness
Source: Nature. 2026 Feb 4;652(8109):508–16. doi: 10.1038/s41586-026-10102-9 (PMC13061629; doi:10.1038/s41586-026-10102-9)
Supplement: Supplementary file 6 — Change in transcript steady-state abundance in pi9−/−, pi17−/−, pi9−/−pi17−/−, pi2−/−pi9−/−pi17−/− and pi2−/− primary spermatocytes versus C57BL/6. [file 41586_2026_10102_MOESM6_ESM.xlsx]

## Sheet: Supplementary Table 3
Supplementary Table 3. Change in transcript steady-state abundance in pi9−/−, pi17−/−, pi9−/−pi17−/−, pi2−/−pi9−/−pi17−/−, and pi2−/− primary spermatocytes vs C57BL/6 (rRNA-depleted total RNAs).
Ensembl name	Gene name	Full gene name	pi9−/−					pi17−/−					pi9−/−pi17−/−					pi2em1/em1pi9em1/em1pi17em1/em1 / C57BL/6		pi2em1/em1 / C57BL/6		Abundance in C57BL/6, molecules per primary spermatocyte
			min log2 fold change	pi9em1/em1 / C57BL/6		pi9em2/em2 / C57BL/6		min log2 fold change	pi17em1/em1 / C57BL/6		pi17em2/em2 / C57BL/6		min log2 fold change	pi9em1/em1pi17em1/em1 / C57BL/6		pi9em2/em2pi17em2/em2 / C57BL/6
				log2 fold change	adjusted p-value	log2 fold change	adjusted p-value		log2 fold change	adjusted p-value	log2 fold change	adjusted p-value		log2 fold change	adjusted p-value	log2 fold change	adjusted p-value	log2 fold change	adjusted p-value	log2 fold change	adjusted p-value	mean (n = 7)	Biological replicate 1	Biological replicate 2	Biological replicate 3	Biological replicate 4	Biological replicate 5	Biological replicate 6	Biological replicate 7
ENSMUSG00000000001	Gnai3	Mus musculus guanine nucleotide binding protein (G protein), alpha inhibiting 3 (Gnai3), mRNA.	-0.00941892	-0.00941892	0.963904	-0.0961379	0.730107	0.0329239	0.0329239	0.999908	0.0812531	0.999928	0.277186	0.277186	0.0438075	0.296695	0.0468407	0.0792795	0.676366	0.239508	0.170704	72.6652	63.9714	85.7446	91.653	62.1698	75.9879	59.7724	69.3583
ENSMUSG00000000003	Pbsn	Mus musculus probasin (Pbsn), mRNA.	NA	NA	NA	NA	NA	NA	NA	NA	NA	NA	NA	NA	NA	NA	NA	NA	NA	NA	NA	0	0	0	0	0	0	0	0
ENSMUSG00000000028	Cdc45	Mus musculus cell division cycle 45 (Cdc45), transcript variant 2, mRNA.	0.104611	0.162462	0.270817	0.104611	0.481249	0.172261	0.276167	0.999908	0.172261	0.999928	0.164727	0.236975	0.0156914	0.164727	0.130756	0.179116	0.0835754	0.143425	0.370323	124.145	113.009	147.149	138.326	116.364	122.751	110.333	121.083
ENSMUSG00000000031	H19	Mus musculus H19, imprinted maternally expressed transcript (H19), transcript variant 2, long non-coding RNA.	-0.672578	1.11369	0.0286449	-0.672578	0.260564	0.128645	0.128645	0.999908	0.262111	0.999928	0.339513	0.526564	0.282114	0.339513	0.566914	1.1955	0.0421943	0.180118	0.8425	10.3409	9.85312	11.2922	12.4567	7.26716	17.7191	5.0028	8.7952
ENSMUSG00000000037	Scml2	Mus musculus Scm polycomb group protein like 2 (Scml2), transcript variant 2, mRNA.	-0.819184	1.29386	0.0030332	-0.819184	0.0588627	0.165216	-0.434196	0.999908	0.165216	0.999928	0.437591	0.511217	0.197866	0.437591	0.264464	0.762564	0.198447	0.170296	0.812454	46.7224	42.7975	74.6644	51.6477	30.4754	71.2568	25.471	30.7432
ENSMUSG00000000049	Apoh	Mus musculus apolipoprotein H (Apoh), mRNA.	0.0259077	0.0259077	0.962928	-0.1773	0.768427	-0.0255508	-0.0255508	0.999908	-0.0321572	0.999928	-0.615167	-0.643888	0.0349422	-0.615167	0.112871	-0.918904	0.0186403	-0.412724	0.44607	35.2864	22.2417	68.1785	25.1719	32.9153	39.2024	23.7082	35.587
ENSMUSG00000000056	Narf	Mus musculus nuclear prelamin A recognition factor (Narf), mRNA.	0.251064	0.572426	0.0762077	0.251064	0.433821	0.0402699	0.0402699	0.999908	0.38111	0.999928	0.390365	0.413099	0.0546473	0.390365	0.150657	0.40075	0.159281	0.254758	0.51708	10.8332	10.1788	12.1975	15.6982	8.85152	14.8929	5.1142	8.89899
ENSMUSG00000000058	Cav2	Mus musculus caveolin 2 (Cav2), transcript variant 2, mRNA.	0.507524	NA	NA	0.507524	NA	0.79971	NA	NA	0.79971	NA	0.726649	0.726649	NA	NA	NA	0.438786	NA	NA	NA	0	0	0	0	0	0	0	0
ENSMUSG00000000078	Klf6	Mus musculus Kruppel-like factor 6 (Klf6), mRNA.	-0.615203	1.20057	0.0246112	-0.615203	0.298282	0.148423	-0.291417	0.999908	0.148423	0.999928	0.237047	0.311992	0.573027	0.237047	0.710224	0.680098	0.293353	0.530619	0.448529	2.42409	1.9932	2.38049	3.05092	1.30493	4.30644	2.81146	1.1212
ENSMUSG00000000085	Scmh1	Mus musculus sex comb on midleg homolog 1 (Scmh1), transcript variant 4, mRNA.	0.135172	-0.216548	0.280503	0.135172	0.47437	0.0292995	0.0292995	0.999908	-0.0367563	0.999928	-0.172658	-0.172658	0.147431	-0.221912	0.113309	-0.109518	0.487324	-0.0931745	0.717166	545.041	511.475	529.066	608.111	516.953	487.709	593.755	568.229
ENSMUSG00000000088	Cox5a	Mus musculus cytochrome c oxidase subunit Va (Cox5a), mRNA.	-0.0536864	-0.675027	0.00787574	-0.0536864	0.872368	-0.00572838	-0.00572838	0.999908	-0.100409	0.999928	-0.215764	-0.529881	0.000531534	-0.215764	0.365227	-0.304918	0.197651	-0.271813	0.25656	968.639	850.633	946.088	972.336	976.901	849.001	1061.42	1124.1
ENSMUSG00000000093	Tbx2	Mus musculus T-box 2 (Tbx2), mRNA.	-0.0397474	-0.89386	0.0620402	-0.0397474	0.960193	0.0541548	0.132565	0.999908	0.0541548	0.999928	-0.376644	-0.637039	0.065411	-0.376644	0.329831	-0.225967	0.547457	-0.36088	0.519961	7.50588	5.90219	6.70072	6.10066	7.62378	5.59024	11.2084	9.41528
ENSMUSG00000000094	Tbx4	Mus musculus T-box 4 (Tbx4), transcript variant 2, mRNA.	0.35638	-0.466324	0.346694	0.35638	0.280223	0.0846163	0.176214	0.999908	0.0846163	0.999928	-0.0803358	-0.273267	0.405804	-0.0803358	0.861188	0.13942	0.653956	0.0945499	0.884782	5.56448	4.5271	4.58311	6.71925	5.92454	4.57831	4.73493	7.88417
ENSMUSG00000000103	Zfy2	Mus musculus zinc finger protein 2, Y-linked (Zfy2), mRNA.	-0.378396	0.945396	0.189577	-0.378396	0.638389	0.151286	-0.37835	0.999908	0.151286	0.999928	0.0735074	0.415446	0.376951	0.0735074	0.925614	0.369592	0.537039	-0.199133	0.856142	3.48532	1.31976	7.12347	4.5982	3.01824	3.43412	1.91262	2.99087
ENSMUSG00000000120	Ngfr	Mus musculus nerve growth factor receptor (TNFR superfamily, member 16) (Ngfr), mRNA.	-0.158633	-0.473387	0.25157	-0.158633	0.761186	0.0260861	0.0260861	0.999908	-0.0877339	0.999928	-0.607578	-0.607578	0.0167031	-0.615367	0.0349604	-0.282349	0.381667	-0.30743	0.540319	88.4297	85.6099	87.978	60.503	76.211	81.2048	128.985	98.518
ENSMUSG00000000125	Wnt3	Mus musculus wingless-type MMTV integration site family, member 3 (Wnt3), mRNA.	-0.1506	-0.319214	0.521103	-0.1506	0.785663	-0.183802	-0.183802	0.999908	-0.229166	0.999928	-0.48677	-0.576628	0.10973	-0.48677	0.250721	-0.557414	0.149077	-0.477521	0.366085	8.8125	7.05776	9.89685	6.97812	5.82709	7.91286	8.99984	15.0149
ENSMUSG00000000126	Wnt9a	Mus musculus wingless-type MMTV integration site family, member 9A (Wnt9a), mRNA.	-0.608783	1.7862	NA	-0.608783	0.564576	0.285437	0.538678	0.999908	0.285437	0.999928	0.118562	0.118562	NA	0.160762	NA	0.647025	0.317307	0.573509	0.62656	0.869541	0.929773	1.41129	0.682219	0.171156	1.59763	0.718089	0.576636
ENSMUSG00000000127	Fer	Mus musculus fer (fms/fps related) protein kinase (Fer), transcript variant 1, mRNA.	-0.0276478	-0.0276478	0.891712	0.0588113	0.800002	0.0724917	0.179945	0.999908	0.0724917	0.999928	0.20323	0.301609	0.0194302	0.20323	0.14618	-0.00181887	0.994546	0.100803	0.732336	119.664	112.432	148.139	130.566	100.053	128.1	113.317	105.038
ENSMUSG00000000131	Xpo6	Mus musculus exportin 6 (Xpo6), transcript variant 2, mRNA.	0.115438	-0.251288	0.113013	0.115438	0.488818	-0.0249951	0.0902817	0.999908	-0.0249951	0.999928	-0.114857	-0.114857	0.346609	-0.126605	0.295935	-0.0796465	0.547272	-0.0246654	0.922145	744.226	705.313	801.057	812.188	715.424	720.868	743.55	711.165
ENSMUSG00000000134	Tfe3	Mus musculus transcription factor E3 (Tfe3), transcript variant 6, mRNA.	-0.575138	1.0716	0.00167013	-0.575138	0.139858	0.0418502	0.0418502	0.999908	0.129771	0.999928	-0.0310242	0.210339	0.572627	-0.0310242	0.963263	0.471071	0.321091	-0.0914274	0.921261	8.41878	10.5918	11.2402	5.2136	5.42462	12.5395	4.63084	9.29097
ENSMUSG00000000142	Axin2	Mus musculus axin 2 (Axin2), mRNA.	-0.0395464	0.69631	0.0107127	-0.0395464	0.932403	0.166326	0.166326	0.999908	0.282998	0.999928	0.104071	0.104071	0.704625	0.164871	0.522469	0.616966	0.0417218	0.208953	0.605137	13.5572	14.106	12.9189	15.0465	12.2309	16.6811	11.1161	12.8009
ENSMUSG00000000148	Brat1	Mus musculus BRCA1-associated ATM activator 1 (Brat1), transcript variant 2, mRNA.	0.0482396	0.125678	0.56891	0.0482396	0.881499	0.0650603	0.145196	0.999908	0.0650603	0.999928	-0.17579	-0.17579	0.22524	-0.200375	0.296987	0.174324	0.437527	0.029154	0.94003	79.7912	81.093	76.4864	85.9401	82.3476	80.7364	70.5347	81.4011
ENSMUSG00000000149	Gna12	Mus musculus guanine nucleotide binding protein, alpha 12 (Gna12), mRNA.	0.113416	-0.175885	0.393699	0.113416	0.573259	0.00981675	0.0802096	0.999908	0.00981675	0.999928	-0.136372	-0.136743	0.364795	-0.136372	0.38958	0.0236771	0.899687	0.0468352	0.877128	124.237	119.538	115.768	144.515	123.154	129.347	120.394	116.944
ENSMUSG00000000154	Slc22a18	Mus musculus solute carrier family 22 (organic cation transporter), member 18 (Slc22a18), transcript variant 1, mRNA.	0.0782252	-0.680053	0.0839005	0.0782252	0.891695	0.0575974	0.0575974	0.999908	-0.0819542	0.999928	-0.522766	-0.522766	0.0470405	-0.60669	0.0306485	-0.34424	0.271797	-0.332816	0.473797	183.711	178.445	152.764	145.059	177.932	162.821	271.819	197.138
ENSMUSG00000000157	Itgb2l	Mus musculus integrin beta 2-like (Itgb2l), mRNA.	0.0953297	NA	NA	0.0953297	NA	0.79971	NA	NA	0.79971	NA	0.726649	0.726649	NA	0.787099	NA	NA	NA	NA	NA	0	0	0	0	0	0	0	0
ENSMUSG00000000159	Igsf5	Mus musculus immunoglobulin superfamily, member 5 (Igsf5), transcript variant 2, mRNA.	-0.781497	0.994494	NA	-0.781497	NA	-1.79279	-1.81917	NA	-1.79279	NA	-0.383034	-0.383034	NA	-1.10764	NA	-0.952518	NA	-0.581754	NA	0.0634227	0	0	0	0	0.443959	0	0
ENSMUSG00000000167	Pih1d2	Mus musculus PIH1 domain containing 2 (Pih1d2), mRNA.	0.20866	-0.283283	0.143431	0.20866	0.148643	-0.00415742	0.120694	0.999908	-0.00415742	0.999928	0.232401	0.232401	0.238441	0.393142	0.0353126	0.063022	0.767458	0.31955	0.107555	233.801	210.378	280.088	282.647	220.427	267.648	190.59	184.831
ENSMUSG00000000168	Dlat	Mus musculus dihydrolipoamide S-acetyltransferase (E2 component of pyruvate dehydrogenase complex) (Dlat), mRNA.	0.0901631	-0.47223	0.0122425	0.0901631	0.680979	-0.0378967	-0.0378967	0.999908	-0.0515948	0.999928	-0.0299411	-0.0299411	0.866242	-0.048851	0.826659	-0.172271	0.303898	0.0313131	0.924829	279.818	261.649	276.602	314.284	276.773	248.737	275.092	305.59
ENSMUSG00000000171	Sdhd	Mus musculus succinate dehydrogenase complex, subunit D, integral membrane protein (Sdhd), mRNA.	0.100151	-0.253649	0.275997	0.100151	0.698441	0.0388605	0.0388605	0.999908	-0.081068	0.999928	-0.0737926	-0.0737926	0.748337	-0.0776834	0.687035	-0.154468	0.265623	0.0341343	0.922145	225.822	252.169	232.582	245.072	197.19	229.213	234.82	189.709
ENSMUSG00000000182	Fgf23	Mus musculus fibroblast growth factor 23 (Fgf23), mRNA.	0.0608612	0.0608612	NA	-0.316862	NA	0.387517	-0.574005	NA	0.387517	NA	-0.166437	-0.166437	NA	-0.346434	NA	0.438795	NA	0.345388	NA	0	0	0	0	0	0	0	0
ENSMUSG00000000183	Fgf6	Mus musculus fibroblast growth factor 6 (Fgf6), mRNA.	0.172205	0.172205	NA	-0.410134	NA	-0.180257	-0.256873	NA	-0.180257	0.999928	-0.264968	0.81229	NA	-0.264968	NA	-0.508972	NA	0.0984216	NA	0.260092	0.380231	0.25262	0.223049	0.172703	0.213125	0.320747	0.25817
ENSMUSG00000000184	Ccnd2	Mus musculus cyclin D2 (Ccnd2), mRNA.	-0.84919	0.878981	0.10496	-0.84919	0.0976802	-0.149112	-0.149112	0.999908	0.318974	0.999928	0.218156	0.420039	0.372495	0.218156	0.695051	0.665455	0.240609	0.267411	0.763991	5.11343	4.98431	7.56717	3.88021	5.31934	7.5905	1.95984	4.4928
ENSMUSG00000000194	Gpr107	Mus musculus G protein-coupled receptor 107 (Gpr107), mRNA.	0.140896	-0.302649	0.0885989	0.140896	0.350151	0.0339999	0.0339999	0.999908	-0.0635716	0.999928	-0.0491679	-0.0491679	0.771024	-0.122939	0.407045	-0.147596	0.246091	0.0166387	0.957212	131.011	125.022	131.929	150.447	132.667	128.587	129.466	118.955
ENSMUSG00000000197	Nalcn	Mus musculus sodium leak channel, non-selective (Nalcn), mRNA.	-0.614	-0.614	NA	-0.744798	NA	0.0273365	-0.214811	NA	0.0273365	0.999928	-0.214808	-0.214808	NA	-0.350607	NA	-0.239943	NA	-0.969564	NA	0.265596	0	0.725356	0.25231	0.175844	0.267232	0	0.43843
ENSMUSG00000000202	Btbd17	Mus musculus BTB (POZ) domain containing 17 (Btbd17), mRNA.	0.232219	-1.30158	NA	0.232219	0.854329	-0.18071	-0.18071	0.999908	0.455303	0.999928	-0.0705201	-0.0705201	NA	-0.317776	NA	0.2709	0.709869	0.174949	0.904964	1.19908	3.04916	0.993255	1.00702	0.934996	0.75157	0.619816	1.03776
ENSMUSG00000000204	Slfn4	Mus musculus schlafen 4 (Slfn4), transcript variant 2, mRNA.	0.0254728	0.0254728	NA	0.333581	0.767647	0.548171	0.656342	0.999908	0.548171	0.999928	0.334524	0.334524	NA	1.15212	NA	0.42773	0.565371	0.346859	0.805588	0.755497	0	0.613866	1.89095	0.715619	0.86374	1.00107	0.203235
ENSMUSG00000000214	Th	Mus musculus tyrosine hydroxylase (Th), mRNA.	-1.07154	-1.07154	NA	-1.44193	NA	-0.877638	-0.877638	NA	-0.998619	NA	-1.3263	-1.3263	NA	-2.14078	NA	-0.0917519	NA	0.132147	NA	0.122964	0	0.621138	0	0	0	0	0.239611
ENSMUSG00000000215	Ins2	Mus musculus insulin II (Ins2), transcript variant 3, mRNA.	0.296951	0.296951	NA	0.538516	0.632876	-0.00172942	0.877939	NA	-0.00172942	0.999928	0.0392416	0.538419	NA	0.0392416	NA	0.615338	0.466498	0.669606	0.626365	0.934082	0	1.22471	3.11471	0	2.19914	0	0
ENSMUSG00000000216	Scnn1g	Mus musculus sodium channel, nonvoltage-gated 1 gamma (Scnn1g), mRNA.	-0.316858	1.30494	NA	-0.316858	NA	-0.0246721	-0.986198	NA	-0.0246721	NA	-0.57863	-0.57863	NA	-0.758627	NA	-0.797794	NA	-0.0668035	NA	0	0	0	0	0	0	0	0
ENSMUSG00000000223	Drp2	Mus musculus dystrophin related protein 2 (Drp2), mRNA.	0.696411	0.696411	NA	-1.6297	0.0407982	-0.00836004	-0.00836004	0.999908	-0.479183	0.999928	-0.208525	-0.208525	NA	-0.994657	NA	-0.166093	0.817509	-0.861842	0.479431	0.407623	0.245055	0.402857	0.511904	0.396976	0.584847	0.26197	0.449756
ENSMUSG00000000244	Tspan32	Mus musculus tetraspanin 32 (Tspan32), transcript variant 1, mRNA.	-0.316858	2.4029	NA	-0.316858	NA	0.0353707	0.0353707	NA	1.39428	NA	0.416573	0.416573	NA	0.587269	NA	1.93797	NA	2.23932	NA	0.021638	0.102863	0	0	0	0	0.048603	0
ENSMUSG00000000247	Lhx2	Mus musculus LIM homeobox protein 2 (Lhx2), transcript variant 2, mRNA.	-0.923229	0.959729	0.0208908	-0.923229	0.0348329	-0.150049	-0.150049	0.999908	0.175645	0.999928	-0.0331149	-0.325358	0.426858	-0.0331149	0.954502	0.245539	0.651086	-0.356256	0.622488	4.39799	3.22561	3.89448	5.17344	4.18633	6.89078	3.4081	4.00718
ENSMUSG00000000248	Clec2g	Mus musculus C-type lectin domain family 2, member g (Clec2g), transcript variant 3, mRNA.	0.0953297	NA	NA	0.0953297	NA	0.79971	0.875366	NA	0.79971	NA	0.787099	NA	NA	0.787099	NA	0.438786	NA	NA	NA	0	0	0	0	0	0	0	0
ENSMUSG00000000253	Gmpr	Mus musculus guanosine monophosphate reductase (Gmpr), mRNA.	-0.158746	0.214762	0.795903	-0.158746	0.873231	-0.014095	0.0565652	0.999908	-0.014095	0.999928	0.00128425	-0.35694	NA	0.00128425	NA	0.0410656	0.957279	-0.209082	0.859755	3.61553	2.30983	7.25483	2.25994	3.78219	4.8762	1.39009	3.43563
ENSMUSG00000000263	Glra1	Mus musculus glycine receptor, alpha 1 subunit (Glra1), transcript variant 1, mRNA.	0.507524	NA	NA	0.507524	NA	0.79971	0.875366	NA	0.79971	NA	0.726649	0.726649	NA	0.787099	NA	1.25726	NA	NA	NA	0	0	0	0	0	0	0	0
ENSMUSG00000000266	Mid2	Mus musculus midline 2 (Mid2), transcript variant 2, mRNA.	-0.823841	1.37927	0.0222828	-0.823841	0.194919	0.0845512	-0.393938	0.999908	0.0845512	0.999928	0.275181	0.34986	0.607085	0.275181	NA	0.606539	0.367385	0.0610505	0.964965	1.12387	1.41117	1.71131	1.83796	0.697021	1.06139	0.830051	0.318155
ENSMUSG00000000275	Trim25	Mus musculus tripartite motif-containing 25 (Trim25), mRNA.	-0.592741	1.11229	0.000648516	-0.592741	0.137613	0.0519798	0.0519798	0.999908	0.196029	0.999928	0.0388558	0.0388558	0.920552	0.165418	0.67867	0.721151	0.131079	0.278367	0.708573	5.23787	8.94264	5.76631	5.73907	4.24846	5.86054	2.59634	3.51166
ENSMUSG00000000276	Dgke	Mus musculus diacylglycerol kinase, epsilon (Dgke), mRNA.	0.117098	0.489125	0.125924	0.117098	0.821372	0.0968527	0.0968527	0.999908	0.285642	0.999928	0.222857	0.222857	0.259461	0.365733	0.147055	0.302822	0.260524	0.262674	0.52056	18.6569	15.2758	20.0971	29.8497	15.2392	21.9527	11.6212	16.5622
ENSMUSG00000000278	Scpep1	Mus musculus serine carboxypeptidase 1 (Scpep1), mRNA.	-0.0882222	-0.0882222	0.644103	0.279002	0.0158415	0.0221123	0.0221123	0.999908	0.174038	0.999928	0.0935445	0.0935445	0.450935	0.184681	0.248687	0.0386754	0.762714	0.268426	0.0963192	103.232	97.8027	113.587	114.084	98.7194	108.831	98.3059	91.2943
ENSMUSG00000000282	Mnt	Mus musculus max binding protein (Mnt), mRNA.	0.0112882	-0.182071	0.58991	0.0112882	0.981322	-0.0218593	-0.0218593	0.999908	-0.0776816	0.999928	-0.480649	-0.480649	0.0091799	-0.552826	0.00456862	-0.276258	0.26397	-0.317248	0.226203	191.778	179.689	188.261	163.818	193.48	179.439	214.894	222.866
ENSMUSG00000000290	Itgb2	Mus musculus integrin beta 2 (Itgb2), mRNA.	0.125714	-0.565091	NA	0.125714	0.894848	0.039679	0.039679	0.999908	-0.250265	0.999928	0.0282935	-0.43091	NA	0.0282935	NA	-0.366735	0.531053	0.0369629	0.977608	1.48116	0.8927	1.49371	1.39013	1.5198	1.03968	1.7508	2.28131
ENSMUSG00000000295	Hddc2	Mus musculus HD domain containing 2 (Hddc2), mRNA.	-0.46768	0.794554	NA	-0.46768	0.602863	-0.00291794	-0.00291794	0.999908	0.240622	0.999928	0.223672	0.223672	NA	0.717512	NA	0.729998	0.254545	0.386054	0.719703	3.77275	4.04832	8.20501	2.29531	3.93987	2.03606	3.77958	2.10514
ENSMUSG00000000296	Tpd52l1	Mus musculus tumor protein D52-like 1 (Tpd52l1), transcript variant 3, mRNA.	-0.407861	1.5217	NA	-0.407861	NA	-0.0523655	0.373107	NA	-0.0523655	0.999928	0.51864	0.827076	NA	0.51864	NA	0.699606	0.478509	0.277801	NA	1.24637	0.998916	2.14223	1.27005	0.309668	2.78258	0	1.22117
ENSMUSG00000000301	Pemt	Mus musculus phosphatidylethanolamine N-methyltransferase (Pemt), transcript variant 5, mRNA.	0.0185586	0.0185586	0.949055	0.344917	0.0344759	0.122368	0.209862	0.999908	0.122368	0.999928	0.0849325	0.0849325	0.746209	0.141301	0.489318	0.158299	0.319985	0.0491276	0.893435	84.8376	85.7828	100.255	105.763	75.0962	79.0572	79.7508	68.1598
ENSMUSG00000000303	Cdh1	Mus musculus cadherin 1 (Cdh1), mRNA.	-0.318657	0.482482	NA	-0.318657	0.670211	0.275092	-0.479608	0.999908	0.275092	0.999928	0.172097	0.397275	NA	0.172097	NA	0.531793	0.312167	0.602465	0.478357	1.26139	0.555437	1.683	2.38067	1.24586	1.33866	0.757907	0.868211
ENSMUSG00000000305	Cdh4	Mus musculus cadherin 4 (Cdh4), transcript variant 2, mRNA.	0.0114263	-0.285571	0.499253	0.0114263	0.987381	-0.15209	-0.308043	0.999908	-0.15209	0.999928	-0.418864	-0.418864	0.0936209	-0.559958	0.0616229	-0.0685535	0.830971	0.0399505	0.947857	3.96981	4.18733	3.40657	3.86447	4.79162	3.46148	3.96728	4.10994
ENSMUSG00000000308	Ckmt1	Mus musculus creatine kinase, mitochondrial 1, ubiquitous (Ckmt1), transcript variant 1, mRNA.	0.189118	0.189118	NA	-0.675029	NA	0.544665	-1.33081	NA	0.544665	0.999928	-0.0511762	-0.0511762	NA	-1.64832	NA	-0.160158	NA	-0.665028	NA	0.684084	1.27817	1.30054	1.33589	0	0.873987	0	0
ENSMUSG00000000317	Bcl6b	Mus musculus B cell CLL/lymphoma 6, member B (Bcl6b), mRNA.	0.0885594	-0.108605	0.727672	0.0885594	0.787284	0.00228746	0.00228746	0.999908	-0.109889	0.999928	-0.0529746	-0.180756	0.2824	-0.0529746	0.84229	-0.0781846	0.703551	0.0285063	0.958182	19.3244	19.079	19.4332	21.4881	17.9946	18.1314	21.4205	17.7238
ENSMUSG00000000318	Clec10a	Mus musculus C-type lectin domain family 10, member A (Clec10a), transcript variant 1, mRNA.	-0.00884188	-0.734654	0.327537	-0.00884188	0.99454	-0.00310053	-0.00310053	0.999908	-0.520103	0.999928	-0.14853	-0.14853	NA	-0.166959	NA	-0.20271	0.699221	-0.231828	0.806157	4.34524	5.9384	2.86472	5.36422	3.67288	4.82252	4.35243	3.40162
ENSMUSG00000000320	Alox12	Mus musculus arachidonate 12-lipoxygenase (Alox12), transcript variant 1, mRNA.	-0.0320357	-0.590826	NA	-0.0320357	NA	-0.935668	-1.54257	NA	-0.935668	NA	0.409011	0.409011	NA	-0.499219	NA	-0.297866	NA	-0.0278438	NA	0.247379	0	0.402641	0	0	0.331917	0.193915	0.803182
ENSMUSG00000000325	Arvcf	Mus musculus armadillo repeat gene deleted in velocardiofacial syndrome (Arvcf), transcript variant 6, mRNA.	-0.560104	0.87488	0.000374501	-0.560104	0.1555	0.153842	0.182513	0.999908	0.153842	0.999928	-0.00140475	-0.00140475	0.996898	0.082023	0.844115	0.637639	0.148211	0.234325	0.730489	19.0023	20.3889	24.5298	20.6616	17.089	23.5783	13.0763	13.6923
ENSMUSG00000000326	Comt	Mus musculus catechol-O-methyltransferase (Comt), transcript variant 3, mRNA.	-0.265831	1.00203	0.00227857	-0.265831	0.553346	-0.161485	-0.161485	0.999908	0.192056	0.999928	0.0276436	0.0276436	0.936582	0.17832	0.613277	0.555354	0.124083	0.388125	0.418599	7.79204	6.60628	8.40029	7.22653	8.50697	8.30722	7.53721	7.95961
ENSMUSG00000000339	Rtca	Mus musculus RNA 3'-terminal phosphate cyclase (Rtca), mRNA.	0.125695	-0.188277	0.247047	0.125695	0.413754	-0.0300213	0.0979805	0.999908	-0.0300213	0.999928	0.00162441	0.00162441	0.99173	-0.0971588	0.421543	0.03656	0.809217	0.0376856	0.891627	346.988	355.98	360.229	368.39	324.666	350.562	315.37	353.716
ENSMUSG00000000340	Dbt	Mus musculus dihydrolipoamide branched chain transacylase E2 (Dbt), transcript variant 1, mRNA.	-0.0101108	0.644933	0.226135	-0.0101108	0.992703	-0.198708	-0.198708	0.999908	-0.200163	0.999928	0.179555	0.179555	0.68616	0.280536	0.543438	0.23635	0.65161	0.12686	0.881747	3.45969	4.05393	4.37236	5.43983	2.82486	3.53588	1.81964	2.17134
ENSMUSG00000000346	Dazap2	Mus musculus DAZ associated protein 2 (Dazap2), mRNA.	-0.0511874	0.0534073	0.764309	-0.0511874	0.801962	-0.0860165	-0.0999111	0.999908	-0.0860165	0.999928	-0.109536	-0.109536	0.308314	-0.248891	0.0395576	-0.0800642	0.401259	-0.115772	0.531952	395.649	387.558	412.637	423.399	359.953	406.163	386.063	393.768
ENSMUSG00000000355	Mcts1	Mus musculus malignant T cell amplified sequence 1 (Mcts1), transcript variant 6, mRNA.	-0.895796	1.59587	NA	-0.895796	NA	0.0778528	-1.0334	NA	0.0778528	NA	0.489538	0.489538	NA	0.584219	NA	0.685124	NA	0.483751	NA	0	0	0	0	0	0	0	0
ENSMUSG00000000359	Rem1	Mus musculus rad and gem related GTP binding protein 1 (Rem1), mRNA.	0.0206191	-0.181674	NA	0.0206191	NA	0.374544	-0.482877	NA	0.374544	NA	0.629374	-0.814141	NA	0.629374	NA	0.414565	NA	-1.08596	NA	0.122202	0	0.27356	0	0	0.581855	0	0
ENSMUSG00000000365	Rnf17	Mus musculus ring finger protein 17 (Rnf17), mRNA.	-0.072032	-0.0985397	0.737354	-0.072032	0.84796	0.00856395	0.00856395	0.999908	0.153762	0.999928	0.490294	0.567618	0.00245032	0.490294	0.0166757	0.0379636	0.88381	0.341405	0.159963	189.944	167.189	260.244	241.761	156.2	188.307	132.409	183.502
ENSMUSG00000000374	Trappc10	Mus musculus trafficking protein particle complex 10 (Trappc10), mRNA.	0.0547971	0.135807	0.431822	0.0547971	0.807038	-0.00635236	-0.00635236	0.999908	0.0728615	0.999928	-0.00626826	0.118342	0.24933	-0.00626826	0.978016	0.157394	0.257364	0.0843566	0.730692	77.2531	74.743	88.8152	94.8422	70.3983	78.0721	62.5932	71.3082
ENSMUSG00000000378	Ccm2	Mus musculus cerebral cavernous malformation 2 (Ccm2), transcript variant 3, mRNA.	-0.087533	0.264522	0.286564	-0.087533	0.768774	0.0224279	0.0224279	0.999908	-0.0469692	0.999928	-0.0310212	-0.0310212	0.901533	-0.125349	0.576738	0.144882	0.404526	0.0806104	0.815983	38.9593	42.2348	39.8536	39.1597	31.9679	46.6493	34.5593	38.2904
ENSMUSG00000000381	Wap	Mus musculus whey acidic protein (Wap), mRNA.	-0.351329	-0.351329	NA	-0.729056	NA	0.552405	-0.986198	NA	0.552405	NA	-0.037284	-0.0977337	NA	-0.037284	NA	0.849172	NA	-0.0668033	NA	0	0	0	0	0	0	0	0
ENSMUSG00000000384	Tbrg4	Mus musculus transforming growth factor beta regulated gene 4 (Tbrg4), transcript variant 1, mRNA.	-0.18769	-0.18769	0.378129	0.22837	0.1555	-0.00721006	0.138927	0.999908	-0.00721006	0.999928	-0.0954882	-0.215228	0.113968	-0.0954882	0.595843	-0.0546638	0.7616	-0.0301035	0.924829	353.926	342.894	338.245	411.584	336.063	354.027	371.303	323.369
ENSMUSG00000000385	Tmprss2	Mus musculus transmembrane protease, serine 2 (Tmprss2), mRNA.	-0.0902283	-1.12095	NA	-0.0902283	0.932685	-0.0330388	-0.0330388	0.999908	-0.081059	0.999928	-0.396544	-0.396544	NA	-0.41841	NA	-0.624597	0.281158	0.101875	0.934051	1.46431	1.05062	1.76574	1.79484	2.20004	1.39189	1.47202	0.574995
ENSMUSG00000000386	Mx1	Mus musculus MX dynamin-like GTPase 1 (Mx1), transcript variant 2, non-coding RNA.	-0.103091	-0.606306	NA	-0.103091	0.951675	-0.443839	-0.522267	0.999908	-0.443839	0.999928	-0.862989	-0.862989	NA	-1.19049	NA	-0.675472	0.475874	-0.0360637	0.987023	1.10297	0.551284	3.38059	0	0.59744	1.93268	0.96495	0.293853
ENSMUSG00000000392	Fap	Mus musculus fibroblast activation protein (Fap), mRNA.	0.0608612	0.0608612	NA	0.571823	NA	-0.189555	-0.574005	NA	-0.189555	NA	0.374908	1.5309	NA	0.374908	NA	0.0265943	NA	-0.375953	NA	0	0	0	0	0	0	0	0
ENSMUSG00000000394	Gcg	Mus musculus glucagon (Gcg), mRNA.	NA	NA	NA	NA	NA	NA	NA	NA	NA	NA	NA	NA	NA	NA	NA	NA	NA	NA	NA	0	0	0	0	0	0	0	0
ENSMUSG00000000399	Ndufa9	Mus musculus NADH dehydrogenase (ubiquinone) 1 alpha subcomplex, 9 (Ndufa9), mRNA.	0.012496	-0.323262	0.0693869	0.012496	0.973285	-0.0153809	-0.0153809	0.999908	-0.0451911	0.999928	0.025306	0.025306	0.861471	0.135979	0.411106	-0.100522	0.345999	0.0668542	0.782108	364.863	372.609	396.514	406.956	343.185	356.98	350.554	327.242
ENSMUSG00000000402	Egfl6	Mus musculus EGF-like-domain, multiple 6 (Egfl6), mRNA.	-0.288525	-0.763706	NA	-0.288525	NA	0.0302495	-0.85788	NA	0.0302495	NA	0.13101	0.13101	NA	-0.622433	NA	0.208955	NA	-1.85939	NA	0.0427112	0	0.298979	0	0	0	0	0
ENSMUSG00000000409	Lck	Mus musculus lymphocyte protein tyrosine kinase (Lck), transcript variant 2, mRNA.	0.041575	-0.633066	0.190151	0.041575	0.952925	-0.000555707	-0.000555707	0.999908	-0.349076	0.999928	-0.230444	-0.230444	0.461589	-0.359558	0.323706	-0.185798	0.560823	-0.353111	0.513904	14.2915	7.09793	18.579	19.2086	16.1894	9.71597	15.4471	13.8026
ENSMUSG00000000411	Tssk3	Mus musculus testis-specific serine kinase 3 (Tssk3), mRNA.	-0.0611138	0.362518	0.342183	-0.0611138	0.911266	-0.0222816	-0.0222816	0.999908	-0.131064	0.999928	-0.372099	-0.372099	0.259353	-0.518591	0.0891231	-0.52209	0.179249	-0.48476	0.180795	100.776	84.8704	159.69	70.8594	91.8782	103.307	64.3722	130.455
ENSMUSG00000000416	Cttnbp2	Mus musculus cortactin binding protein 2 (Cttnbp2), transcript variant 1, mRNA.	0.109762	-0.110047	NA	0.109762	0.918249	0.0226953	0.0226953	0.999908	0.346916	0.999928	-0.17405	-0.17405	NA	-0.313012	NA	-0.430066	0.473718	-1.00081	0.326389	0.864437	0.824487	1.17776	0.411931	0.675091	0.483318	1.00923	1.46924
ENSMUSG00000000420	Galnt1	Mus musculus polypeptide N-acetylgalactosaminyltransferase 1 (Galnt1), transcript variant 1, mRNA.	-0.594921	1.40828	0.00196544	-0.594921	0.203852	-0.194007	-0.194007	0.999908	0.37673	0.999928	0.559003	0.559003	0.167897	0.589606	0.111959	0.832955	0.13756	0.44276	0.432647	7.09873	6.2764	10.3402	10.1706	3.94878	10.402	2.62443	5.92858
ENSMUSG00000000435	Myf5	Mus musculus myogenic factor 5 (Myf5), mRNA.	-0.351329	-0.351329	NA	-0.729056	NA	0.0350711	0.0350711	NA	-0.601748	NA	-0.0977337	-0.0977337	NA	-0.758627	NA	0.0266012	NA	-0.0668033	NA	0	0	0	0	0	0	0	0
ENSMUSG00000000439	Mkrn2	Mus musculus makorin, ring finger protein, 2 (Mkrn2), mRNA.	0.0928684	-0.280669	0.0783452	0.0928684	0.524564	0.0374989	0.0374989	0.999908	-0.114069	0.999928	-0.0492674	-0.0492674	0.66736	-0.0621603	0.698565	0.000489268	0.997526	0.25893	0.129935	136.559	134.976	147.7	154.342	130.673	132.487	133.641	122.094
ENSMUSG00000000440	Pparg	Mus musculus peroxisome proliferator activated receptor gamma (Pparg), transcript variant 2, mRNA.	0.171711	0.171711	0.753008	-0.191176	0.729624	-0.0638112	0.126054	0.999908	-0.0638112	0.999928	0.0181461	0.0181461	0.964964	0.0743986	0.887624	-0.0123405	0.97926	-0.18139	0.795155	5.68705	5.54523	5.22002	7.99017	4.64049	5.82896	5.30009	5.28428
ENSMUSG00000000441	Raf1	Mus musculus v-raf-leukemia viral oncogene 1 (Raf1), transcript variant 2, mRNA.	0.0230347	0.0230347	0.933862	0.119272	0.702971	0.0484795	0.0484795	0.999908	0.0591206	0.999928	0.0499454	0.0499454	0.769622	0.178805	0.35424	0.223655	0.250414	0.268216	0.308199	120.114	110.722	121.798	180.708	119.183	117.269	87.4115	103.707
ENSMUSG00000000486	45536	Mus musculus septin 1 (Sept1), mRNA.	-0.732219	1.38638	NA	-0.732219	NA	0.57794	0.615361	NA	0.57794	0.999928	0.181728	0.181728	NA	0.634099	NA	0.783649	NA	0.459814	NA	0.959616	0.761226	1.23259	2.27301	0	0.697416	1.75308	0
ENSMUSG00000000489	Pdgfb	Mus musculus platelet derived growth factor, B polypeptide (Pdgfb), mRNA.	-0.49948	0.94661	0.0322669	-0.49948	0.283442	0.183992	0.183992	0.999908	0.290639	0.999928	0.0368152	0.0368152	0.941024	-0.128098	0.795862	0.5829	0.221497	0.187674	0.847345	4.33662	4.0093	4.38978	3.72016	3.43997	7.96573	3.08088	3.75057
ENSMUSG00000000530	Acvrl1	Mus musculus activin A receptor, type II-like 1 (Acvrl1), transcript variant 1, mRNA.	-0.473271	-0.479128	NA	-0.473271	NA	0.197095	-0.676316	NA	0.197095	NA	-0.0584007	-0.0584007	NA	-1.19921	NA	0.130252	NA	-1.75663	NA	0.18626	0.968452	0.130556	0	0	0	0.204816	0
ENSMUSG00000000531	Grasp	Mus musculus GRP1 (general receptor for phosphoinositides 1)-associated scaffold protein (Grasp), mRNA.	0.0350246	-0.360266	0.500971	0.0350246	0.967948	0.0866012	0.0866012	0.999908	0.284028	0.999928	-0.0744124	-0.347888	0.254712	-0.0744124	0.885985	0.2385	0.551473	-0.0485781	0.952626	5.89607	6.9085	4.52821	5.97078	5.87248	5.29155	6.12195	6.579
ENSMUSG00000000532	Acvr1b	Mus musculus activin A receptor, type 1B (Acvr1b), mRNA.	0.125914	-0.338636	0.16348	0.125914	0.616651	0.00271064	0.00271064	0.999908	-0.00583069	0.999928	-0.0647157	-0.0647157	0.749127	-0.194087	0.374133	-0.0934249	0.654582	-0.0386738	0.921285	111.354	107.458	94.1834	128.718	105.953	100.916	116.562	125.687
ENSMUSG00000000538	Tom1l2	Mus musculus target of myb1-like 2 (chicken) (Tom1l2), transcript variant 1, mRNA.	-0.0188033	0.188189	0.417932	-0.0188033	0.963466	0.0514965	-0.0613304	0.999908	0.0514965	0.999928	-0.0380838	-0.0380838	0.821545	-0.152078	0.427219	0.177243	0.33994	0.0214264	0.955882	36.6619	38.2014	33.7497	47.1741	35.1967	35.0959	29.5074	37.708
ENSMUSG00000000544	Gpa33	Mus musculus glycoprotein A33 (transmembrane) (Gpa33), transcript variant 1, mRNA.	-0.215647	0.407428	NA	-0.215647	NA	-0.407456	-1.18196	NA	-0.407456	NA	-0.0356944	-0.0356944	NA	-1.05144	NA	-0.550942	NA	-0.676026	NA	0.315234	0	0.642897	0	0.16221	0.783623	0	0.617908
ENSMUSG00000000552	Zfp385a	Mus musculus zinc finger protein 385A (Zfp385a), transcript variant 2, mRNA.	-0.0462604	-0.65708	0.0317015	-0.0462604	0.918249	-0.104948	-0.128476	0.999908	-0.104948	0.999928	-0.710161	-0.80542	4.02888e-06	-0.710161	0.000357591	-0.336931	0.256395	-0.315519	0.289693	1127.49	1075.56	991.304	1045.75	1096.1	1000.39	1335.38	1347.93
ENSMUSG00000000555	Itga5	Mus musculus integrin alpha 5 (fibronectin receptor alpha) (Itga5), transcript variant 1, mRNA.	-0.809335	1.19702	0.0435127	-0.809335	0.191259	0.0848943	-0.3258	0.999908	0.0848943	0.999928	0.142529	0.142529	NA	-0.3663	NA	0.50318	0.408652	0.0221695	0.988714	1.28785	1.11526	2.03656	1.10917	0.825669	2.12479	0.672405	1.13107
ENSMUSG00000000560	Gabra2	Mus musculus gamma-aminobutyric acid (GABA) A receptor, subunit alpha 2 (Gabra2), mRNA.	-1.24622	-1.27887	NA	-1.24622	NA	-0.40113	-0.910533	NA	-0.40113	NA	0.347358	0.347358	NA	0.992221	NA	-0.545876	NA	-1.71435	NA	0.0394218	0	0.207468	0	0	0	0	0.0684845
ENSMUSG00000000561	Wdr77	Mus musculus WD repeat domain 77 (Wdr77), mRNA.	-0.164367	0.545312	0.174294	-0.164367	0.764956	-0.0872008	-0.0872008	0.999908	0.244336	0.999928	0.438114	0.438114	0.17801	0.514283	0.0997982	0.339398	0.40332	0.355992	0.446363	92.9526	90.3771	110.701	107.149	83.1071	98.6637	75.5144	85.1573
ENSMUSG00000000562	Adora3	Mus musculus adenosine A3 receptor (Adora3), mRNA.	0.27289	0.27289	0.722942	-0.30991	0.734328	-0.0259091	-0.0259091	0.999908	0.0438082	0.999928	0.00783964	-0.363279	NA	0.00783964	NA	-0.269438	0.658568	-0.851908	0.327214	5.83869	1.7682	11.6492	5.39074	5.07225	5.7783	3.73343	7.47868
ENSMUSG00000000563	Atp5f1	Mus musculus ATP synthase, H+ transporting, mitochondrial F0 complex, subunit B1 (Atp5f1), transcript variant 1, mRNA.	-0.0463923	-0.146178	0.388844	-0.0463923	0.838084	-0.041489	-0.0567801	0.999908	-0.041489	0.999928	0.108976	0.108976	0.447607	0.139177	0.331686	0.0456635	0.740068	0.17339	0.306053	311.911	301.507	365.903	365.342	274.999	332.454	267.177	275.995
ENSMUSG00000000567	Sox9	n/a	-0.833908	-0.915719	NA	-0.833908	0.329074	-0.0830699	-0.0830699	0.999908	-0.655294	0.999928	-0.723321	-1.18545	NA	-0.723321	NA	-0.345246	0.621034	-0.712327	0.605137	0.77701	0.854152	0.978265	0.253929	0.67935	1.30683	0.354106	1.01243
ENSMUSG00000000568	Hnrnpd	Mus musculus heterogeneous nuclear ribonucleoprotein D (Hnrnpd), transcript variant 4, mRNA.	0.152946	0.152946	0.467335	-0.363385	0.34603	0.0210981	-0.345742	0.999908	0.0210981	0.999928	0.136268	0.32782	0.105072	0.136268	0.409182	0.220462	0.260006	0.167238	0.492645	98.5915	97.7088	143.187	77.1575	90.219	116.528	57.8778	107.462
ENSMUSG00000000579	Dynlt1c	Mus musculus dynein light chain Tctex-type 1C (Dynlt1c), mRNA.	-0.00667718	-0.236674	0.483367	-0.00667718	0.991516	-0.120427	-0.1948	0.999908	-0.120427	0.999928	-0.0838913	-0.0838913	0.777208	-0.134194	0.659723	-0.188495	0.405097	0.0207446	0.967644	423.468	435.854	479.137	462.697	389.263	447.363	402.852	347.11
ENSMUSG00000000581	C1d	Mus musculus C1D nuclear receptor co-repressor (C1d), transcript variant 1, mRNA.	0.046857	0.603552	0.161203	0.046857	0.945405	0.262015	0.262015	0.999908	0.29656	0.999928	0.478039	0.478039	0.0956194	0.713781	0.0251262	0.41751	0.238493	0.489178	0.285241	12.0535	9.89107	16.0358	14.1009	9.77729	12.6547	6.96154	14.9533
ENSMUSG00000000594	Gm2a	Mus musculus GM2 ganglioside activator protein (Gm2a), mRNA.	0.122086	-0.386589	0.079924	0.122086	0.624495	0.0678059	0.0678059	0.999908	-0.159016	0.999928	-0.158653	-0.158653	0.349202	-0.25913	0.128851	-0.217079	0.268732	-0.0763326	0.827788	240.121	234.306	259.972	236.431	235.488	228.366	266.755	219.53
ENSMUSG00000000600	Krit1	Mus musculus KRIT1, ankyrin repeat containing (Krit1), transcript variant 1, mRNA.	0.021305	-0.0220618	0.936017	0.021305	0.944562	0.00396348	0.00396348	0.999908	0.14618	0.999928	0.403116	0.464354	0.0111125	0.403116	0.0247002	0.137643	0.499666	0.277279	0.184911	101.155	82.7335	121.637	137.15	86.7867	99.0276	86.1271	94.6228
ENSMUSG00000000605	Clcn4	Mus musculus chloride channel, voltage-sensitive 4 (Clcn4), transcript variant 1, mRNA.	0.147641	-0.407509	0.0134031	0.147641	0.362367	-0.0373794	0.0817736	0.999908	-0.0373794	0.999928	0.101552	0.168902	0.116985	0.101552	0.568322	0.0331371	0.788602	0.21844	0.232374	157.147	137.111	158.907	181.84	156.915	142.618	150.43	172.206
ENSMUSG00000000606	Vmn2r88	Mus musculus vomeronasal 2, receptor 88 (Vmn2r88), mRNA.	-0.0112895	-0.0112895	NA	-0.390792	0.731975	-0.194616	-0.194616	0.999908	0.32376	0.999928	0.0226711	0.216059	NA	0.0226711	NA	-0.19845	0.861782	0.0602125	0.971997	0.69479	0.136935	1.32401	0.550813	1.16127	0.56553	0.367315	0.757652
ENSMUSG00000000617	Grm6	Mus musculus glutamate receptor, metabotropic 6 (Grm6), mRNA.	0.00844323	-0.783874	NA	0.00844323	0.996856	0.169572	0.169572	NA	0.452385	0.999928	-0.130207	-0.130207	NA	-0.447604	NA	-0.992788	NA	-0.425219	NA	0.402692	0.3436	0.551425	0.361139	0.27727	0.364777	0.473174	0.447461
ENSMUSG00000000627	Sema4f	Mus musculus sema domain, immunoglobulin domain (Ig), TM domain, and short cytoplasmic domain (Sema4f), transcript variant 1, mRNA.	-0.43321	1.09801	0.000205236	-0.43321	0.23398	-0.117194	-0.117194	0.999908	0.329352	0.999928	0.0271901	0.0271901	0.943572	0.0681507	0.877	0.632774	0.203339	0.0980824	0.879865	5.67112	4.98754	6.8241	7.12699	4.11057	7.03214	4.16836	5.44812
ENSMUSG00000000628	Hk2	Mus musculus hexokinase 2 (Hk2), mRNA.	-0.655282	0.725053	0.111025	-0.655282	0.177737	-0.106757	-0.106757	0.999908	0.141109	0.999928	0.0882311	0.0882311	0.835222	0.251565	0.564015	0.588183	0.270917	0.112848	0.905257	5.8834	6.57373	8.98153	5.15797	5.03255	8.64352	2.65838	4.13625
ENSMUSG00000000631	Myo18a	Mus musculus myosin XVIIIA (Myo18a), transcript variant 4, mRNA.	0.0617775	-0.528544	0.0205768	0.0617775	0.880088	-0.0399792	0.236194	0.999908	-0.0399792	0.999928	-0.188734	-0.188734	0.393579	-0.223584	0.225797	-0.268058	0.154047	-0.128289	0.685067	134.163	132.163	114.087	142.084	126.354	134.487	147.385	142.583
ENSMUSG00000000632	Sez6	Mus musculus seizure related gene 6 (Sez6), transcript variant 2, mRNA.	0.16938	-0.509262	0.125175	0.16938	0.621642	-0.011815	-0.011815	0.999908	-0.10584	0.999928	-0.356764	-0.434896	0.0345696	-0.356764	0.126586	-0.238988	0.309676	-0.208531	0.589571	58.3946	54.746	52.6065	57.7324	43.1847	53.3511	75.99	71.1501
ENSMUSG00000000673	Haao	Mus musculus 3-hydroxyanthranilate 3,4-dioxygenase (Haao), mRNA.	0.0671269	-2.2951	NA	0.0671269	NA	0.15807	0.15807	NA	-0.894061	NA	-0.0997796	-0.0997796	NA	-0.615435	NA	0.168972	NA	0.505466	NA	0.292377	0	0.732713	0	1.31393	0	0	0
ENSMUSG00000000682	Cd52	Mus musculus CD52 antigen (Cd52), mRNA.	0.00153117	-1.3397	NA	0.00153117	0.999553	-0.0478114	-0.6771	NA	-0.0478114	0.999928	0.0424282	0.0494496	NA	0.0424282	NA	-7.99131e-05	0.99993	-0.394025	0.814381	4.02418	6.36977	4.91848	4.18039	5.17191	0	5.23434	2.29439
ENSMUSG00000000686	Abhd15	Mus musculus abhydrolase domain containing 15 (Abhd15), mRNA.	-0.646864	0.823924	NA	-0.646864	0.512873	0.0439912	-0.25675	NA	0.0439912	0.999928	0.44465	0.44465	NA	-0.944131	NA	-0.38768	0.660579	0.0430609	0.980463	0.848041	0.389007	1.12965	0.784644	1.38311	1.05757	0.479213	0.713082
ENSMUSG00000000690	Hoxb6	Mus musculus homeobox B6 (Hoxb6), mRNA.	-0.0698147	-0.176723	NA	-0.0698147	NA	-0.128741	0.613345	NA	-0.128741	NA	0.941475	0.941475	NA	-1.94077	NA	-0.727568	NA	-1.24355	NA	0.16119	0.561671	0	0	0	0	0.566657	0
ENSMUSG00000000693	Loxl3	Mus musculus lysyl oxidase-like 3 (Loxl3), mRNA.	-0.240014	1.67387	NA	-0.240014	0.828256	0.342215	0.342215	0.999908	0.604976	0.999928	0.278932	0.895471	NA	0.278932	NA	0.74253	0.252121	0.184331	0.910724	0.864374	0.662265	1.70351	1.18215	0.786722	1.34255	0	0.373401
ENSMUSG00000000701	Tcl1b5	Mus musculus T cell leukemia/lymphoma 1B, 5 (Tcl1b5), transcript variant 1, mRNA.	NA	NA	NA	NA	NA	NA	NA	NA	NA	NA	NA	NA	NA	NA	NA	0.438786	NA	NA	NA	0	0	0	0	0	0	0	0
ENSMUSG00000000706	Btn1a1	Mus musculus butyrophilin, subfamily 1, member A1 (Btn1a1), mRNA.	-0.128556	-0.128556	NA	-1.05763	NA	-1.13505	-1.13505	NA	-1.74993	NA	0.46143	0.46143	NA	0.467447	NA	-0.698485	NA	-1.21182	NA	0.0499923	0	0	0	0.116629	0	0	0.233317
ENSMUSG00000000708	Kat2b	Mus musculus K(lysine) acetyltransferase 2B (Kat2b), transcript variant 2, mRNA.	0.248632	0.747897	0.120821	0.248632	0.661671	-0.15069	-0.185065	0.999908	-0.15069	NA	0.0469945	-0.0661073	0.869957	0.0469945	0.93492	0.176968	0.699216	-0.106941	0.893449	11.2199	7.89799	26.7604	9.6237	9.24073	11.2319	6.41614	7.36814
ENSMUSG00000000711	Rab5b	Mus musculus RAB5B, member RAS oncogene family (Rab5b), mRNA.	-0.0218907	-0.0438274	0.846024	-0.0218907	0.941504	-0.0624951	-0.0725549	0.999908	-0.0624951	0.999928	-0.0134479	-0.0134479	0.934056	-0.0717469	0.681841	-0.0640559	0.617458	-0.0390689	0.902816	136.8	139.093	139.4	138.41	117.849	142.881	143.298	136.669
ENSMUSG00000000724	Cryba1	Mus musculus crystallin, beta A1 (Cryba1), transcript variant 2, mRNA.	-0.316859	-0.351329	NA	-0.316859	NA	-0.601748	-0.986198	NA	-0.601748	NA	-0.0977338	-0.0977338	NA	-0.758627	NA	-0.797794	NA	-0.788146	NA	0	0	0	0	0	0	0	0
ENSMUSG00000000730	Dnmt3l	Mus musculus DNA (cytosine-5-)-methyltransferase 3-like (Dnmt3l), transcript variant 6, mRNA.	-0.000236561	0.0366823	0.944372	-0.000236561	0.999832	0.0313842	0.0313842	0.999908	-0.333555	0.999928	-0.701842	-0.860548	0.00208421	-0.701842	0.0350697	-0.574705	0.135324	-0.267619	0.621867	21.6982	15.9488	33.6283	17.2989	23.9364	27.3286	13.8708	19.8758
ENSMUSG00000000731	Aire	Mus musculus autoimmune regulator (autoimmune polyendocrinopathy candidiasis ectodermal dystrophy) (Aire), transcript variant 11, mRNA.	0.352908	0.514489	0.3853	0.352908	0.451964	-0.124876	0.191189	0.999908	-0.124876	0.999928	-0.288504	-0.37779	0.473598	-0.288504	0.594242	-0.0591582	0.912942	-0.178494	0.853471	2.87005	2.61939	3.46826	1.54498	3.49669	2.26939	3.00264	3.68906
ENSMUSG00000000732	Icosl	Mus musculus icos ligand (Icosl), mRNA.	-0.230558	0.371156	0.597677	-0.230558	0.776482	0.0327003	-0.180048	0.999908	0.0327003	0.999928	-0.201394	-0.201394	0.670543	-0.495878	NA	-0.628809	0.190258	-0.209116	0.819963	2.4457	1.19977	4.00963	1.39657	3.70443	2.81236	1.46571	2.53143
ENSMUSG00000000738	Spg7	Mus musculus SPG7, paraplegin matrix AAA peptidase subunit (Spg7), mRNA.	0.0883614	-0.184538	0.328397	0.0883614	0.745315	0.0689609	0.0689609	0.999908	-0.0835147	0.999928	-0.0120317	0.0382686	0.828241	-0.0120317	0.959898	-0.00343837	0.985067	0.0500796	0.856865	305.527	316.374	298.092	377.341	293.269	329.279	265.939	258.393
ENSMUSG00000000739	Sult5a1	Mus musculus sulfotransferase family 5A, member 1 (Sult5a1), mRNA.	-0.000356712	-0.000356712	0.999484	0.202479	0.659848	-0.0722445	0.168623	0.999908	-0.0722445	0.999928	0.106801	0.235554	0.412606	0.106801	0.802668	0.355336	0.241554	0.420858	0.374556	6.50254	3.90664	3.16535	5.20217	7.29903	7.87402	9.6809	8.38967
ENSMUSG00000000740	Rpl13	Mus musculus ribosomal protein L13 (Rpl13), mRNA.	0.210357	-0.62096	0.0160996	0.210357	0.426005	-0.0870802	0.142401	0.999908	-0.0870802	0.999928	-0.0564334	-0.669405	0.00659682	-0.0564334	0.871553	-0.183695	0.374598	0.0202395	0.957261	2088.58	1747.16	2023.88	2325.49	2406.36	1891.08	2270.8	1955.27
ENSMUSG00000000743	Chmp1a	Mus musculus charged multivesicular body protein 1A (Chmp1a), mRNA.	0.0605903	-0.415579	0.053109	0.0605903	0.798699	0.0257927	0.0257927	0.999908	-0.0745587	0.999928	-0.24434	-0.270845	0.0644257	-0.24434	0.0861914	-0.203458	0.235072	-0.103391	0.685108	380.45	408.919	384.074	384.775	366.223	378.705	377.483	362.972
ENSMUSG00000000751	Rpa1	Mus musculus replication protein A1 (Rpa1), transcript variant 2, mRNA.	0.0679033	-0.407559	0.0291816	0.0679033	0.848489	-0.0295791	0.122172	0.999908	-0.0295791	0.999928	0.0407145	0.0786213	0.6544	0.0407145	0.849227	-0.183215	0.260284	0.0517379	0.883703	508.402	466.161	646.153	449.488	406.487	435.782	580.176	574.549
ENSMUSG00000000753	Serpinf1	Mus musculus serine (or cysteine) peptidase inhibitor, clade F, member 1 (Serpinf1), mRNA.	-2.11298	-2.14474	NA	-2.11298	NA	-1.2428	-1.78188	NA	-1.2428	NA	0.307947	0.70586	NA	0.307947	NA	-0.9516	NA	-0.561871	NA	0.21184	0	0	0	0	0	0	1.48288
ENSMUSG00000000759	Tubgcp3	Mus musculus tubulin, gamma complex associated protein 3 (Tubgcp3), mRNA.	-0.106703	0.677715	0.0271651	-0.106703	0.851188	-0.0382284	-0.0382284	0.999908	0.183611	0.999928	0.10328	0.127216	0.592867	0.10328	0.754473	0.332511	0.336024	0.104199	0.847883	27.0269	22.5128	31.4889	42.3941	20.4311	32.1489	17.2408	22.9715
ENSMUSG00000000766	Oprm1	Mus musculus opioid receptor, mu 1 (Oprm1), transcript variant MOR-1, mRNA.	-0.754402	-0.754402	NA	-1.54215	NA	-1.00417	-1.38761	NA	-1.00417	NA	-0.982276	-0.982276	NA	-1.16242	NA	-1.2019	NA	-0.471182	NA	0.0294003	0	0	0	0	0.205802	0	0
ENSMUSG00000000776	Polr3d	Mus musculus polymerase (RNA) III (DNA directed) polypeptide D (Polr3d), transcript variant 2, mRNA.	-0.246601	0.482102	0.0436316	-0.246601	0.468773	-0.000342215	-0.000342215	0.999908	0.0640196	0.999928	0.0903519	0.0903519	0.701841	0.156782	0.492024	0.455557	0.169827	0.161283	0.695903	72.0413	65.603	82.1839	98.9315	68.0846	76.843	46.2536	66.3893
ENSMUSG00000000782	Tcf7	Mus musculus transcription factor 7, T cell specific (Tcf7), transcript variant 2, mRNA.	-0.298376	0.572447	0.0204791	-0.298376	0.280386	-0.0170782	-0.0170782	0.999908	0.166123	0.999928	0.0615062	0.100718	0.745415	0.0615062	0.853018	0.472143	0.172044	0.212464	0.609812	67.9116	75.8272	72.2351	57.7996	62.526	91.4557	59.3287	56.2084
ENSMUSG00000000787	Ddx3x	Mus musculus DEAD/H (Asp-Glu-Ala-Asp/His) box polypeptide 3, X-linked (Ddx3x), mRNA.	0.599667	0.599667	0.407941	-1.01652	0.0868047	-0.085622	-0.558769	0.999908	-0.085622	0.999928	0.380565	0.460974	0.345545	0.380565	0.523065	0.707951	0.262293	0.186893	0.908655	4.25004	4.89298	7.73921	3.86504	2.32028	7.6106	1.09453	2.22752
ENSMUSG00000000791	Il12rb1	Mus musculus interleukin 12 receptor, beta 1 (Il12rb1), mRNA.	-0.615958	1.27354	NA	-0.615958	0.453906	0.113787	0.113787	0.999908	0.451897	0.999928	0.0798145	0.250544	NA	0.0798145	NA	0.482843	0.495981	-0.111481	0.943167	0.967772	0.475804	1.1871	1.26862	1.15156	1.53293	0.811146	0.347229
ENSMUSG00000000792	Slc5a5	Mus musculus solute carrier family 5 (sodium iodide symporter), member 5 (Slc5a5), mRNA.	0.0163374	0.857488	0.0394437	0.0163374	0.987233	0.278142	0.278142	0.999908	0.460906	0.999928	-0.118011	-0.40151	0.224588	-0.118011	0.806191	1.14935	2.80816e-08	1.01572	0.00287424	4.78499	3.41573	4.97785	8.79342	4.63301	4.2925	2.96016	4.42225
ENSMUSG00000000794	Kcnn3	Mus musculus potassium intermediate/small conductance calcium-activated channel, subfamily N, member 3 (Kcnn3), mRNA.	0.202128	-0.273133	0.425028	0.202128	0.446644	-0.0382199	-0.0382199	0.999908	-0.193873	0.999928	-0.00170908	-0.00170908	0.99552	-0.100671	0.739575	0.0113195	0.971721	-0.0026397	0.996913	8.6884	8.36345	8.87094	7.63223	8.64446	7.75166	10.1663	9.38974
ENSMUSG00000000804	Usp32	Mus musculus ubiquitin specific peptidase 32 (Usp32), mRNA.	0.0475506	-0.108902	0.61847	0.0475506	0.869198	0.0254497	0.148996	0.999908	0.0254497	0.999928	0.378509	0.470916	0.00547539	0.378509	0.0302101	0.0918445	0.647617	0.294412	0.186759	379.876	358.666	480.139	473.072	321.395	397.465	314.559	313.829
ENSMUSG00000000805	Car4	Mus musculus carbonic anhydrase 4 (Car4), mRNA.	-0.431924	-1.34079	NA	-0.431924	NA	-0.42124	-0.42124	NA	0.438865	NA	-0.102874	-0.102874	NA	-0.541631	NA	0.155859	NA	0.498518	NA	0.326787	0	1.28733	0	0	0	0	1.00017
ENSMUSG00000000811	Txnrd3	Mus musculus thioredoxin reductase 3 (Txnrd3), transcript variant 2, mRNA.	0.109286	-0.409192	0.00838482	0.109286	0.607935	-0.102487	0.133395	0.999908	-0.102487	0.999928	-0.0641991	-0.089282	0.587234	-0.0641991	0.718198	-0.128681	0.393642	0.112227	0.614695	1397.64	1298.02	1669.95	1525.64	1315.75	1372.29	1356.79	1245
ENSMUSG00000000817	Fasl	Mus musculus Fas ligand (TNF superfamily, member 6) (Fasl), transcript variant 2, mRNA.	0.322507	1.37914	NA	0.322507	0.803023	0.392583	0.900461	0.999908	0.392583	0.999928	0.675632	0.675632	NA	0.723603	NA	-0.016521	0.98777	0.118478	0.944954	0.894366	0	1.84899	0.617572	1.20954	1.21948	0.593942	0.771035
ENSMUSG00000000823	Zfp512b	Mus musculus zinc finger protein 512B (Zfp512b), mRNA.	0.070875	-0.327136	0.103262	0.070875	0.760311	-0.0675726	-0.0675726	0.999908	-0.0953602	0.999928	-0.194052	-0.194052	0.139851	-0.229975	0.132297	-0.13748	0.380393	-0.0639926	0.81957	716.452	753.899	647.279	788.141	683.255	694.395	735.586	712.61
ENSMUSG00000000826	Dnajc5	Mus musculus DnaJ heat shock protein family (Hsp40) member C5 (Dnajc5), transcript variant 3, mRNA.	0.000217388	-0.153458	0.440214	0.000217388	0.999623	0.0313483	-0.0537489	0.999908	0.0313483	0.999928	-0.00404437	-0.00404437	0.979539	-0.00681185	0.978441	0.115414	0.33275	0.102718	0.668361	61.2501	63.4249	59.2637	73.1081	55.6639	62.7908	55.4072	59.0933
ENSMUSG00000000827	Tpd52l2	Mus musculus tumor protein D52-like 2 (Tpd52l2), transcript variant 7, mRNA.	-0.264931	0.688785	0.0636862	-0.264931	0.524487	-0.0635708	-0.0635708	0.999908	0.157554	0.999928	0.246026	0.29733	0.329021	0.246026	0.493528	0.474288	0.262295	0.117436	0.847883	23.9673	21.9866	32.139	25.4519	22.6242	36.8407	13.2606	15.4682
ENSMUSG00000000838	Fmr1	Mus musculus fragile X mental retardation syndrome 1 (Fmr1), transcript variant 2, mRNA.	-1.0989	1.22286	0.0102182	-1.0989	0.0690557	0.24305	-0.51248	0.999908	0.24305	0.999928	0.337934	0.495014	0.245601	0.337934	0.450567	0.586553	0.312511	-0.0488464	0.957212	19.5081	17.2336	32.0488	28.6814	9.60687	27.8446	8.71913	12.4227
ENSMUSG00000000861	Bcl11a	Mus musculus B cell CLL/lymphoma 11A (zinc finger protein) (Bcl11a), transcript variant 2, mRNA.	0.00362502	-0.332488	0.255005	0.00362502	0.994567	0.232863	0.323531	0.999908	0.232863	0.999928	-0.0099927	0.190861	0.299027	-0.0099927	0.977479	0.00616917	0.984971	-0.103427	0.815235	41.1054	40.0591	36.3797	43.3683	35.5997	41.1526	44.7797	46.3985
ENSMUSG00000000869	Il4	Mus musculus interleukin 4 (Il4), transcript variant 2, non-coding RNA.	-1.48197	-2.30138	NA	-1.48197	NA	-0.117204	-2.9373	NA	-0.117204	NA	-0.288826	-0.288826	NA	-1.98937	NA	-2.74544	NA	-2.01845	NA	0	0	0	0	0	0	0	0
ENSMUSG00000000876	Pxmp4	Mus musculus peroxisomal membrane protein 4 (Pxmp4), mRNA.	0.701305	0.701305	0.141556	-1.0659	0.0254966	-0.111698	-0.111698	0.999908	-0.373493	0.999928	-0.128309	-0.147847	0.762012	-0.128309	0.836221	-0.0300784	0.961609	-0.303935	0.684529	5.01598	3.09925	8.30437	4.61797	4.09126	6.07363	3.88065	5.04466
ENSMUSG00000000881	Dlg3	Mus musculus discs large MAGUK scaffold protein 3 (Dlg3), transcript variant 1, mRNA.	-0.350764	0.727139	0.107672	-0.350764	0.442433	-0.274675	-0.274675	0.999908	-0.277484	0.999928	-0.0302468	-0.101841	0.825236	-0.0302468	0.95941	0.0788104	0.853433	-0.424182	0.475142	4.2296	2.02833	6.42562	3.28065	3.72436	5.96585	2.81368	5.36864
ENSMUSG00000000884	Gnb1l	Mus musculus guanine nucleotide binding protein (G protein), beta polypeptide 1-like (Gnb1l), transcript variant 6, mRNA.	0.0934837	-0.342787	0.189183	0.0934837	0.767314	0.0301188	0.16735	0.999908	0.0301188	0.999928	-0.0838679	-0.0838679	0.747618	-0.102299	0.647343	-0.161482	0.349213	-0.0968109	0.792019	124.668	99.6124	116.298	115.197	142.436	102.762	165.108	131.26
ENSMUSG00000000889	Dbh	Mus musculus dopamine beta hydroxylase (Dbh), mRNA.	-0.351329	-0.351329	NA	0.816288	NA	0.552403	0.554632	NA	0.552403	NA	-0.0977339	-0.0977339	NA	0.660696	NA	-0.385597	NA	-0.788146	NA	0	0	0	0	0	0	0	0
ENSMUSG00000000901	Mmp11	Mus musculus matrix metallopeptidase 11 (Mmp11), transcript variant 1, mRNA.	-0.351691	1.02168	0.0386606	-0.351691	0.593344	0.0983966	0.0983966	0.999908	0.188874	0.999928	0.134413	0.134413	0.782225	-0.159554	NA	0.56802	0.23233	0.188629	0.835465	3.18171	3.17348	2.89291	4.28613	1.68371	3.98345	2.55205	3.70021
ENSMUSG00000000902	Smarcb1	Mus musculus SWI/SNF related, matrix associated, actin dependent regulator of chromatin, subfamily b, member 1 (Smarcb1), transcript variant 2, mRNA.	0.175211	-0.336182	0.0453189	0.175211	0.243317	0.0088997	0.0088997	0.999908	-0.0553061	0.999928	-0.144148	-0.144148	0.176808	-0.155419	0.24943	-0.15209	0.218865	0.0190262	0.945079	294.192	296.207	278.404	305.88	302.475	280.322	293.941	302.115
ENSMUSG00000000903	Vpreb3	Mus musculus pre-B lymphocyte gene 3 (Vpreb3), transcript variant 1, mRNA.	-0.107668	-0.320811	NA	-0.107668	0.929003	-0.00311873	0.179628	0.999908	-0.00311873	0.999928	-0.0431843	0.284882	NA	-0.0431843	NA	-0.146673	0.813579	0.0467638	0.9731	4.98678	5.29678	5.5131	6.62027	4.62047	5.93096	4.49897	2.42686
ENSMUSG00000000915	Hip1r	Mus musculus huntingtin interacting protein 1 related (Hip1r), mRNA.	0.146802	-0.388956	0.0556467	0.146802	0.572419	-0.0762093	0.12178	0.999908	-0.0762093	0.999928	-0.180902	-0.18871	0.27566	-0.180902	0.291312	-0.0389329	0.879743	0.0194743	0.955891	162.461	170.091	144.492	183.141	158.637	163.113	161.22	156.534
ENSMUSG00000000916	Nsun5	Mus musculus NOL1/NOP2/Sun domain family, member 5 (Nsun5), transcript variant 1, mRNA.	0.0386436	0.494918	0.00816689	0.0386436	0.904559	0.0699022	0.0699022	0.999908	0.134344	0.999928	0.0285221	0.0285221	0.884164	0.0339667	0.913784	0.286611	0.242268	0.18657	0.608281	53.2147	51.0025	56.4817	64.4661	49.9456	57.8918	47.2107	45.5031
ENSMUSG00000000934	Top1mt	Mus musculus DNA topoisomerase 1, mitochondrial (Top1mt), transcript variant 2, mRNA.	-0.371399	0.918771	0.0273107	-0.371399	0.447655	0.119945	0.121855	0.999908	0.119945	0.999928	0.136763	0.285165	0.430545	0.136763	0.776098	0.711486	0.147506	0.0516432	0.955196	9.59229	8.06081	14.823	7.79237	8.1807	13.5788	5.08164	9.62876
ENSMUSG00000000938	Hoxa10	Mus musculus homeobox A10 (Hoxa10), transcript variant 2, mRNA.	-2.17241	-2.17241	NA	-2.54996	NA	-0.759573	-2.80835	NA	-0.759573	NA	-0.657216	-0.657216	NA	-1.8571	NA	-0.65283	NA	-0.566718	NA	0.168637	0.173515	0.173974	0	0	0.688696	0.144279	0
ENSMUSG00000000942	Hoxa4	Mus musculus homeobox A4 (Hoxa4), mRNA.	0.0492907	-0.651093	0.00753839	0.0492907	0.903914	-0.0210929	-0.0554784	0.999908	-0.0210929	0.999928	-0.135587	-0.442522	0.00265097	-0.135587	0.633836	-0.16817	0.516179	-0.156887	0.621867	341.275	304.391	313.906	387.108	329.934	290.873	359.372	403.344
ENSMUSG00000000948	Gm38393		0.0640796	0.0640796	NA	-0.281557	0.780977	0.363157	-0.537157	0.999908	0.363157	0.999928	0.726034	0.726034	NA	1.24389	NA	0.2755	0.624914	0.239569	0.838529	1.0789	1.24283	1.55264	1.90688	0.592127	1.00751	0.542202	0.708165
ENSMUSG00000000957	Mmp14	Mus musculus matrix metallopeptidase 14 (membrane-inserted) (Mmp14), mRNA.	-0.000437751	0.516361	0.414713	-0.000437751	0.999713	-0.0808188	-0.0808188	0.999908	0.112547	0.999928	0.0460938	-0.447411	NA	0.0460938	NA	0.104673	0.843105	-0.232902	0.794084	2.54564	1.73763	2.23105	2.48784	4.20195	2.60739	1.58064	2.97294
ENSMUSG00000000958	Slc7a7	Mus musculus solute carrier family 7 (cationic amino acid transporter, y+ system), member 7 (Slc7a7), transcript variant 3, mRNA.	-0.0132712	-0.50913	0.0688888	-0.0132712	0.98116	-0.103417	-0.103417	0.999908	-0.227384	0.999928	-0.210079	-0.210079	0.406309	-0.320937	0.127995	-0.262725	0.261017	-0.481658	0.0814428	32.0376	31.9634	32.6108	33.5913	29.9611	28.9586	34.0155	33.1624
ENSMUSG00000000959	Oxa1l	Mus musculus oxidase assembly 1-like (Oxa1l), mRNA.	-0.0858896	-0.0858896	0.718373	0.203241	0.419748	-0.0369208	-0.130219	0.999908	-0.0369208	0.999928	-0.170649	-0.293177	0.0148368	-0.170649	0.320542	0.0423791	0.837259	-0.0325637	0.921741	60.6636	51.0897	61.0147	69.9741	62.2744	62.0891	60.3203	57.8833
ENSMUSG00000000976	Heatr6	Mus musculus HEAT repeat containing 6 (Heatr6), mRNA.	-0.0170559	-0.0170559	0.954175	0.192862	0.478902	-0.000883712	0.00590822	0.999908	-0.000883712	0.999928	0.0238535	-0.0265027	0.893214	0.0238535	0.934581	0.129985	0.488254	0.250375	0.378724	48.8708	48.7934	44.2693	69.9542	49.2396	49.8347	36.3642	43.6416
ENSMUSG00000000982	Ccl3	Mus musculus chemokine (C-C motif) ligand 3 (Ccl3), mRNA.	-1.11723	-1.11723	NA	-1.20414	NA	0.25008	0.25008	NA	0.286524	NA	-0.340765	-1.88719	NA	-0.340765	NA	-0.259593	NA	0.382459	NA	0.451877	1.1413	0	2.02184	0	0	0	0
ENSMUSG00000000983	Wfdc18	Mus musculus WAP four-disulfide core domain 18 (Wfdc18), mRNA.	NA	NA	NA	NA	NA	NA	NA	NA	NA	NA	NA	NA	NA	NA	NA	NA	NA	NA	NA	0	0	0	0	0	0	0	0
ENSMUSG00000001014	Icam4	Mus musculus intercellular adhesion molecule 4, Landsteiner-Wiener blood group (Icam4), mRNA.	0.805098	0.805098	NA	-1.9462	NA	0.126619	0.126619	NA	0.457207	NA	-0.111555	-0.111555	NA	0.250023	NA	-0.794736	NA	-1.69764	NA	0.0422675	0	0	0	0.295872	0	0	0
ENSMUSG00000001016	Ilf2	Mus musculus interleukin enhancer binding factor 2 (Ilf2), mRNA.	0.0432057	-0.0617588	0.717294	0.0432057	0.837996	0.0115926	-0.0417932	0.999908	0.0115926	0.999928	0.0935743	0.164488	0.0858008	0.0935743	0.436392	0.0207174	0.85277	0.176847	0.309299	287.643	294.831	311.623	334.57	266.958	320.543	235.746	249.226
ENSMUSG00000001017	Chtop	Mus musculus chromatin target of PRMT1 (Chtop), transcript variant 7, mRNA.	-0.00812143	-0.254067	0.120159	-0.00812143	0.983773	-0.0662384	-0.0983522	0.999908	-0.0662384	0.999928	0.0127432	-0.0482577	0.683804	0.0127432	0.95304	0.00344594	0.982469	0.155147	0.407399	419.884	430.389	407.676	515.019	391.295	433.445	371.211	390.156
ENSMUSG00000001018	Snapin	Mus musculus SNAP-associated protein (Snapin), mRNA.	0.132697	-0.379355	0.0213001	0.132697	0.374117	-0.0433641	0.162651	0.999908	-0.0433641	0.999928	0.104062	0.113101	0.493513	0.104062	0.511413	0.0913072	0.574147	0.233998	0.227466	253.822	240.075	277.417	289.717	250.164	254.15	249.127	216.106
ENSMUSG00000001020	S100a4	Mus musculus S100 calcium binding protein A4 (S100a4), mRNA.	NA	NA	NA	NA	NA	NA	NA	NA	NA	NA	NA	NA	NA	NA	NA	NA	NA	NA	NA	0.166715	0	0	0	0	0	0	1.167
ENSMUSG00000001021	S100a3	Mus musculus S100 calcium binding protein A3 (S100a3), transcript variant 4, mRNA.	0.507527	1.81076	NA	0.507527	NA	0.875366	0.875366	NA	1.37678	NA	0.787099	NA	NA	0.787099	NA	NA	NA	NA	NA	0	0	0	0	0	0	0	0
ENSMUSG00000001023	S100a5	Mus musculus S100 calcium binding protein A5 (S100a5), mRNA.	NA	NA	NA	NA	NA	NA	NA	NA	NA	NA	NA	NA	NA	NA	NA	NA	NA	NA	NA	0	0	0	0	0	0	0	0
ENSMUSG00000001025	S100a6	Mus musculus S100 calcium binding protein A6 (calcyclin) (S100a6), mRNA.	-0.540323	-0.540323	NA	-1.26663	NA	-1.79213	-1.79213	NA	-1.88012	NA	0.593864	-1.64188	NA	0.593864	NA	-1.20611	NA	-2.50055	NA	0.930657	1.28854	0	1.34685	0.513583	3.3656	0	0
ENSMUSG00000001027	Scn4a	Mus musculus sodium channel, voltage-gated, type IV, alpha (Scn4a), mRNA.	-0.349754	0.720052	NA	-0.349754	NA	-0.0554619	0.061165	NA	-0.0554619	0.999928	-0.701791	-0.701791	NA	-1.89607	NA	-0.145046	NA	-0.852602	NA	0.14444	0.265965	0	0	0.123662	0.450746	0.17071	0
ENSMUSG00000001029	Icam2	Mus musculus intercellular adhesion molecule 2 (Icam2), mRNA.	-0.639963	1.30701	NA	-0.639963	NA	-0.501862	-0.501862	NA	-0.568222	NA	0.375001	0.375001	NA	-0.506108	NA	-0.686533	NA	0.120437	NA	0.0855763	0	0.599033	0	0	0	0	0
ENSMUSG00000001034	Mapk7	Mus musculus mitogen-activated protein kinase 7 (Mapk7), transcript variant 4, mRNA.	-0.191083	0.833462	0.000172311	-0.191083	0.674422	0.232888	0.239536	0.999908	0.232888	0.999928	0.0549328	-0.125668	0.671232	0.0549328	0.865751	0.560999	0.130481	0.15959	0.765872	33.2767	34.1458	39.5733	37.2087	25.7603	41.3169	21.0836	33.8483
ENSMUSG00000001036	Epn2	Mus musculus epsin 2 (Epn2), transcript variant 1, mRNA.	0.0851741	-0.121803	0.499343	0.0851741	0.640803	-0.0325467	-0.0325467	0.999908	-0.0411454	0.999928	-0.0142174	-0.0329838	0.810289	-0.0142174	0.943488	0.0139319	0.927408	-0.00132188	0.997144	275.526	251.293	306.471	304.333	257.297	253.991	294.794	260.506
ENSMUSG00000001039	B9d1	Mus musculus B9 protein domain 1 (B9d1), transcript variant 1, mRNA.	0.166773	-0.288293	0.105915	0.166773	0.206702	-0.0153504	0.120395	0.999908	-0.0153504	0.999928	-0.0246919	-0.0246919	0.865445	-0.152411	0.245719	-0.0982185	0.499216	0.0576816	0.824387	574.307	624.062	622.574	627.462	539.648	545.721	532.661	528.033
ENSMUSG00000001052	Sec24b	Mus musculus Sec24 related gene family, member B (S. cerevisiae) (Sec24b), mRNA.	0.00163519	0.00163519	0.994155	0.106948	0.719835	0.00942231	0.103668	0.999908	0.00942231	0.999928	-0.144178	-0.144178	0.229326	-0.275333	0.0152053	-0.0991744	0.51871	-0.113918	0.520995	260.294	235.26	327.516	255.605	253.024	268.004	230.221	252.431
ENSMUSG00000001053	N4bp3	Mus musculus NEDD4 binding protein 3 (N4bp3), mRNA.	0.0618382	-0.443559	0.131895	0.0618382	0.891324	-0.139397	0.150486	0.999908	-0.139397	0.999928	-0.422849	-0.639874	0.00180829	-0.422849	0.0469256	-0.312839	0.19203	-0.226035	0.496427	107.613	97.8154	102.071	110.648	104.702	103.972	132.268	101.812
ENSMUSG00000001054	Rmnd5b	Mus musculus required for meiotic nuclear division 5 homolog B (Rmnd5b), mRNA.	0.117153	-0.424625	0.12033	0.117153	0.71946	-0.00456031	-0.00456031	0.999908	-0.136926	0.999928	-0.386163	-0.386163	0.0483802	-0.404944	0.0338856	-0.382307	0.0969591	-0.232581	0.417462	305.823	288.329	319.651	278.556	310.854	273.133	366.489	303.752
ENSMUSG00000001056	Nhp2	Mus musculus NHP2 ribonucleoprotein (Nhp2), mRNA.	-0.197009	0.561832	0.0624083	-0.197009	0.635207	-0.0294208	-0.0294208	0.999908	0.159618	0.999928	0.102878	0.102878	0.684882	0.310329	0.196555	0.361178	0.267206	0.327592	0.397106	59.0869	63.0594	81.4325	64.4699	42.224	75.5752	33.415	53.4327
ENSMUSG00000001062	Vps9d1	Mus musculus VPS9 domain containing 1 (Vps9d1), transcript variant 2, mRNA.	0.094608	-0.314812	0.231783	0.094608	0.769064	-0.0738823	-0.0738823	0.999908	-0.0810478	0.999928	-0.367369	-0.469642	0.00275218	-0.367369	0.0564099	-0.168312	0.471161	-0.174328	0.56559	191.69	186.62	162.575	199.861	188.839	186.801	218.052	199.08
ENSMUSG00000001065	Zfp276	Mus musculus zinc finger protein (C2H2 type) 276 (Zfp276), mRNA.	-0.0558766	-0.0558766	0.812146	0.12115	0.703781	0.0833879	0.0833879	0.999908	0.105321	0.999928	-0.0610117	-0.276619	0.110092	-0.0610117	0.756656	0.030276	0.914728	0.0256417	0.95326	78.8719	66.8708	73.6155	94.6059	78.9076	84.2308	77.9807	75.8914
ENSMUSG00000001076	C1ql4	Mus musculus complement component 1, q subcomponent-like 4 (C1ql4), mRNA.	-1.17547	-1.17547	NA	-1.18587	NA	0.0747052	-0.865695	NA	0.0747052	0.999928	-1.46737	-2.29303	NA	-1.46737	NA	-1.93959	NA	-1.85331	NA	0.761744	0.301963	1.07531	1.41195	0.956841	0	1.04431	0.54182
ENSMUSG00000001082	Mfsd10	Mus musculus major facilitator superfamily domain containing 10 (Mfsd10), transcript variant 3, mRNA.	-0.645744	1.34666	3.66284e-05	-0.645744	0.0963838	-0.166123	-0.166123	0.999908	0.207255	0.999928	-0.077576	-0.077576	0.863518	-0.168221	0.740364	0.563395	0.250565	-0.0219014	0.982371	25.2931	22.7516	30.4379	25.6723	21.3764	42.3513	21.5652	12.897
ENSMUSG00000001089	Luzp1	Mus musculus leucine zipper protein 1 (Luzp1), mRNA.	-0.171002	0.63317	0.0436744	-0.171002	0.725349	0.037782	-0.176748	0.999908	0.037782	0.999928	-0.212838	-0.212838	0.381297	-0.240479	0.444678	-0.120322	0.70402	-0.451081	0.20288	65.9213	48.4049	110.483	58.9126	59.1133	71.8973	40.0863	72.5513
ENSMUSG00000001095	Slc13a2	Mus musculus solute carrier family 13 (sodium-dependent dicarboxylate transporter), member 2 (Slc13a2), mRNA.	0.929988	1.76901	NA	0.929988	NA	-0.189555	-0.574005	NA	-0.189555	NA	0.314457	0.314457	NA	1.0416	NA	1.64842	NA	1.04637	NA	0	0	0	0	0	0	0	0
ENSMUSG00000001098	Kctd10	Mus musculus potassium channel tetramerisation domain containing 10 (Kctd10), transcript variant 2, mRNA.	0.0189889	-0.329143	0.157745	0.0189889	0.965591	0.00318668	0.00318668	0.999908	-0.1398	0.999928	-0.313691	-0.313691	0.0224932	-0.340491	0.0255699	-0.339005	0.0392556	-0.189969	0.462262	249.487	244.312	264.396	235.218	238.933	238.696	276.34	248.517
ENSMUSG00000001100	Poldip2	Mus musculus polymerase (DNA-directed), delta interacting protein 2 (Poldip2), mRNA.	0.133509	-0.378945	0.0647941	0.133509	0.53855	-0.00524229	-0.00524229	0.999908	-0.0890307	0.999928	-0.158147	-0.256398	0.0533405	-0.158147	0.330475	-0.0930879	0.632538	-0.0205278	0.950053	705.389	690.234	683.132	759.284	705.933	678.784	732.658	687.697
ENSMUSG00000001103	Sebox	Mus musculus SEBOX homeobox (Sebox), mRNA.	0.0608612	0.0608612	NA	-0.729058	NA	0.387517	-0.574005	NA	0.387517	NA	-0.166437	-0.166437	NA	0.374907	NA	-0.385601	NA	-0.375953	NA	0	0	0	0	0	0	0	0
ENSMUSG00000001105	Ift20	Mus musculus intraflagellar transport 20 (Ift20), mRNA.	-0.0789349	-0.502594	0.0175382	-0.0789349	0.743453	-0.139768	-0.303213	0.999908	-0.139768	0.999928	-0.0298693	-0.0298693	0.882613	-0.106251	0.600699	-0.27318	0.0769887	-0.236727	0.364758	321.533	323.473	305.142	333.734	287.459	319.783	343.096	338.044
ENSMUSG00000001119	Col6a1	Mus musculus collagen, type VI, alpha 1 (Col6a1), mRNA.	0.135327	-0.176516	0.806995	0.135327	0.851719	-0.0600236	-0.142026	0.999908	-0.0600236	0.999928	-0.0157817	-0.0157817	0.975944	0.0455271	NA	0.371377	0.389173	0.445237	0.492645	1.68501	1.40557	2.25436	2.12397	1.65832	1.4412	0.969399	1.94228
ENSMUSG00000001120	Pcbp3	Mus musculus poly(rC) binding protein 3 (Pcbp3), transcript variant 3, non-coding RNA.	0.122679	-0.517624	0.0649784	0.122679	0.704997	-0.0126011	-0.0126011	0.999908	-0.0922445	0.999928	-0.356845	-0.356845	0.0465305	-0.372724	0.0692123	-0.251206	0.294548	-0.22351	0.492575	2132.62	2196.18	1873.4	1933.83	2096.92	1972.83	2540.45	2314.73
ENSMUSG00000001123	Lgals9	Mus musculus lectin, galactose binding, soluble 9 (Lgals9), transcript variant 2, mRNA.	-1.51449	-1.51449	NA	-1.89042	NA	-0.0908383	-1.14707	NA	-0.0908383	NA	-1.19694	-1.25875	NA	-1.19694	NA	0.864664	NA	0.496468	NA	0	0	0	0	0	0	0	0
ENSMUSG00000001127	Araf	Mus musculus Araf proto-oncogene, serine/threonine kinase (Araf), transcript variant 1, mRNA.	-0.174934	1.13151	0.000548687	-0.174934	0.71264	0.0381559	0.0381559	0.999908	0.184863	0.999928	-0.0417584	0.0593624	0.885233	-0.0417584	0.941764	0.66318	0.147657	-0.000667764	0.999106	11.614	11.6935	19.9931	10.4568	8.93244	12.234	7.04684	10.9411
ENSMUSG00000001128	Cfp	Mus musculus complement factor properdin (Cfp), mRNA.	-0.307857	1.55921	NA	-0.307857	0.800085	0.634532	0.887444	0.999908	0.634532	0.999928	0.129022	0.129022	NA	0.537702	NA	1.04348	0.148615	0.259838	0.856142	1.79758	0.998792	2.05437	1.68473	1.83236	4.1298	0.739279	1.14376
ENSMUSG00000001131	Timp1	Mus musculus tissue inhibitor of metalloproteinase 1 (Timp1), transcript variant 3, mRNA.	-0.351329	-0.351329	NA	0.454687	NA	-0.0596051	-0.0596051	NA	1.535	NA	0.371805	0.371805	NA	1.14609	NA	2.21682	NA	1.24979	NA	0	0	0	0	0	0	0	0
ENSMUSG00000001134	Uxt	Mus musculus ubiquitously expressed transcript (Uxt), mRNA.	-0.281692	1.116	0.0795412	-0.281692	0.766297	-0.00264371	-0.00264371	0.999908	0.383072	0.999928	0.179165	0.179165	NA	0.320501	NA	0.361703	0.588869	0.468879	0.583739	8.16531	6.71849	14.7158	8.8389	8.44866	6.59528	2.52236	9.31783
ENSMUSG00000001138	Cnnm3	Mus musculus cyclin M3 (Cnnm3), transcript variant 1, mRNA.	-0.0614921	0.495666	0.0349461	-0.0614921	0.918651	0.00593613	0.00593613	0.999908	0.229109	0.999928	0.0166227	0.0856549	0.708061	0.0166227	0.963491	0.450813	0.193176	0.123088	0.816006	30.4872	29.4168	36.6915	39.5061	27.1707	34.6418	18.5942	27.3891
ENSMUSG00000001143	Lman2l	Mus musculus lectin, mannose-binding 2-like (Lman2l), transcript variant 2, mRNA.	-0.0168283	0.365171	0.0883203	-0.0168283	0.965508	0.0875741	-0.17754	0.999908	0.0875741	0.999928	-0.136483	-0.139639	0.368259	-0.136483	0.528822	0.0797396	0.722157	-0.0517512	0.883407	65.161	62.4117	74.9874	79.7572	61.996	71.1743	45.8384	59.9633
ENSMUSG00000001150	Mcm3ap	Mus musculus minichromosome maintenance complex component 3 associated protein (Mcm3ap), mRNA.	-0.00870782	0.0162443	0.927359	-0.00870782	0.973399	-0.0292493	-0.0292493	0.999908	-0.0462048	0.999928	-0.0527531	-0.112243	0.213771	-0.0527531	0.696236	0.00587234	0.976726	-0.0284222	0.917186	105.88	102.998	111.046	124.187	98.2392	105.71	98.3246	100.654
ENSMUSG00000001151	Pcnt	Mus musculus pericentrin (kendrin) (Pcnt), transcript variant 2, mRNA.	0.0658319	-0.0946802	0.595084	0.0658319	0.810715	-0.00122014	0.0695956	0.999908	-0.00122014	0.999928	0.040223	0.040223	0.80172	0.0472846	0.785469	0.112896	0.353947	0.0207062	0.939801	147.775	146.585	142.018	183.059	135.892	149.187	129.194	148.495
ENSMUSG00000001155	Ftcd	Mus musculus formiminotransferase cyclodeaminase (Ftcd), mRNA.	-0.235362	1.01196	NA	-0.235362	NA	-0.172597	-0.172597	NA	-0.231829	0.999928	-0.220956	-0.220956	NA	-0.511193	NA	-1.19016	NA	-0.668029	NA	0.345612	0.305469	0	0.354862	0.618005	0	0.590827	0.55012
ENSMUSG00000001156	Mxd1	Mus musculus MAX dimerization protein 1 (Mxd1), mRNA.	0.106539	-0.449385	0.0560018	0.106539	0.690635	-0.0337766	0.097252	0.999908	-0.0337766	0.999928	-0.192035	-0.192035	0.269717	-0.198408	0.306348	-0.220133	0.292075	-0.0329526	0.937059	184.251	180.681	198.363	175.122	177.786	163.063	212.011	182.73
ENSMUSG00000001157	Gmcl1	Mus musculus germ cell-less, spermatogenesis associated 1 (Gmcl1), mRNA.	0.128252	-0.448183	0.0225585	0.128252	0.500567	-0.027805	0.159553	0.999908	-0.027805	0.999928	0.318963	0.318963	0.0485517	0.365563	0.0945706	0.0208428	0.922697	0.372906	0.0864404	581.549	522.669	657.696	799.455	510.858	562.793	502.788	514.586
ENSMUSG00000001158	Snrnp27	Mus musculus small nuclear ribonucleoprotein 27 (U4/U6.U5) (Snrnp27), mRNA.	-0.14283	-0.277228	0.254297	-0.14283	0.474082	-0.0836226	-0.232791	0.999908	-0.0836226	0.999928	-0.0196111	-0.0196111	0.928679	-0.0771888	0.706634	0.00757185	0.97465	-0.0588535	0.869153	149.2	154.623	179.058	149.515	114.485	164.408	134.412	147.898
ENSMUSG00000001166	Oas1c	Mus musculus 2'-5' oligoadenylate synthetase 1C (Oas1c), mRNA.	-0.112435	0.263495	NA	-0.112435	0.929794	-0.104219	0.490104	0.999908	-0.104219	0.999928	-0.0511858	-0.0511858	NA	0.0700257	NA	0.483353	0.420161	-0.0437328	0.978131	1.52856	1.36403	3.25791	1.12449	0.886542	1.93943	1.28058	0.846961
ENSMUSG00000001168	Oas1h	Mus musculus 2'-5' oligoadenylate synthetase 1H (Oas1h), transcript variant 2, mRNA.	1.29675	NA	NA	1.29675	NA	NA	NA	NA	NA	NA	0.787099	NA	NA	0.787099	NA	1.70304	NA	0.757579	NA	0	0	0	0	0	0	0	0
ENSMUSG00000001173	Ocrl	Mus musculus OCRL, inositol polyphosphate-5-phosphatase (Ocrl), mRNA.	-0.553496	1.43854	0.00222457	-0.553496	0.436155	0.128791	0.128791	0.999908	0.503986	0.999928	0.618549	0.618549	0.164788	0.766515	0.0738445	0.992093	0.0996361	0.510842	0.408493	1.71923	1.84559	3.00774	1.71225	1.02845	2.15892	1.01676	1.26489
ENSMUSG00000001175	Calm1	Mus musculus calmodulin 1 (Calm1), transcript variant 1, mRNA.	0.0532501	-0.473009	0.000426469	0.0532501	0.804919	-0.0747366	0.0931444	0.999908	-0.0747366	0.999928	0.138597	0.261605	0.0500161	0.138597	0.38274	-0.125823	0.372217	0.185555	0.400713	1580.32	1566.67	1792.2	1725.9	1413.13	1504.84	1555.19	1504.28
ENSMUSG00000001211	Agpat3	Mus musculus 1-acylglycerol-3-phosphate O-acyltransferase 3 (Agpat3), mRNA.	0.127987	-0.375781	0.0928599	0.127987	0.544054	0.0710029	0.0710029	0.999908	-0.0820286	0.999928	-0.224348	-0.224348	0.118936	-0.272238	0.0780839	-0.135298	0.528676	-0.149749	0.547413	699.597	757.21	651.176	673.629	698.674	635.171	733.971	747.337
ENSMUSG00000001225	Slc26a3	Mus musculus solute carrier family 26, member 3 (Slc26a3), mRNA.	0.377755	1.41654	NA	0.377755	NA	0.174642	0.174642	NA	-0.428919	NA	0.811086	1.56879	NA	0.811086	NA	0.982811	NA	0.891725	NA	0	0	0	0	0	0	0	0
ENSMUSG00000001227	Sema6b	Mus musculus sema domain, transmembrane domain (TM), and cytoplasmic domain, (semaphorin) 6B (Sema6b), transcript variant 2, mRNA.	0.402875	0.402875	0.365663	-0.599456	0.353885	0.0972151	0.0972151	0.999908	0.0998649	0.999928	-0.0526885	-0.553134	0.106387	-0.0526885	0.921188	0.529604	0.326312	0.133128	0.847423	3.30508	2.64769	4.00797	3.89811	3.31135	4.37546	2.38128	2.5137
ENSMUSG00000001228	Uhrf1	Mus musculus ubiquitin-like, containing PHD and RING finger domains, 1 (Uhrf1), transcript variant 3, mRNA.	0.0746915	-0.285497	0.125691	0.0746915	0.768774	0.04492	0.04492	0.999908	-0.0796366	0.999928	-0.0586684	-0.0648426	0.646713	-0.0586684	0.752466	-0.0932213	0.404948	0.0521088	0.841967	566.865	581.995	564.591	627.287	511.836	597.41	574.37	510.57
ENSMUSG00000001229	Dpp9	Mus musculus dipeptidylpeptidase 9 (Dpp9), transcript variant 2, mRNA.	0.0823779	-0.492344	0.0493841	0.0823779	0.795658	-0.104094	-0.116426	0.999908	-0.104094	0.999928	-0.315358	-0.416992	0.0134067	-0.315358	0.103689	-0.185207	0.411574	-0.0582697	0.877793	104.828	99.9256	86.706	125.095	106.571	96.6735	106.597	112.226
ENSMUSG00000001240	Ramp2	Mus musculus receptor (calcitonin) activity modifying protein 2 (Ramp2), mRNA.	0.566339	0.566339	NA	-0.968978	0.245157	-0.162982	-0.678817	0.999908	-0.162982	0.999928	-0.578691	-0.603505	NA	-0.578691	NA	0.105838	0.882131	-0.322244	0.794156	10.2134	7.39921	6.28545	3.47197	16.2903	7.71354	16.0129	14.3206
ENSMUSG00000001247	Lsr	Mus musculus lipolysis stimulated lipoprotein receptor (Lsr), transcript variant 3, mRNA.	-0.071704	-0.071704	0.918292	-0.188622	0.800654	0.0461731	0.0461731	0.999908	-0.114166	0.999928	-0.139283	-0.139283	0.771868	-0.173579	NA	-0.0730496	0.891917	-0.164005	0.855981	3.97336	3.67232	3.91993	4.59905	2.22251	4.44265	3.10728	5.84983
ENSMUSG00000001248	Gramd1a	Mus musculus GRAM domain containing 1A (Gramd1a), transcript variant 3, non-coding RNA.	-0.0260233	-0.53893	0.0591989	-0.0260233	0.95259	-0.137407	-0.27959	0.999908	-0.137407	0.999928	-0.515695	-0.644698	0.00265097	-0.515695	0.0183184	-0.153445	0.547272	-0.0700702	0.867581	27.8132	27.2766	26.3585	26.9872	31.0587	27.5784	32.1684	23.2648
ENSMUSG00000001249	Hpn	Mus musculus hepsin (Hpn), transcript variant 3, mRNA.	0.0267635	0.762566	NA	0.0267635	NA	0.564325	-1.02061	NA	0.564325	NA	-0.629457	-0.629457	NA	-1.88882	NA	-0.406467	NA	0.139335	NA	0.0691097	0.483769	0	0	0	0	0	0
ENSMUSG00000001260	Gabrg1	Mus musculus gamma-aminobutyric acid (GABA) A receptor, subunit gamma 1 (Gabrg1), mRNA.	NA	NA	NA	NA	NA	NA	NA	NA	NA	NA	0.726649	0.726649	NA	NA	NA	NA	NA	NA	NA	0	0	0	0	0	0	0	0
ENSMUSG00000001270	Ckb	Mus musculus creatine kinase, brain (Ckb), mRNA.	0.641216	0.641216	0.238134	-0.735147	0.251542	0.140269	0.152887	0.999908	0.140269	0.999928	-0.0622299	-0.0622299	0.894848	-0.333958	0.552199	0.0733476	0.929313	0.418845	0.589156	4.34558	4.37559	7.19729	5.41127	3.22779	5.18738	1.58032	3.43956
ENSMUSG00000001280	Sp1	Mus musculus trans-acting transcription factor 1 (Sp1), mRNA.	0.0279997	0.0279997	0.887807	0.104763	0.597666	-0.0128937	-0.0128937	0.999908	0.0540423	0.999928	0.217303	0.313851	0.00247991	0.217303	0.0878844	0.201605	0.117124	0.14585	0.419404	178.731	188.773	198.51	239.627	154.222	189.627	130.303	150.056
ENSMUSG00000001281	Itgb7	Mus musculus integrin beta 7 (Itgb7), mRNA.	-0.552783	1.35326	NA	-0.552783	NA	0.0370213	0.0370213	NA	0.8957	0.999928	0.126585	0.570293	NA	0.126585	NA	0.700429	0.406508	0.152631	NA	0.370334	0.989379	0.672843	0	0	0.672239	0.257877	0
ENSMUSG00000001285	Myg1	Mus musculus melanocyte proliferating gene 1 (Myg1), mRNA.	0.116573	-0.42534	0.135068	0.116573	0.662026	-0.0527707	-0.0527707	0.999908	-0.0762277	0.999928	-0.108609	-0.173545	0.323431	-0.108609	0.637957	-0.13674	0.493363	0.0321396	0.944181	142.322	148.027	127.496	168.629	146.515	132.908	146.868	125.813
ENSMUSG00000001288	Rarg	Mus musculus retinoic acid receptor, gamma (Rarg), transcript variant 2, mRNA.	-0.355291	0.386854	0.105217	-0.355291	0.133366	0.0898825	-0.188546	0.999908	0.0898825	0.999928	-0.315798	-0.362934	0.164764	-0.315798	0.319275	0.0577389	0.873863	-0.0663759	0.909468	31.0717	33.2066	33.6224	28.075	26.2299	36.8104	33.3293	26.2285
ENSMUSG00000001289	Pfdn5	Mus musculus prefoldin 5 (Pfdn5), mRNA.	-0.141105	-0.141105	0.370292	0.197413	0.228909	0.0375574	0.234084	0.999908	0.0375574	0.999928	0.159777	0.159777	0.506912	0.319327	0.138589	0.0491174	0.732658	0.214663	0.292898	796.739	701.492	903.057	964.057	782.795	717.052	742.649	766.08
ENSMUSG00000001300	Efnb2	Mus musculus ephrin B2 (Efnb2), mRNA.	-0.440709	0.810997	0.0225308	-0.440709	0.178301	-0.152514	-0.152514	0.999908	0.215144	0.999928	-0.433808	-0.433808	0.165731	-0.612887	0.124313	0.158165	0.656831	-0.117447	0.866289	5.15066	3.17439	5.87996	7.71838	5.01632	4.66973	5.2224	4.37355
ENSMUSG00000001305	Rrp15	Mus musculus ribosomal RNA processing 15 homolog (S. cerevisiae) (Rrp15), mRNA.	-0.115054	0.16479	0.521663	-0.115054	0.711976	-0.010923	-0.219803	0.999908	-0.010923	0.999928	-0.0146489	0.0238373	0.901773	-0.0146489	0.962925	0.0515469	0.789278	-0.115739	0.750225	33.8093	32.136	36.8775	43.6416	30.0942	39.985	23.1576	30.7727
ENSMUSG00000001313	Rnd2	Mus musculus Rho family GTPase 2 (Rnd2), mRNA.	0.179216	0.179216	0.47992	-0.276146	0.158995	0.0711465	0.121864	0.999908	0.0711465	0.999928	-0.105575	-0.105575	0.643896	0.118445	0.6384	0.285815	0.302114	-0.0189263	0.965399	37.3218	40.7943	45.0751	35.573	30.4342	42.1525	28.0327	39.1909
ENSMUSG00000001323	Srr	Mus musculus serine racemase (Srr), transcript variant 2, mRNA.	-0.00889467	-0.0421043	0.877972	-0.00889467	0.985079	0.101543	0.184973	0.999908	0.101543	0.999928	-0.15756	-0.164876	0.300638	-0.15756	0.417358	-0.0370933	0.896096	-0.109438	0.732336	50.3455	40.1342	69.0888	53.91	52.9278	46.9302	43.5906	45.8362
ENSMUSG00000001333	Sync	Mus musculus syncoilin (Sync), mRNA.	1.09743	1.09743	NA	-1.34598	NA	0.327593	-1.12048	NA	0.327593	0.999928	-0.460233	-0.582198	NA	-0.460233	NA	0.0547159	0.96549	-0.89252	NA	0.674135	0.532448	0.685449	0.67453	0.456731	1.05971	0.619565	0.690502
ENSMUSG00000001334	Fndc5	Mus musculus fibronectin type III domain containing 5 (Fndc5), mRNA.	0.341065	0.341065	0.602739	-0.722313	0.177719	-0.244454	-0.338935	0.999908	-0.244454	0.999928	-0.752478	-0.752478	NA	-1.05561	NA	-0.821842	0.123293	-0.395796	0.636285	2.22398	1.76613	2.18871	2.40224	2.0281	3.02697	1.74414	2.41153
ENSMUSG00000001348	Acp5	Mus musculus acid phosphatase 5, tartrate resistant (Acp5), transcript variant 1, mRNA.	-0.641969	1.46611	0.00201573	-0.641969	0.343621	0.0232335	0.0232335	0.999908	0.0482187	0.999928	0.171761	0.171761	0.731671	-0.235523	NA	0.53805	0.268255	0.468326	0.541628	4.92107	3.45531	6.36926	6.65248	4.17064	7.16763	2.34814	4.28392
ENSMUSG00000001349	Cnn1	Mus musculus calponin 1 (Cnn1), mRNA.	0.265232	0.915778	NA	0.265232	0.871375	0.522451	0.522451	NA	1.04752	0.999928	0.161323	0.161323	NA	0.3496	NA	1.25678	0.114744	0.0571364	NA	0.496396	0	0	0.85992	0.629068	0	1.01705	0.968732
ENSMUSG00000001366	Fbxo9	Mus musculus f-box protein 9 (Fbxo9), transcript variant 1, mRNA.	0.162645	-0.510707	0.014691	0.162645	0.394647	0.0267822	0.0267822	0.999908	-0.0314267	0.999928	0.0132123	-0.217702	0.137127	0.0132123	0.964429	-0.0887947	0.586724	0.0983375	0.734355	181.117	156.258	168.334	218.664	179.556	171.196	177.279	196.53
ENSMUSG00000001376	Vps50	Mus musculus VPS50 EARP/GARPII complex subunit (Vps50), transcript variant 3, mRNA.	-0.271573	0.530009	0.164224	-0.271573	0.501018	0.147872	-0.315304	0.999908	0.147872	0.999928	0.274905	0.274905	0.313647	0.35984	0.234872	0.281052	0.504347	0.0981329	0.879396	18.1882	17.1444	29.1804	24.9635	10.5416	21.2311	11.1517	13.105
ENSMUSG00000001380	Hars	Mus musculus histidyl-tRNA synthetase (Hars), mRNA.	-0.0884469	-0.115518	0.617268	-0.0884469	0.779508	-0.0795667	-0.106744	0.999908	-0.0795667	0.999928	0.0893838	0.097694	0.506787	0.0893838	0.630433	0.0462417	0.791262	0.145338	0.58543	117.901	135.089	136.968	125.207	97.7695	131.708	101.239	97.3288
ENSMUSG00000001383	Zmat2	Mus musculus zinc finger, matrin type 2 (Zmat2), mRNA.	-0.0179592	-0.0179592	0.932882	-0.0767595	0.776353	-0.0552516	-0.140581	0.999908	-0.0552516	0.999928	0.106098	0.176307	0.269717	0.106098	0.54582	0.111236	0.404239	0.0787918	0.786245	97.5532	103.776	100.871	115.102	88.9002	98.0492	79.5927	96.5825
ENSMUSG00000001403	Ube2c	Mus musculus ubiquitin-conjugating enzyme E2C (Ube2c), mRNA.	0.110863	0.110863	0.714951	-0.251448	0.280556	0.0600305	0.161689	0.999908	0.0600305	0.999928	-0.308548	-0.308548	0.0983485	-0.442342	0.0377332	0.20421	0.34266	-0.222234	0.506354	158.865	163.211	166.121	137.401	147.548	165.722	189.737	142.314
ENSMUSG00000001415	Smg5	Mus musculus Smg-5 homolog, nonsense mediated mRNA decay factor (C. elegans) (Smg5), mRNA.	0.112331	-0.310567	0.190187	0.112331	0.673441	0.0511936	0.0511936	0.999908	-0.0984372	0.999928	-0.138493	-0.138493	0.36349	-0.240596	0.154726	-0.191727	0.305572	-0.126999	0.653887	939.938	987.9	870.562	966.769	928.468	910.571	1016.72	898.582
ENSMUSG00000001416	Cct3	Mus musculus chaperonin containing Tcp1, subunit 3 (gamma) (Cct3), mRNA.	-0.107968	-0.107968	0.48507	0.138074	0.399868	0.0208685	0.181486	0.999908	0.0208685	0.999928	0.151646	0.241836	0.0248518	0.151646	0.236577	0.0705162	0.463967	0.199058	0.24839	1127.78	1111.42	1322.2	1307.39	990.841	1178.09	1040.79	943.721
ENSMUSG00000001418	Glmp	Mus musculus glycosylated lysosomal membrane protein (Glmp), mRNA.	-0.0516962	-0.856722	0.241392	-0.0516962	0.952925	0.0524173	-0.82693	0.999908	0.0524173	0.999928	-0.161692	-0.279171	NA	-0.161692	NA	-0.341048	0.45889	-0.382612	0.628309	2.38202	1.44059	2.42046	1.96958	1.98133	4.39042	2.32345	2.14828
ENSMUSG00000001419	Mef2d	Mus musculus myocyte enhancer factor 2D (Mef2d), transcript variant 2, mRNA.	-0.154901	0.699928	0.000373595	-0.154901	0.690709	-0.0484234	-0.0484234	0.999908	0.170079	0.999928	-0.10322	-0.10322	0.660018	-0.110878	0.707839	0.444137	0.126907	-0.0121698	0.979855	55.0702	52.1658	55.6274	64.0386	52.5921	66.2694	47.1095	47.688
ENSMUSG00000001420	Tmem79	Mus musculus transmembrane protein 79 (Tmem79), mRNA.	0.0982829	-0.168518	0.713696	0.0982829	0.809832	0.0156405	0.0156405	0.999908	-0.200632	0.999928	-0.412503	-0.640325	0.00758362	-0.412503	0.101704	-0.3184	0.30725	-0.44944	0.193295	20.4459	16.277	24.875	18.4302	21.9317	17.3365	21.7676	22.5032
ENSMUSG00000001424	Snd1	Mus musculus staphylococcal nuclease and tudor domain containing 1 (Snd1), mRNA.	-0.218777	0.511718	0.00519843	-0.218777	0.366252	-0.0401185	-0.0401185	0.999908	0.181578	0.999928	-0.0460225	-0.0460225	0.811622	-0.0794497	0.764781	0.308935	0.332259	0.0324453	0.948172	51.9346	47.365	58.0958	63.342	47.9931	60.5034	39.6938	46.5485
ENSMUSG00000001435	Col18a1	Mus musculus collagen, type XVIII, alpha 1 (Col18a1), transcript variant 1, mRNA.	-0.0380659	-0.0380659	0.932882	-0.170091	0.657307	-0.0670867	-0.0670867	0.999908	-0.132903	0.999928	-0.141667	-0.141667	0.624738	-0.408803	0.17531	-0.00829312	0.981307	0.0488123	0.930234	4.58681	4.6399	4.65868	3.58565	4.70513	4.67742	5.00382	4.83709
ENSMUSG00000001436	Slc19a1	Mus musculus solute carrier family 19 (folate transporter), member 1 (Slc19a1), transcript variant 2, mRNA.	-0.806475	1.13246	0.0215348	-0.806475	0.188241	0.176877	0.283245	0.999908	0.176877	0.999928	0.000401711	0.256577	0.642756	0.000401711	0.999552	0.627276	0.271807	0.232421	0.805487	6.68793	6.5767	6.98415	7.1369	10.2462	8.3379	3.21297	4.32059
ENSMUSG00000001440	Kpnb1	Mus musculus karyopherin (importin) beta 1 (Kpnb1), mRNA.	0.10989	-0.287542	0.080112	0.10989	0.626245	-0.00459602	0.0317323	0.999908	-0.00459602	0.999928	0.124543	0.16558	0.132744	0.124543	0.440088	0.0490187	0.764301	0.199294	0.35908	714.378	760.504	763.891	852.38	614.257	743.159	643.709	622.731
ENSMUSG00000001441	Npepps	Mus musculus aminopeptidase puromycin sensitive (Npepps), mRNA.	0.014807	-0.466104	0.00150735	0.014807	0.959008	0.00143099	0.00143099	0.999908	-0.0334685	0.999928	0.00941885	0.0898949	0.492419	0.00941885	0.962032	-0.0950831	0.514006	0.0322593	0.909791	420.771	415.284	428.243	514.977	385.643	418.795	392.114	390.343
ENSMUSG00000001444	Tbx21	Mus musculus T-box 21 (Tbx21), mRNA.	0.721153	0.721153	NA	-1.01963	NA	0.684386	0.684386	NA	0.848692	0.999928	-0.0310763	0.129071	NA	-0.0310763	NA	0.842661	0.246916	0.994232	0.47384	0.735106	1.05287	0.645218	1.462	0.163973	0.729215	0.451626	0.640836
ENSMUSG00000001445	Mrpl10	Mus musculus mitochondrial ribosomal protein L10 (Mrpl10), transcript variant 1, mRNA.	-0.156024	-0.156024	0.552998	0.277612	0.0464212	-0.0864589	-0.194003	0.999908	-0.0864589	0.999928	-0.0978025	-0.0978025	0.474016	-0.141032	0.441424	0.0814154	0.666865	-0.0859903	0.757425	139.888	139.695	133.348	150.779	148.876	134.506	134.133	137.878
ENSMUSG00000001467	Cyp51	Mus musculus cytochrome P450, family 51 (Cyp51), mRNA.	-0.114023	0.26782	0.370363	-0.114023	0.790123	0.0530779	0.0530779	0.999908	0.0790403	0.999928	-0.0451925	-0.0451925	0.8514	0.0631317	0.836689	-0.0637318	0.820539	-0.118003	0.779946	27.4144	22.126	39.9177	29.1985	25.7901	31.3256	17.8449	25.6982
ENSMUSG00000001472	Tcf25	Mus musculus transcription factor 25 (basic helix-loop-helix) (Tcf25), transcript variant 5, mRNA.	-0.186747	0.602396	0.00395335	-0.186747	0.501407	0.136358	0.136358	0.999908	0.205936	0.999928	0.122236	0.122236	0.517886	0.222043	0.331037	0.460863	0.114744	0.222438	0.568366	82.1508	72.2156	93.5319	102.385	81.9043	102.977	52.6227	69.4186
ENSMUSG00000001473	Tubb6	Mus musculus tubulin, beta 6 class V (Tubb6), mRNA.	0.271397	0.512416	0.203427	0.271397	0.537061	-0.105367	-0.105367	0.999908	-0.189449	0.999928	-0.29819	-0.29819	0.375907	-0.478208	0.140566	-0.287904	0.491152	-0.554828	0.152837	31.0995	20.9759	53.2942	24.5486	34.605	32.0817	21.8247	30.3662
ENSMUSG00000001482	Def8	Mus musculus differentially expressed in FDCP 8 (Def8), transcript variant 3, mRNA.	0.0198736	-0.840278	0.0984571	0.0198736	0.978441	0.0326832	0.0326832	0.999908	-0.0910421	0.999928	-0.241398	-0.241398	0.475642	-0.299499	0.447194	-0.0126715	0.977471	0.094435	0.888656	5.96109	6.01243	4.61754	8.91522	5.06545	4.29293	7.34634	5.47766
ENSMUSG00000001493	Meox1	Mus musculus mesenchyme homeobox 1 (Meox1), mRNA.	1.0147	1.0147	NA	1.13599	0.0336979	0.153453	0.179483	0.999908	0.153453	0.999928	0.473849	0.764192	NA	0.473849	NA	0.296838	0.704784	-0.338173	0.804329	1.28797	0.537927	1.08602	1.26569	1.25428	1.41467	1.00625	2.45097
ENSMUSG00000001494	Sost	Mus musculus sclerostin (Sost), mRNA.	0.102982	0.102982	NA	0.122874	0.894807	0.298498	0.315353	0.999908	0.298498	0.999928	-0.553916	-0.662225	NA	-0.553916	NA	-0.388415	0.544674	0.329562	0.725927	2.50658	1.4695	3.64383	2.01473	1.69397	2.77914	2.06387	3.881
ENSMUSG00000001496	Nkx2-1	Mus musculus NK2 homeobox 1 (Nkx2-1), mRNA.	0.252532	-0.351329	NA	0.252532	NA	-0.0594518	-0.0594518	NA	0.552405	NA	-0.0372839	0.855578	NA	-0.0372839	NA	1.45865	NA	-0.0668033	NA	0.040746	0.157309	0	0	0	0.127912	0	0
ENSMUSG00000001497	Pax9	Mus musculus paired box 9 (Pax9), mRNA.	0.243861	-0.327459	0.389712	0.243861	0.468773	-0.00842909	-0.00842909	0.999908	-0.0853083	0.999928	-0.171075	-0.335253	0.157599	-0.171075	0.583295	0.0616542	0.865031	-0.10676	0.838177	13.447	10.8153	14.4393	12.6488	9.90683	11.4978	22.4579	12.3629
ENSMUSG00000001504	Irx2	Mus musculus Iroquois homeobox 2 (Irx2), mRNA.	0.132662	-0.587678	0.0564124	0.132662	0.699077	0.0949463	0.278142	0.999908	0.0949463	0.999928	-0.116296	-0.151833	0.563773	-0.116296	0.691278	-0.0146932	0.968018	0.0564626	0.915062	40.9971	30.7285	40.8175	45.642	44.152	34.2431	42.6373	48.7594
ENSMUSG00000001506	Col1a1	Mus musculus collagen, type I, alpha 1 (Col1a1), mRNA.	-0.76244	0.769231	0.015823	-0.76244	0.0296888	-0.186811	-0.186811	0.999908	0.340072	0.999928	0.103748	-0.383158	0.195317	0.103748	0.804334	0.359691	0.478378	0.0742424	0.931149	5.81617	5.57128	10.277	5.57226	5.43962	5.94919	3.71239	4.19144
ENSMUSG00000001507	Itga3	Mus musculus integrin alpha 3 (Itga3), transcript variant 3, mRNA.	-0.250557	0.379809	0.360087	-0.250557	0.694492	0.177044	0.177044	0.999908	0.338767	0.999928	-0.0800373	-0.0800373	0.827061	-0.0829123	0.860172	0.356031	0.335853	0.107785	0.893194	3.2145	3.76043	3.98923	3.99331	2.35052	3.37301	1.93001	3.10502
ENSMUSG00000001508	Sgca	Mus musculus sarcoglycan, alpha (dystrophin-associated glycoprotein) (Sgca), mRNA.	0.298204	-0.317875	0.280932	0.298204	0.188971	0.0564046	0.0564046	0.999908	-0.0999066	0.999928	-0.207871	-0.207871	0.337955	-0.261564	0.238203	-0.0975367	0.704299	-0.000632616	0.998739	137.403	164.68	115.774	137.238	128.526	133.475	147.083	135.048
ENSMUSG00000001510	Dlx3	Mus musculus distal-less homeobox 3 (Dlx3), mRNA.	-0.343106	-0.343106	NA	-0.416525	0.677859	-0.152039	-0.152039	0.999908	-0.290224	0.999928	-0.475517	-0.475517	NA	0.513715	NA	0.518302	0.368952	0.658158	0.489359	1.44164	1.42551	2.37525	2.39927	0.828265	1.587	0.429985	1.04622
ENSMUSG00000001517	Foxm1	Mus musculus forkhead box M1 (Foxm1), mRNA.	0.0754369	-0.112708	0.705921	0.0754369	0.853334	-0.0678673	0.112055	0.999908	-0.0678673	0.999928	-0.283152	-0.283152	0.0928456	-0.430039	0.028407	-0.259519	0.23741	-0.295355	0.314702	470.594	430.423	521.709	404.674	457.5	455.23	563.389	461.244
ENSMUSG00000001518	Itfg2	Mus musculus integrin alpha FG-GAP repeat containing 2 (Itfg2), mRNA.	-0.13552	0.494779	0.0368167	-0.13552	0.664664	-0.0410732	-0.0410732	0.999908	0.109203	0.999928	-0.048291	-0.048291	0.8202	-0.253566	0.242879	0.162493	0.538858	0.0068801	0.988458	29.1538	30.841	31.0471	26.6997	29.9344	30.3037	22.4601	32.7908
ENSMUSG00000001520	Nrip2	Mus musculus nuclear receptor interacting protein 2 (Nrip2), transcript variant 2, mRNA.	-0.156588	-0.16991	0.821747	-0.156588	0.852387	-0.146336	-0.146336	0.999908	-0.403968	0.999928	-0.207453	-0.475283	0.300053	-0.207453	0.739169	-0.266914	0.55696	-0.201689	0.829151	4.55727	3.42984	3.86287	3.62192	3.14446	3.93668	8.13055	5.77456
ENSMUSG00000001521	Tulp3	Mus musculus tubby-like protein 3 (Tulp3), mRNA.	0.288917	0.529316	0.122207	0.288917	0.295512	-0.0155609	-0.0155609	0.999908	0.241615	0.999928	0.349502	0.349502	0.162103	0.480521	0.0854654	0.552853	0.0661285	0.346514	0.453523	9.73645	6.33836	13.5025	14.1268	10.8225	9.25901	7.00659	7.09937
ENSMUSG00000001524	Gtf2h4	Mus musculus general transcription factor II H, polypeptide 4 (Gtf2h4), mRNA.	0.221812	-0.421658	0.0325077	0.221812	0.177719	0.0377383	0.0377383	0.999908	-0.116033	0.999928	-0.0174093	-0.207774	0.124237	-0.0174093	0.940007	-0.0661565	0.712122	0.129328	0.590343	200.473	199.212	200.552	258.091	197.892	199.666	169.962	177.937
ENSMUSG00000001525	Tubb5	Mus musculus tubulin, beta 5 class I (Tubb5), mRNA.	0.619879	0.619879	0.138839	-0.724341	0.117499	-0.106374	-0.106374	0.999908	0.153091	0.999928	0.142297	0.142297	0.719398	0.173161	0.700527	0.625978	0.256009	0.385515	0.717231	33.8974	28.9861	47.1198	28.6617	28.0453	59.3147	18.8677	26.2866
ENSMUSG00000001542	Ell2	Mus musculus elongation factor RNA polymerase II 2 (Ell2), mRNA.	0.226272	0.226272	0.556892	-0.47626	0.254578	-0.102595	-0.268229	0.999908	-0.102595	0.999928	-0.507321	-0.597748	0.0201617	-0.507321	0.0682206	-0.509486	0.123134	-0.418429	0.279909	29.8897	18.8891	53.4119	27.3125	25.6207	30.1682	21.7894	32.0357
ENSMUSG00000001552	Jup	Mus musculus junction plakoglobin (Jup), mRNA.	0.049472	0.306892	0.382393	0.049472	0.937041	-0.104754	-0.104754	0.999908	-0.145169	0.999928	-0.425074	-0.497146	0.0983485	-0.425074	0.1457	-0.14732	0.680072	-0.365743	0.373322	37.8641	27.0202	39.4333	38.6026	35.2307	38.8778	26.5038	59.3802
ENSMUSG00000001555	Fkbp10	Mus musculus FK506 binding protein 10 (Fkbp10), transcript variant 2, mRNA.	-0.123917	0.556837	0.046184	-0.123917	0.734706	0.140119	0.252	0.999908	0.140119	0.999928	0.0119584	0.0119584	0.970928	-0.235681	0.347321	0.261666	0.284526	0.0173152	0.975491	14.9064	15.8726	15.2006	15.3666	13.2258	15.3452	16.2044	13.1294
ENSMUSG00000001558	Klhl10	Mus musculus kelch-like 10 (Klhl10), mRNA.	-0.0520103	0.360933	0.373318	-0.0520103	0.935889	0.0193324	0.0801522	0.999908	0.0193324	NA	-0.402849	-0.50842	0.0527475	-0.402849	0.223946	-0.472058	0.242335	-0.330684	0.458981	214.959	143.299	418.843	173.098	217.96	205.346	144.087	202.08
ENSMUSG00000001566	Mnx1	Mus musculus motor neuron and pancreas homeobox 1 (Mnx1), mRNA.	-0.12238	0.787476	NA	-0.12238	NA	0.672173	-1.04454	NA	0.672173	0.999928	-0.159116	-0.159116	NA	0.201189	NA	0.396918	NA	-0.125642	NA	0.229556	0	0.824768	0.233852	0	0.548271	0	0
ENSMUSG00000001569	Nom1	Mus musculus nucleolar protein with MIF4G domain 1 (Nom1), transcript variant 1, mRNA.	0.00115365	-0.230558	0.197096	0.00115365	0.998414	-0.0210881	-0.0210881	0.999908	0.031113	0.999928	0.0599438	-0.168101	0.154836	0.0599438	0.748244	0.0094513	0.952011	0.128419	0.540841	23.1888	21.9485	24.1496	27.6441	20.8042	22.9939	20.3566	24.4248
ENSMUSG00000001576	Ergic1	Mus musculus endoplasmic reticulum-golgi intermediate compartment (ERGIC) 1 (Ergic1), mRNA.	-0.13261	0.488968	0.0117892	-0.13261	0.52644	0.0417792	0.0417792	0.999908	0.0628426	0.999928	-0.0739215	-0.138143	0.355648	-0.0739215	0.743887	0.276029	0.235755	0.0862475	0.812944	57.0851	54.6707	69.8105	57.2734	57.5939	67.0263	40.6795	52.5419
ENSMUSG00000001583	Tnk1	Mus musculus tyrosine kinase, non-receptor, 1 (Tnk1), mRNA.	0.326555	0.326555	NA	-0.44585	0.666295	0.386471	0.50912	0.999908	0.386471	0.999928	-0.160301	-0.549245	NA	-0.160301	NA	0.195632	0.797494	0.0753568	0.963511	0.823854	0.808091	1.1034	0.466629	0.80314	1.23079	0	1.35492
ENSMUSG00000001588	Acap1	Mus musculus ArfGAP with coiled-coil, ankyrin repeat and PH domains 1 (Acap1), mRNA.	-0.0136629	0.597579	0.154442	-0.0136629	0.9849	0.0893661	-0.199281	0.999908	0.0893661	0.999928	-0.247148	-0.389844	0.209247	-0.247148	0.524324	-0.383721	0.248805	-0.456352	0.357018	10.7834	8.88352	17.6225	7.82854	9.65332	10.7984	7.67733	13.0197
ENSMUSG00000001604	Tcea3	Mus musculus transcription elongation factor A (SII), 3 (Tcea3), mRNA.	-0.434478	0.667048	0.381827	-0.434478	0.58621	0.231456	0.31934	0.999908	0.231456	0.999928	0.348732	0.348732	NA	0.392042	NA	0.689049	0.301396	-0.217752	0.852575	4.30075	4.06337	6.11494	6.37577	2.55064	7.44188	1.65491	1.90369
ENSMUSG00000001622	Csn3	Mus musculus casein kappa (Csn3), transcript variant 2, mRNA.	NA	NA	NA	NA	NA	0.875366	0.875366	NA	NA	NA	NA	NA	NA	NA	NA	0.850981	NA	NA	NA	0	0	0	0	0	0	0	0
ENSMUSG00000001627	Ifrd1	Mus musculus interferon-related developmental regulator 1 (Ifrd1), mRNA.	0.129182	0.129182	0.721472	-0.138966	0.759151	0.109398	0.109398	0.999908	0.18019	0.999928	0.098369	0.098369	0.70131	0.255974	0.301762	0.274545	0.268667	0.274963	0.492645	29.4347	27.4001	31.9369	45.934	30.9725	35.242	15.7944	18.7627
ENSMUSG00000001630	Stk38l	Mus musculus serine/threonine kinase 38 like (Stk38l), transcript variant 1, mRNA.	-0.320659	0.758892	0.0105268	-0.320659	0.283161	-0.118793	-0.118793	0.999908	0.185341	0.999928	0.313051	0.355109	0.143805	0.313051	0.210725	0.593671	0.0711545	0.291491	0.460274	24.2184	23.8485	27.0704	25.4632	22.8715	27.9622	19.0437	23.2694
ENSMUSG00000001632	Brpf1	Mus musculus bromodomain and PHD finger containing, 1 (Brpf1), transcript variant 4, mRNA.	-0.13413	0.250647	0.176139	-0.13413	0.460695	0.000540979	-0.0104463	0.999908	0.000540979	0.999928	-0.286985	-0.286985	0.0152441	-0.303049	0.039274	-0.0304821	0.904707	-0.216877	0.28092	89.7634	83.3931	114.59	85.7047	76.7822	91.1294	86.7803	89.964
ENSMUSG00000001642	Akr1b3	Mus musculus aldo-keto reductase family 1, member B3 (aldose reductase) (Akr1b3), mRNA.	-0.162877	-0.162877	0.406791	0.206742	0.314873	-0.0160173	0.0446072	0.999908	-0.0160173	0.999928	0.14397	0.14397	0.20918	0.178835	0.270215	-0.0106804	0.95408	0.302611	0.0809564	396.609	395.79	460.496	490.029	369.024	415.429	329.708	315.788
ENSMUSG00000001655	Hoxc13	Mus musculus homeobox C13 (Hoxc13), mRNA.	-0.0376982	0.512407	NA	-0.0376982	NA	-0.0386355	-0.0386355	NA	-1.35122	NA	0.471377	0.960921	NA	0.471377	NA	0.97831	NA	-0.82835	NA	0.0862491	0	0.198994	0	0	0.404749	0	0
ENSMUSG00000001656	Hoxc11	Mus musculus homeobox C11 (Hoxc11), mRNA.	0.523628	0.831941	NA	0.523628	NA	0.323094	0.323094	NA	0.631973	NA	0.415635	0.415635	NA	-0.472578	NA	-0.37473	NA	0.195795	NA	0.195424	0	0.397171	0	0.40228	0	0.370213	0.198301
ENSMUSG00000001657	Hoxc8	Mus musculus homeobox C8 (Hoxc8), mRNA.	0.0953297	NA	NA	0.0953297	NA	0.760644	0.760644	NA	1.86892	NA	0.726649	0.726649	NA	NA	NA	1.70681	NA	0.757579	NA	0	0	0	0	0	0	0	0
ENSMUSG00000001661	Hoxc6	Mus musculus homeobox C6 (Hoxc6), mRNA.	0.180494	0.180494	NA	-0.75687	NA	-0.101606	-0.101606	NA	0.907242	NA	-0.439657	-0.439657	NA	-1.59546	NA	-0.38481	NA	0.865586	NA	0.299687	0.496723	0	0	0	0.925727	0.423695	0.251664
ENSMUSG00000001663	Gstt1	Mus musculus glutathione S-transferase, theta 1 (Gstt1), transcript variant 1, mRNA.	-0.351329	-0.351329	NA	0.510039	NA	0.552405	-0.986199	NA	0.552405	NA	0.830283	0.830283	NA	1.43282	NA	0.434558	NA	-0.0668032	NA	0	0	0	0	0	0	0	0
ENSMUSG00000001665	Gstt3	Mus musculus glutathione S-transferase, theta 3 (Gstt3), transcript variant 1, mRNA.	0.124287	-0.648352	0.0112495	0.124287	0.692918	-0.0231978	-0.0231978	0.999908	-0.074564	0.999928	-0.0888023	-0.0888023	0.667232	-0.180339	0.395412	-0.304569	0.154788	-0.0317115	0.951388	326.87	313.567	304.099	329.89	321.66	298.022	408.117	312.735
ENSMUSG00000001666	Ddt	Mus musculus D-dopachrome tautomerase (Ddt), mRNA.	0.351646	-0.451627	0.221473	0.351646	0.372286	0.102723	0.104136	0.999908	0.102723	0.999928	-0.346026	-0.373342	0.132744	-0.346026	0.254069	-0.0281406	0.933742	-0.285541	0.446208	2071.03	1910.18	1913.32	2122.09	2248.75	1868.5	2399.14	2035.2
ENSMUSG00000001670	Tat	Mus musculus tyrosine aminotransferase (Tat), mRNA.	0.490554	0.490554	NA	-0.670922	NA	0.16639	0.16639	NA	-1.62973	NA	-0.76433	-0.76433	NA	-0.940134	NA	-1.99111	NA	-2.39234	NA	0.069023	0	0	0	0	0	0	0.483161
ENSMUSG00000001672	Marveld3	Mus musculus MARVEL (membrane-associating) domain containing 3 (Marveld3), transcript variant 1, mRNA.	-0.318045	0.710724	0.272061	-0.318045	0.655343	0.228423	0.382196	0.999908	0.228423	0.999928	-0.0835183	-0.0835183	NA	0.100312	NA	0.073264	0.902776	-0.493681	0.603399	2.41574	1.59612	4.06265	2.86813	2.31275	2.6884	1.1847	2.19745
ENSMUSG00000001674	Ddx18	Mus musculus DEAD (Asp-Glu-Ala-Asp) box polypeptide 18 (Ddx18), mRNA.	0.106081	-0.165099	0.385773	0.106081	0.591575	0.00151681	0.00545045	0.999908	0.00151681	0.999928	0.231817	0.236747	0.0548662	0.231817	0.155609	0.0957079	0.465041	0.288192	0.12822	252.452	254.659	273.631	299.962	236.451	250.178	199.39	252.893
ENSMUSG00000001687	Ubl3	Mus musculus ubiquitin-like 3 (Ubl3), transcript variant 2, mRNA.	0.0162696	-0.0623167	0.802221	0.0162696	0.969003	0.00913991	0.00913991	0.999908	-0.0829547	0.999928	-0.196056	-0.305483	0.0174951	-0.196056	0.257245	-0.19434	0.2889	-0.209631	0.350856	171.682	148.807	196.679	168.528	156.222	161.038	149.868	220.633
ENSMUSG00000001700	Gramd3	Mus musculus GRAM domain containing 3 (Gramd3), transcript variant 2, mRNA.	0.00864706	0.473471	0.410635	0.00864706	0.993858	0.157721	-0.197467	0.999908	0.157721	0.999928	-0.481279	-0.598852	0.117443	-0.481279	0.356919	-0.153486	0.747012	0.116652	0.886646	3.54794	2.41754	6.01664	3.6607	2.52921	3.73496	2.40686	4.06967
ENSMUSG00000001707	Eef1e1	Mus musculus eukaryotic translation elongation factor 1 epsilon 1 (Eef1e1), mRNA.	-0.103739	0.46498	0.141556	-0.103739	0.81264	0.0845985	-0.28611	0.999908	0.0845985	0.999928	0.175984	0.304543	0.20918	0.175984	0.598072	0.301615	0.300208	0.24605	0.598788	23.5406	25.6129	29.4251	34.1167	18.1373	24.0588	11.8224	21.6107
ENSMUSG00000001729	Akt1	Mus musculus thymoma viral proto-oncogene 1 (Akt1), transcript variant 2, mRNA.	-0.0488458	0.242505	0.268504	-0.0488458	0.905687	0.0611319	0.135745	0.999908	0.0611319	0.999928	-0.100809	-0.100809	0.538845	-0.153358	0.497968	0.132283	0.549688	-0.0462055	0.900817	77.2799	74.6598	89.4098	73.1331	61.8719	87.9453	82.2392	71.6988
ENSMUSG00000001739	Cldn15	Mus musculus claudin 15 (Cldn15), mRNA.	0.410961	0.750897	NA	0.410961	0.710817	-0.116536	-0.116536	NA	0.542739	0.999928	0.0963189	0.0963189	NA	0.293571	NA	0.519746	0.415339	0.514341	0.688593	0.62495	0.788911	0	2.21803	0	0	1.00389	0.363808
ENSMUSG00000001741	Il16	Mus musculus interleukin 16 (Il16), transcript variant 4, mRNA.	0.0258554	-0.341653	0.563751	0.0258554	0.974097	-0.0592015	-0.177374	0.999908	-0.0592015	0.999928	-0.00430282	-0.00430282	0.99207	-0.260125	0.573735	-0.318271	0.400393	-0.0313426	0.973505	2.91156	3.40377	2.33602	2.6228	3.52363	3.13168	2.60342	2.75962
ENSMUSG00000001750	Tcirg1	Mus musculus T cell, immune regulator 1, ATPase, H+ transporting, lysosomal V0 protein A3 (Tcirg1), transcript variant 2, mRNA.	-0.213053	0.216841	0.609954	-0.213053	0.608672	0.0778495	0.0778495	0.999908	0.192024	0.999928	0.0614796	0.0614796	0.836843	-0.11279	0.759319	0.335177	0.309098	0.111238	0.851532	9.75201	10.3674	9.76165	12.4166	5.4771	10.9483	9.83552	9.45744
ENSMUSG00000001751	Naglu	Mus musculus alpha-N-acetylglucosaminidase (Sanfilippo disease IIIB) (Naglu), mRNA.	0.206514	-0.596044	0.0265031	0.206514	0.423282	-0.0875898	0.140545	0.999908	-0.0875898	0.999928	-0.310042	-0.310042	0.199763	-0.351813	0.0597173	-0.285191	0.242335	-0.113398	0.74693	231.421	229.442	210.105	247.063	248.135	190.816	247.513	246.869
ENSMUSG00000001755	Ppat	Mus musculus phosphoribosyl pyrophosphate amidotransferase (Ppat), mRNA.	0.179145	-0.356514	0.132418	0.179145	0.38896	-0.0317535	0.0831122	0.999908	-0.0317535	0.999928	-0.186937	-0.26861	0.10973	-0.186937	0.3366	-0.0492104	0.811625	-0.0225455	0.955196	97.285	90.7328	89.9436	104.012	103.21	92.9925	105.092	95.0134
ENSMUSG00000001761	Smo	Mus musculus smoothened, frizzled class receptor (Smo), mRNA.	-0.569793	0.740339	0.0607074	-0.569793	0.307459	0.189861	0.390703	0.999908	0.189861	0.999928	0.105299	0.134503	0.772305	0.105299	0.820888	0.654413	0.202476	0.16705	0.847001	6.74688	6.99431	8.74999	8.7431	4.37032	8.48865	3.74541	6.13628
ENSMUSG00000001763	Tspan33	Mus musculus tetraspanin 33 (Tspan33), transcript variant 2, mRNA.	0.0284604	-0.275505	0.296102	0.0284604	0.942899	-0.000781993	0.199825	0.999908	-0.000781993	0.999928	0.0119333	0.0119333	0.961353	-0.114268	0.600009	0.12238	0.470878	0.048622	0.903659	93.4643	95.8902	83.6583	90.7388	87.1369	93.8978	106.566	96.3615
ENSMUSG00000001767	Crnkl1	Mus musculus crooked neck pre-mRNA splicing factor 1 (Crnkl1), mRNA.	0.029472	-0.155251	0.35617	0.029472	0.909708	0.147508	0.1755	0.999908	0.147508	0.999928	0.329488	0.329488	0.00474325	0.373713	0.0194209	0.114652	0.380834	0.193114	0.303468	82.8911	78.747	103.108	89.0532	79.6998	85.2376	69.3494	75.0422
ENSMUSG00000001768	Rin2	Mus musculus Ras and Rab interactor 2 (Rin2), mRNA.	0.059443	0.0830433	0.843264	0.059443	0.911893	0.131718	0.131718	0.999908	0.140711	0.999928	-0.00423944	-0.132434	0.570412	-0.00423944	0.992188	-0.249347	0.312794	-0.0978087	0.841264	9.12811	7.5752	14.3434	9.97581	8.64637	10.1631	6.31656	6.87646
ENSMUSG00000001773	Folh1	Mus musculus folate hydrolase 1 (Folh1), transcript variant 2, mRNA.	-0.0232664	-0.0232664	0.961856	0.0663813	0.911893	0.20643	0.270613	0.999908	0.20643	0.999928	0.504605	0.504605	0.0821075	0.577517	0.0392004	-0.0689773	0.857546	0.30178	0.506405	8.27501	7.76815	12.6188	9.9861	6.54117	7.19555	7.00838	6.80701
ENSMUSG00000001774	Chordc1	Mus musculus cysteine and histidine-rich domain (CHORD)-containing, zinc-binding protein 1 (Chordc1), mRNA.	0.0550248	0.0550248	0.86762	-0.153642	0.553222	0.0691722	0.0691722	0.999908	0.217259	0.999928	0.447413	0.555957	0.0127282	0.447413	0.0325534	0.235901	0.389639	0.239061	0.463228	24.6179	25.9499	30.7513	26.1108	23.4346	23.3008	21.3622	21.4157
ENSMUSG00000001783	Rtcb	Mus musculus RNA 2',3'-cyclic phosphate and 5'-OH ligase (Rtcb), mRNA.	-0.0267869	0.282539	0.316878	-0.0267869	0.960193	0.004763	-0.0272573	0.999908	0.004763	0.999928	0.254349	0.32899	0.04069	0.254349	0.236751	0.396432	0.0956515	0.392157	0.14429	129.459	142.332	153.948	161.723	105.338	158.703	89.709	94.4596
ENSMUSG00000001785	Pwp1	Mus musculus PWP1 homolog, endonuclein (Pwp1), mRNA.	0.00798601	0.00798601	0.974124	0.130326	0.518455	0.095378	0.181389	0.999908	0.095378	0.999928	0.28945	0.28945	0.0197991	0.445932	0.0282383	0.224894	0.145972	0.331504	0.0645743	138.805	142.715	142.609	159.501	129.965	136.29	130.714	129.836
ENSMUSG00000001786	Fbxo7	Mus musculus F-box protein 7 (Fbxo7), transcript variant 3, mRNA.	0.122234	-0.32848	0.147801	0.122234	0.595081	-0.0340128	-0.0550888	0.999908	-0.0340128	0.999928	0.00410917	-0.109314	0.442688	0.00410917	0.990069	0.0333348	0.869809	0.0640129	0.849116	226.752	214.163	196.899	278.159	231.143	209.696	216.134	241.072
ENSMUSG00000001794	Capns1	Mus musculus calpain, small subunit 1 (Capns1), mRNA.	0.233131	-0.364035	0.0850461	0.233131	0.236308	-0.0760015	0.126809	0.999908	-0.0760015	0.999928	-0.143863	-0.143863	0.442851	-0.161066	0.30973	-0.173825	0.35008	-0.0807029	0.7955	1372.69	1363.73	1402.73	1418.8	1289.7	1263.76	1490.79	1379.28
ENSMUSG00000001802	Lrp3	Mus musculus low density lipoprotein receptor-related protein 3 (Lrp3), mRNA.	-0.301307	1.19962	NA	-0.301307	0.841356	0.0869481	0.195488	0.999908	0.0869481	0.999928	0.289097	0.289097	NA	0.48393	NA	0.625545	0.390509	0.291415	0.846662	0.67819	0.745123	0.542916	0.748722	0.641546	1.49349	0	0.575535
ENSMUSG00000001804	Dsg4	Mus musculus desmoglein 4 (Dsg4), mRNA.	0.0608612	0.0608612	NA	-0.729058	NA	-0.189555	-0.574005	NA	-0.189555	NA	-0.166437	-0.166437	NA	0.374908	NA	-0.385601	NA	-0.375953	NA	0	0	0	0	0	0	0	0
ENSMUSG00000001815	Evx2	Mus musculus even-skipped homeobox 2 (Evx2), mRNA.	0.670472	0.996413	NA	0.670472	NA	0.0366794	0.0366794	NA	-0.601748	NA	-0.037284	1.40127	NA	-0.037284	NA	1.56428	NA	2.48903	NA	0	0	0	0	0	0	0	0
ENSMUSG00000001819	Hoxd13	Mus musculus homeobox D13 (Hoxd13), mRNA.	0.0692593	0.836917	NA	0.0692593	NA	-0.520237	-0.520237	NA	-1.46186	NA	-0.344563	0.470201	NA	-0.344563	NA	-0.206109	NA	-0.368625	NA	0.191855	0	0.163378	0.368501	0.163128	0.500017	0.147964	0
ENSMUSG00000001823	Hoxd12	Mus musculus homeobox D12 (Hoxd12), mRNA.	0.0608612	0.0608612	NA	0.0953363	NA	-0.189555	0.456783	NA	-0.189555	NA	0.314457	0.314457	NA	-0.346434	NA	-0.385601	NA	-0.375953	NA	0.0224309	0	0	0	0	0	0	0.157016
ENSMUSG00000001827	Folr1	Mus musculus folate receptor 1 (adult) (Folr1), transcript variant 4, mRNA.	-0.386156	0.816656	NA	-0.386156	NA	-0.199025	-0.633793	NA	-0.199025	NA	-0.266156	-0.843333	NA	-0.266156	NA	-1.61387	NA	-1.0586	NA	0.296127	0	0	0	0	1.50101	0.571884	0
ENSMUSG00000001829	Clpb	Mus musculus ClpB caseinolytic peptidase B (Clpb), mRNA.	0.0242577	0.21784	0.450224	0.0242577	0.956138	-0.00453674	-0.00453674	0.999908	-0.0126703	0.999928	-0.249263	-0.345257	0.177506	-0.249263	0.307837	-0.249416	0.312794	-0.328934	0.259582	257.55	174.953	350.309	268.546	244.488	256.716	191.456	316.384
ENSMUSG00000001833	2024-09-07	Mus musculus septin 7 (Sept7), transcript variant 5, mRNA.	-0.126157	-0.126157	0.592277	-0.266563	0.200465	0.0107474	-0.134287	0.999908	0.0107474	0.999928	0.351497	0.471377	0.0213442	0.351497	0.0236498	-0.00220713	0.994546	0.194461	0.45894	69.7251	65.4738	90.2398	69.7616	57.0767	75.6347	61.2157	68.6723
ENSMUSG00000001844	Zdhhc4	Mus musculus zinc finger, DHHC domain containing 4 (Zdhhc4), transcript variant 2, mRNA.	0.173078	-0.279528	0.224713	0.173078	0.469611	-0.0497079	0.134	0.999908	-0.0497079	0.999928	-0.222319	-0.255134	0.13233	-0.222319	0.207696	-0.194227	0.365147	-0.161415	0.561835	737.077	646.366	765.255	735.446	723.087	649.532	850.986	788.864
ENSMUSG00000001847	Rac1	Mus musculus RAS-related C3 botulinum substrate 1 (Rac1), transcript variant 1, mRNA.	-0.135787	0.504563	0.0545231	-0.135787	0.705562	-0.0866749	-0.0866749	0.999908	0.163682	0.999928	0.317357	0.354651	0.0610586	0.317357	0.157758	0.309316	0.242335	0.0775244	0.869437	34.5501	33.2401	40.8831	52.476	27.8647	40.0133	21.2753	26.0982
ENSMUSG00000001855	Nup214	Mus musculus nucleoporin 214 (Nup214), mRNA.	0.0861062	-0.18478	0.425214	0.0861062	0.78362	-0.0137175	-0.0137175	0.999908	-0.0465627	0.999928	-0.241483	-0.241483	0.107148	-0.327481	0.0406164	-0.101811	0.539377	-0.208839	0.37485	319.906	305.388	321.476	311.215	302.273	309.829	352.431	336.731
ENSMUSG00000001864	Aif1l	Mus musculus allograft inflammatory factor 1-like (Aif1l), mRNA.	-0.872628	1.35821	0.00939346	-0.872628	0.106366	-0.145439	-0.145439	0.999908	0.428198	0.999928	0.16406	0.514543	0.320772	0.16406	NA	0.776486	0.231999	0.352247	0.719703	2.37955	2.52516	1.572	4.41885	1.94373	2.19472	3.05688	0.945523
ENSMUSG00000001865	Cpa3	Mus musculus carboxypeptidase A3, mast cell (Cpa3), mRNA.	-1.17013	-2.32396	NA	-1.17013	NA	0.23605	0.23605	NA	-0.539017	NA	-1.25839	-1.60222	NA	-1.25839	NA	-1.14334	NA	-1.32769	NA	0.247894	0	0.453947	0.362312	0.281546	0.270058	0.0888335	0.278566
ENSMUSG00000001870	Ltbp1	Mus musculus latent transforming growth factor beta binding protein 1 (Ltbp1), transcript variant 2, mRNA.	-0.279059	0.321806	0.689512	-0.279059	0.749982	-0.253847	-0.52268	0.999908	-0.253847	0.999928	-0.0546877	-0.0546877	NA	0.151017	NA	0.404335	0.563439	-0.00205953	0.998739	0.829222	0.527536	1.17105	1.17085	0.680697	1.22172	0.268132	0.764558
ENSMUSG00000001891	Ugp2	Mus musculus UDP-glucose pyrophosphorylase 2 (Ugp2), transcript variant 2, mRNA.	-0.105761	-0.105761	0.749271	-0.157196	0.655037	-0.0173368	-0.0173368	0.999908	0.0964509	0.999928	0.350601	0.350601	0.144492	0.409336	0.0931569	-0.0423831	0.899803	0.228973	0.52175	43.1694	32.7057	66.1168	53.4195	34.3177	42.9395	31.0968	41.5905
ENSMUSG00000001901	Kcnh6	Mus musculus potassium voltage-gated channel, subfamily H (eag-related), member 6 (Kcnh6), mRNA.	-0.415331	0.462055	0.49964	-0.415331	0.476417	-0.296051	0.34396	0.999908	-0.296051	0.999928	-0.321292	-0.321292	NA	-1.19577	NA	0.0566646	0.925768	0.0123455	0.994023	1.64031	1.1591	2.08032	1.45076	1.96489	1.27172	1.46747	2.08791
ENSMUSG00000001909	Trmt1	Mus musculus tRNA methyltransferase 1 (Trmt1), transcript variant 3, mRNA.	0.16815	-0.294253	0.164908	0.16815	0.306436	-0.0166097	0.0653548	0.999908	-0.0166097	0.999928	-0.0681697	-0.250242	0.080169	-0.0681697	0.737712	-0.189146	0.193949	-0.040979	0.88693	471.869	452.51	473.322	526.732	461.257	427.099	499.587	462.587
ENSMUSG00000001910	Nacc1	Mus musculus nucleus accumbens associated 1, BEN and BTB (POZ) domain containing (Nacc1), mRNA.	-0.0140468	0.328681	0.100941	-0.0140468	0.975527	0.0733148	-0.130405	0.999908	0.0733148	0.999928	-0.0758233	-0.0758233	0.652619	-0.126982	0.588187	0.242234	0.237002	0.11349	0.728357	98.8733	108.937	93.6292	120.547	84.3761	105.301	79.6114	99.7135
ENSMUSG00000001911	Nfix	Mus musculus nuclear factor I/X (Nfix), transcript variant 4, mRNA.	-0.681279	1.03245	3.22718e-05	-0.681279	0.0179336	-0.0217151	-0.0217151	0.999908	0.243225	0.999928	-0.120624	-0.214395	0.527917	-0.120624	0.755962	0.535122	0.166356	0.103743	0.878748	9.0188	6.71177	12.5027	11.5624	5.80032	12.8732	6.63034	7.05079
ENSMUSG00000001918	Slc1a5	Mus musculus solute carrier family 1 (neutral amino acid transporter), member 5 (Slc1a5), mRNA.	-0.112557	0.455844	0.182448	-0.112557	0.849253	0.0659696	0.114218	0.999908	0.0659696	0.999928	-0.0153371	-0.0153371	0.96728	0.0213154	0.966082	0.292844	0.367488	-0.227377	0.676422	12.8647	9.29195	20.7443	10.5005	12.995	15.9001	9.22416	11.397
ENSMUSG00000001924	Uba1	Mus musculus ubiquitin-like modifier activating enzyme 1 (Uba1), transcript variant 4, mRNA.	-0.383752	0.887795	0.00221161	-0.383752	0.216472	0.0445837	-0.111888	0.999908	0.0445837	0.999928	0.0230491	0.0230491	0.949452	-0.0557807	0.891555	0.319692	0.387503	-0.0292273	0.965399	83.8168	71.1871	123.99	75.7524	75.6011	108.593	49.0471	82.5473
ENSMUSG00000001930	Vwf	Mus musculus Von Willebrand factor (Vwf), mRNA.	0.102746	-0.134323	0.704708	0.102746	0.760383	-0.323322	-0.323322	0.999908	-0.328034	0.999928	-0.6292	-0.6292	0.013146	-0.739796	0.00116349	-0.379176	0.0886097	-0.193744	0.56278	4.86876	4.26492	6.76069	5.22061	4.4353	4.79506	3.57059	5.03425
ENSMUSG00000001942	Siae	Mus musculus sialic acid acetylesterase (Siae), mRNA.	-0.0580848	-0.0580848	0.848365	0.113264	0.696362	0.0301542	0.0301542	0.999908	0.113676	0.999928	0.102842	0.243327	0.174468	0.102842	0.643087	0.0636095	0.757071	0.143992	0.644965	20.8493	18.1549	29.1509	23.9872	18.5362	21.0977	13.8893	21.129
ENSMUSG00000001943	Vsig2	Mus musculus V-set and immunoglobulin domain containing 2 (Vsig2), mRNA.	-0.195559	-0.195559	NA	-0.339773	NA	-0.754753	-0.754753	NA	-1.97774	NA	-0.134005	-1.95458	NA	-0.134005	NA	-0.944043	NA	-2.1648	NA	0.144371	0	0	0	0	0	0	1.0106
ENSMUSG00000001946	Esam	Mus musculus endothelial cell-specific adhesion molecule (Esam), transcript variant 1, mRNA.	0.556284	1.11414	NA	0.556284	NA	0.591602	-0.849833	NA	0.591602	NA	0.281029	0.281029	NA	0.794251	NA	0.816529	NA	-0.354891	NA	0.131464	0	0.431932	0	0	0.488312	0	0
ENSMUSG00000001948	Spa17	Mus musculus sperm autoantigenic protein 17 (Spa17), transcript variant 1, mRNA.	0.0121985	0.0121985	0.960596	-0.211133	0.283555	-0.113151	-0.113151	0.999908	-0.179251	0.999928	0.0514236	0.0514236	0.792873	-0.257998	0.136617	-0.0238595	0.943522	-0.194502	0.564037	1393.19	1402.19	1614.03	1146.71	1297.65	1421.68	1270.41	1599.68
ENSMUSG00000001962	Fam50a	Mus musculus family with sequence similarity 50, member A (Fam50a), mRNA.	-0.924373	1.43674	0.000999622	-0.924373	0.0266687	-0.285916	-0.285916	0.999908	0.397127	0.999928	0.358095	0.428797	0.337474	0.358095	0.479995	0.908225	0.153098	0.142289	0.881876	7.39679	9.85435	10.1561	7.11357	6.5606	8.64607	4.19753	5.24934
ENSMUSG00000001964	Emd	Mus musculus emerin (Emd), mRNA.	-0.247011	0.995388	0.000585771	-0.247011	0.456487	0.112669	0.171848	0.999908	0.112669	0.999928	-0.0829515	-0.20824	0.509083	-0.0829515	0.832672	0.381591	0.244147	-0.0698665	0.917219	32.8357	28.6008	54.7761	38.3441	31.8856	28.1749	20.7861	27.2819
ENSMUSG00000001983	Taco1	Mus musculus translational activator of mitochondrially encoded cytochrome c oxidase I (Taco1), mRNA.	0.0409725	-0.118014	0.721784	0.0409725	0.94183	0.146775	0.211213	0.999908	0.146775	0.999928	-0.00571877	-0.00571877	0.982709	0.0848504	0.752578	0.179554	0.373278	0.088722	0.842967	26.7234	23.2761	31.0564	36.9977	23.5505	24.6168	23.4006	24.1657
ENSMUSG00000001985	Grik3	Mus musculus glutamate receptor, ionotropic, kainate 3 (Grik3), mRNA.	-0.653654	0.956571	0.0309638	-0.653654	0.164022	0.135904	0.19761	0.999908	0.135904	0.999928	0.276602	0.276602	0.521831	0.375424	0.457801	0.748311	0.135072	0.387711	0.598183	3.2517	3.79834	4.20003	3.44194	2.04757	5.23999	1.89915	2.13484
ENSMUSG00000001986	Gria3	Mus musculus glutamate receptor, ionotropic, AMPA3 (alpha 3) (Gria3), transcript variant 5, mRNA.	-0.190105	-1.37587	NA	-0.190105	NA	-0.489708	-2.00406	NA	-0.489708	NA	-0.646326	-0.646326	NA	0.691586	NA	-0.200981	NA	-1.10178	NA	0.055953	0.0812133	0.233215	0	0.0772437	0	0	0
ENSMUSG00000001988	Npas1	Mus musculus neuronal PAS domain protein 1 (Npas1), mRNA.	0.044025	0.044025	NA	-0.171252	0.873231	0.0584513	0.0584513	0.999908	-0.212227	0.999928	-0.813649	-1.47013	NA	-0.813649	NA	-0.887137	0.234161	-0.843675	0.448036	1.62217	0.931609	2.89765	0.369946	2.39635	1.04638	1.67816	2.03513
ENSMUSG00000001995	Sipa1l2	Mus musculus signal-induced proliferation-associated 1 like 2 (Sipa1l2), transcript variant 2, mRNA.	-0.0933585	-0.0933585	0.727631	0.178815	0.548779	-0.00984457	-0.00984457	0.999908	0.0390969	0.999928	0.022156	-0.0425728	0.812288	0.022156	0.943236	0.135671	0.544802	0.0970417	0.78742	124.42	107.743	123.413	179.807	121.768	118.859	90.1463	129.203
ENSMUSG00000001998	Ap4e1	Mus musculus adaptor-related protein complex AP-4, epsilon 1 (Ap4e1), mRNA.	-0.126203	0.141745	0.67658	-0.126203	0.685162	-0.088307	-0.088307	0.999908	0.114646	0.999928	0.234586	0.234586	0.282117	0.260487	0.237432	0.205288	0.435932	0.158302	0.627703	23.4723	19.5289	27.1102	33.1863	22.8248	25.0563	15.7068	20.8931
ENSMUSG00000001999	Blvra	Mus musculus biliverdin reductase A (Blvra), mRNA.	-0.149751	0.376367	0.290869	-0.149751	0.699077	0.0522069	-0.114227	0.999908	0.0522069	0.999928	0.121775	0.121775	0.641161	0.36665	0.185154	0.263096	0.34018	0.145279	0.76262	18.6662	21.5734	19.4098	23.434	16.9583	21.2899	15.4378	12.5603
ENSMUSG00000002006	Pdzd4	Mus musculus PDZ domain containing 4 (Pdzd4), transcript variant 2, mRNA.	-0.565037	0.685914	0.248542	-0.565037	0.324878	0.188298	0.188298	0.999908	-0.199	0.999928	-0.189926	-0.384894	NA	-0.189926	NA	0.0617611	0.927408	-0.415546	0.626175	1.53402	1.10666	1.98311	2.22825	0.689711	1.90865	1.19428	1.62751
ENSMUSG00000002007	Srpk3	Mus musculus serine/arginine-rich protein specific kinase 3 (Srpk3), mRNA.	-0.351329	-0.351329	NA	-0.729056	NA	0.0349464	0.0349464	NA	0.552405	NA	-0.0372839	0.867375	NA	-0.0372839	NA	-0.385597	NA	-0.788146	NA	0	0	0	0	0	0	0	0
ENSMUSG00000002010	Idh3g	Mus musculus isocitrate dehydrogenase 3 (NAD+), gamma (Idh3g), transcript variant 2, mRNA.	-0.405602	1.42462	0.00093744	-0.405602	0.39691	0.166643	-0.194018	0.999908	0.166643	0.999928	-0.02261	0.229165	0.554839	-0.02261	0.977229	0.643029	0.219763	0.0898551	0.921741	14.2207	9.48366	17.5453	21.4432	10.4788	22.1791	8.15839	10.2564
ENSMUSG00000002012	Pnck	Mus musculus pregnancy upregulated non-ubiquitously expressed CaM kinase (Pnck), transcript variant 2, mRNA.	-0.726954	0.900072	NA	-0.726954	NA	-0.856767	-0.856767	NA	-0.872108	0.999928	0.0106376	0.453209	NA	0.0106376	NA	0.312866	NA	0.224355	NA	0.434095	0	1.04323	0.539542	0	1.45589	0	0
ENSMUSG00000002014	Ssr4	Mus musculus signal sequence receptor, delta (Ssr4), transcript variant 1, mRNA.	-0.450742	0.890914	0.0822852	-0.450742	0.424967	-0.119474	-0.119474	0.999908	0.469414	0.999928	-0.13396	-0.13396	0.807895	-0.400844	0.513691	0.251955	0.624914	-0.144484	0.881237	14.0603	9.13444	14.6056	28.9377	10.2652	11.8022	8.01839	15.6589
ENSMUSG00000002015	Bcap31	Mus musculus B cell receptor associated protein 31 (Bcap31), transcript variant 1, mRNA.	-0.674812	0.982011	0.0152593	-0.674812	0.139262	0.256097	-0.273949	0.999908	0.256097	0.999928	0.210508	0.429002	0.251478	0.210508	0.676666	0.530436	0.327654	0.224333	0.745834	20.7392	23.0852	32.2462	20.8816	14.8952	29.7056	10.1945	14.1664
ENSMUSG00000002017	Fam98a	Mus musculus family with sequence similarity 98, member A (Fam98a), transcript variant 1, mRNA.	0.0645342	-0.22446	0.104817	0.0645342	0.766173	0.0395153	0.0395153	0.999908	-0.0442093	0.999928	0.122438	0.166948	0.234772	0.122438	0.429305	-0.0863451	0.529335	0.150098	0.506014	298.78	289.389	362.464	322.913	271.581	308.322	273.235	263.556
ENSMUSG00000002020	Ltbp2	Mus musculus latent transforming growth factor beta binding protein 2 (Ltbp2), mRNA.	-0.415031	1.37664	NA	-0.415031	NA	-0.0887496	-0.0887496	NA	0.676862	0.999928	0.167513	-0.25854	NA	0.167513	NA	0.239633	0.782305	-0.77629	NA	0.186042	0.314377	0.283862	0	0.230057	0	0	0.473998
ENSMUSG00000002028	Kmt2a	Mus musculus lysine (K)-specific methyltransferase 2A (Kmt2a), transcript variant 2, mRNA.	-0.734285	1.4075	4.09682e-07	-0.734285	0.027602	-0.119184	-0.119184	0.999908	0.328583	0.999928	0.186786	0.253433	0.459214	0.186786	0.659834	0.780865	0.137376	0.00197959	0.998339	19.169	18.2474	23.0853	26.4599	12.8422	27.0987	11.9115	14.5381
ENSMUSG00000002031	Ift46	Mus musculus intraflagellar transport 46 (Ift46), mRNA.	0.210392	-0.507802	0.00691849	0.210392	0.187446	-0.179808	-0.179808	0.999908	-0.293015	0.999928	-0.24974	-0.302577	0.021364	-0.24974	0.0902095	-0.383887	0.00384842	-0.0252742	0.943659	372.271	361.704	388.644	380.842	361.947	360.767	387.153	364.836
ENSMUSG00000002032	Tmem25	Mus musculus transmembrane protein 25 (Tmem25), transcript variant 5, mRNA.	-0.0305588	-0.0305588	0.950653	0.169277	0.743337	0.108798	0.296688	0.999908	0.108798	0.999928	0.0605757	-0.0793627	0.809788	0.0605757	0.890916	0.14939	0.648174	0.108875	0.856865	14.3174	15.9978	11.0173	12.4936	15.5989	15.8292	19.4781	9.80649
ENSMUSG00000002033	Cd3g	Mus musculus CD3 antigen, gamma polypeptide (Cd3g), mRNA.	0.47814	0.47814	NA	-1.89472	NA	-0.785594	-1.74365	NA	-0.785594	NA	-0.800884	-1.33388	NA	-0.800884	NA	-0.741715	NA	-0.830299	NA	0.0968575	0	0	0	0	0	0	0.678002
ENSMUSG00000002043	Trappc6a	Mus musculus trafficking protein particle complex 6A (Trappc6a), transcript variant 3, non-coding RNA.	0.0947891	-0.671671	0.0388652	0.0947891	0.853309	-0.011509	-0.011509	0.999908	-0.129563	0.999928	-0.339487	-0.548135	0.0216076	-0.339487	0.177906	-0.379911	0.186824	-0.245954	0.494843	355.212	371.267	328.837	311.903	372.447	296.654	441.273	364.107
ENSMUSG00000002052	Supt6	Mus musculus suppressor of Ty 6 (Supt6), mRNA.	0.00859131	0.00859131	0.960332	0.0797587	0.654355	0.00237771	-0.0746452	0.999908	0.00237771	0.999928	0.00533635	0.00533635	0.961647	-0.0249287	0.880203	0.109556	0.371935	0.0636572	0.760233	210.783	213.416	212.59	243.136	183.367	221.4	186.428	215.146
ENSMUSG00000002055	Spag5	Mus musculus sperm associated antigen 5 (Spag5), mRNA.	0.133749	-0.260235	0.0995935	0.133749	0.34441	-0.00682382	0.0804557	0.999908	-0.00682382	0.999928	0.015657	0.0902178	0.444094	0.015657	0.936804	-0.074706	0.55063	0.059626	0.806395	553.784	529.495	579.356	610.47	512.537	535.759	562.122	546.733
ENSMUSG00000002057	Foxn1	Mus musculus forkhead box N1 (Foxn1), transcript variant 1, mRNA.	0.906083	NA	NA	0.906083	NA	0.79971	0.875366	NA	0.79971	NA	NA	NA	NA	NA	NA	0.438786	NA	NA	NA	0	0	0	0	0	0	0	0
ENSMUSG00000002058	Unc119	Mus musculus unc-119 lipid binding chaperone (Unc119), transcript variant 5, mRNA.	-0.488896	0.873683	0.0398751	-0.488896	0.276104	0.136721	0.136721	0.999908	0.230194	0.999928	0.0329023	-0.0790716	0.853954	0.0329023	0.955373	0.559404	0.261442	0.0645012	0.94589	22.6022	25.293	30.7671	17.1337	18.7527	36.6312	11.8348	17.8032
ENSMUSG00000002059	Rab34	Mus musculus RAB34, member RAS oncogene family (Rab34), transcript variant 1, mRNA.	-0.587117	0.977712	0.00941462	-0.587117	0.155007	-0.0169865	-0.0169865	0.999908	0.428608	0.999928	0.0102613	-0.173118	0.66736	0.0102613	0.985715	0.418533	0.349864	0.32627	0.621083	13.7193	8.25478	15.5857	18.8457	13.1071	15.7547	10.8791	13.6081
ENSMUSG00000002064	Sdf2	Mus musculus stromal cell derived factor 2 (Sdf2), transcript variant 1, mRNA.	0.0972801	-0.304555	0.362875	0.0972801	0.83458	0.0727605	0.0727605	0.999908	-0.091607	0.999928	-0.149635	-0.149635	0.621564	-0.271406	0.261612	-0.286431	0.213102	-0.166123	0.685089	78.0589	78.5557	79.3475	66.2133	76.5225	73.9164	84.0858	87.7693
ENSMUSG00000002068	Ccne1	Mus musculus cyclin E1 (Ccne1), mRNA.	-0.00264106	0.149402	0.580136	-0.00264106	0.995822	-0.0171968	-0.086258	0.999908	-0.0171968	0.999928	0.0028777	-0.0755677	0.66736	0.0028777	0.993616	-0.0207914	0.942334	-0.0236682	0.95609	33.4681	36.1159	30.8301	33.4777	32.9902	38.4012	30.5874	31.8741
ENSMUSG00000002076	Hsf2bp	Mus musculus heat shock transcription factor 2 binding protein (Hsf2bp), mRNA.	0.10172	-0.288246	0.0445233	0.10172	0.416361	0.00448586	0.00448586	0.999908	-0.0748531	0.999928	0.0487633	0.0576264	0.588369	0.0487633	0.760033	-0.105234	0.381337	0.0838152	0.750461	173.803	159.421	192.763	192.866	166.413	170.589	168.115	166.453
ENSMUSG00000002083	Bbc3	Mus musculus BCL2 binding component 3 (Bbc3), mRNA.	0.0939886	0.0939886	0.868955	-0.679885	0.143927	0.0957935	-0.18163	0.999908	0.0957935	0.999928	-0.908718	-0.908718	0.0317529	-1.06152	0.0209955	-0.308862	0.426016	-0.683931	0.211728	14.2395	7.61285	21.9049	12.4624	10.2322	11.527	12.3871	23.5505
ENSMUSG00000002100	Mybpc3	Mus musculus myosin binding protein C, cardiac (Mybpc3), mRNA.	-0.316859	1.79092	NA	-0.316859	NA	0.0363241	0.0363241	NA	-0.601748	NA	0.660672	0.867564	NA	0.660672	NA	0.434409	NA	-0.0668034	NA	0	0	0	0	0	0	0	0
ENSMUSG00000002102	Psmc3	Mus musculus proteasome (prosome, macropain) 26S subunit, ATPase 3 (Psmc3), mRNA.	0.00617191	-0.398165	0.0524897	0.00617191	0.989901	0.0235765	0.0235765	0.999908	-0.114455	0.999928	-0.0954007	-0.0954007	0.510719	-0.180768	0.216749	-0.215139	0.135072	-0.0752766	0.799691	2980.62	3127.38	3157.68	2853.39	2766.88	3056.4	3033.52	2869.13
ENSMUSG00000002103	Acp2	Mus musculus acid phosphatase 2, lysosomal (Acp2), transcript variant 1, mRNA.	-0.132512	-0.132512	0.478926	0.329167	0.00944138	-0.0478098	0.0548605	0.999908	-0.0478098	0.999928	0.0968548	0.1163	0.48704	0.0968548	0.508176	-0.0375991	0.810535	0.0481759	0.854333	76.5149	79.455	78.1209	86.5381	75.032	73.7481	75.2059	67.5028
ENSMUSG00000002104	Rapsn	Mus musculus receptor-associated protein of the synapse (Rapsn), mRNA.	0.270414	-0.350003	0.414959	0.270414	0.361341	-0.0435961	0.317103	0.999908	-0.0435961	0.999928	-0.176556	-0.213551	0.34053	-0.176556	0.542164	-0.042286	0.902776	-0.265118	0.506151	36.0389	38.28	30.7738	29.1601	38.6355	32.2159	43.5102	39.6967
ENSMUSG00000002105	Slc39a13	Mus musculus solute carrier family 39 (metal ion transporter), member 13 (Slc39a13), transcript variant 3, non-coding RNA.	-0.00457407	-0.0346069	0.911208	-0.00457407	0.993738	-0.00626204	-0.135285	0.999908	-0.00626204	0.999928	-0.347947	-0.347947	0.0492091	-0.418983	0.0456423	-0.05385	0.835776	-0.148983	0.65909	58.4774	50.0301	57.4596	72.2836	50.9439	51.442	51.5172	75.6662
ENSMUSG00000002107	Celf2	Mus musculus CUGBP, Elav-like family member 2 (Celf2), transcript variant 7, mRNA.	-0.427738	0.9174	0.0046478	-0.427738	0.35612	-0.111333	-0.111333	0.999908	0.17682	0.999928	0.299431	0.305836	0.355486	0.299431	0.32191	0.582185	0.207828	0.213342	0.685108	15.7924	18.1789	18.6243	17.9773	11.866	20.259	11.0321	12.6093
ENSMUSG00000002108	Nr1h3	Mus musculus nuclear receptor subfamily 1, group H, member 3 (Nr1h3), transcript variant 3, mRNA.	0.111614	-0.34027	0.172523	0.111614	0.673441	-0.223721	-0.223721	0.999908	-0.381143	0.999928	-0.299526	-0.462872	0.0299717	-0.299526	0.125829	-0.466402	0.0154852	-0.251381	0.382062	59.3024	55.0162	64.7109	57.3346	61.4172	54.0787	59.919	62.639
ENSMUSG00000002109	Ddb2	Mus musculus damage specific DNA binding protein 2 (Ddb2), mRNA.	-0.428075	1.28956	0.000122621	-0.428075	0.198215	-0.211534	-0.211534	0.999908	0.257893	0.999928	0.211489	0.211489	0.487387	0.218297	0.538004	0.563541	0.219205	0.0814026	0.896615	20.6066	18.3116	22.8381	30.1376	17.5199	29.9838	8.70477	16.7504
ENSMUSG00000002111	Spi1	Mus musculus spleen focus forming virus (SFFV) proviral integration oncogene (Spi1), mRNA.	0.768297	1.37278	NA	0.768297	NA	0.0498299	0.756932	NA	0.0498299	NA	1.06043	-1.48747	NA	1.06043	NA	0.0264547	NA	1.85093	NA	0.028492	0	0.199444	0	0	0	0	0
ENSMUSG00000002129	Sf3a1	Mus musculus splicing factor 3a, subunit 1 (Sf3a1), mRNA.	-0.0606008	-0.0606008	0.778338	0.0655624	0.789635	-0.0324407	-0.111736	0.999908	-0.0324407	0.999928	-0.0654544	-0.0654544	0.698196	-0.104272	0.542232	0.0406534	0.783156	-0.0411849	0.881191	277.181	293.958	269.712	312.3	246.544	276.564	251.61	289.58
ENSMUSG00000002147	Stat6	Mus musculus signal transducer and activator of transcription 6 (Stat6), mRNA.	-0.227943	1.25525	NA	-0.227943	NA	-0.316105	-0.316105	NA	0.690652	0.999928	0.264073	0.264073	NA	-0.30309	NA	-0.432802	NA	0.577904	NA	0.428064	0	0.863481	0	0	0.757469	0	1.3755
ENSMUSG00000002190	Clgn	Mus musculus calmegin (Clgn), transcript variant 2, mRNA.	0.0576225	-0.292957	0.0231048	0.0576225	0.763666	-0.0254516	0.035236	0.999908	-0.0254516	0.999928	0.113641	0.160633	0.165874	0.113641	0.474946	-0.0947062	0.510269	0.0801091	0.764551	2278.43	2151.21	2553.73	2421.07	2204.59	2382.6	2011.34	2224.49
ENSMUSG00000002204	Napsa	Mus musculus napsin A aspartic peptidase (Napsa), mRNA.	-0.340118	-0.340118	NA	-1.19656	NA	-0.295281	-1.50716	NA	-0.295281	0.999928	-0.230366	-0.230366	NA	-0.374025	NA	-1.70419	NA	-1.04642	NA	0.545776	0	0.657458	0	0	0.971325	1.23216	0.959501
ENSMUSG00000002205	Vrk3	Mus musculus vaccinia related kinase 3 (Vrk3), mRNA.	0.178784	-0.251271	0.218901	0.178784	0.33568	-0.0570881	0.0864277	0.999908	-0.0570881	0.999928	-0.0622054	-0.0829865	0.562977	-0.0622054	0.752578	-0.141276	0.383364	-0.0167023	0.963167	619.216	622.251	635.553	619.187	575.038	602.212	673.867	606.415
ENSMUSG00000002210	Smg9	Mus musculus smg-9 homolog, nonsense mediated mRNA decay factor (C. elegans) (Smg9), mRNA.	0.120201	-0.609478	0.0277855	0.120201	0.731168	0.00420987	0.00420987	0.999908	-0.11884	0.999928	-0.354925	-0.397942	0.0469776	-0.354925	0.0996473	-0.268485	0.278134	-0.1491	0.688434	2042.26	2115.38	1639.59	1922.33	2011.34	1858.39	2469.45	2279.34
ENSMUSG00000002221	Paxip1	Mus musculus PAX interacting (with transcription-activation domain) protein 1 (Paxip1), mRNA.	0.0985533	0.108423	0.477502	0.0985533	0.607068	0.029603	0.087274	0.999908	0.029603	0.999928	-0.0922489	-0.0922489	0.399463	-0.193762	0.0991926	-0.00675203	0.95276	-0.118796	0.408493	123.844	122.567	136.903	133.067	115.418	128.747	114.286	115.92
ENSMUSG00000002222	Rmnd5a	Mus musculus required for meiotic nuclear division 5 homolog A (Rmnd5a), transcript variant 2, mRNA.	-0.187204	0.39328	0.155808	-0.187204	0.512873	-0.132212	-0.132212	0.999908	0.168894	0.999928	0.305137	0.305137	0.139681	0.348232	0.104473	0.272124	0.306714	0.230223	0.491665	23.5024	17.5147	34.0125	29.8633	18.0438	26.7776	15.8709	22.4341
ENSMUSG00000002227	Mov10	Mus musculus Moloney leukemia virus 10 (Mov10), transcript variant 3, mRNA.	-0.324243	0.456479	0.0978845	-0.324243	0.234121	0.0732868	0.0732868	0.999908	0.10455	0.999928	0.0321811	-0.0638839	0.804981	0.0321811	0.928897	0.427883	0.235283	0.131815	0.826119	40.9733	38.2096	54.7056	31.0546	34.9468	54.8356	38.1027	34.9586
ENSMUSG00000002228	Ppm1j	Mus musculus protein phosphatase 1J (Ppm1j), mRNA.	-0.0031727	0.123287	0.785207	-0.0031727	0.996679	-0.0702274	0.133254	0.999908	-0.0702274	0.999928	-0.594299	-0.754063	0.0093224	-0.594299	0.0553931	-0.487788	0.255296	-0.670885	0.0387363	122.459	86.2614	201.031	92.0214	130.747	113.362	88.5343	145.256
ENSMUSG00000002233	Rhoc	Mus musculus ras homolog family member C (Rhoc), transcript variant 1, mRNA.	-0.762788	0.769388	NA	-0.762788	0.372056	0.125265	-0.473358	0.999908	0.125265	0.999928	0.354008	0.400887	NA	0.354008	NA	0.582709	0.365264	-0.0838976	0.955962	2.89501	1.46521	3.94388	3.52844	1.98175	5.79742	1.23601	2.31231
ENSMUSG00000002240	Prr27	Mus musculus proline rich 27 (Prr27), transcript variant 2, mRNA.	0.0474228	0.28822	0.527954	0.0474228	0.960342	-0.00840344	0.014741	0.999908	-0.00840344	0.999928	-0.572692	-0.695616	0.00705863	-0.572692	0.0867306	-0.566963	0.193723	-0.477579	0.280592	161.791	101.535	283.696	109.054	196.336	149.676	111.939	180.3
ENSMUSG00000002249	Tead3	Mus musculus TEA domain family member 3 (Tead3), transcript variant 2, mRNA.	-0.596032	1.05548	0.00425498	-0.596032	0.248669	0.167607	-0.203885	0.999908	0.167607	0.999928	-0.0957405	-0.510328	0.174227	-0.0957405	0.859317	0.237286	0.582654	0.234255	0.725929	5.9211	4.21753	6.97425	7.61545	4.70207	9.65383	3.75275	4.53169
ENSMUSG00000002250	Ppard	Mus musculus peroxisome proliferator activator receptor delta (Ppard), mRNA.	-0.526883	1.40205	4.99144e-07	-0.526883	0.162271	-0.0604252	-0.0604252	0.999908	0.337767	0.999928	-0.192937	-0.192937	0.629027	0.260954	0.536562	0.73505	0.140508	0.0909041	0.904914	8.50943	9.4948	8.20386	10.0385	8.57573	11.6493	5.10327	6.50054
ENSMUSG00000002257	Def6	Mus musculus differentially expressed in FDCP 6 (Def6), mRNA.	-0.197188	0.400244	NA	-0.197188	0.856511	-0.164364	-0.22318	0.999908	-0.164364	0.999928	-0.211358	-0.211358	NA	-0.731939	NA	-0.0131353	0.98628	-0.542786	0.645888	1.2176	0.709249	1.30821	2.07409	0.428145	1.54358	0.780848	1.67909
ENSMUSG00000002265	Peg3	Mus musculus paternally expressed 3 (Peg3), mRNA.	-0.070211	0.715477	0.0242009	-0.070211	0.898686	-0.064223	-0.064223	0.999908	0.270751	0.999928	0.313913	0.313913	0.182451	0.433148	0.136792	0.490423	0.165527	0.25589	0.580015	12.3144	10.917	14.8909	18.4181	9.90454	15.7961	7.38501	8.88913
ENSMUSG00000002266	Zim1	Mus musculus zinc finger, imprinted 1 (Zim1), mRNA.	-0.955117	1.31008	NA	-0.955117	NA	-0.120545	-0.120545	NA	0.495938	0.999928	0.695415	0.695415	NA	0.830949	NA	0.797516	0.269595	0.523348	0.746714	0.141705	0.193808	0.314513	0.135022	0.104924	0	0.243665	0
ENSMUSG00000002274	Metrn	Mus musculus meteorin, glial cell differentiation regulator (Metrn), mRNA.	-0.0503997	-0.0503997	0.89587	-0.16911	0.675773	0.0613537	0.0613537	0.999908	0.0702206	0.999928	-0.3586	-0.655818	0.00136709	-0.3586	0.100386	-0.0222467	0.960189	-0.103665	0.829344	35.2768	25.8612	40.0446	39.9612	41.2386	31.2363	29.7068	38.8891
ENSMUSG00000002279	Lmf1	Mus musculus lipase maturation factor 1 (Lmf1), transcript variant 1, mRNA.	0.283869	-0.318556	0.134276	0.283869	0.130772	-0.0526049	0.201558	0.999908	-0.0526049	0.999928	-0.150058	-0.150058	0.509689	-0.186306	0.231705	-0.138318	0.482901	-0.0796687	0.777294	555.972	571.672	495.151	580.558	557.49	533.022	600.818	553.095
ENSMUSG00000002280	Narfl	Mus musculus nuclear prelamin A recognition factor-like (Narfl), mRNA.	-0.2467	-0.2467	0.301712	0.283362	0.0807491	-0.0364497	0.186367	0.999908	-0.0364497	0.999928	-0.022973	-0.0581961	0.800153	-0.022973	0.925614	-0.120323	0.470655	0.0986498	0.738573	112.564	104.204	121.067	121.439	113.488	105.977	122.102	99.6731
ENSMUSG00000002289	Angptl4	Mus musculus angiopoietin-like 4 (Angptl4), mRNA.	-0.218265	1.02469	NA	-0.218265	0.858371	-0.0743354	-0.0743354	0.999908	0.23055	0.999928	0.148677	0.179103	NA	0.148677	NA	0.835421	0.135072	0.341822	0.752538	1.2616	1.44566	1.75919	0	0.876409	1.4577	0.965154	2.32711
ENSMUSG00000002297	Dbf4	Mus musculus DBF4 zinc finger (Dbf4), transcript variant 1, mRNA.	0.0857447	-0.156833	0.348197	0.0857447	0.577094	0.0231574	0.207158	0.999908	0.0231574	0.999928	0.139895	0.139895	0.366761	0.242283	0.147055	0.0310344	0.8424	0.231738	0.200627	187.865	168.286	215.875	219.465	169.763	191.003	175.808	174.856
ENSMUSG00000002307	Daxx	Mus musculus Fas death domain-associated protein (Daxx), transcript variant 1, mRNA.	0.110696	-0.455019	0.0664276	0.110696	0.638675	-0.0231895	-0.0231895	0.999908	-0.0947984	0.999928	-0.331646	-0.350375	0.0176135	-0.331646	0.0468407	-0.245185	0.228424	-0.0995985	0.747923	599.39	592.157	567.252	583.045	577.86	564.838	639.124	671.445
ENSMUSG00000002308	Cd320	Mus musculus CD320 antigen (Cd320), transcript variant 2, mRNA.	0.0922774	-0.651558	0.0233255	0.0922774	0.803596	0.00236801	0.00236801	0.999908	-0.173916	0.999928	-0.311074	-0.311074	0.156235	-0.357508	0.0901099	-0.404244	0.0837941	-0.24543	0.470111	743.873	757.244	672.919	684.101	741.714	686.651	888.267	776.203
ENSMUSG00000002319	Ipo4	Mus musculus importin 4 (Ipo4), transcript variant 4, non-coding RNA.	0.0965857	-0.274371	0.207912	0.0965857	0.68052	0.0637975	0.0637975	0.999908	-0.0868597	0.999928	-0.261301	-0.273125	0.0936209	-0.261301	0.0786602	-0.218727	0.224366	-0.171492	0.46081	1085.81	1052.81	1089.56	1080.15	1090.04	1024.26	1150.83	1113.03
ENSMUSG00000002320	Tm9sf1	Mus musculus transmembrane 9 superfamily member 1 (Tm9sf1), transcript variant 2, mRNA.	0.0117493	0.358882	0.130162	0.0117493	0.981101	-0.162335	-0.162335	0.999908	0.192522	0.999928	0.00686524	0.00686524	0.979751	0.0900507	0.715881	0.261095	0.283607	0.327798	0.315864	34.2172	25.799	43.6696	43.6968	28.5995	37.3827	25.628	34.7446
ENSMUSG00000002324	Rec8	Mus musculus REC8 meiotic recombination protein (Rec8), transcript variant 1, mRNA.	0.0582743	0.525856	0.166366	0.0582743	0.917156	0.0404809	0.0404809	0.999908	-0.0930399	0.999928	-0.613208	-0.613208	0.00806525	-0.623574	0.0337717	-0.480004	0.159552	-0.4649	0.191379	137.415	100.918	239.735	105.752	146.708	130.855	105.782	132.151
ENSMUSG00000002325	Irf9	Mus musculus interferon regulatory factor 9 (Irf9), transcript variant 2, mRNA.	-0.565704	1.18636	0.00762007	-0.565704	0.216472	-0.0568009	-0.0568009	0.999908	0.403208	0.999928	0.253343	0.253343	0.582182	0.517449	0.278692	0.789015	0.162739	0.33522	0.636674	7.29245	9.36747	10.8814	8.70387	6.05072	9.29424	3.0021	3.7473
ENSMUSG00000002326	Gmpr2	Mus musculus guanosine monophosphate reductase 2 (Gmpr2), mRNA.	-0.1156	-0.1156	0.613012	0.227575	0.14757	0.0684479	0.161626	0.999908	0.0684479	0.999928	0.201966	0.267689	0.0784581	0.201966	0.219137	0.0220198	0.920817	0.202245	0.413132	92.0346	90.2037	126.18	121.662	83.2652	82.9001	75.075	64.9561
ENSMUSG00000002329	Mdp1	Mus musculus magnesium-dependent phosphatase 1 (Mdp1), transcript variant 2, non-coding RNA.	-0.554851	1.07733	0.0647654	-0.554851	0.344114	-0.231754	-0.231754	0.999908	-0.243065	0.999928	-0.00766908	-0.240007	NA	-0.00766908	NA	0.512558	0.356883	0.147564	0.887332	4.95078	5.46575	8.60974	5.4414	2.47357	4.61699	2.63683	5.41127
ENSMUSG00000002332	Dhrs1	Mus musculus dehydrogenase/reductase (SDR family) member 1 (Dhrs1), mRNA.	0.208854	-0.27808	0.121144	0.208854	0.1555	-0.0629365	0.108827	0.999908	-0.0629365	0.999928	-0.0438771	-0.0438771	0.758029	-0.0718363	0.614136	-0.157468	0.281249	-0.00279682	0.994505	676.443	680.676	742.118	707.506	637.789	639.4	678.406	649.204
ENSMUSG00000002341	Ncan	Mus musculus neurocan (Ncan), mRNA.	-0.147397	0.220404	0.606254	-0.147397	0.745315	-0.131931	-0.131931	0.999908	-0.194428	0.999928	-0.728132	-0.806138	0.00146097	-0.728132	0.0227362	-0.493802	0.169931	-0.664074	0.0818045	9.76314	9.55833	13.8962	6.11146	10.3738	9.46046	7.62624	11.3156
ENSMUSG00000002342	Tmem161a	Mus musculus transmembrane protein 161A (Tmem161a), transcript variant 2, mRNA.	0.153074	0.617017	0.0119521	0.153074	0.689241	0.0201312	0.0201312	0.999908	0.180236	0.999928	-0.118323	-0.118323	0.596319	-0.126223	0.670141	0.375507	0.219205	0.0559376	0.917219	25.5978	22.9358	32.6336	28.3314	20.6914	33.0151	23.3861	18.1913
ENSMUSG00000002343	Armc6	Mus musculus armadillo repeat containing 6 (Armc6), mRNA.	0.199195	0.199195	0.466996	0.238949	0.343441	0.0456926	0.188989	0.999908	0.0456926	0.999928	-0.0836709	-0.0836709	0.701841	0.178541	0.385072	0.153112	0.551622	0.17972	0.60851	28.9677	30.826	27.7391	37.7055	23.7802	26.4292	25.0753	31.219
ENSMUSG00000002345	Borcs8	Mus musculus BLOC-1 related complex subunit 8 (Borcs8), transcript variant 2, mRNA.	0.140003	-0.198581	0.402977	0.140003	0.495334	0.0561135	0.0561135	0.999908	-0.0670843	0.999928	-0.142178	-0.142178	0.451196	-0.155331	0.368189	-0.126326	0.487177	-0.0807325	0.796381	340.807	363.468	344.661	324.889	321.888	346.415	362.732	321.597
ENSMUSG00000002346	Slc25a42	Mus musculus solute carrier family 25, member 42 (Slc25a42), mRNA.	-0.418504	1.40954	3.28916e-05	-0.418504	0.338832	-0.243618	-0.243618	0.999908	0.351471	0.999928	0.00215565	0.00215565	0.996511	-0.0748584	0.903347	0.525808	0.215701	-0.267982	0.684343	11.381	11.6917	12.5584	11.9609	8.65198	19.0403	5.30311	10.4608
ENSMUSG00000002365	Snx9	Mus musculus sorting nexin 9 (Snx9), mRNA.	0.173277	0.345145	0.219952	0.173277	0.515557	-0.0126134	0.0495229	0.999908	-0.0126134	0.999928	0.197619	0.197619	0.293135	0.248856	0.343676	0.28064	0.173105	0.226795	0.504324	43.1498	39.1143	44.594	66.0123	40.7128	45.4402	31.4611	34.7154
ENSMUSG00000002372	Ranbp3	Mus musculus RAN binding protein 3 (Ranbp3), transcript variant 3, mRNA.	0.136492	-0.459233	0.0536473	0.136492	0.594127	0.0324737	0.0324737	0.999908	-0.0900846	0.999928	-0.275051	-0.290533	0.0934883	-0.275051	0.120619	-0.151215	0.440161	-0.0735397	0.83207	924.715	937.745	844.437	937.125	898.386	883.843	1029.44	942.021
ENSMUSG00000002379	Ndufa11	Mus musculus NADH dehydrogenase (ubiquinone) 1 alpha subcomplex 11 (Ndufa11), mRNA.	0.152707	-0.247062	0.314511	0.152707	0.541499	-0.0162929	0.0493879	0.999908	-0.0162929	0.999928	-0.264823	-0.454934	0.0115559	-0.264823	0.0801101	0.0635654	0.765944	-0.0788609	0.802938	101.902	97.4644	93.7597	108.965	94.0589	111.493	104.151	103.421
ENSMUSG00000002384	Bmp8b	Mus musculus bone morphogenetic protein 8b (Bmp8b), mRNA.	0.60362	0.60362	0.354758	-0.761137	0.178308	0.0590883	-0.224076	0.999908	0.0590883	0.999928	-0.0836665	-0.161368	NA	-0.0836665	NA	0.298912	0.672385	-0.413224	0.72731	2.10286	2.05778	1.9864	3.15105	2.36188	2.75006	0.996408	1.41647
ENSMUSG00000002393	Nr2f6	Mus musculus nuclear receptor subfamily 2, group F, member 6 (Nr2f6), mRNA.	0.556952	0.556952	0.107622	-0.585123	0.277621	0.0310534	0.0310534	0.999908	0.333707	0.999928	0.0966504	-0.345414	0.213274	0.0966504	0.843608	0.443729	0.316284	0.247364	0.74765	16.293	14.1854	15.1697	26.2496	13.4489	21.7736	10.3587	12.8653
ENSMUSG00000002395	Use1	Mus musculus unconventional SNARE in the ER 1 homolog (S. cerevisiae) (Use1), transcript variant 1, mRNA.	0.0675903	-0.318625	0.109156	0.0675903	0.773143	-0.0236095	-0.0236095	0.999908	-0.0937607	0.999928	-0.0136123	-0.0857807	0.616582	-0.0136123	0.961989	-0.185131	0.20661	-0.0150026	0.961834	471.155	479.923	468.503	526.358	480.293	433.462	468.103	441.435
ENSMUSG00000002396	Ocel1	Mus musculus occludin/ELL domain containing 1 (Ocel1), transcript variant 2, mRNA.	0.0943177	-0.884275	0.00901515	0.0943177	0.852488	0.0335044	0.0335044	0.999908	-0.111693	0.999928	-0.399874	-0.655339	0.00625231	-0.399874	0.147823	-0.379846	0.250414	-0.242621	0.559739	386.687	309.513	312.53	378.139	448.889	288.444	488.601	480.688
ENSMUSG00000002409	Dyrk1b	Mus musculus dual-specificity tyrosine-(Y)-phosphorylation regulated kinase 1b (Dyrk1b), transcript variant 4, mRNA.	0.0918245	-0.449503	0.109403	0.0918245	0.783726	0.0726728	0.0726728	0.999908	-0.114665	0.999928	-0.589099	-0.696647	0.000201931	-0.589099	0.002702	-0.302991	0.279055	-0.320328	0.219234	1342.23	1199.55	1290.59	1270.02	1342.44	1150.25	1522.75	1619.96
ENSMUSG00000002413	Braf	Mus musculus Braf transforming gene (Braf), mRNA.	0.350341	0.350341	0.0220249	0.35816	0.000897385	0.0326504	-0.0407559	0.999908	0.0326504	0.999928	0.513562	0.599199	2.96263e-06	0.513562	8.33039e-06	0.294829	0.0112179	0.0244481	0.928025	74.1102	67.8776	89.5794	82.2923	67.3672	73.4744	63.4432	74.7384
ENSMUSG00000002416	Ndufb2	Mus musculus NADH dehydrogenase (ubiquinone) 1 beta subcomplex, 2 (Ndufb2), transcript variant 2, mRNA.	-0.142446	-0.733769	0.147327	-0.142446	0.800738	-0.0145342	-0.222393	0.999908	-0.0145342	0.999928	-0.0596693	-0.0596693	0.873549	-0.256743	0.509506	-0.227115	0.485132	0.0950626	0.896023	195.178	183.484	176.882	206.751	183.26	146.062	281.181	188.623
ENSMUSG00000002428	Hltf	Mus musculus helicase-like transcription factor (Hltf), transcript variant 3, non-coding RNA.	-0.183285	0.385623	0.299709	-0.183285	0.639042	-0.162497	-0.162497	0.999908	0.263704	0.999928	0.567693	0.641592	0.00689576	0.567693	0.0150452	0.535653	0.135899	0.396078	0.272039	10.4465	6.86133	9.85996	13.9661	10.5464	13.532	9.53305	8.82631
ENSMUSG00000002455	Prpf6	Mus musculus pre-mRNA splicing factor 6 (Prpf6), mRNA.	0.000458623	-0.0630503	0.733697	0.000458623	0.999127	-0.000368735	0.0413742	0.999908	-0.000368735	0.999928	0.0307466	0.0951756	0.312295	0.0307466	0.848816	0.0441677	0.689848	0.108261	0.561878	162.319	171.138	189.617	179.949	138.7	176.573	133.385	146.871
ENSMUSG00000002458	Rgs19	Mus musculus regulator of G-protein signaling 19 (Rgs19), transcript variant 2, mRNA.	-0.0721966	-0.0721966	0.819657	0.118651	0.627238	0.120387	0.320546	0.999908	0.120387	0.999928	-0.179464	-0.179464	0.286418	-0.216535	0.258704	-0.0212829	0.926783	-0.146188	0.617763	69.3052	60.4766	69.5631	67.1317	72.771	67.7322	69.2992	78.1634
ENSMUSG00000002459	Rgs20	Mus musculus regulator of G-protein signaling 20 (Rgs20), transcript variant 3, mRNA.	0.413249	0.59632	NA	0.413249	NA	-0.427493	1.08684	NA	-0.427493	NA	1.34934	1.34934	NA	1.37631	NA	0.028166	NA	0.233012	NA	0.109574	0	0.190902	0	0	0.576117	0	0
ENSMUSG00000002475	Abhd3	Mus musculus abhydrolase domain containing 3 (Abhd3), mRNA.	0.108369	-0.410048	0.1807	0.108369	0.802479	-0.104331	-0.104331	0.999908	-0.125867	0.999928	-0.148157	-0.150996	0.527432	-0.148157	0.567596	-0.214061	0.335837	-0.0514289	0.910126	20.0861	20.3429	20.0517	17.5208	19.2031	24.3708	20.3973	18.7157
ENSMUSG00000002477	Snrpd1	Mus musculus small nuclear ribonucleoprotein D1 (Snrpd1), mRNA.	0.0240275	0.0240275	0.937017	-0.389397	0.163693	-0.17211	-0.44047	0.999908	-0.17211	0.999928	-0.054716	0.0842846	0.722987	-0.054716	0.832731	-0.0402446	0.852235	-0.207935	0.508079	103.456	116.705	113.394	94.8307	82.4751	100.558	94.5944	121.636
ENSMUSG00000002486	Tchp	Mus musculus trichoplein, keratin filament binding (Tchp), mRNA.	0.0591207	-0.435215	0.0456349	0.0591207	0.869824	0.0117762	0.0117762	0.999908	-0.0909554	0.999928	-0.123482	-0.123482	0.530023	-0.285794	0.0808087	-0.0612952	0.78473	-0.0482308	0.900817	706.04	781.499	616.454	731.973	692.597	704.799	712.563	702.393
ENSMUSG00000002489	Tiam1	Mus musculus T cell lymphoma invasion and metastasis 1 (Tiam1), transcript variant 1, mRNA.	-0.0230455	-0.0230455	0.917765	0.090957	0.595381	0.0332476	0.159919	0.999908	0.0332476	0.999928	0.0259326	-0.0669742	0.611222	0.0259326	0.895921	0.0952731	0.438377	-0.00212969	0.996166	45.639	43.9301	46.6191	49.5431	43.0903	38.949	48.0513	49.2911
ENSMUSG00000002496	Tsc2	Mus musculus tuberous sclerosis 2 (Tsc2), transcript variant 5, mRNA.	-0.013309	0.412408	0.00989496	-0.013309	0.970787	0.0453812	0.0453812	0.999908	0.107205	0.999928	-0.0232472	-0.0527351	0.763174	-0.0232472	0.921399	0.31753	0.224951	0.152709	0.56694	83.6612	80.2311	95.56	97.4508	71.8556	96.3654	66.6026	77.5646
ENSMUSG00000002500	Rpl3l	Mus musculus ribosomal protein L3-like (Rpl3l), transcript variant 2, mRNA.	-0.520026	0.948002	NA	-0.520026	0.656406	-0.0423532	-0.440921	NA	-0.0423532	0.999928	0.072325	0.158208	NA	0.072325	NA	0.272803	0.723332	-0.283735	0.852228	1.378	1.21381	2.13478	0	2.35314	1.57304	0.999889	1.37135
ENSMUSG00000002504	Slc9a3r2	Mus musculus solute carrier family 9 (sodium/hydrogen exchanger), member 3 regulator 2 (Slc9a3r2), transcript variant A, mRNA.	-0.300495	0.922044	NA	-0.300495	0.796476	0.0193913	0.0193913	0.999908	0.289272	0.999928	0.122039	-0.251653	NA	0.122039	NA	0.625398	0.349559	0.488337	0.692035	1.73985	2.45789	2.67425	0.864012	1.20677	2.65548	1.14714	1.17342
ENSMUSG00000002524	Puf60	Mus musculus poly-U binding splicing factor 60 (Puf60), transcript variant 2, mRNA.	0.0264844	-0.0317692	0.860613	0.0264844	0.917637	-0.0304168	0.0580248	0.999908	-0.0304168	0.999928	-0.0860455	-0.0860455	0.441459	-0.152869	0.168767	-0.0223165	0.865691	-0.0216068	0.929562	760.38	763.283	784.002	823.803	728.442	758.183	690.855	774.104
ENSMUSG00000002546	Golga2	Mus musculus golgi autoantigen, golgin subfamily a, 2 (Golga2), transcript variant 1, mRNA.	-0.0320482	-0.0320482	0.89721	-0.038989	0.918963	0.437174	0.489253	0.333292	0.437174	0.521744	0.210737	0.304615	0.0265648	0.210737	0.237432	0.365518	0.0591492	-0.0257046	0.943445	273.037	275.701	249.365	350.48	253.875	278.291	220.609	282.935
ENSMUSG00000002550	Uck1	Mus musculus uridine-cytidine kinase 1 (Uck1), mRNA.	0.18556	-0.421868	0.0313312	0.18556	0.35701	0.0242422	0.0242422	0.999908	-0.0589685	0.999928	-0.0722525	-0.221969	0.218929	-0.0722525	0.687011	-0.095355	0.516031	0.0785812	0.777845	152.219	145.544	145.973	187.848	139.726	149.446	146.308	150.691
ENSMUSG00000002565	Scin	Mus musculus scinderin (Scin), transcript variant 2, mRNA.	0.507528	NA	NA	0.507528	NA	0.79971	1.52617	NA	0.79971	NA	2.06803	2.33348	NA	2.06803	NA	0.850981	NA	NA	NA	0	0	0	0	0	0	0	0
ENSMUSG00000002578	Ikzf4	Mus musculus IKAROS family zinc finger 4 (Ikzf4), transcript variant 1, mRNA.	0.0889533	-0.251057	0.521995	0.0889533	0.861952	0.0183038	-0.0888823	0.999908	0.0183038	0.999928	-0.101824	-0.101824	0.726072	-0.107619	0.756675	0.29049	0.324134	0.207923	0.653316	7.10137	7.18777	6.46616	10.1045	6.67905	5.45084	5.78778	8.03335
ENSMUSG00000002580	Mien1	Mus musculus migration and invasion enhancer 1 (Mien1), mRNA.	-0.0664612	-0.349744	0.156235	-0.0664612	0.852247	-0.103218	-0.191554	0.999908	-0.103218	0.999928	-0.148113	-0.204669	0.165726	-0.148113	0.474168	-0.164931	0.380863	-0.138642	0.651883	330.85	349.426	334.617	292.939	356.769	321.177	326.263	334.762
ENSMUSG00000002588	Pon1	Mus musculus paraoxonase 1 (Pon1), mRNA.	NA	NA	NA	NA	NA	NA	NA	NA	NA	NA	1.8543	1.8543	NA	NA	NA	NA	NA	NA	NA	0	0	0	0	0	0	0	0
ENSMUSG00000002602	Axl	Mus musculus AXL receptor tyrosine kinase (Axl), transcript variant 3, mRNA.	-0.650912	0.939315	0.301147	-0.650912	0.505923	-0.118603	-0.118603	0.999908	-0.343409	0.999928	-0.314751	-0.372646	NA	-0.314751	NA	-0.357119	0.643981	-0.0744634	0.961544	1.57817	1.43336	2.62928	0.123093	0.957908	2.38219	2.11825	1.40306
ENSMUSG00000002603	Tgfb1	Mus musculus transforming growth factor, beta 1 (Tgfb1), mRNA.	0.758808	0.758808	0.137118	-0.834787	0.0426393	0.21066	-0.217451	0.999908	0.21066	0.999928	-0.327736	-0.327736	0.413828	-0.37444	0.426647	0.100072	0.874169	-0.0179782	0.986674	5.38178	5.35925	3.57401	3.84063	5.1306	8.30416	3.54031	7.92353
ENSMUSG00000002608	Ccdc97	Mus musculus coiled-coil domain containing 97 (Ccdc97), mRNA.	0.10577	-0.448997	0.146133	0.10577	0.776384	-0.0866165	-0.0866165	0.999908	-0.099301	0.999928	-0.384089	-0.384089	0.043759	-0.406297	0.0774875	-0.19851	0.461658	-0.311357	0.340663	573.299	610.661	465.66	531.556	558.866	523.889	656.727	665.729
ENSMUSG00000002617	Zfp40	Mus musculus zinc finger protein 40 (Zfp40), transcript variant 1, mRNA.	-0.766523	1.87254	NA	-0.766523	0.509351	-0.172855	-0.172855	NA	0.520205	0.999928	0.774388	0.774388	NA	0.923799	NA	0.825952	0.383602	0.195992	0.916692	0.955515	1.15244	1.45977	0.495359	0.585221	2.61636	0	0.379461
ENSMUSG00000002625	Akap8l	Mus musculus A kinase (PRKA) anchor protein 8-like (Akap8l), mRNA.	0.0182235	0.223937	0.257922	0.0182235	0.954019	0.0269472	0.0461531	0.999908	0.0269472	0.999928	-0.100468	-0.115876	0.394286	-0.100468	0.452826	0.0446842	0.753533	-0.0453254	0.851532	181.21	172.33	223.175	191.516	165.238	208.454	140.607	167.153
ENSMUSG00000002633	Shh	Mus musculus sonic hedgehog (Shh), mRNA.	-0.423387	-0.423387	NA	-0.590864	NA	0.714805	0.714805	NA	1.11094	NA	0.318465	0.318465	NA	1.38344	NA	0.539087	NA	0.38315	NA	0.0744371	0	0	0	0	0.521058	0	0
ENSMUSG00000002635	Pdcd2l	Mus musculus programmed cell death 2-like (Pdcd2l), transcript variant 1, mRNA.	0.133018	-0.528544	0.0305651	0.133018	0.626741	-0.122862	0.137194	0.999908	-0.122862	0.999928	-0.196389	-0.284209	0.201264	-0.196389	0.311048	-0.247939	0.206392	-0.171242	0.530738	263.343	244.978	249.768	298.256	277.221	236.218	281.312	255.649
ENSMUSG00000002658	Gtf2f1	Mus musculus general transcription factor IIF, polypeptide 1 (Gtf2f1), mRNA.	-0.0497049	-0.0937809	0.646445	-0.0497049	0.8878	0.014468	0.014468	0.999908	-0.0715777	0.999928	-0.114224	-0.114224	0.385573	-0.233941	0.0757953	-0.0177322	0.921155	-0.0334798	0.910283	741.999	794.988	754.235	725.654	662.639	816.387	704.28	735.798
ENSMUSG00000002660	Clpp	Mus musculus caseinolytic mitochondrial matrix peptidase proteolytic subunit (Clpp), mRNA.	0.0396673	-0.0870362	0.755253	0.0396673	0.932435	-0.0512471	0.085646	0.999908	-0.0512471	0.999928	-0.168304	-0.197269	0.291301	-0.168304	0.448607	0.0864464	0.658249	0.0797182	0.833482	57.9849	65.4772	58.5786	71.7553	51.6099	58.1715	49.1398	51.1615
ENSMUSG00000002661	Alkbh7	Mus musculus alkB homolog 7 (Alkbh7), transcript variant 2, mRNA.	0.111326	-0.763325	0.00268333	0.111326	0.761161	-0.0253383	0.0911882	0.999908	-0.0253383	0.999928	-0.122091	-0.403571	0.0601161	-0.122091	0.625735	-0.248311	0.227507	-0.0912924	0.781552	185.467	179.126	200.127	206.05	190.707	158.41	188.65	175.197
ENSMUSG00000002664	Pspn	Mus musculus persephin (Pspn), mRNA.	0.630582	1.81528	NA	0.630582	NA	-0.258031	-0.258031	NA	0.720791	NA	-0.00931114	-0.00931114	NA	-0.244702	NA	0.36964	NA	0.71597	NA	0.992201	0	0	2.60281	0.811499	1.33591	2.19517	0
ENSMUSG00000002668	Dennd1c	Mus musculus DENN/MADD domain containing 1C (Dennd1c), mRNA.	-1.19019	-2.33272	NA	-1.19019	NA	-0.242962	0.332509	NA	-0.242962	NA	-0.363855	-0.803136	NA	-0.363855	NA	0.507308	NA	-1.31412	NA	0.109017	0	0.186278	0.416662	0	0	0	0.160178
ENSMUSG00000002679	Med6	Mus musculus mediator complex subunit 6 (Med6), transcript variant 2, mRNA.	-0.0854848	0.173218	0.57616	-0.0854848	0.847898	0.0346122	-0.199	0.999908	0.0346122	0.999928	0.313506	0.313506	0.144072	0.315846	0.138363	0.0921271	0.771021	0.197419	0.555241	59.1545	49.3263	69.5763	71.6074	55.6083	78.6288	41.6579	47.6756
ENSMUSG00000002688	Prkd1	Mus musculus protein kinase D1 (Prkd1), mRNA.	-0.248265	1.17589	0.0379717	-0.248265	0.755951	0.0637088	0.0637088	0.999908	0.348941	0.999928	0.27214	0.343499	0.505364	0.27214	NA	0.86521	0.191558	-0.0669624	0.955558	1.68327	1.54296	3.1618	1.87446	0.971605	2.0324	1.34013	0.859511
ENSMUSG00000002699	Lcp2	Mus musculus lymphocyte cytosolic protein 2 (Lcp2), mRNA.	-0.57445	-0.57445	NA	-2.02013	NA	0.0717321	-1.69063	NA	0.0717321	NA	-0.521031	0.524451	NA	-0.521031	NA	-0.847726	NA	-0.529793	NA	0.438808	0	0	1.32574	0	1.12661	0.247325	0.37199
ENSMUSG00000002718	Cse1l	Mus musculus chromosome segregation 1-like (S. cerevisiae) (Cse1l), mRNA.	-0.0795122	0.515953	0.0639364	-0.0795122	0.844165	0.0664933	0.0664933	0.999908	0.213071	0.999928	0.376428	0.391488	0.081314	0.376428	0.0737364	0.387893	0.184797	0.317719	0.280592	96.4661	81.6353	140.643	128.077	90.0851	99.6277	61.3551	73.8382
ENSMUSG00000002728	Naa20	Mus musculus N(alpha)-acetyltransferase 20, NatB catalytic subunit (Naa20), transcript variant 1, mRNA.	0.0580397	-0.153826	0.524259	0.0580397	0.85823	-0.00116143	-0.135035	0.999908	-0.00116143	0.999928	0.0894832	0.0894832	0.649472	0.17988	0.306466	-0.0806548	0.652928	0.111796	0.689488	84.7582	83.7773	105.96	94.194	74.6236	88.4442	69.9355	76.3721
ENSMUSG00000002731	Prkra	Mus musculus protein kinase, interferon inducible double stranded RNA dependent activator (Prkra), mRNA.	0.188991	-0.200265	0.585503	0.188991	0.611264	0.112267	0.311517	0.999908	0.112267	0.999928	0.266982	0.266982	0.257355	0.29783	0.295935	0.294745	0.286172	0.353877	0.305961	33.4812	27.2502	44.0564	48.674	26.9304	26.0614	35.1949	26.2007
ENSMUSG00000002732	Fkbp7	Mus musculus FK506 binding protein 7 (Fkbp7), transcript variant 2, mRNA.	-0.0704326	0.442217	0.247548	-0.0704326	0.90134	0.112751	0.112751	0.999908	0.168499	0.999928	0.00543192	0.337683	0.206016	0.00543192	0.992099	-0.296529	0.387482	-0.212624	0.684343	34.9888	27.46	56.9674	34.7176	29.2241	32.4324	32.0911	32.029
ENSMUSG00000002733	Plekha3	Mus musculus pleckstrin homology domain-containing, family A (phosphoinositide binding specific) member 3 (Plekha3), mRNA.	-0.0502734	0.099335	0.761419	-0.0502734	0.918963	-0.0330943	-0.0330943	0.999908	-0.0922247	0.999928	0.0673283	0.0673283	0.809189	0.114324	0.650472	0.219962	0.245362	0.20839	0.522198	35.027	29.486	43.0891	52.207	29.5082	33.2229	23.2086	34.4671
ENSMUSG00000002741	Ykt6	Mus musculus YKT6 v-SNARE homolog (S. cerevisiae) (Ykt6), mRNA.	0.00333688	-0.0109583	0.965481	0.00333688	0.994097	-0.0518428	-0.100243	0.999908	-0.0518428	0.999928	-0.0635759	-0.0635759	0.660735	-0.149597	0.375023	-0.117554	0.410297	-0.0855114	0.765083	141.646	146.167	140.513	148.897	123.324	139.969	156.817	135.833
ENSMUSG00000002748	Baz1b	Mus musculus bromodomain adjacent to zinc finger domain, 1B (Baz1b), mRNA.	-0.337662	0.706152	0.0115756	-0.337662	0.244765	0.15087	-0.162869	0.999908	0.15087	0.999928	0.185899	0.220951	0.388081	0.185899	0.53105	0.431745	0.223645	0.0888319	0.859452	58.6534	56.2347	73.8276	73.0694	43.6279	76.3593	34.8035	52.652
ENSMUSG00000002763	Pex6	Mus musculus peroxisomal biogenesis factor 6 (Pex6), mRNA.	-0.0443794	-0.311094	0.355049	-0.0443794	0.927701	0.0943413	0.0943413	0.999908	-0.0952625	0.999928	-0.424204	-0.46331	0.0473276	-0.424204	0.0340589	-0.371772	0.128242	-0.339239	0.226717	120.264	115.657	122.825	102.838	117.898	104.937	135.81	141.88
ENSMUSG00000002767	Mrpl2	Mus musculus mitochondrial ribosomal protein L2 (Mrpl2), transcript variant 1, mRNA.	0.0132578	-0.142521	0.552034	0.0132578	0.982936	0.125506	0.174739	0.999908	0.125506	0.999928	0.000341723	-0.256866	0.165731	0.000341723	0.999061	0.0613285	0.774244	0.0301488	0.930234	182.986	185.316	179.458	218.567	184.815	189.617	165.109	158.022
ENSMUSG00000002768	Mea1	Mus musculus male enhanced antigen 1 (Mea1), transcript variant 4, mRNA.	-0.0003847	-0.332838	0.191844	-0.0003847	0.999553	0.00545612	0.00545612	0.999908	-0.130501	0.999928	-0.289887	-0.345673	0.0174365	-0.289887	0.114371	-0.220889	0.301659	-0.21761	0.404972	3505.21	3640.07	3569.36	3105.64	3323.98	3258.09	3725.46	3913.88
ENSMUSG00000002769	Gnmt	Mus musculus glycine N-methyltransferase (Gnmt), mRNA.	0.249384	1.15714	NA	0.249384	0.857022	0.13259	0.13259	NA	0.324254	0.999928	-0.035977	0.523387	NA	-0.035977	NA	0.915255	0.271022	0.451547	0.771363	1.42767	2.05486	1.32144	0.934766	2.43242	1.81368	1.43653	0
ENSMUSG00000002771	Grin2d	Mus musculus glutamate receptor, ionotropic, NMDA2D (epsilon 4) (Grin2d), mRNA.	0.00773207	-0.556054	0.0880383	0.00773207	0.989959	-0.0343799	0.11783	0.999908	-0.0343799	0.999928	-0.474602	-0.474602	0.0653639	-0.513007	0.033566	-0.316395	0.258295	-0.310002	0.397185	241.97	230.741	208.097	209.528	243.45	212.71	300.905	288.359
ENSMUSG00000002778	Kdelr1	Mus musculus KDEL (Lys-Asp-Glu-Leu) endoplasmic reticulum protein retention receptor 1 (Kdelr1), mRNA.	0.0583624	-0.269412	0.298091	0.0583624	0.860484	-0.114351	-0.114351	0.999908	-0.124346	0.999928	-0.314768	-0.326561	0.0332606	-0.314768	0.0932557	-0.222589	0.239724	-0.141265	0.650566	164.055	150.924	160.079	173.066	156.92	162.654	186.696	158.045
ENSMUSG00000002781	Tmem143	Mus musculus transmembrane protein 143 (Tmem143), mRNA.	-0.0723311	-0.0723311	0.894809	0.109625	0.884602	-0.0568384	-0.057036	0.999908	-0.0568384	0.999928	-0.0866017	-0.128896	0.702722	-0.0866017	0.869724	0.189162	0.624914	-0.0723976	0.934529	10.5401	7.58774	8.68913	15.5081	13.1912	11.7666	3.86564	13.1722
ENSMUSG00000002791	Pdxk-ps	Mus musculus pyridoxal (pyridoxine, vitamin B6) kinase, pseudogene (Pdxk-ps), non-coding RNA.	0.0787018	-0.437201	0.497334	0.0787018	0.928415	0.141537	0.150209	0.999908	0.141537	0.999928	0.00631239	0.00631239	0.99194	0.157405	0.75905	0.255724	0.50565	-0.0658841	0.94405	2.31675	1.98695	1.28303	3.16482	2.7871	2.2739	2.66799	2.05344
ENSMUSG00000002797	Ggct	Mus musculus gamma-glutamyl cyclotransferase (Ggct), mRNA.	-0.129699	-0.129699	0.644059	-0.204534	0.408196	-0.128568	-0.189806	0.999908	-0.128568	0.999928	0.0427384	0.0533508	0.807895	0.0427384	0.863767	-0.0542103	0.80972	0.00466252	0.993649	34.1646	35.0511	33.6643	31.6767	27.1848	41.1936	32.976	37.4056
ENSMUSG00000002799	Jag2	Mus musculus jagged 2 (Jag2), mRNA.	-0.21227	0.575093	0.00770754	-0.21227	0.546491	0.107142	0.107142	0.999908	0.223248	0.999928	-0.0535636	-0.107481	0.56021	-0.0535636	0.812287	0.377137	0.228424	0.111392	0.800298	65.589	64.6387	66.8138	83.2388	65.4921	73.4872	49.5907	55.8616
ENSMUSG00000002803	Btbd6	Mus musculus BTB (POZ) domain containing 6 (Btbd6), transcript variant 1, mRNA.	-0.0786085	0.295487	0.301284	-0.0786085	0.85066	-0.0156569	0.0708895	0.999908	-0.0156569	0.999928	-0.151617	-0.152861	0.510767	-0.151617	0.527799	0.0777158	0.750899	-0.095359	0.833864	36.1382	33.1297	32.4211	32.6167	38.6172	39.9293	36.7704	39.483
ENSMUSG00000002804	Nudt14	Mus musculus nudix (nucleoside diphosphate linked moiety X)-type motif 14 (Nudt14), transcript variant 2, mRNA.	0.0650917	-0.152007	0.683964	0.0650917	0.895045	-0.0491862	0.146052	0.999908	-0.0491862	0.999928	0.0175545	-0.283238	0.204031	0.0175545	0.964616	0.170644	0.507543	0.102331	0.829008	38	35.2753	32.4338	29.2744	41.9355	43.993	40.4107	42.6772
ENSMUSG00000002808	Epdr1	Mus musculus ependymin related protein 1 (zebrafish) (Epdr1), mRNA.	-0.351329	-0.351329	NA	-1.14125	NA	-0.0596429	-0.0596429	NA	1.05921	NA	-0.0372839	-0.57863	NA	-0.0372839	NA	-0.385597	NA	-0.0668033	NA	0	0	0	0	0	0	0	0
ENSMUSG00000002812	Flii	Mus musculus flightless I actin binding protein (Flii), transcript variant 2, mRNA.	0.0695875	0.172054	0.355156	0.0695875	0.778909	0.060946	0.0937803	0.999908	0.060946	0.999928	-0.00136192	-0.00136192	0.993496	-0.023597	0.909334	0.282276	0.105972	0.213669	0.365767	71.6342	69.0332	74.4915	86.36	63.2255	84.4126	58.7907	65.1244
ENSMUSG00000002814	Top3a	Mus musculus topoisomerase (DNA) III alpha (Top3a), mRNA.	-0.184314	-0.184314	0.335484	0.187672	0.233747	0.0236866	0.162388	0.999908	0.0236866	0.999928	-0.0063761	0.0171938	0.926844	-0.0063761	0.976974	-0.0184445	0.900704	0.0508591	0.860491	186.04	187.081	184.173	198.486	179.88	189.295	193.431	169.929
ENSMUSG00000002820	Atg4d	Mus musculus autophagy related 4D, cysteine peptidase (Atg4d), mRNA.	0.0614085	-0.458994	0.071144	0.0614085	0.8714	-0.0564824	-0.0595389	0.999908	-0.0564824	0.999928	-0.229424	-0.428535	0.0047558	-0.229424	0.196807	-0.202565	0.325808	-0.0557851	0.867581	118.674	105.213	109.451	144.196	123.305	111.377	121.949	115.225
ENSMUSG00000002825	Qtrt1	Mus musculus queuine tRNA-ribosyltransferase catalytic subunit 1 (Qtrt1), mRNA.	-0.108074	0.202192	0.594479	-0.108074	0.770258	-0.0164782	-0.0164782	0.999908	-0.01891	0.999928	-0.387829	-0.652501	0.00367328	-0.387829	0.16704	-0.282814	0.232588	-0.242606	0.535446	40.6269	30.5836	47.4432	38.9948	40.4659	46.4614	39.7099	40.7294
ENSMUSG00000002831	Plin4	Mus musculus perilipin 4 (Plin4), mRNA.	-0.34136	0.486012	NA	-0.34136	0.706938	-0.00152193	-0.0329438	0.999908	-0.00152193	0.999928	0.0853038	0.0853038	NA	0.26476	NA	0.193458	0.765845	0.411472	0.702219	0.966051	0.775761	2.09637	1.21124	1.06533	0.775259	0.382636	0.455753
ENSMUSG00000002833	Hdgfl2	Mus musculus HDGF like 2 (Hdgfl2), transcript variant 3, mRNA.	0.0573525	-0.228916	0.258825	0.0573525	0.824402	0.0263085	0.0263085	0.999908	0.0316254	0.999928	-0.226656	-0.309815	0.016313	-0.226656	0.09945	-0.00370608	0.987005	-0.0561702	0.833243	664.708	671.398	637.895	755.71	630.764	623.216	630.194	703.787
ENSMUSG00000002835	Chaf1a	Mus musculus chromatin assembly factor 1, subunit A (p150) (Chaf1a), mRNA.	-0.00499584	-0.231868	0.304673	-0.00499584	0.989926	-0.0116589	-0.0116589	0.999908	-0.114206	0.999928	-0.14799	-0.14799	0.310755	-0.238849	0.129169	-0.16718	0.258554	-0.13499	0.595792	608.26	662.69	603.691	594.515	552.853	592.739	645.881	605.447
ENSMUSG00000002844	Adprh	Mus musculus ADP-ribosylarginine hydrolase (Adprh), mRNA.	0.186329	-0.580917	0.0158019	0.186329	0.476918	-0.034063	0.116162	0.999908	-0.034063	0.999928	-0.165512	-0.42144	0.0494219	-0.165512	0.453412	-0.0849655	0.77459	-0.0134404	0.976199	399.146	384.6	338.93	468.851	405.61	358.946	394.02	443.062
ENSMUSG00000002845	Tmem39a	Mus musculus transmembrane protein 39a (Tmem39a), transcript variant 2, mRNA.	0.0221802	0.153765	0.432092	0.0221802	0.939867	0.0589101	-0.174394	0.999908	0.0589101	0.999928	-0.0292812	-0.0292812	0.835444	-0.114127	0.555729	0.0462349	0.786183	-0.0127436	0.971021	66.1376	63.9276	70.5118	84.0306	61.4933	68.1853	59.1553	55.6593
ENSMUSG00000002846	Timmdc1	Mus musculus translocase of inner mitochondrial membrane domain containing 1 (Timmdc1), mRNA.	-0.0155562	-0.198747	0.464547	-0.0155562	0.974599	0.036233	0.117379	0.999908	0.036233	0.999928	0.026655	-0.0850943	0.642032	0.026655	0.923967	-0.0161491	0.94677	-0.070003	0.856865	54.9168	51.2278	49.6757	69.3349	57.0703	49.8623	53.5806	53.6673
ENSMUSG00000002847	Pla1a	Mus musculus phospholipase A1 member A (Pla1a), mRNA.	0.00683235	0.00683235	NA	0.234444	0.87404	-0.511346	-0.511346	NA	-0.86109	0.999928	-0.556315	-1.25012	NA	-0.556315	NA	-0.822387	NA	-0.465498	NA	0.76854	0	1.92197	1.26266	0	0	0.537162	1.65798
ENSMUSG00000002870	Mcm2	Mus musculus minichromosome maintenance complex component 2 (Mcm2), mRNA.	-0.572777	1.22526	0.000191421	-0.572777	0.220284	0.213334	0.213334	0.999908	0.265692	0.999928	0.233067	0.253009	0.457255	0.233067	0.590027	0.80024	0.128823	0.341896	0.573776	49.3897	50.4981	69.1407	52.0383	38.7162	72.9032	29.2229	33.2092
ENSMUSG00000002871	Tpra1	Mus musculus transmembrane protein, adipocyte asscociated 1 (Tpra1), mRNA.	-0.246627	0.801089	0.0184118	-0.246627	0.654472	0.146948	0.146948	0.999908	0.402731	0.999928	0.0834054	0.144405	0.682482	0.0834054	0.864795	0.746667	0.094593	0.18411	0.770668	15.5584	12.6003	19.8299	21.9163	13.1256	20.8557	9.52136	11.0595
ENSMUSG00000002881	Nab1	Mus musculus Ngfi-A binding protein 1 (Nab1), mRNA.	0.0711666	0.0711666	0.919034	-0.208334	0.762255	-0.241252	-0.266088	0.999908	-0.241252	0.999928	0.0389818	0.0389818	0.937444	0.0758469	0.895067	0.264099	0.520975	0.191029	0.801707	2.76967	2.397	3.47831	4.80012	2.57786	3.03952	1.24235	1.85249
ENSMUSG00000002885	Adgre5	Mus musculus adhesion G protein-coupled receptor E5 (Adgre5), transcript variant 4, mRNA.	0.258688	0.356803	0.35675	0.258688	0.421321	-0.0933323	-0.0933323	0.999908	0.366719	0.999928	0.0327865	0.0327865	0.924294	0.0686956	0.870561	0.284712	0.287227	0.106044	0.848518	6.21784	5.03701	8.09519	5.58101	4.60704	6.55138	6.4943	7.15904
ENSMUSG00000002897	Il17ra	Mus musculus interleukin 17 receptor A (Il17ra), mRNA.	-0.637161	1.31399	0.000216733	-0.637161	0.170301	-0.197546	-0.197546	0.999908	0.247943	0.999928	-0.0371918	-0.0811936	0.839916	-0.0371918	0.952626	0.582747	0.242335	0.0372609	0.965399	4.88028	3.85809	6.34814	7.00655	3.79227	7.13673	2.67053	3.34966
ENSMUSG00000002900	Lamb1	Mus musculus laminin B1 (Lamb1), mRNA.	-0.611317	0.811976	0.0748776	-0.611317	0.184601	-0.0375698	-0.0375698	0.999908	0.251449	0.999928	0.349644	0.361095	0.377997	0.349644	0.414265	0.787834	0.173417	0.439633	0.540996	5.85114	5.91298	8.06136	3.87572	4.82962	10.9711	3.51387	3.79341
ENSMUSG00000002908	Kcnn1	Mus musculus potassium intermediate/small conductance calcium-activated channel, subfamily N, member 1 (Kcnn1), mRNA.	-0.308125	0.986805	0.0325493	-0.308125	0.560446	0.0446556	0.0446556	0.999908	0.226858	0.999928	0.0386122	0.15856	0.712489	0.0386122	0.948709	0.400379	0.393941	0.145036	0.87887	3.41938	2.78392	6.46914	4.18971	2.14012	3.68226	1.23816	3.43233
ENSMUSG00000002910	Arrdc2	Mus musculus arrestin domain containing 2 (Arrdc2), mRNA.	-0.0996491	-0.0996491	0.676816	0.136425	0.629223	0.013512	0.156999	0.999908	0.013512	0.999928	-0.0842446	-0.257555	0.0997795	-0.0842446	0.67244	0.0476443	0.845091	-0.0159034	0.965703	86.4399	82.8903	85.3472	104.337	86.3005	90.225	78.4831	77.4954
ENSMUSG00000002930	Ppp1r17	Mus musculus protein phosphatase 1, regulatory subunit 17 (Ppp1r17), mRNA.	-0.0780569	-0.852389	NA	-0.0780569	0.969316	0.396101	-0.65833	NA	0.396101	0.999928	0.291111	0.291111	NA	-0.566483	NA	-0.185415	NA	0.574451	NA	0.719172	1.39863	0.450232	0.849443	0.648478	0	0.583049	1.10438
ENSMUSG00000002944	Cd36	Mus musculus CD36 molecule (Cd36), transcript variant 3, mRNA.	-0.06802	0.446051	NA	-0.06802	NA	-0.35528	-2.37661	NA	-0.35528	NA	-0.995211	-0.995211	NA	-2.14755	NA	-0.538995	NA	0.602735	NA	0	0	0	0	0	0	0	0
ENSMUSG00000002948	Map2k7	Mus musculus mitogen-activated protein kinase kinase 7 (Map2k7), transcript variant 6, mRNA.	-0.0373911	-0.21182	0.411302	-0.0373911	0.915132	-0.0987353	-0.0987353	0.999908	-0.104664	0.999928	-0.216738	-0.216738	0.193957	-0.458526	0.0255699	-0.201964	0.332067	-0.243295	0.350905	504.807	604.775	448.643	470.08	590.359	420.066	533.086	466.65
ENSMUSG00000002949	Timm44	Mus musculus translocase of inner mitochondrial membrane 44 (Timm44), mRNA.	0.0720916	-0.26603	0.166969	0.0720916	0.776145	-0.0145282	0.0588849	0.999908	-0.0145282	0.999928	0.0626108	0.101201	0.453822	0.0626108	0.756291	-0.0133753	0.933317	0.0264033	0.934589	191.144	222.703	189.89	211.114	182.759	195.755	180.886	154.903
ENSMUSG00000002957	Ap2a2	Mus musculus adaptor-related protein complex 2, alpha 2 subunit (Ap2a2), transcript variant 2, mRNA.	0.197542	0.342244	0.0777796	0.197542	0.220285	0.0358618	0.0511941	0.999908	0.0358618	0.999928	0.0393811	0.0651985	0.656776	0.0393811	0.850402	0.185957	0.233361	0.0793494	0.787376	92.5119	79.0717	123.428	109.324	88.8335	98.4823	71.1858	77.2578
ENSMUSG00000002963	Pnkp	Mus musculus polynucleotide kinase 3'- phosphatase (Pnkp), transcript variant 3, mRNA.	0.0858806	-0.407402	0.0688888	0.0858806	0.778733	-0.0188682	-0.0188682	0.999908	-0.0616439	0.999928	-0.181127	-0.282345	0.136764	-0.181127	0.297852	-0.155852	0.455851	-0.0497835	0.877201	149.953	149.845	137.154	169.923	141.121	142.25	159.789	149.589
ENSMUSG00000002968	Med25	Mus musculus mediator complex subunit 25 (Med25), transcript variant 2, mRNA.	-0.0217591	-0.0217591	0.931703	0.0493087	0.867716	0.00895667	0.0318238	0.999908	0.00895667	0.999928	-0.424117	-0.55518	5.36274e-05	-0.424117	0.00247258	-0.0440911	0.849045	-0.178273	0.47224	373.034	352.475	368.33	429.675	382.782	349.682	360.383	367.912
ENSMUSG00000002980	Bcam	Mus musculus basal cell adhesion molecule (Bcam), mRNA.	-0.32226	0.760248	NA	-0.32226	0.810725	-0.100063	-0.100063	NA	0.502448	0.999928	-0.187276	-0.187276	NA	-0.433436	NA	0.50579	0.492206	-0.140019	0.931149	1.27258	0.723758	0.833867	2.26758	0.418689	1.8504	0.776331	2.03745
ENSMUSG00000002981	Clptm1	Mus musculus cleft lip and palate associated transmembrane protein 1 (Clptm1), mRNA.	0.183177	-0.207726	0.290354	0.183177	0.16379	0.0476818	0.0476818	0.999908	-0.0642897	0.999928	-0.187203	-0.206567	0.0706482	-0.187203	0.14	-0.0675506	0.649212	0.012912	0.966213	329.638	372.548	293.709	376.378	303.408	301.681	295.211	364.531
ENSMUSG00000002983	Relb	Mus musculus avian reticuloendotheliosis viral (v-rel) oncogene related B (Relb), transcript variant 1, mRNA.	0.678996	0.678996	0.0637111	-0.747253	0.0328571	0.0677039	-0.226475	0.999908	0.0677039	0.999928	-0.477562	-0.477562	0.177168	-0.664838	0.123701	0.116834	0.820621	-0.0291848	0.976034	7.22819	9.57155	9.87343	6.84938	5.05164	8.99691	6.16514	4.08929
ENSMUSG00000002984	Tomm40	Mus musculus translocase of outer mitochondrial membrane 40 (Tomm40), transcript variant 2, mRNA.	-0.0566435	0.166564	0.449432	-0.0566435	0.891313	0.00115278	0.00115278	0.999908	0.0501731	0.999928	-0.193785	-0.343024	0.0377118	-0.193785	0.277323	0.0407765	0.891516	-0.0655212	0.874131	106.207	96.863	114.135	123.839	113.072	109.14	76.7975	109.599
ENSMUSG00000002985	Apoe	Mus musculus apolipoprotein E (Apoe), transcript variant 1, mRNA.	-0.32438	0.349466	0.558116	-0.32438	0.621255	0.161845	-0.349574	0.999908	0.161845	0.999928	-0.0447853	-0.156244	0.767594	-0.0447853	0.943847	0.141938	0.768222	0.15957	0.843972	9.89642	7.17221	9.62497	9.68605	6.37355	12.8387	6.39162	17.1878
ENSMUSG00000002992	Apoc2	Mus musculus apolipoprotein C-II (Apoc2), transcript variant 2, mRNA.	-0.729058	1.76682	NA	-0.729058	NA	-0.189555	-0.574005	NA	-0.189555	NA	0.374908	0.781995	NA	0.374908	NA	-0.385601	NA	0.345388	NA	0.97872	0	2.78052	4.07053	0	0	0	0
ENSMUSG00000002996	Hbp1	Mus musculus high mobility group box transcription factor 1 (Hbp1), transcript variant 1, mRNA.	-0.230916	0.979966	0.0321405	-0.230916	0.67626	-0.169786	-0.169786	0.999908	0.254118	0.999928	0.49424	0.506238	0.139232	0.49424	0.206112	0.569724	0.236599	0.423265	0.462464	24.8713	20.5477	41.9548	33.4432	14.9473	37.298	13.2499	12.6576
ENSMUSG00000002997	Prkar2b	Mus musculus protein kinase, cAMP dependent regulatory, type II beta (Prkar2b), mRNA.	-0.257576	0.712184	0.00799418	-0.257576	0.44839	0.188312	0.188312	0.999908	0.311425	0.999928	0.418916	0.418916	0.0886267	0.471309	0.0277532	0.45676	0.181541	0.395098	0.247068	13.9495	15.4429	16.6724	11.509	12.7058	17.0674	11.8971	12.3521
ENSMUSG00000003031	Cdkn1b	Mus musculus cyclin-dependent kinase inhibitor 1B (Cdkn1b), mRNA.	-0.109288	-0.109288	NA	-1.02987	0.178834	0.0419522	-0.183425	0.999908	0.0419522	0.999928	0.0241511	0.0241511	NA	-0.151497	NA	0.277992	0.677311	-0.0881325	0.957554	0.940011	1.13417	1.06434	0.45886	0.533252	1.38076	0.241544	1.76715
ENSMUSG00000003032	Klf4	Mus musculus Kruppel-like factor 4 (gut) (Klf4), mRNA.	-0.029963	-0.029963	0.943887	-0.181572	0.621642	-0.00427048	-0.00427048	0.999908	-0.142668	0.999928	-0.718157	-0.875278	4.97654e-05	-0.718157	0.00632255	-0.428362	0.198548	-0.497584	0.12238	208.186	147.828	304.038	168.052	239.374	204.932	163.256	229.821
ENSMUSG00000003033	Ap1m1	Mus musculus adaptor-related protein complex AP-1, mu subunit 1 (Ap1m1), mRNA.	0.205293	-0.366452	0.0624593	0.205293	0.211059	-0.0712249	0.131255	0.999908	-0.0712249	0.999928	-0.139989	-0.139989	0.367779	-0.189428	0.195254	-0.126032	0.487324	-0.0385005	0.903659	1896.76	1932.58	1859.47	1982.26	1842.71	1834.78	1962.56	1862.97
ENSMUSG00000003037	Rab8a	Mus musculus RAB8A, member RAS oncogene family (Rab8a), mRNA.	0.00523523	-0.388766	0.0450678	0.00523523	0.988039	0.0122735	0.0122735	0.999908	-0.0641034	0.999928	-0.0226106	0.0708466	0.604764	-0.0226106	0.917192	-0.107236	0.428148	-0.00583652	0.988041	115.385	113.904	113.418	123.866	105.435	109.697	120.795	120.578
ENSMUSG00000003038	Hmgn2	Mus musculus high mobility group nucleosomal binding domain 2 (Hmgn2), mRNA.	-0.434771	0.898245	0.000216733	-0.434771	0.0574491	-0.109844	-0.109844	0.999908	0.113815	0.999928	0.0696594	0.179599	0.517582	0.0696594	0.841621	0.483139	0.174786	0.0362559	0.94405	204.713	221.93	253.958	195.833	161.949	268.259	162.335	168.726
ENSMUSG00000003039	Fam32a	Mus musculus family with sequence similarity 32, member A (Fam32a), mRNA.	0.0296693	0.0296693	0.91027	0.0500351	0.8878	0.036724	0.0735369	0.999908	0.036724	0.999928	0.00980301	0.103847	0.47704	0.00980301	0.972313	0.153244	0.331029	0.123894	0.647259	44.8269	51.6065	50.7637	51.4004	37.362	48.5116	36.8353	37.3075
ENSMUSG00000003051	Elf3	Mus musculus E74-like factor 3 (Elf3), transcript variant 2, mRNA.	-0.490454	-0.490454	NA	-1.57417	NA	-0.325279	-0.795274	NA	-0.325279	0.999928	-0.113321	-0.113321	NA	-0.991775	NA	-1.3612	NA	-1.54434	NA	0.474555	0	0	0.962056	0.751876	0.754082	0.853868	0
ENSMUSG00000003053	Cyp2c29	Mus musculus cytochrome P450, family 2, subfamily c, polypeptide 29 (Cyp2c29), mRNA.	0.125209	0.904226	NA	0.125209	NA	-0.983533	-0.983533	NA	-2.12806	0.999928	-1.3436	-1.3436	NA	-1.67636	NA	-1.48837	NA	-0.787056	NA	0.700659	0	1.79417	0.588391	0.472324	0.839307	0.654751	0.555658
ENSMUSG00000003062	Stard3nl	Mus musculus STARD3 N-terminal like (Stard3nl), transcript variant 2, mRNA.	-0.476586	0.662473	0.101238	-0.476586	0.194919	0.00384845	-0.300542	0.999908	0.00384845	0.999928	0.219774	0.219774	0.569473	0.431256	0.275363	0.383535	0.402179	0.168862	0.798522	16.8306	12.7727	19.6361	23.7502	13.2018	26.6464	10.1904	11.6165
ENSMUSG00000003068	Stk11	Mus musculus serine/threonine kinase 11 (Stk11), transcript variant 1, mRNA.	0.0645451	-0.203849	0.257081	0.0645451	0.842033	-0.0651792	0.0667713	0.999908	-0.0651792	0.999928	-0.126861	-0.27377	0.0821075	-0.126861	0.390745	-0.0563963	0.702629	-0.00118902	0.997144	523.804	502.282	534.824	530.289	539.818	487.577	540.855	530.974
ENSMUSG00000003070	Efna2	Mus musculus ephrin A2 (Efna2), mRNA.	-0.528755	1.21663	0.000786882	-0.528755	0.24364	0.153104	0.153104	0.999908	0.293193	0.999928	0.00133845	0.00133845	0.998451	0.149893	0.738977	0.611309	0.20206	0.33175	0.650482	8.99521	10.4852	10.9842	8.37624	7.0428	13.2048	6.88241	5.99097
ENSMUSG00000003072	Atp5d	Mus musculus ATP synthase, H+ transporting, mitochondrial F1 complex, delta subunit (Atp5d), transcript variant 1, mRNA.	0.258286	-0.312247	0.202929	0.258286	0.297358	-0.0597067	0.232835	0.999908	-0.0597067	0.999928	-0.175113	-0.441666	0.0265648	-0.175113	0.423876	-0.0372901	0.887296	-0.0238272	0.95238	971.261	848.687	814.368	1195.43	1153.84	792.893	978.541	1015.07
ENSMUSG00000003099	Ppp5c	Mus musculus protein phosphatase 5, catalytic subunit (Ppp5c), mRNA.	0.194822	-0.269937	0.147549	0.194822	0.211059	0.0346686	0.0346686	0.999908	-0.0860216	0.999928	-0.027262	-0.109841	0.415439	-0.027262	0.909024	0.0178874	0.927408	0.139736	0.555241	401.579	392.43	356.455	478.843	385.531	416.012	363.943	417.838
ENSMUSG00000003119	Cdk12	Mus musculus cyclin-dependent kinase 12 (Cdk12), transcript variant 3, mRNA.	-0.0339471	0.0712075	0.680569	-0.0339471	0.880152	0.0444158	-0.122815	0.999908	0.0444158	0.999928	0.0172914	0.0172914	0.906515	0.0358733	0.812297	0.114488	0.371842	0.0466379	0.837205	232.664	225.342	247.874	290.569	206.295	233.965	206.66	217.94
ENSMUSG00000003123	Lipe	Mus musculus lipase, hormone sensitive (Lipe), transcript variant 1, mRNA.	0.171944	-0.180587	0.488879	0.171944	0.48186	-0.0107552	0.0299865	0.999908	-0.0107552	0.999928	-0.238243	-0.38035	0.069682	-0.238243	0.246357	-0.19552	0.327268	-0.162563	0.580694	149.76	135.019	156.453	149.969	124.892	132.958	148.027	201.001
ENSMUSG00000003131	Pafah1b2	Mus musculus platelet-activating factor acetylhydrolase, isoform 1b, subunit 2 (Pafah1b2), transcript variant 5, mRNA.	-0.0477966	-0.201042	0.130766	-0.0477966	0.76165	0.00806876	-0.0326151	0.999908	0.00806876	0.999928	-0.00215993	0.032209	0.799956	-0.00215993	0.99131	0.016522	0.902024	0.0982058	0.621167	357.584	354.892	364.131	352.625	341.394	318.927	372.858	398.259
ENSMUSG00000003134	Tbc1d8	Mus musculus TBC1 domain family, member 8 (Tbc1d8), transcript variant 3, mRNA.	-0.136622	0.260225	0.650803	-0.136622	0.835166	-0.0794469	-0.0794469	0.999908	-0.146617	0.999928	-0.14052	-0.14052	0.718671	0.339311	0.406932	0.265456	0.522099	0.0781504	0.931573	2.88225	2.09133	3.86181	3.84912	2.47732	4.32225	1.12571	2.44822
ENSMUSG00000003135	Cnot11	Mus musculus CCR4-NOT transcription complex, subunit 11 (Cnot11), mRNA.	0.0417475	-0.303662	0.0985852	0.0417475	0.915423	-0.0016624	-0.0016624	0.999908	-0.114348	0.999928	-0.0660512	-0.219934	0.0307923	-0.0660512	0.752466	0.0820295	0.671674	0.107823	0.680615	88.8803	85.5296	88.4357	110.959	85.1063	85.8122	79.4317	86.887
ENSMUSG00000003153	Slc2a3	Mus musculus solute carrier family 2 (facilitated glucose transporter), member 3 (Slc2a3), mRNA.	0.187673	-0.454912	0.0130148	0.187673	0.20831	-0.0735488	0.075941	0.999908	-0.0735488	0.999928	-0.00956818	0.0867203	0.593949	-0.00956818	0.966386	-0.10531	0.500596	0.0502675	0.874787	6739.31	6999.54	5799.47	7437.16	6410.95	6468.67	7213.95	6845.31
ENSMUSG00000003154	Foxj2	Mus musculus forkhead box J2 (Foxj2), mRNA.	-0.113219	0.475625	0.123253	-0.113219	0.840795	0.0250587	-0.293436	0.999908	0.0250587	0.999928	-0.0888163	-0.31375	0.232234	-0.0888163	0.829421	0.957236	6.44786e-06	0.613964	0.0463719	11.6267	11.6991	11.9523	18.5515	9.10499	11.3952	7.96956	10.7147
ENSMUSG00000003161	Sri	Mus musculus sorcin (Sri), transcript variant 2, mRNA.	0.0234736	0.104368	NA	0.0234736	0.988125	0.0755443	0.0755443	0.999908	0.452342	0.999928	0.601303	0.601303	NA	0.788726	NA	0.55493	0.292962	0.100143	0.948172	2.15961	1.46648	2.31271	2.08649	1.2583	3.92451	0.996328	3.07249
ENSMUSG00000003166	Dgcr2	Mus musculus DiGeorge syndrome critical region gene 2 (Dgcr2), transcript variant 1, mRNA.	-0.017197	0.554044	0.0158571	-0.017197	0.970143	0.0651778	-0.0741525	0.999908	0.0651778	0.999928	-0.0814351	-0.0814351	0.653544	-0.150397	0.561811	0.0132988	0.964	-0.126016	0.736565	134.49	114.715	179.366	131.861	140.004	146.186	94.7219	134.581
ENSMUSG00000003184	Irf3	Mus musculus interferon regulatory factor 3 (Irf3), transcript variant 1, mRNA.	0.177207	-0.371201	0.0635262	0.177207	0.373376	0.00825157	0.00825157	0.999908	-0.035632	0.999928	-0.0459579	-0.11399	0.472629	-0.0459579	0.829661	-0.03548	0.857156	0.0351533	0.915141	721.752	710.923	655.15	835.439	707.472	704.68	725.883	712.716
ENSMUSG00000003190	Bcl2l12	Mus musculus BCL2-like 12 (proline rich) (Bcl2l12), mRNA.	0.164497	-0.596857	0.0649422	0.164497	0.651975	-0.012619	0.0870528	0.999908	-0.012619	0.999928	-0.232676	-0.40235	0.0578277	-0.232676	0.417404	-0.194006	0.5289	-0.159994	0.723678	1095.99	1034.56	796.697	1083.71	1143.73	882.164	1305.01	1426.01
ENSMUSG00000003198	Zfp959	Mus musculus zinc finger protein 959 (Zfp959), transcript variant 2, mRNA.	-0.309097	-0.509063	NA	-0.309097	0.712258	0.256735	0.256735	0.999908	0.35615	0.999928	-0.326301	0.568853	NA	-0.326301	NA	0.40325	0.481926	0.66017	0.44488	3.3832	4.33266	6.71904	5.23336	1.50961	2.08214	2.09701	1.70857
ENSMUSG00000003199	Mpnd	Mus musculus MPN domain containing (Mpnd), mRNA.	-0.498979	1.45294	0.0171559	-0.498979	0.50908	0.24991	0.24991	0.999908	0.520072	0.999928	0.099249	0.099249	NA	-0.155964	NA	1.0029	0.15004	0.093887	0.941457	3.46091	3.05257	4.54125	1.84581	3.60264	6.34334	2.40351	2.43724
ENSMUSG00000003200	Sh3gl1	Mus musculus SH3-domain GRB2-like 1 (Sh3gl1), transcript variant 2, mRNA.	0.124065	-0.330691	0.192809	0.124065	0.631161	-0.0857585	0.0895574	0.999908	-0.0857585	0.999928	-0.257584	-0.257584	0.125568	-0.302337	0.0768523	-0.2344	0.236151	-0.176607	0.516932	579.279	552.7	571.119	569.738	556.21	525.882	669.834	609.454
ENSMUSG00000003206	Ebi3	Mus musculus Epstein-Barr virus induced gene 3 (Ebi3), mRNA.	-0.202827	-1.11234	NA	-0.202827	0.918249	0.0239707	0.0239707	NA	0.0764576	0.999928	0.284575	0.284575	NA	-0.476406	NA	-0.365601	NA	-0.774543	NA	1.07424	2.42972	0.236504	1.96909	0.83348	1.58482	0	0.466081
ENSMUSG00000003208	Ccdc94	Mus musculus coiled-coil domain containing 94 (Ccdc94), mRNA.	0.0683862	-0.108269	0.728066	0.0683862	0.870768	0.0476327	0.0476327	0.999908	-0.0670953	0.999928	-0.0368012	-0.16106	0.434177	-0.0368012	0.900399	0.0183149	0.939734	0.00677914	0.989442	58.9823	73.1982	55.2186	63.1133	51.8649	65.1551	55.749	48.5788
ENSMUSG00000003226	Ranbp2	Mus musculus RAN binding protein 2 (Ranbp2), mRNA.	-0.0913965	0.327101	0.24846	-0.0913965	0.770817	0.100837	0.100837	0.999908	0.200916	0.999928	0.494587	0.561787	0.0036449	0.494587	0.0101665	0.198575	0.468592	0.285151	0.245895	123.245	104.335	183.147	149.329	98.8231	127.036	91.3992	108.646
ENSMUSG00000003227	Edar	Mus musculus ectodysplasin-A receptor (Edar), mRNA.	0.255068	-0.644293	0.130414	0.255068	0.510752	0.0789743	0.0789743	0.999908	-0.156407	0.999928	-0.0273012	0.081819	0.807008	-0.0273012	0.952626	-0.210169	0.484063	0.213182	0.715092	6.7255	8.07521	7.76875	5.52334	4.30695	8.5581	6.54322	6.30305
ENSMUSG00000003228	Grk5	Mus musculus G protein-coupled receptor kinase 5 (Grk5), mRNA.	-0.154057	0.374491	0.201288	-0.154057	0.628158	-0.014914	-0.014914	0.999908	0.140881	0.999928	0.104373	0.104373	0.631025	0.282121	0.234258	0.273334	0.42798	0.159945	0.71603	10.8766	11.1904	10.9026	14.3055	10.6764	11.2888	7.88842	9.88435
ENSMUSG00000003233	Dvl3	Mus musculus dishevelled segment polarity protein 3 (Dvl3), transcript variant 2, mRNA.	-0.207985	0.491767	0.0493841	-0.207985	0.53855	0.0540045	0.0540045	0.999908	0.312014	0.999928	-0.0434301	-0.19	0.363212	-0.0434301	0.896801	0.620713	0.0257564	0.136707	0.766639	29.5906	27.2887	35.7339	37.7363	28.6823	32.3663	18.152	27.1748
ENSMUSG00000003234	Abcf3	Mus musculus ATP-binding cassette, sub-family F (GCN20), member 3 (Abcf3), mRNA.	0.111869	-0.210237	0.174618	0.111869	0.577364	0.0499689	0.228274	0.999908	0.0499689	0.999928	0.0609561	0.0609561	0.671242	0.0914383	0.467093	-0.00437507	0.975224	0.0258519	0.917189	297.844	281.567	338.96	328.211	275.618	307.074	289.534	263.947
ENSMUSG00000003235	Eif2b5	Mus musculus eukaryotic translation initiation factor 2B, subunit 5 epsilon (Eif2b5), mRNA.	0.137056	-0.244538	0.15305	0.137056	0.338919	0.107969	0.244214	0.999908	0.107969	0.999928	0.167074	0.167074	0.163827	0.224768	0.154324	0.122011	0.29925	0.10231	0.666208	279.871	284.797	275.875	316.47	267.115	277.749	274.542	262.545
ENSMUSG00000003269	Cyth2	Mus musculus cytohesin 2 (Cyth2), transcript variant 2, mRNA.	-0.00162174	-0.165788	0.37577	-0.00162174	0.997629	-0.00878754	-0.00878754	0.999908	-0.108338	0.999928	-0.192655	-0.240173	0.00806525	-0.192655	0.0919838	-0.063133	0.648487	-0.036876	0.87887	595.187	599.535	611.647	672.252	581.863	599.692	564.906	536.418
ENSMUSG00000003271	Sult2b1	Mus musculus sulfotransferase family, cytosolic, 2B, member 1 (Sult2b1), transcript variant 2, mRNA.	-0.0793907	-0.0793907	0.887923	0.170638	0.768622	0.00481694	0.00481694	0.999908	0.184384	0.999928	0.200721	0.200721	0.540006	0.2615	0.504733	0.403208	0.198548	-0.119141	0.867527	7.3468	4.8736	7.71188	9.96608	8.17088	7.99697	5.2088	7.4993
ENSMUSG00000003273	Car11	Mus musculus carbonic anhydrase 11 (Car11), mRNA.	-0.170148	1.33008	NA	-0.170148	NA	0.247451	0.247451	NA	0.861802	0.999928	0.0468256	0.386601	NA	0.0468256	NA	1.30524	0.209748	0.878098	NA	0.589195	0	0.95455	0.97475	0	2.19507	0	0
ENSMUSG00000003279	Dlgap1	Mus musculus DLG associated protein 1 (Dlgap1), transcript variant 5, mRNA.	0.0659186	0.155046	0.826924	0.0659186	0.941406	-0.0189761	-0.0189761	0.999908	0.293694	0.999928	0.0197379	0.0197379	0.972305	-0.39646	NA	0.0381133	0.949086	-0.0808899	0.937206	1.26932	0.778957	2.19517	1.01578	0.777797	1.67496	0.581736	1.86086
ENSMUSG00000003282	Plag1	Mus musculus pleiomorphic adenoma gene 1 (Plag1), mRNA.	-0.43838	1.17722	0.00303525	-0.43838	0.280015	0.0686276	-0.59087	0.999908	0.0686276	0.999928	0.140102	0.174493	0.607977	0.140102	0.770028	0.497671	0.347761	-0.0669552	0.934501	3.97404	2.66515	5.55356	5.714	3.08012	4.50521	2.34617	3.95413
ENSMUSG00000003283	Hck	Mus musculus hemopoietic cell kinase (Hck), transcript variant 1, mRNA.	-0.802966	1.21953	NA	-0.802966	0.468728	0.133186	0.41329	NA	0.133186	0.999928	0.441204	0.999879	NA	0.441204	NA	0.620906	0.382453	0.358219	0.811244	0.815103	1.24001	1.17042	1.56666	1.72863	0	0	0
ENSMUSG00000003299	Mrpl4	Mus musculus mitochondrial ribosomal protein L4 (Mrpl4), transcript variant 2, mRNA.	-0.0838186	-0.0838186	0.733805	0.136284	0.514219	-0.0027629	0.0796877	0.999908	-0.0027629	0.999928	-0.087622	-0.255463	0.136173	-0.087622	0.634846	0.0577155	0.75787	-0.0943068	0.733267	192.361	198.206	185.265	196.748	198.485	199.268	184.753	183.801
ENSMUSG00000003308	Keap1	Mus musculus kelch-like ECH-associated protein 1 (Keap1), transcript variant 1, mRNA.	0.0849331	-0.534708	0.00911499	0.0849331	0.854699	0.056854	0.056854	0.999908	-0.103716	0.999928	-0.197091	-0.290782	0.18078	-0.197091	0.311905	-0.0892888	0.659197	0.0998217	0.738573	205.757	199.109	192.501	237.508	214.602	187.896	205.18	203.5
ENSMUSG00000003309	Ap1m2	Mus musculus adaptor protein complex AP-1, mu 2 subunit (Ap1m2), transcript variant 1, mRNA.	0.0559155	-0.832862	0.258994	0.0559155	0.951899	-0.0789106	-0.0789106	0.999908	-0.126718	0.999928	0.059882	0.059882	0.905919	-0.353068	NA	0.0815941	0.872556	-0.0267255	0.980961	2.61692	2.70247	1.90494	4.71142	1.46226	3.16455	2.0671	2.30576
ENSMUSG00000003316	Glg1	Mus musculus golgi apparatus protein 1 (Glg1), mRNA.	-0.28084	0.693169	0.000768722	-0.28084	0.280504	0.106858	-0.156029	0.999908	0.106858	0.999928	-0.030241	0.0611708	0.722536	-0.030241	0.907289	0.32653	0.322305	0.106879	0.751116	52.3728	48.6612	59.3066	62.7049	44.3908	67.4798	38.6544	45.4117
ENSMUSG00000003341	Atp8b3	Mus musculus ATPase, class I, type 8B, member 3 (Atp8b3), mRNA.	0.184591	-0.371825	0.0464831	0.184591	0.192699	-0.0611093	0.129843	0.999908	-0.0611093	0.999928	-0.116957	-0.123478	0.498665	-0.116957	0.465717	-0.163226	0.319768	-0.0218651	0.943445	5260.99	5165.19	5607.45	5301.24	5146.49	5158.56	5401.37	5046.7
ENSMUSG00000003344	Btbd2	Mus musculus BTB (POZ) domain containing 2 (Btbd2), mRNA.	-0.0409791	-0.0409791	0.856992	0.0740314	0.793438	0.0360096	-0.0392728	0.999908	0.0360096	0.999928	-0.226764	-0.352552	0.00761096	-0.226764	0.112201	0.069586	0.71371	0.012313	0.977304	59.9258	56.0469	68.7756	69.091	58.6746	63.1588	49.1827	54.5521
ENSMUSG00000003345	Csnk1g2	Mus musculus casein kinase 1, gamma 2 (Csnk1g2), transcript variant 1, mRNA.	-0.0270833	-0.0457592	0.89013	-0.0270833	0.947664	0.00176194	0.00176194	0.999908	-0.13096	0.999928	-0.420263	-0.631881	0.00885213	-0.420263	0.0481272	-0.326403	0.180909	-0.340695	0.226203	363.279	285.715	486.442	350.372	335.677	332.299	265.73	486.719
ENSMUSG00000003346	Abhd17a	Mus musculus abhydrolase domain containing 17A (Abhd17a), mRNA.	0.143966	-1.0413	0.00127061	0.143966	0.73138	0.108507	0.108507	0.999908	-0.162489	0.999928	-0.443039	-0.751901	0.00638699	-0.443039	0.0920645	-0.392737	0.219902	-0.14524	0.730489	952.875	777.47	850.927	952.722	1097.66	779.896	1149.1	1062.36
ENSMUSG00000003348	Mob3a	Mus musculus MOB kinase activator 3A (Mob3a), mRNA.	0.202648	-0.369011	0.0900402	0.202648	0.286225	-0.0315194	-0.0315194	0.999908	-0.146115	0.999928	-0.190601	-0.227454	0.114617	-0.190601	0.274992	-0.159579	0.310026	0.00374276	0.99398	124.77	124.87	114.988	147.772	125.969	117.42	122.892	119.477
ENSMUSG00000003352	Cacnb3	Mus musculus calcium channel, voltage-dependent, beta 3 subunit (Cacnb3), transcript variant 4, mRNA.	-0.880661	1.2216	0.00395335	-0.880661	0.0612525	-0.160394	-0.160394	0.999908	0.210235	0.999928	-0.0638206	-0.0638206	0.890012	-0.318447	0.545267	0.582837	0.244403	0.238478	0.787668	3.38521	3.40628	3.77125	3.18391	3.11159	5.21042	2.50206	2.51093
ENSMUSG00000003354	Ccdc65	Mus musculus coiled-coil domain containing 65 (Ccdc65), mRNA.	0.126802	-0.392758	0.0349532	0.126802	0.492277	0.0147059	0.0147059	0.999908	-0.0966352	0.999928	-0.0590875	-0.141151	0.210367	-0.0590875	0.798485	-0.207894	0.254423	-0.0393295	0.895717	1107.46	1025.82	1221.55	1104.23	1119.46	1043.38	1095.4	1142.34
ENSMUSG00000003355	Fkbp11	Mus musculus FK506 binding protein 11 (Fkbp11), transcript variant 1, mRNA.	0.0107937	0.431653	NA	0.0107937	NA	-0.144033	-0.144033	NA	1.0346	0.999928	0.0113204	0.0113204	NA	-0.151632	NA	0.565591	0.4924	-0.285874	NA	0.829638	0.461495	1.22452	1.59813	0.522045	0.259688	0.964032	0.777559
ENSMUSG00000003360	Ddx23	Mus musculus DEAD (Asp-Glu-Ala-Asp) box polypeptide 23 (Ddx23), mRNA.	0.00549827	0.00549827	0.984165	0.011163	0.982695	-0.0265624	-0.0567725	0.999908	-0.0265624	0.999928	-0.0483957	0.0520021	0.754706	-0.0483957	0.839866	0.175018	0.293876	0.117121	0.697122	176.208	199.911	171.356	204.357	157.527	212.751	136.522	151.035
ENSMUSG00000003363	Pld3	Mus musculus phospholipase D family, member 3 (Pld3), transcript variant 1, mRNA.	0.1754	0.206825	0.3838	0.1754	0.301754	0.024577	0.024577	0.999908	0.0624437	0.999928	-0.211581	-0.211581	0.22822	-0.257218	0.0945706	-0.0312473	0.89144	-0.194228	0.458318	56.9173	56.4217	58.0597	60.8362	57.8451	53.0018	56.1332	56.1225
ENSMUSG00000003378	Grik5	Mus musculus glutamate receptor, ionotropic, kainate 5 (gamma 2) (Grik5), transcript variant 2, mRNA.	0.0636981	-0.513678	0.0550578	0.0636981	0.864858	-0.0214376	-0.0214376	0.999908	-0.0907317	0.999928	-0.409227	-0.501011	0.0146102	-0.409227	0.026767	-0.171253	0.479079	-0.15874	0.612301	712.028	648.405	617.89	791.061	713.159	634.074	766.415	813.178
ENSMUSG00000003379	Cd79a	Mus musculus CD79A antigen (immunoglobulin-associated alpha) (Cd79a), mRNA.	-0.452951	0.541839	NA	-0.452951	NA	0.401227	-0.522603	NA	0.401227	0.999928	-0.0417987	-0.0417987	NA	-0.058566	NA	0.204768	NA	0.276729	NA	0.459068	0	0.827955	0	1.59201	0.793526	0	0
ENSMUSG00000003380	Rabac1	Mus musculus Rab acceptor 1 (prenylated) (Rabac1), mRNA.	0.203785	-0.920825	0.00956705	0.203785	0.597896	-0.0190534	-0.0190534	0.999908	-0.13022	0.999928	-0.450319	-0.708863	0.00841494	-0.450319	0.0854463	-0.364449	0.268814	-0.274273	0.490494	608.715	506.745	505.066	595.519	708.5	486.132	704.569	754.49
ENSMUSG00000003382	Etv3	Mus musculus ets variant 3 (Etv3), transcript variant 1, mRNA.	0.0153583	0.128286	0.654085	0.0153583	0.979506	0.0453713	-0.231807	0.999908	0.0453713	0.999928	-0.0140486	-0.127427	0.571356	-0.0140486	0.966258	0.206623	0.345334	0.0379312	0.933266	39.27	38.2305	33.431	50.5686	40.2273	38.0757	32.6729	41.6837
ENSMUSG00000003402	Prkcsh	Mus musculus protein kinase C substrate 80K-H (Prkcsh), transcript variant 3, mRNA.	-0.0583775	-0.0583775	0.778338	0.0939292	0.691704	0.0253163	0.063039	0.999908	0.0253163	0.999928	-0.17644	-0.213343	0.162137	-0.17644	0.212642	-0.0336051	0.837259	-0.0766021	0.752202	312.262	323.005	303.658	343.856	281.725	310.881	297.946	324.76
ENSMUSG00000003410	Elavl3	Mus musculus ELAV like RNA binding protein 3 (Elavl3), mRNA.	0.767716	0.767716	0.0282527	-0.793529	0.0462544	0.236688	-0.650983	0.999908	0.236688	0.999928	-0.453583	-0.668272	0.029946	-0.453583	0.260379	0.184195	0.698404	-0.657267	0.161751	9.72166	9.53768	11.0428	13.9012	8.12511	12.8608	5.61217	6.97183
ENSMUSG00000003411	Rab3b	Mus musculus RAB3B, member RAS oncogene family (Rab3b), mRNA.	-0.0371166	-0.0371166	NA	0.085168	0.933218	-0.00138267	-0.00138267	0.999908	0.213768	0.999928	-0.20612	-0.20612	NA	-0.250279	NA	-0.0319184	0.961912	-0.0383254	0.976199	1.39502	1.05777	1.78458	2.04715	1.26563	1.53225	1.37754	0.700213
ENSMUSG00000003418	St8sia6	Mus musculus ST8 alpha-N-acetyl-neuraminide alpha-2,8-sialyltransferase 6 (St8sia6), mRNA.	0.314799	0.314799	NA	0.348548	NA	0.423166	0.423166	NA	0.699052	NA	0.257347	0.257347	NA	0.995826	NA	0.773947	NA	0.233914	NA	0.0692788	0.173183	0	0.204281	0.107487	0	0	0
ENSMUSG00000003420	Fcgrt	Mus musculus Fc receptor, IgG, alpha chain transporter (Fcgrt), transcript variant 1, mRNA.	-0.304504	-0.638941	NA	-0.304504	NA	0.346199	0.346199	NA	1.17665	NA	1.26518	1.26518	NA	1.48071	NA	0.516653	NA	0.209513	NA	0.127517	0	0	0	0	0.219075	0	0.673549
ENSMUSG00000003421	Nosip	Mus musculus nitric oxide synthase interacting protein (Nosip), transcript variant 2, mRNA.	0.155058	-0.370966	0.111221	0.155058	0.485425	0.0681125	0.0681125	0.999908	-0.0833334	0.999928	-0.192083	-0.261148	0.185389	-0.192083	0.318174	-0.210798	0.224673	-0.15024	0.545125	368.147	362.449	349.486	384.824	362.032	356.489	403.012	358.739
ENSMUSG00000003423	Pih1d1	Mus musculus PIH1 domain containing 1 (Pih1d1), transcript variant 3, mRNA.	0.112656	-0.549359	0.0359412	0.112656	0.707009	0.0758268	0.0758268	0.999908	-0.110691	0.999928	-0.198393	-0.368662	0.0462778	-0.198393	0.332418	-0.29293	0.179978	-0.118019	0.717231	1090.89	1087.44	1012.08	1041.63	1125.43	1007.23	1214.49	1147.96
ENSMUSG00000003429	Rps11	Mus musculus ribosomal protein S11 (Rps11), mRNA.	0.0430813	0.0430813	0.807323	0.0991159	0.426005	0.00717691	0.00717691	0.999908	-0.0222468	0.999928	0.0605357	0.0605357	0.720156	0.204524	0.0592144	0.108489	0.476693	0.192355	0.229626	1323.65	1282.12	1493.96	1539.45	1161.83	1474.46	1155.55	1158.17
ENSMUSG00000003435	Supt5	Mus musculus suppressor of Ty 5 (Supt5), mRNA.	0.101068	-0.147101	0.401544	0.101068	0.546491	-0.0439755	0.05582	0.999908	-0.0439755	0.999928	-0.101194	-0.101194	0.380411	-0.157218	0.187633	-0.0471079	0.633924	0.052014	0.823422	713.711	730.643	735.088	774.847	651.567	742.658	680.157	681.029
ENSMUSG00000003436	Dll3	Mus musculus delta like canonical Notch ligand 3 (Dll3), mRNA.	0.214838	-0.66552	0.0660874	0.214838	0.622761	-0.0279402	0.21326	0.999908	-0.0279402	0.999928	-0.378585	-0.575597	0.0175976	-0.378585	0.210117	-0.20969	0.598205	-0.292381	0.504644	96.7138	82.9252	83.2244	81.7343	108.035	74.5735	133.874	112.631
ENSMUSG00000003437	Paf1	Mus musculus Paf1, RNA polymerase II complex component (Paf1), mRNA.	-0.0407581	0.0490003	0.78365	-0.0407581	0.782212	0.028815	0.028815	0.999908	0.0567569	0.999928	-0.20691	-0.216264	0.0412629	-0.20691	0.0808259	-0.0337454	0.781816	-0.069752	0.704448	278.46	262.646	317.412	291.791	262.054	272.962	265.46	276.893
ENSMUSG00000003438	Timm50	Mus musculus translocase of inner mitochondrial membrane 50 (Timm50), mRNA.	0.059813	0.35906	0.040353	0.059813	0.830559	0.0440301	0.0440301	0.999908	0.165254	0.999928	0.00260262	-0.14826	0.292215	0.00260262	0.991677	0.218987	0.40404	0.0164143	0.965399	96.4618	90.4425	105.177	112.71	91.5216	105.38	81.4419	88.5606
ENSMUSG00000003444	Med29	Mus musculus mediator complex subunit 29 (Med29), mRNA.	0.0252465	0.0252465	0.92617	0.106569	0.594402	0.0648342	0.121964	0.999908	0.0648342	0.999928	-0.0837858	-0.313407	0.0416798	-0.0837858	0.628522	-0.114495	0.519521	-0.122823	0.589495	144.286	136.214	158.829	157.636	157.694	131.196	132.5	135.935
ENSMUSG00000003452	Bicd1	Mus musculus BICD cargo adaptor 1 (Bicd1), transcript variant 1, mRNA.	-0.301331	0.86574	0.0957981	-0.301331	0.643808	-0.235248	-0.235248	0.999908	0.43477	0.999928	0.0908759	0.0908759	0.847268	0.13223	0.827763	0.283007	0.578727	0.0943747	0.921741	0.930605	0.925523	1.82953	1.03494	0.794865	0.702185	0.335605	0.891582
ENSMUSG00000003458	Ncstn	Mus musculus nicastrin (Ncstn), mRNA.	-0.0736814	-0.0736814	0.697354	0.192141	0.19435	0.0573957	0.0573957	0.999908	0.0591636	0.999928	0.0139267	0.0471557	0.715936	0.0139267	0.943385	-0.0520508	0.682112	0.0553997	0.818148	145.649	139.212	146.184	161.543	137.007	145.001	136.043	154.553
ENSMUSG00000003464	Pex19	Mus musculus peroxisomal biogenesis factor 19 (Pex19), transcript variant 2, mRNA.	0.0704265	0.084906	0.722335	0.0704265	0.780317	0.0271763	0.0271763	0.999908	0.0704868	0.999928	0.076191	0.120699	0.417491	0.076191	0.697161	0.105553	0.529695	0.100233	0.725015	121.442	140.431	114.732	131.645	108.707	133.594	108.137	112.851
ENSMUSG00000003469	Phyhip	Mus musculus phytanoyl-CoA hydroxylase interacting protein (Phyhip), mRNA.	-0.169311	0.83067	0.149192	-0.169311	0.833285	-0.00763645	0.065504	0.999908	-0.00763645	0.999928	-0.0929813	-0.27872	NA	-0.0929813	NA	0.126516	0.797458	0.0736795	0.944781	1.97387	1.87852	1.46516	1.55521	2.46223	2.26633	1.93429	2.25535
ENSMUSG00000003476	Crhr2	Mus musculus corticotropin releasing hormone receptor 2 (Crhr2), transcript variant 2, mRNA.	-0.729056	0.996508	NA	-0.729056	NA	0.552405	0.554002	NA	0.552405	NA	0.63459	1.08871	NA	0.63459	NA	1.19483	NA	1.26856	NA	0	0	0	0	0	0	0	0
ENSMUSG00000003477	Inmt	Mus musculus indolethylamine N-methyltransferase (Inmt), mRNA.	0.0608612	0.0608612	NA	-0.316861	NA	0.387518	-0.574005	NA	0.387518	NA	-0.346434	1.58689	NA	-0.346434	NA	-0.385601	NA	-0.375953	NA	0.0768668	0	0	0	0	0.538067	0	0
ENSMUSG00000003484	Cyp4f18	Mus musculus cytochrome P450, family 4, subfamily f, polypeptide 18 (Cyp4f18), mRNA.	0.850197	NA	NA	0.850197	NA	NA	NA	NA	NA	NA	0.787099	NA	NA	0.787099	NA	0.850983	NA	NA	NA	0	0	0	0	0	0	0	0
ENSMUSG00000003500	Impdh1	Mus musculus inosine monophosphate dehydrogenase 1 (Impdh1), transcript variant 3, mRNA.	-0.194656	-0.194656	0.585332	-0.234724	0.436949	-0.0828922	-0.0828922	0.999908	-0.142167	0.999928	-0.342066	-0.342066	0.110587	-0.358111	0.165088	-0.0243234	0.943307	-0.0742741	0.888656	21.2895	22.5763	24.1192	17.285	22.8228	24.5647	21.097	16.5615
ENSMUSG00000003505	Psg18	Mus musculus pregnancy specific glycoprotein 18 (Psg18), transcript variant 2, mRNA.	-1.13139	1.41589	NA	-1.13139	NA	0.147422	-0.458676	NA	0.147422	NA	-0.502297	-0.502297	NA	-1.16242	NA	-1.2019	NA	-1.19126	NA	0	0	0	0	0	0	0	0
ENSMUSG00000003518	Dusp3	Mus musculus dual specificity phosphatase 3 (vaccinia virus phosphatase VH1-related) (Dusp3), mRNA.	-0.157775	0.473686	0.187595	-0.157775	0.79786	0.172458	0.259611	0.999908	0.172458	0.999928	-0.278815	-0.362182	0.285265	-0.278815	0.437847	-0.240192	0.50116	-0.303506	0.514425	11.8586	11.0786	18.1345	9.05441	12.8357	11.9012	7.29755	12.7078
ENSMUSG00000003526	Prodh	Mus musculus proline dehydrogenase (Prodh), mRNA.	-0.936478	1.4197	0.00529382	-0.936478	0.110005	0.245622	0.245622	0.999908	0.597505	0.999928	0.145716	0.357382	0.476643	0.145716	NA	0.9826	0.156869	0.16213	0.879712	2.27227	2.38328	4.49569	2.06444	1.65849	2.18219	1.35492	1.76684
ENSMUSG00000003527	Dgcr14	Mus musculus DiGeorge syndrome critical region gene 14 (Dgcr14), transcript variant 2, mRNA.	0.0672375	0.0995531	0.614053	0.0672375	0.740893	-0.0120097	-0.0120097	0.999908	-0.0785769	0.999928	-0.120397	-0.161861	0.186295	-0.120397	0.423843	-0.0661979	0.6737	-0.0794585	0.741631	84.5384	78.7733	92.7826	90.8076	86.3953	88.1318	77.4393	77.4388
ENSMUSG00000003528	Slc25a1	Mus musculus solute carrier family 25 (mitochondrial carrier, citrate transporter), member 1 (Slc25a1), mRNA.	0.150863	-0.158601	0.462073	0.150863	0.463264	0.0911132	0.171132	0.999908	0.0911132	0.999928	-0.103922	-0.136802	0.31793	-0.103922	0.544245	0.091993	0.567443	0.0898837	0.749235	172.98	168.054	164.471	211.708	169.224	162.987	155	179.417
ENSMUSG00000003531	Dgcr6	Mus musculus DiGeorge syndrome critical region gene 6 (Dgcr6), transcript variant 3, mRNA.	0.0912167	-0.61482	0.0244117	0.0912167	0.810987	0.0187039	0.0187039	0.999908	-0.155791	0.999928	-0.250532	-0.453083	0.0166914	-0.250532	0.283441	-0.356393	0.172834	-0.250269	0.387772	806.782	811.529	832.107	755.671	799.595	775.379	859.167	814.032
ENSMUSG00000003534	Ddr1	Mus musculus discoidin domain receptor family, member 1 (Ddr1), transcript variant 3, mRNA.	-0.114679	-0.114679	0.824909	0.22531	0.64044	0.162512	0.212139	0.999908	0.162512	0.999928	-0.0182672	-0.0182672	0.968865	-0.0829538	0.861112	0.32943	0.256409	-0.0278952	0.970559	3.80284	2.92465	3.59607	5.31173	3.15622	4.47767	2.56336	4.59013
ENSMUSG00000003541	Ier3	Mus musculus immediate early response 3 (Ier3), mRNA.	0.00563695	0.00563695	NA	-0.191161	0.918249	0.0212163	0.0212163	NA	0.214843	0.999928	-0.217489	-0.217489	NA	-0.620629	NA	0.239841	0.822894	0.287506	NA	1.30835	0	2.48772	0.921736	1.79067	2.18919	0	1.76917
ENSMUSG00000003545	Fosb	Mus musculus FBJ osteosarcoma oncogene B (Fosb), transcript variant 2, mRNA.	-0.656233	0.812134	0.0137246	-0.656233	0.0087769	0.044554	-0.250096	0.999908	0.044554	0.999928	-0.209663	-0.348845	0.346007	-0.209663	0.664155	0.461068	0.252121	0.10164	0.86549	22.0071	19.5967	28.3992	25.6693	19.6625	30.0974	15.7199	14.9046
ENSMUSG00000003546	Klc4	Mus musculus kinesin light chain 4 (Klc4), transcript variant 1, mRNA.	0.00381286	0.00381286	0.989973	-0.0629311	0.872731	0.0639987	0.0639987	0.999908	-0.154247	0.999928	-0.281904	-0.344517	0.03225	-0.281904	0.0832707	-0.171425	0.326903	-0.213097	0.382343	106.015	107.568	111.522	103.275	107.027	113.733	107.132	91.8459
ENSMUSG00000003549	Ercc1	Mus musculus excision repair cross-complementing rodent repair deficiency, complementation group 1 (Ercc1), transcript variant 2, mRNA.	0.106293	-0.227013	0.337188	0.106293	0.691147	-0.0178241	0.0193868	0.999908	-0.0178241	0.999928	-0.224809	-0.369476	0.0380415	-0.224809	0.194737	-0.110357	0.555264	-0.159551	0.544578	206.532	189.864	178.584	231.835	215.862	200.606	216.992	211.977
ENSMUSG00000003555	Cyp17a1	Mus musculus cytochrome P450, family 17, subfamily a, polypeptide 1 (Cyp17a1), mRNA.	-1.01179	-1.05536	NA	-1.01179	NA	-1.20089	-1.20089	NA	-1.30358	NA	-0.106021	0.282131	NA	-0.106021	NA	-0.308279	NA	0.133715	NA	0.501105	0	0.732798	0.88842	0.301835	0.680127	0	0.904561
ENSMUSG00000003559	As3mt	Mus musculus arsenic (+3 oxidation state) methyltransferase (As3mt), mRNA.	0.138102	-0.439289	0.0376085	0.138102	0.464734	-0.0167985	0.1058	0.999908	-0.0167985	0.999928	0.109985	0.109985	0.407506	0.198741	0.193586	-0.104315	0.519521	0.0135366	0.971156	63.0832	58.392	68.7956	72.8939	56.7141	58.3555	61.0733	65.3582
ENSMUSG00000003573	Homer3	Mus musculus homer scaffolding protein 3 (Homer3), transcript variant 2, mRNA.	-0.661392	0.686785	0.0935624	-0.661392	0.0390103	0.0150368	-0.378073	0.999908	0.0150368	0.999928	-0.172305	-0.172305	0.68616	-0.469498	0.172243	-0.0570427	0.914728	-0.563771	0.280592	7.24391	9.77432	10.2092	3.44639	8.09468	6.17665	6.5685	6.4376
ENSMUSG00000003575	Crtc1	Mus musculus CREB regulated transcription coactivator 1 (Crtc1), mRNA.	-0.0184576	0.184278	0.408783	-0.0184576	0.967741	0.0468024	-0.0577062	0.999908	0.0468024	0.999928	-0.264016	-0.334134	0.0254294	-0.264016	0.124325	0.0519189	0.832388	-0.12422	0.706085	60.6764	61.5162	53.0906	66.8096	55.2683	59.0474	62.1099	66.892
ENSMUSG00000003581	Rnf215	Mus musculus ring finger protein 215 (Rnf215), mRNA.	0.0251952	-0.417354	0.156836	0.0251952	0.960862	0.0381289	0.0381289	0.999908	-0.251303	0.999928	-0.331882	-0.467635	0.0147348	-0.331882	0.0902095	-0.00407121	0.989377	0.182306	0.533346	40.1359	40.6147	41.6084	40.5913	38.3507	36.1539	36.7466	46.886
ENSMUSG00000003585	Sec14l2	Mus musculus SEC14-like lipid binding 2 (Sec14l2), mRNA.	-0.161078	0.555991	0.237716	-0.161078	0.767526	-0.342248	-0.489866	0.999908	-0.342248	0.999928	-0.267218	-0.267218	0.501272	-0.488622	0.26969	-0.188601	0.674563	-0.241681	0.753909	6.45324	5.61867	10.7534	3.46774	4.49119	8.28244	5.30379	7.2556
ENSMUSG00000003604	Aven	Mus musculus apoptosis, caspase activation inhibitor (Aven), transcript variant 4, mRNA.	-0.0649051	-0.414529	0.00340656	-0.0649051	0.804915	-0.0241242	-0.0241242	0.999908	-0.0827949	0.999928	0.0597589	0.0597589	0.621003	0.0709711	0.720896	-0.131976	0.241554	-0.0740477	0.750232	149.311	148.6	164.623	165.441	138.825	146.107	133.59	147.991
ENSMUSG00000003617	Cp	Mus musculus ceruloplasmin (Cp), transcript variant 2, mRNA.	-0.395876	-0.395876	NA	-0.982188	NA	-0.0436971	-0.0436971	NA	-0.497204	NA	-0.0489413	-0.0489413	NA	0.625982	NA	-1.58957	NA	-2.40831	NA	0.0350965	0	0	0	0	0.245676	0	0
ENSMUSG00000003623	Crot	Mus musculus carnitine O-octanoyltransferase (Crot), mRNA.	-0.146803	0.188893	0.590263	-0.146803	0.670211	0.106889	-0.167073	0.999908	0.106889	0.999928	0.372989	0.533181	0.0215284	0.372989	0.0860676	0.359255	0.287102	0.285998	0.382343	22.0081	19.3711	22.6832	30.8907	18.5705	25.7691	17.9388	18.8329
ENSMUSG00000003644	Rps6ka1	Mus musculus ribosomal protein S6 kinase polypeptide 1 (Rps6ka1), transcript variant 2, mRNA.	-0.0462242	0.400336	0.0544205	-0.0462242	0.911893	-0.0390205	0.113753	0.999908	-0.0390205	0.999928	-0.184214	-0.206138	0.230579	-0.184214	0.452207	0.234323	0.382237	0.0812873	0.841982	57.185	54.3622	72.6172	54.4455	57.2925	63.88	41.8274	55.8701
ENSMUSG00000003657	Calb2	Mus musculus calbindin 2 (Calb2), mRNA.	0.035484	0.73524	NA	0.035484	NA	-0.165048	-0.165048	NA	0.196939	0.999928	0.022983	0.022983	NA	0.218873	NA	0.556416	0.574945	0.795075	NA	1.01204	0.942501	1.40053	0.361628	0.283054	2.76192	0.524726	0.809952
ENSMUSG00000003660	Snrnp200	Mus musculus small nuclear ribonucleoprotein 200 (U5) (Snrnp200), mRNA.	0.0977991	-0.18116	0.235989	0.0977991	0.47794	0.0180717	0.139376	0.999908	0.0180717	0.999928	-0.0403325	0.0488158	0.724838	-0.0403325	0.795379	-0.0480193	0.609158	0.0801487	0.688162	507.573	503.209	520.514	584.537	471.699	530	481.287	461.762
ENSMUSG00000003662	Ciao1	Mus musculus cytosolic iron-sulfur protein assembly 1 (Ciao1), mRNA.	0.141475	0.141475	0.430965	0.200119	0.170951	0.0662053	0.154954	0.999908	0.0662053	0.999928	-0.013762	-0.013762	0.925053	0.0864808	0.579881	0.0613722	0.592786	0.111118	0.604279	60.8124	65.8189	65.6736	67.7709	54.5759	60.6815	54.624	56.5416
ENSMUSG00000003665	Has1	Mus musculus hyaluronan synthase 1 (Has1), mRNA.	-0.737991	-0.737991	NA	1.37513	NA	0.73084	1.10656	NA	0.73084	NA	-0.967811	-0.967811	NA	1.277	NA	0.954589	NA	0.274148	NA	0.0546652	0	0.382657	0	0	0	0	0
ENSMUSG00000003680	Taf6l	Mus musculus TATA-box binding protein associated factor 6 like (Taf6l), transcript variant 1, mRNA.	0.145784	-0.499241	0.0439033	0.145784	0.579893	0.00929848	0.124139	0.999908	0.00929848	0.999928	-0.264566	-0.360528	0.0632488	-0.264566	0.176576	-0.23182	0.248838	-0.201108	0.461977	225.927	190.327	218.856	237.961	234.869	220.448	248.273	230.754
ENSMUSG00000003721	Insig2	Mus musculus insulin induced gene 2 (Insig2), transcript variant 4, mRNA.	0.0100488	-0.29856	0.0979693	0.0100488	0.980797	-0.0043673	-0.0043673	0.999908	-0.0222085	0.999928	0.192887	0.249403	0.048095	0.192887	0.249584	-0.0831516	0.666423	0.142187	0.60575	148.294	147.668	167.083	190.64	126.17	150.884	125.47	130.143
ENSMUSG00000003731	Kpna6	Mus musculus karyopherin (importin) alpha 6 (Kpna6), mRNA.	0.0428386	-0.177882	0.354742	0.0428386	0.857022	0.0604783	0.0604783	0.999908	-0.0675859	0.999928	-0.100979	-0.100979	0.426055	-0.160612	0.200999	-0.250322	0.130481	-0.0937373	0.718707	378.241	357.864	515.516	358.393	344.641	367.06	356.86	347.354
ENSMUSG00000003746	Man1a	Mus musculus mannosidase 1, alpha (Man1a), mRNA.	0.163762	0.163762	NA	-0.930278	0.308958	-0.0184728	-0.0184728	0.999908	0.424173	0.999928	-0.126733	0.140999	NA	-0.126733	NA	0.168669	0.831371	0.109601	0.944954	0.771366	0.529524	0.901956	0.63509	0.696639	1.85732	0.291299	0.487734
ENSMUSG00000003752	Itpkc	Mus musculus inositol 1,4,5-trisphosphate 3-kinase C (Itpkc), mRNA.	0.0540968	-0.246087	0.25414	0.0540968	0.877666	0.000821137	0.0809275	0.999908	0.000821137	0.999928	-0.12929	-0.12929	0.370018	-0.154145	0.363289	-0.0656192	0.672674	-0.0139945	0.969235	51.7017	55.5496	53.139	49.861	46.7279	55.4888	52.272	48.8725
ENSMUSG00000003762	Coq8b	Mus musculus coenzyme Q8B (Coq8b), mRNA.	-0.0518949	-0.153938	0.688385	-0.0518949	0.92022	-0.0967843	0.154161	0.999908	-0.0967843	0.999928	-0.180121	-0.180121	0.456716	-0.556819	0.0285572	-0.267022	0.303898	-0.194765	0.659731	79.8609	65.7211	82.7301	74.9211	73.1374	67.3115	68.2206	126.984
ENSMUSG00000003778	Brd8	Mus musculus bromodomain containing 8 (Brd8), transcript variant 4, mRNA.	-0.0443527	-0.0443527	0.819657	0.11787	0.374308	-0.0365401	-0.0365401	0.999908	0.112866	0.999928	0.200747	0.274939	0.00584854	0.200747	0.115636	0.198511	0.114885	0.208295	0.226717	302.529	295.477	311.4	364.764	253.633	305.029	277.543	309.858
ENSMUSG00000003779	Kif20a	Mus musculus kinesin family member 20A (Kif20a), transcript variant 1, mRNA.	-0.0528507	-0.0528507	0.737785	0.135181	0.23547	0.0455094	0.165945	0.999908	0.0455094	0.999928	0.154088	0.154088	0.269075	0.182508	0.149769	0.0550387	0.628951	0.150347	0.373297	353.393	336.849	415.67	391.964	318.937	367.16	332.135	311.041
ENSMUSG00000003808	Farsa	Mus musculus phenylalanyl-tRNA synthetase, alpha subunit (Farsa), transcript variant 1, mRNA.	-0.186222	-0.186222	0.351955	0.193633	0.11785	0.0203266	0.0203266	0.999908	-0.0540501	0.999928	-0.0707984	-0.172038	0.106975	-0.0707984	0.640023	-0.0383265	0.778275	0.0704675	0.752106	250.038	236.789	249.046	290.799	239.928	249.503	245.424	238.775
ENSMUSG00000003809	Gcdh	Mus musculus glutaryl-Coenzyme A dehydrogenase (Gcdh), transcript variant 1, mRNA.	-0.660602	0.89173	0.102191	-0.660602	0.210032	0.0172383	-0.194741	0.999908	0.0172383	0.999928	-0.150839	0.173188	0.702123	-0.150839	0.810098	0.446538	0.390509	0.208653	0.815235	5.75973	9.17222	7.38727	4.83263	3.94453	7.59866	4.77402	2.60867
ENSMUSG00000003810	Mast2	Mus musculus microtubule associated serine/threonine kinase 2 (Mast2), transcript variant 2, mRNA.	-0.00396496	-0.00396496	0.98285	0.15119	0.390958	0.0100759	0.0248089	0.999908	0.0100759	0.999928	-0.0479936	-0.0479936	0.701264	-0.0688404	0.600699	0.0254503	0.815409	-0.0227228	0.919802	398.981	384.262	408.2	443.096	376.184	382.598	395.836	402.696
ENSMUSG00000003812	Dnase2a	Mus musculus deoxyribonuclease II alpha (Dnase2a), mRNA.	0.0772303	1.054	NA	0.0772303	0.951817	0.284004	0.353078	0.999908	0.284004	0.999928	0.272464	0.272464	NA	0.803524	NA	0.682993	0.267594	0.6769	0.536605	0.95642	0.835291	0.984721	1.58686	0.58973	1.20449	0	1.49385
ENSMUSG00000003813	Rad23a	Mus musculus RAD23 homolog A, nucleotide excision repair protein (Rad23a), transcript variant 3, mRNA.	0.104459	-0.427281	0.0409764	0.104459	0.601033	-0.0131497	-0.0131497	0.999908	-0.1135	0.999928	-0.190196	-0.190196	0.13669	-0.222707	0.136639	-0.174135	0.341155	-0.0817861	0.757425	590.537	625.825	575.947	642.949	560.116	577.605	581.6	569.738
ENSMUSG00000003814	Calr	Mus musculus calreticulin (Calr), mRNA.	0.0158437	0.0185228	0.925084	0.0158437	0.952925	0.0035436	-0.0927571	0.999908	0.0035436	0.999928	0.0286497	0.0286497	0.818354	-0.0505355	0.744698	-0.0446916	0.776954	0.0086973	0.977963	1852.91	1911.08	1965.2	2045.58	1486.34	1875.88	1723.58	1962.74
ENSMUSG00000003824	Syce2	Mus musculus synaptonemal complex central element protein 2 (Syce2), transcript variant 3, mRNA.	-0.322233	0.46034	0.0208086	-0.322233	0.182855	-0.0199287	-0.208732	0.999908	-0.0199287	0.999928	-0.0889573	-0.0889573	0.701264	-0.233326	0.24606	0.25564	0.263642	-0.170081	0.546975	122.436	108.924	146.791	143.413	109.207	123.2	102.461	123.056
ENSMUSG00000003847	Nfat5	Mus musculus nuclear factor of activated T cells 5 (Nfat5), transcript variant b, mRNA.	-0.134537	0.483098	0.00992937	-0.134537	0.596058	0.0600299	-0.0927547	0.999908	0.0600299	0.999928	0.214295	0.311711	0.0388578	0.214295	0.166821	0.340677	0.150838	0.068475	0.817186	65.7092	60.9136	63.1567	109.73	51.7505	61.8583	47.444	65.1134
ENSMUSG00000003848	Nob1	Mus musculus NIN1/RPN12 binding protein 1 homolog (Nob1), mRNA.	0.110688	-0.320654	0.101831	0.110688	0.635896	-0.0278577	0.0364212	0.999908	-0.0278577	0.999928	0.0405374	-0.087938	0.553601	0.0405374	0.831947	-0.00252276	0.988574	0.188995	0.360958	90.6019	96.3284	88.2104	104.346	80.971	94.4418	82.5567	87.36
ENSMUSG00000003849	Nqo1	Mus musculus NAD(P)H dehydrogenase, quinone 1 (Nqo1), mRNA.	-0.270825	-0.29434	NA	-0.270825	0.857632	0.0285449	0.0285449	NA	0.201335	0.999928	0.196147	0.196147	NA	-0.583493	NA	-0.60307	NA	0.0903519	0.961871	0.985078	0.872036	2.23528	0.958613	1.03295	0	0.599203	1.19746
ENSMUSG00000003863	Ppfia3	Mus musculus protein tyrosine phosphatase, receptor type, f polypeptide (PTPRF), interacting protein (liprin), alpha 3 (Ppfia3), mRNA.	-0.160758	0.271606	0.631514	-0.160758	0.804919	-0.02151	-0.02151	0.999908	0.0608636	0.999928	-0.297097	-0.379047	0.302754	-0.297097	0.525367	0.00261266	0.995908	-0.309048	0.685521	2.22272	2.84795	2.50414	1.85169	2.14192	1.7974	2.33958	2.0764
ENSMUSG00000003865	Gys1	Mus musculus glycogen synthase 1, muscle (Gys1), mRNA.	-0.241282	0.841261	0.0636862	-0.241282	0.697663	0.106068	-0.158368	0.999908	0.106068	0.999928	0.0539833	-0.342738	0.445583	0.0539833	0.924616	0.376852	0.378653	0.112218	0.890796	2.76819	2.53776	2.72952	2.94236	3.64378	3.13823	2.13759	2.24808
ENSMUSG00000003868	Ruvbl2	Mus musculus RuvB-like protein 2 (Ruvbl2), mRNA.	0.052928	-0.458761	0.0558208	0.052928	0.878747	-0.00123469	-0.00123469	0.999908	-0.0858968	0.999928	-0.28298	-0.28298	0.129604	-0.304949	0.0524684	-0.270026	0.166619	-0.150417	0.541845	1001.84	978.975	967.593	1028.27	989.17	914.596	1082.81	1051.46
ENSMUSG00000003872	Lin7b	Mus musculus lin-7 homolog B (C. elegans) (Lin7b), mRNA.	0.227464	-0.331044	0.624952	0.227464	0.739928	0.140847	0.244312	0.999908	0.140847	0.999928	-0.0828999	-0.164739	0.715655	-0.0828999	0.891836	-0.299471	0.457553	-0.1709	0.84903	12.2916	7.53449	12.7077	20.2187	8.15902	10.3186	13.4395	13.6629
ENSMUSG00000003873	Bax	Mus musculus BCL2-associated X protein (Bax), mRNA.	-0.349917	0.960164	0.00650207	-0.349917	0.477478	0.023309	0.023309	0.999908	0.298835	0.999928	-0.00704567	-0.00704567	0.987276	0.0371858	0.94038	0.601386	0.194173	0.190085	0.798522	47.4228	49.7871	54.0881	48.8397	40.0335	76.3899	28.5242	34.297
ENSMUSG00000003882	Il7r	Mus musculus interleukin 7 receptor (Il7r), transcript variant 2, mRNA.	-0.983463	-1.44584	NA	-0.983463	NA	-1.08846	-1.08846	NA	1.37785	NA	0.108381	0.108381	NA	-1.13611	NA	-0.659298	NA	0.114588	NA	0.0482503	0	0.112961	0	0	0	0	0.224791
ENSMUSG00000003923	Tfam	Mus musculus transcription factor A, mitochondrial (Tfam), mRNA.	-0.324881	0.401938	0.247508	-0.324881	0.333425	-0.0114195	-0.213883	0.999908	-0.0114195	0.999928	-0.0472772	-0.10047	0.698094	-0.0472772	0.891642	-0.0907721	0.780029	-0.290002	0.461939	23.4422	22.0868	31.6644	20.8892	13.2207	21.4785	15.6837	39.0721
ENSMUSG00000003929	Zfp81	Mus musculus zinc finger protein 81 (Zfp81), mRNA.	-0.0181387	-0.0181387	0.973143	-0.187467	0.748592	0.0187829	-0.151344	0.999908	0.0187829	0.999928	0.512433	0.58767	0.0919568	0.512433	0.162317	0.143349	0.740528	0.463481	0.390008	5.57001	4.40585	8.93779	9.22038	4.53717	4.66556	2.44219	4.78099
ENSMUSG00000003934	Efnb3	Mus musculus ephrin B3 (Efnb3), mRNA.	-0.369764	0.967903	0.000200335	-0.369764	0.327373	-0.0495492	-0.0495492	0.999908	0.265878	0.999928	0.0240328	-0.0274341	0.934352	0.0240328	0.961479	0.478122	0.198548	0.240868	0.691357	11.8918	12.5993	14.1141	14.446	9.66578	14.5058	8.20947	9.70211
ENSMUSG00000003948	Mmd	Mus musculus monocyte to macrophage differentiation-associated (Mmd), mRNA.	-0.709092	1.10387	NA	-0.709092	NA	0.127176	0.127176	NA	0.167525	0.999928	0.494325	0.785988	NA	0.494325	NA	0.510599	NA	0.156205	NA	3.37561	2.35786	3.9858	3.4317	3.6918	6.40301	0.600567	3.15849
ENSMUSG00000003949	Hlf	Mus musculus hepatic leukemia factor (Hlf), mRNA.	-0.719381	1.25069	0.00753075	-0.719381	0.150016	-0.00871629	-0.00871629	0.999908	0.361577	0.999928	0.264907	0.264907	0.594543	0.547121	0.313601	0.710677	0.186916	0.182827	0.841264	4.54708	4.59298	5.94902	5.14135	3.444	5.13149	3.08444	4.4863
ENSMUSG00000003955	Fam162a	Mus musculus family with sequence similarity 162, member A (Fam162a), mRNA.	-0.0182029	-0.176554	0.368999	-0.0182029	0.95644	0.119131	0.119131	0.999908	-0.177737	0.999928	0.041594	-0.0781442	0.585399	0.041594	0.851023	-0.0053165	0.975354	-0.0155576	0.959017	199.281	206.417	229.321	218.347	191.256	197.777	165.296	186.554
ENSMUSG00000003970	Rpl8	Mus musculus ribosomal protein L8 (Rpl8), mRNA.	0.172501	-0.207142	0.259026	0.172501	0.474506	-0.0204426	0.136766	0.999908	-0.0204426	0.999928	0.0829637	-0.12508	0.459214	0.0829637	0.675248	0.0147074	0.914493	0.177883	0.33518	1877.08	1838.09	2080.16	2294.52	1797.9	1957.53	1616.6	1554.8
ENSMUSG00000003974	Grm3	Mus musculus glutamate receptor, metabotropic 3 (Grm3), mRNA.	0.517969	0.891519	NA	0.517969	0.64063	-0.198104	-1.46411	NA	-0.198104	0.999928	-0.290373	-0.760729	NA	-0.290373	NA	-0.179187	NA	-0.43404	NA	0.465847	0.494216	0.642443	0	0.891697	0.623046	0.609526	0
ENSMUSG00000003992	Ssbp2	Mus musculus single-stranded DNA binding protein 2 (Ssbp2), transcript variant 4, mRNA.	-0.272348	0.877472	0.040137	-0.272348	0.55061	0.152482	0.231948	0.999908	0.152482	0.999928	0.00294845	0.0673087	0.842488	0.00294845	0.996391	0.368334	0.372217	0.179236	0.764494	7.75655	5.80393	9.00316	9.72536	3.79968	12.3293	5.45836	8.17602
ENSMUSG00000004018	Fancl	Mus musculus Fanconi anemia, complementation group L (Fancl), transcript variant 1, mRNA.	-0.0173043	-0.116362	0.706483	-0.0173043	0.972236	0.123909	0.123909	0.999908	0.148869	0.999928	0.402596	0.494464	0.0174395	0.402596	0.0892165	0.0887545	0.692263	0.358043	0.158546	21.0879	21.8697	27.5961	23.9537	14.2327	22.4278	17.8871	19.6483
ENSMUSG00000004031	Brinp2	Mus musculus bone morphogenic protein/retinoic acid inducible neural-specific 2 (Brinp2), mRNA.	0.0871069	0.0871069	NA	-1.06779	NA	0.159078	-0.592998	NA	0.159078	0.999928	0.216751	0.216751	NA	-0.621647	NA	0.526837	0.552891	0.174258	0.932104	0.384691	0	0.395526	0.749105	0.440245	0.653255	0.093347	0.361361
ENSMUSG00000004032	Gstm5	Mus musculus glutathione S-transferase, mu 5 (Gstm5), mRNA.	0.189643	-0.424737	0.00533368	0.189643	0.116874	-0.075155	0.108064	0.999908	-0.075155	0.999928	0.00956233	0.00956233	0.965626	0.0402797	0.816407	-0.175126	0.241883	0.0924077	0.72731	6076.44	5994.84	7324.92	6328.72	5773.5	5971.76	5941.2	5200.09
ENSMUSG00000004035	Gstm7	Mus musculus glutathione S-transferase, mu 7 (Gstm7), transcript variant 1, mRNA.	-0.462763	0.894282	NA	-0.462763	0.684287	0.215568	0.362012	0.999908	0.215568	0.999928	-0.0780665	-0.0780665	NA	-0.326576	NA	0.0339475	0.969875	-0.10164	0.949516	2.75663	1.8377	4.09291	2.25487	0.840136	4.53399	0.812115	4.92465
ENSMUSG00000004038	Gstm3	Mus musculus glutathione S-transferase, mu 3 (Gstm3), mRNA.	0.377574	0.997292	NA	0.377574	NA	-0.0596725	-0.0596725	NA	0.552405	NA	-0.0372838	0.371187	NA	-0.0372838	NA	1.16572	NA	-0.0668033	NA	0.264591	0.42072	0	0	0.772403	0.376728	0.282285	0
ENSMUSG00000004040	Stat3	Mus musculus signal transducer and activator of transcription 3 (Stat3), transcript variant 2, mRNA.	0.0262026	0.188638	0.571331	0.0262026	0.965591	-0.00901689	-0.204975	0.999908	-0.00901689	0.999928	0.0276945	-0.0305306	0.9027	0.0276945	0.938478	0.23436	0.361682	0.236993	0.538407	47.5639	49.1075	49.9566	72.0133	48.0182	44.1414	27.2081	42.5025
ENSMUSG00000004043	Stat5a	Mus musculus signal transducer and activator of transcription 5A (Stat5a), transcript variant 2, mRNA.	0.0933742	0.0933742	0.76252	0.120307	0.691704	0.0226951	0.0226951	0.999908	0.0329515	0.999928	0.0646584	0.0646584	0.774888	0.0988867	0.68582	0.174859	0.419506	0.265154	0.379646	13.3034	14.4277	12.235	17.2889	13.5484	14.118	10.5339	10.9719
ENSMUSG00000004044	Cavin1	Mus musculus caveolae associated 1 (Cavin1), transcript variant 2, mRNA.	0.444638	0.444638	0.596301	-0.496231	0.552679	0.00412087	0.00412087	0.999908	0.340938	0.999928	-0.033712	-0.033712	NA	0.290441	NA	0.685539	0.30725	0.169958	0.901621	1.57949	1.90141	1.95556	1.19233	1.95575	2.19703	0.360277	1.49404
ENSMUSG00000004054	Map3k11	Mus musculus mitogen-activated protein kinase kinase kinase 11 (Map3k11), mRNA.	0.104296	-0.499548	0.0590217	0.104296	0.766297	0.0186735	0.0186735	0.999908	-0.0535161	0.999928	-0.431653	-0.581992	0.0027513	-0.431653	0.0307631	-0.219811	0.342311	-0.133557	0.692782	214.917	216.999	189.795	211.848	211.11	190.256	243.97	240.437
ENSMUSG00000004056	Akt2	Mus musculus thymoma viral proto-oncogene 2 (Akt2), transcript variant 4, mRNA.	0.143401	-0.213248	0.309697	0.143401	0.510752	0.0130691	0.0130691	0.999908	-0.0623622	0.999928	-0.169605	-0.169605	0.227807	-0.19107	0.227203	-0.0918324	0.555264	-0.0611297	0.831942	240.607	247.943	221.226	249.037	227.924	264.628	247.031	226.456
ENSMUSG00000004069	Dnaja3	Mus musculus DnaJ heat shock protein family (Hsp40) member A3 (Dnaja3), transcript variant 2, mRNA.	-0.00712473	-0.0369855	0.834952	-0.00712473	0.98053	-0.0060433	-0.0060433	0.999908	-0.0517242	0.999928	-0.12081	-0.12081	0.224185	-0.168683	0.142019	-0.084423	0.332116	-0.0797921	0.693007	130.532	124.453	146.429	148.837	124.369	138.631	115.101	115.904
ENSMUSG00000004070	Hmox2	Mus musculus heme oxygenase 2 (Hmox2), transcript variant 3, mRNA.	0.0746904	0.265249	0.231613	0.0746904	0.82339	0.0245813	0.0847505	0.999908	0.0245813	0.999928	-0.0767136	-0.0767136	0.672623	-0.13862	0.490406	-0.122525	0.569008	-0.101334	0.738573	508.542	512.214	769.505	476.242	460.64	545.305	358.948	436.934
ENSMUSG00000004071	Cdip1	Mus musculus cell death inducing Trp53 target 1 (Cdip1), transcript variant 2, mRNA.	0.0686725	-0.219615	0.34022	0.0686725	0.80352	0.00375281	0.00375281	0.999908	-0.0673919	0.999928	-0.160083	-0.160083	0.242176	-0.221377	0.194307	-0.14765	0.315761	-0.15586	0.540464	268.386	278.287	253.883	265.23	268.593	256.423	287.207	269.077
ENSMUSG00000004085	Map3k20	Mus musculus mitogen-activated protein kinase kinase kinase 20 (Map3k20), transcript variant 1, mRNA.	0.0123377	-0.223388	0.232204	0.0123377	0.972236	0.0179987	0.0179987	0.999908	-0.0233637	0.999928	0.219449	0.219449	0.0931322	0.244384	0.207776	0.0929684	0.502315	0.156956	0.483347	25.2872	25.279	27.4518	31.4079	20.2227	24.9913	23.5821	24.0752
ENSMUSG00000004096	Cwc15	Mus musculus CWC15 spliceosome-associated protein (Cwc15), mRNA.	0.0580599	0.0580599	0.81374	0.133807	0.661148	-0.0046591	-0.0758358	0.999908	-0.0046591	0.999928	0.297026	0.336823	0.0169674	0.297026	0.11227	0.298307	0.0899963	0.0256053	0.948172	404.376	471.801	380.07	401.123	362.124	452.604	367.007	395.897
ENSMUSG00000004098	Col5a3	Mus musculus collagen, type V, alpha 3 (Col5a3), transcript variant 1, mRNA.	-0.11951	0.517428	0.405248	-0.11951	0.924893	0.517241	0.617741	0.999908	0.517241	0.999928	0.325535	0.325535	0.519582	0.630992	0.160576	0.836594	0.111684	0.539715	0.47224	1.0843	0.756704	1.1171	1.30841	1.19866	1.51855	0.780109	0.910567
ENSMUSG00000004099	Dnmt1	Mus musculus DNA methyltransferase (cytosine-5) 1 (Dnmt1), transcript variant 3, mRNA.	0.00114942	0.00114942	0.995732	-0.0167069	0.954713	-0.000287477	-0.031279	0.999908	-0.000287477	0.999928	-0.0508037	-0.0610979	0.580428	-0.0508037	0.750966	0.124184	0.466616	0.0627355	0.780513	272.091	264.704	265.359	307.992	252.877	290.681	242.686	280.341
ENSMUSG00000004100	Ppan	Mus musculus peter pan homolog (Ppan), mRNA.	-0.0301564	0.206732	0.280823	-0.0301564	0.941504	0.0725257	0.0725257	0.999908	0.0969953	0.999928	-0.0499531	-0.224099	0.142238	-0.0499531	0.791995	0.181075	0.436222	0.0980599	0.796606	113.583	109.239	115.662	129.768	107.25	130.748	106.087	96.3258
ENSMUSG00000004105	Angptl2	Mus musculus angiopoietin-like 2 (Angptl2), mRNA.	-0.881674	-2.42706	NA	-0.881674	NA	0.0718598	0.0718598	NA	0.204683	0.999928	-0.21961	1.03794	NA	-0.21961	NA	-0.964218	NA	-0.509445	NA	0.468639	0.431298	0.77959	0.152796	0.57083	0.138278	0.273135	0.934545
ENSMUSG00000004110	Cacna1e	Mus musculus calcium channel, voltage-dependent, R type, alpha 1E subunit (Cacna1e), mRNA.	0.0483489	0.302169	0.535053	0.0483489	0.944371	-0.0243015	0.312248	0.999908	-0.0243015	0.999928	0.156605	0.156605	0.621045	0.184683	0.648532	0.111579	0.781929	-0.00190927	0.998487	1.77418	0.918514	3.14973	1.55596	1.60638	1.99843	0.809013	2.38121
ENSMUSG00000004113	Cacna1b	Mus musculus calcium channel, voltage-dependent, N type, alpha 1B subunit (Cacna1b), transcript variant 2, mRNA.	-0.238043	0.927145	0.00621744	-0.238043	0.656298	0.166228	0.166228	0.999908	0.228897	0.999928	0.0671148	0.0671148	0.826179	0.35919	0.282379	0.723417	0.104479	0.149739	0.819266	5.41004	5.38339	7.54902	5.63032	4.5832	7.55565	3.35437	3.81424
ENSMUSG00000004127	Trmt10a	Mus musculus tRNA methyltransferase 10A (Trmt10a), transcript variant 1, mRNA.	-0.0280026	-0.307505	0.0288168	-0.0280026	0.9236	-0.010434	0.0520983	0.999908	-0.010434	0.999928	0.0633816	0.161505	0.159004	0.0633816	0.651443	-0.112658	0.442879	0.0734703	0.793186	258.17	247.766	258.862	242.542	252.127	256.395	255.173	294.321
ENSMUSG00000004151	Etv1	Mus musculus ets variant 1 (Etv1), transcript variant 2, mRNA.	0.108463	0.108463	0.866576	-0.134487	0.838829	-0.116053	-0.116053	0.999908	-0.467667	0.999928	-0.176359	-0.487222	0.229229	-0.176359	0.736671	-0.103955	0.838221	0.0205153	0.983589	2.50262	1.57229	4.87148	1.54044	3.4696	2.31633	2.39255	1.35564
ENSMUSG00000004187	Kifc2	Mus musculus kinesin family member C2 (Kifc2), transcript variant 5, mRNA.	-0.106677	0.242816	0.382152	-0.106677	0.822647	0.0387655	0.0705741	0.999908	0.0387655	0.999928	-0.0922341	-0.0922341	0.661475	0.0924353	0.740848	0.383827	0.234818	0.0607304	0.908724	30.5985	29.1108	32.215	36.3644	31.8386	34.8143	17.9697	31.8765
ENSMUSG00000004207	Psap	Mus musculus prosaposin (Psap), transcript variant 6, mRNA.	-0.183929	0.84017	7.75783e-05	-0.183929	0.614321	0.055848	0.055848	0.999908	0.207506	0.999928	0.0940725	0.159974	0.449494	0.0940725	0.768005	0.466316	0.192472	0.164328	0.692448	119.927	114.35	145.217	137.366	96.0083	157.411	88.4208	100.711
ENSMUSG00000004221	Ikbkg	Mus musculus inhibitor of kappaB kinase gamma (Ikbkg), transcript variant 3, mRNA.	-0.751812	0.846791	0.105185	-0.751812	0.294385	-0.0398352	-0.285188	0.999908	-0.0398352	0.999928	0.104996	0.123418	0.815349	0.104996	0.873297	0.563043	0.369787	-0.136965	0.913244	2.04242	0.836804	3.86115	5.07459	2.13612	1.14241	0.7038	0.542075
ENSMUSG00000004231	Pax2	Mus musculus paired box 2 (Pax2), mRNA.	-0.308456	-0.590113	NA	-0.308456	0.781142	0.0848358	0.0848358	0.999908	-0.142765	0.999928	-0.856979	-0.856979	NA	-1.6344	NA	-0.70267	0.353974	-0.228265	0.878397	0.898089	1.24593	0.937516	0.591145	0.201267	0.448966	1.01596	1.84582
ENSMUSG00000004233	Wars2	Mus musculus tryptophanyl tRNA synthetase 2 (mitochondrial) (Wars2), mRNA.	-0.0137043	0.959993	0.0927052	-0.0137043	0.989926	0.342355	0.342355	0.999908	0.472256	0.999928	0.154948	0.154948	0.748337	0.244077	0.64593	0.376172	0.451311	0.0372263	0.973667	2.59338	2.12737	5.59704	4.33504	1.10746	2.33124	0.772901	1.88258
ENSMUSG00000004263	Atn1	Mus musculus atrophin 1 (Atn1), mRNA.	0.161848	0.161848	0.695236	-0.230457	0.546491	-0.186673	-0.469238	0.999908	-0.186673	0.999928	-0.0466042	-0.0466042	0.920164	-0.46124	0.186095	0.214412	0.411727	-0.171268	0.721417	128.094	110.146	89.6499	133.539	149.843	83.1899	148.591	181.697
ENSMUSG00000004264	Phb2	Mus musculus prohibitin 2 (Phb2), mRNA.	0.00216045	-0.110716	0.528528	0.00216045	0.995822	-0.00904725	-0.00904725	0.999908	0.0526191	0.999928	-0.00612439	-0.217115	0.0303216	-0.00612439	0.978016	0.0639606	0.695182	0.07223	0.776122	330.843	353.651	328.543	385.597	319.801	305.935	282.002	340.369
ENSMUSG00000004266	Ptpn6	Mus musculus protein tyrosine phosphatase, non-receptor type 6 (Ptpn6), transcript variant 1, mRNA.	0.164571	0.538846	0.434495	0.164571	0.813476	0.334291	0.555674	0.999908	0.334291	0.999928	-0.116485	0.133009	NA	-0.116485	NA	0.318233	0.416531	0.43868	0.513577	2.46122	3.13531	2.84173	1.83695	2.39693	3.37163	1.70595	1.94003
ENSMUSG00000004267	Eno2	Mus musculus enolase 2, gamma neuronal (Eno2), transcript variant 2, mRNA.	0.34567	0.34567	NA	0.418868	0.594127	0.449758	0.529532	0.999908	0.449758	0.999928	-0.046638	-0.046638	NA	0.471219	NA	0.350584	0.506224	0.250759	0.837643	1.85218	2.21763	1.47751	2.3316	3.20245	0.542207	0.725318	2.4685
ENSMUSG00000004268	Emg1	Mus musculus EMG1 N1-specific pseudouridine methyltransferase (Emg1), mRNA.	-0.0010782	-0.0010782	0.996618	0.0556303	0.873231	0.0025041	0.0025041	0.999908	-0.0186509	0.999928	0.0119264	0.0119264	0.92936	0.217527	0.137038	0.1044	0.537231	0.114147	0.552418	215.711	211.207	224.196	241.487	191.573	248.438	194.901	198.172
ENSMUSG00000004270	Lpcat3	Mus musculus lysophosphatidylcholine acyltransferase 3 (Lpcat3), transcript variant 1, mRNA.	0.164378	-0.261093	0.15614	0.164378	0.31109	-0.0490095	0.0658331	0.999908	-0.0490095	0.999928	-0.0973785	-0.0973785	0.473404	-0.197436	0.153852	-0.143322	0.408713	-0.0180988	0.957727	756.951	742.76	776.964	819.226	707.982	730.537	788.277	732.925
ENSMUSG00000004285	Atp6v1f	Mus musculus ATPase, H+ transporting, lysosomal V1 subunit F (Atp6v1f), mRNA.	0.111616	-0.308148	0.238726	0.111616	0.67386	0.0468227	0.0468227	0.999908	-0.0601274	0.999928	-0.179798	-0.273544	0.070776	-0.179798	0.341607	-0.117576	0.579932	-0.148101	0.581998	700.918	671.322	682.58	649.03	731.74	650.807	728.803	792.149
ENSMUSG00000004296	Il12b	Mus musculus interleukin 12b (Il12b), mRNA.	0.939542	NA	NA	0.939542	NA	1.84862	NA	NA	1.84862	NA	0.787099	1.77372	NA	0.787099	NA	NA	NA	2.03112	NA	0	0	0	0	0	0	0	0
ENSMUSG00000004317	Clcn5	Mus musculus chloride channel, voltage-sensitive 5 (Clcn5), transcript variant 1, mRNA.	-0.818752	1.4424	0.000710943	-0.818752	0.0963725	0.206431	-0.252641	0.999908	0.206431	0.999928	0.0715186	0.267982	0.563175	0.0715186	0.906343	0.693931	0.260006	0.144008	0.856142	8.70205	7.99076	11.8258	10.5693	9.53194	10.7075	4.31468	5.97444
ENSMUSG00000004319	Clcn3	Mus musculus chloride channel, voltage-sensitive 3 (Clcn3), transcript variant b, mRNA.	0.0660406	0.151414	0.409549	0.0660406	0.731346	-0.0520733	-0.0520733	0.999908	0.076943	0.999928	0.135103	0.135103	0.200505	0.13924	0.350226	0.00549391	0.972443	-0.116784	0.586332	68.3324	56.3112	83.26	74.4787	61.4984	65.4619	63.5481	73.7689
ENSMUSG00000004328	Hif3a	Mus musculus hypoxia inducible factor 3, alpha subunit (Hif3a), transcript variant 1, mRNA.	-0.0199809	-0.0199809	0.974207	0.0306463	0.976293	-0.293283	-0.293283	0.999908	-0.605719	0.999928	-0.706705	-0.706882	0.0809168	-0.706705	0.156726	-0.264954	0.565663	-0.544259	0.4066	1.86844	1.56767	2.72385	1.51298	1.52229	2.23548	0.976726	2.54008
ENSMUSG00000004341	Gpx6	Mus musculus glutathione peroxidase 6 (Gpx6), mRNA.	-0.0635813	0.437394	0.430965	-0.0635813	0.951562	0.255448	0.280931	0.999908	0.255448	0.999928	-0.0256615	-0.155974	0.677795	-0.0256615	0.964429	-0.0638051	0.902776	-0.239818	0.724922	19.9608	10.2694	35.575	12.1955	20.5533	23.0896	16.04	22.0033
ENSMUSG00000004344	Gpx5	Mus musculus glutathione peroxidase 5 (Gpx5), mRNA.	-1.05358	-1.05358	NA	-1.83377	NA	-1.29735	-1.68442	NA	-1.29735	NA	-1.2744	-1.2744	NA	-1.46035	NA	-1.49458	NA	-1.48807	NA	0.0689919	0	0.482944	0	0	0	0	0
ENSMUSG00000004347	Pde1c	Mus musculus phosphodiesterase 1C (Pde1c), transcript variant 4, mRNA.	0.071664	-0.300136	0.0242643	0.071664	0.730892	-0.0065728	0.0752202	0.999908	-0.0065728	0.999928	0.119199	0.264137	0.0551898	0.119199	0.366104	-0.116553	0.504347	0.0722614	0.802149	536.511	527.888	604.057	579.887	472.596	544.961	522.461	503.723
ENSMUSG00000004356	Utp20	Mus musculus UTP20 small subunit processome component (Utp20), mRNA.	-0.10855	0.549178	0.0822698	-0.10855	0.790123	0.0220829	0.0220829	0.999908	0.205121	0.999928	0.35076	0.35076	0.103987	0.399215	0.0888857	0.448508	0.180819	0.352091	0.279192	49.5814	43.3351	67.3514	68.4496	36.3347	60.4817	30.4447	40.672
ENSMUSG00000004359	Spic	Mus musculus Spi-C transcription factor (Spi-1/PU.1 related) (Spic), mRNA.	0.0608612	0.0608612	NA	-0.729058	NA	0.387518	-0.574005	NA	0.387518	NA	0.314457	0.314457	NA	0.374908	NA	-0.385601	NA	0.345388	NA	0	0	0	0	0	0	0	0
ENSMUSG00000004360	9330159F19Rik	Mus musculus RIKEN cDNA 9330159F19 gene (9330159F19Rik), mRNA.	2.06311	2.95599	NA	2.06311	NA	0.875366	0.875366	NA	1.37678	NA	0.726649	0.726649	NA	0.787099	NA	2.39624	NA	2.05757	NA	0	0	0	0	0	0	0	0
ENSMUSG00000004364	Cul3	Mus musculus cullin 3 (Cul3), transcript variant 1, mRNA.	-0.145669	-0.145669	0.453722	-0.175115	0.477841	0.0202727	0.0794964	0.999908	0.0202727	0.999928	0.396296	0.470066	0.0171764	0.396296	0.015284	0.0215666	0.938768	0.311803	0.146177	382.774	334.026	643.514	382.46	300.603	354.067	297.802	366.943
ENSMUSG00000004366	Sst	Mus musculus somatostatin (Sst), mRNA.	0.0953297	NA	NA	0.0953297	NA	NA	NA	NA	NA	NA	NA	NA	NA	NA	NA	0.438786	NA	NA	NA	0	0	0	0	0	0	0	0
ENSMUSG00000004371	Il11	Mus musculus interleukin 11 (Il11), transcript variant 1, mRNA.	0.269886	0.358628	0.541483	0.269886	0.691704	-0.0088547	0.489576	0.999908	-0.0088547	0.999928	-0.0977928	-0.546916	0.179563	-0.0977928	0.869648	-0.116133	0.83891	-0.425332	0.541569	6.39714	5.2	10.9881	2.80909	8.62096	4.15247	6.20143	6.80782
ENSMUSG00000004383	Large1	Mus musculus LARGE xylosyl- and glucuronyltransferase 1 (Large1), transcript variant 2, mRNA.	-0.0320517	0.212661	0.384478	-0.0320517	0.932685	0.0587956	0.120813	0.999908	0.0587956	0.999928	0.139524	0.139524	0.324751	0.185359	0.352521	0.332754	0.129405	0.0816817	0.815235	24.2686	22.9639	26.5794	33.3904	23.3539	26.6135	16.5328	20.4464
ENSMUSG00000004393	Ddx56	Mus musculus DEAD (Asp-Glu-Ala-Asp) box polypeptide 56 (Ddx56), mRNA.	0.192584	-0.195394	0.293576	0.192584	0.224804	0.0285162	0.130228	0.999908	0.0285162	0.999928	-0.0119154	-0.0119154	0.945537	0.0226777	0.911539	-0.0236615	0.88381	0.0723274	0.781276	206.924	208.018	210.57	226.613	207.736	202.82	203.081	189.632
ENSMUSG00000004394	Tmed4	Mus musculus transmembrane p24 trafficking protein 4 (Tmed4), mRNA.	0.168405	-0.347673	0.037073	0.168405	0.163869	-0.0573251	0.0686175	0.999908	-0.0573251	0.999928	-0.0657006	-0.0657006	0.73312	-0.0957439	0.524803	-0.15535	0.280905	0.100809	0.677647	441.43	428.663	424.19	495.431	412.732	435.54	440.274	453.182
ENSMUSG00000004415	Col26a1	Mus musculus collagen, type XXVI, alpha 1 (Col26a1), transcript variant 2, mRNA.	0.0532131	0.0532131	0.953383	-0.420265	0.589908	-0.154097	-0.373357	0.999908	-0.154097	0.999928	-0.824546	-0.824546	NA	-1.05298	NA	-0.206721	0.771351	-0.699619	0.516352	4.57568	4.77879	4.51784	1.62869	4.68911	2.9129	3.4688	10.0335
ENSMUSG00000004446	Bid	Mus musculus BH3 interacting domain death agonist (Bid), mRNA.	-0.258863	0.89147	0.00294684	-0.258863	0.607068	-0.0238358	-0.0238358	0.999908	0.280275	0.999928	0.263135	0.280918	0.290489	0.263135	0.365553	0.412716	0.235734	0.328276	0.419404	17.2545	15.1036	20.5136	24.6653	13.4735	19.4951	11.9488	15.5817
ENSMUSG00000004451	Ralb	Mus musculus v-ral simian leukemia viral oncogene B (Ralb), mRNA.	-0.291301	0.714182	0.0670137	-0.291301	0.507559	0.0290747	0.0290747	0.999908	0.0806529	0.999928	0.000620317	0.0797543	0.808801	0.000620317	0.999096	0.425765	0.32579	0.128785	0.838177	9.70135	9.57006	12.4612	11.6749	6.68916	14.1573	5.00493	8.35201
ENSMUSG00000004455	Ppp1cc	Mus musculus protein phosphatase 1, catalytic subunit, gamma isoform (Ppp1cc), mRNA.	0.0926802	-0.1194	0.549221	0.0926802	0.617892	-0.0187202	0.183328	0.999908	-0.0187202	0.999928	0.236662	0.236662	0.0975665	0.276231	0.144142	0.0702592	0.698893	0.300196	0.156461	1343.22	1202.74	1786.82	1652.33	1112.99	1392.57	1119.21	1135.88
ENSMUSG00000004460	Dnajb11	Mus musculus DnaJ heat shock protein family (Hsp40) member B11 (Dnajb11), transcript variant 2, mRNA.	-0.0595685	-0.200724	0.281231	-0.0595685	0.847206	-0.0276154	-0.0276154	0.999908	-0.0363764	0.999928	-0.00762762	-0.00762762	0.963044	-0.142674	0.349548	0.00337231	0.982489	-0.0153858	0.961598	373.205	391.057	352.024	413.185	320.107	373.789	384.277	377.994
ENSMUSG00000004462	Tbccd1	Mus musculus TBCC domain containing 1 (Tbccd1), transcript variant 1, mRNA.	0.177492	-0.220033	0.195368	0.177492	0.175505	0.00483683	0.100743	0.999908	0.00483683	0.999928	0.0174734	0.0760012	0.701264	0.0174734	0.937062	-0.0880631	0.547836	0.157201	0.416088	108.967	105.681	120.432	126.766	98.3981	112.567	104.437	94.4864
ENSMUSG00000004473	Clec11a	Mus musculus C-type lectin domain family 11, member a (Clec11a), mRNA.	0.239175	-0.517367	0.167616	0.239175	0.451234	-0.0575367	0.107095	0.999908	-0.0575367	0.999928	-0.0535406	-0.421284	0.0701609	-0.0535406	0.876776	-0.0536452	0.860582	0.053948	0.920424	10.1538	10.1232	9.65723	11.7211	11.8811	7.91762	9.15373	10.6227
ENSMUSG00000004500	Zfp324	Mus musculus zinc finger protein 324 (Zfp324), transcript variant 3, mRNA.	-0.331991	0.929708	NA	-0.331991	0.750412	0.0251367	-0.498031	0.999908	0.0251367	0.999928	0.0666336	0.139298	NA	0.0666336	NA	-0.0132986	0.987653	0.0573053	0.971021	0.586738	0.767257	0.560728	0.952383	0.308843	0.697553	0.472149	0.348241
ENSMUSG00000004508	Gab2	Mus musculus growth factor receptor bound protein 2-associated protein 2 (Gab2), transcript variant 2, mRNA.	0.166912	-0.168331	0.349818	0.166912	0.404204	-0.0613	-0.100121	0.999908	-0.0613	0.999928	0.0101114	-0.0379616	0.759796	0.0101114	0.967811	0.0033492	0.986036	0.0696105	0.804778	99.9523	95.7593	97.8839	132.903	89.8306	92.5748	92.3058	98.4096
ENSMUSG00000004530	Coro1c	Mus musculus coronin, actin binding protein 1C (Coro1c), mRNA.	-0.102243	0.568249	0.0160426	-0.102243	0.802479	-0.0532492	-0.0532492	0.999908	0.169809	0.999928	0.177251	0.217822	0.33923	0.177251	0.44221	0.473428	0.114744	0.192446	0.588607	54.2334	53.4225	54.1824	77.1413	46.2166	59.7371	40.3163	48.6179
ENSMUSG00000004535	Tax1bp1	Mus musculus Tax1 (human T cell leukemia virus type I) binding protein 1 (Tax1bp1), transcript variant 2, mRNA.	-0.0406427	-0.0406427	0.860407	-0.0513675	0.866837	-0.00409589	-0.00409589	0.999908	-0.0252707	0.999928	0.166414	0.226858	0.151553	0.166414	0.38186	-0.0761416	0.689848	0.110042	0.689695	382.651	342.659	530.642	398.682	347.249	352.525	320.84	385.961
ENSMUSG00000004540	Psg17	Mus musculus pregnancy specific glycoprotein 17 (Psg17), mRNA.	0.0821903	-0.372108	0.202088	0.0821903	0.828215	-0.0526106	-0.230724	0.999908	-0.0526106	0.999928	-0.150057	-0.176982	0.396997	-0.150057	0.544245	-0.0920293	0.632919	-0.0127226	0.982192	20.5366	19.162	19.0941	21.939	19.1479	22.1561	23.2046	19.0524
ENSMUSG00000004542	Psg19	Mus musculus pregnancy specific glycoprotein 19 (Psg19), mRNA.	0.0593144	0.0593144	0.933548	0.179086	0.811351	-0.128389	-0.128389	0.999908	-0.215212	0.999928	-0.0394832	-0.0394832	0.946374	-0.702261	0.185705	-0.0586341	0.915496	-0.284493	0.735075	5.32002	5.89556	5.9208	2.74499	3.95712	4.15197	6.26127	8.30841
ENSMUSG00000004552	Ctse	Mus musculus cathepsin E (Ctse), mRNA.	0.0953297	2.21712	NA	0.0953297	NA	NA	NA	NA	NA	NA	1.65655	1.65655	NA	NA	NA	1.27165	NA	NA	NA	0	0	0	0	0	0	0	0
ENSMUSG00000004558	Ndrg2	Mus musculus N-myc downstream regulated gene 2 (Ndrg2), transcript variant 2, mRNA.	-0.29725	-0.29725	NA	-0.981886	0.266705	-0.091852	-0.091852	0.999908	-0.491335	0.999928	-0.494652	-0.494652	NA	-0.957629	NA	-0.641953	0.369175	-0.959012	0.452118	1.88538	0.63339	4.15592	3.95698	0	1.17621	0.529206	2.74597
ENSMUSG00000004561	Mettl17	Mus musculus methyltransferase like 17 (Mettl17), mRNA.	-0.302346	-0.302346	0.17934	0.311523	0.0606393	0.0373012	0.109793	0.999908	0.0373012	0.999928	-0.0676648	-0.0676648	0.705338	0.0767743	0.743341	-0.0137801	0.955958	0.247443	0.323729	74.1141	69.2759	69.6052	95.1286	82.9948	70.0166	64.1703	67.6077
ENSMUSG00000004562	Arhgef40	Mus musculus Rho guanine nucleotide exchange factor (GEF) 40 (Arhgef40), transcript variant 3, mRNA.	-0.061397	0.253442	0.528757	-0.061397	0.915132	-0.116896	-0.116896	0.999908	0.209215	0.999928	-0.201623	-0.201623	0.483596	-0.404513	0.216749	0.0702072	0.829562	0.140443	0.788857	5.51114	7.03668	4.49548	5.42241	5.4403	7.1814	4.95015	4.05167
ENSMUSG00000004565	Pnpla6	Mus musculus patatin-like phospholipase domain containing 6 (Pnpla6), transcript variant 5, mRNA.	-0.0389788	0.724707	0.0243579	-0.0389788	0.947771	0.19404	0.19404	0.999908	0.292139	0.999928	0.0228998	0.132941	0.62754	0.0228998	0.961264	0.361517	0.277113	0.210585	0.685239	12.4646	11.9783	12.6321	19.2793	10.3143	14.0494	6.68138	12.3172
ENSMUSG00000004567	Mcoln1	Mus musculus mucolipin 1 (Mcoln1), mRNA.	-0.242684	1.5052	6.51056e-07	-0.242684	0.64063	-0.266883	-0.266883	0.999908	0.335141	0.999928	-0.0383127	-0.0383127	0.929093	-0.108119	0.811521	0.508811	0.263507	-0.0101911	0.990534	25.8362	28.0353	30.5203	39.3406	19.4753	30.0287	15.648	17.8051
ENSMUSG00000004568	Arhgef18	n/a	0.101795	-0.21889	0.364714	0.101795	0.743867	0.0509653	0.0509653	0.999908	-0.12838	0.999928	0.031425	-0.0700502	0.692266	0.031425	0.91125	0.0871912	0.695182	0.159557	0.571976	37.461	37.8878	32.8801	49.541	35.7594	37.8448	34.2419	34.0726
ENSMUSG00000004591	Pkn2	Mus musculus protein kinase N2 (Pkn2), mRNA.	-0.0713121	-0.20523	0.212118	-0.0713121	0.674837	0.0111664	0.0111664	0.999908	0.0382449	0.999928	0.263957	0.287189	0.106767	0.263957	0.111183	0.000361945	0.99847	0.204095	0.288734	68.1632	61.0925	79.8448	78.636	59.1957	64.5099	62.4023	71.4599
ENSMUSG00000004609	Cd33	Mus musculus CD33 antigen (Cd33), transcript variant 2, mRNA.	-0.196221	-0.196221	NA	-0.351762	NA	-0.0657875	-0.0657875	NA	-0.151872	0.999928	-0.72878	-0.72878	NA	-0.759751	NA	-1.53004	NA	-1.38501	NA	0.225822	0	0.745399	0.244192	0	0.208118	0	0.383048
ENSMUSG00000004610	Etfb	Mus musculus electron transferring flavoprotein, beta polypeptide (Etfb), transcript variant 1, mRNA.	-0.365153	0.436211	0.517908	-0.365153	0.68081	0.0257362	-0.262027	0.999908	0.0257362	0.999928	-0.436029	-0.436029	NA	-1.06244	NA	-0.683511	0.241015	-0.647654	0.443439	68.9473	59.6377	106.46	45.1337	67.8088	69.3456	59.4851	74.76
ENSMUSG00000004612	Nkg7	Mus musculus natural killer cell group 7 sequence (Nkg7), mRNA.	0.576743	0.576743	NA	-1.56956	NA	-0.448886	-0.483682	NA	-0.448886	NA	-0.459492	-0.520594	NA	-0.459492	NA	-1.22156	NA	-0.489861	NA	0	0	0	0	0	0	0	0
ENSMUSG00000004626	Stxbp2	Mus musculus syntaxin binding protein 2 (Stxbp2), transcript variant 1, mRNA.	0.183571	-0.345215	0.0491513	0.183571	0.150016	0.0576278	0.0576278	0.999908	-0.0594392	0.999928	-0.0663525	-0.122146	0.413505	-0.0663525	0.686221	-0.0467528	0.745663	0.0653358	0.785684	404.466	378.628	410.309	454.3	363.634	402.357	421.177	400.855
ENSMUSG00000004630	Pcp2	Mus musculus Purkinje cell protein 2 (L7) (Pcp2), transcript variant 1, mRNA.	-0.582882	-0.582882	NA	-1.49552	NA	0.61585	-0.667911	NA	0.61585	NA	-0.160627	-0.160627	NA	-0.381597	NA	-1.58437	NA	-2.39832	NA	0.0220532	0	0	0	0	0	0.00139825	0.152974
ENSMUSG00000004631	Sgce	Mus musculus sarcoglycan, epsilon (Sgce), transcript variant 4, mRNA.	0.0446307	0.40851	0.378514	0.0446307	0.953216	0.0771148	-0.340827	0.999908	0.0771148	0.999928	-0.119452	-0.163955	0.64075	-0.119452	0.778205	-0.0145644	0.977934	-0.0246495	0.976199	6.84565	5.99854	7.27494	8.21903	5.56465	7.77644	5.52853	7.55739
ENSMUSG00000004633	Chn2	Mus musculus chimerin 2 (Chn2), transcript variant 1, mRNA.	0.0628826	0.285596	0.481562	0.0628826	0.937041	-0.0711568	-0.0711568	0.999908	0.0908037	0.999928	-0.0713266	-0.176511	0.567328	-0.0713266	0.87066	-0.262202	0.502408	-0.5456	0.16877	107.281	75.0065	184.507	89.9504	95.5676	104.177	56.2313	145.523
ENSMUSG00000004637	Wwox	Mus musculus WW domain-containing oxidoreductase (Wwox), mRNA.	0.192821	-0.239168	0.240715	0.192821	0.236973	0.00484188	0.00484188	0.999908	-0.0322477	0.999928	0.0714032	0.0995749	0.498852	0.0714032	0.710979	0.108393	0.464936	0.152885	0.524927	109.267	107.752	109.516	139.317	96.234	113.468	97.1299	101.453
ENSMUSG00000004642	Slbp	Mus musculus stem-loop binding protein (Slbp), transcript variant 1, mRNA.	0.0345128	-0.127541	0.446536	0.0345128	0.871273	-0.0557278	-0.0898498	0.999908	-0.0557278	0.999928	0.0716689	0.0716689	0.524182	0.0880459	0.596663	0.06759	0.567062	0.0489356	0.837044	476.157	493.111	523.685	482.456	437.746	501.632	464.946	429.522
ENSMUSG00000004651	Tyr	Mus musculus tyrosinase (Tyr), transcript variant 2, mRNA.	NA	NA	NA	NA	NA	0.79971	NA	NA	0.79971	NA	NA	NA	NA	NA	NA	NA	NA	NA	NA	0	0	0	0	0	0	0	0
ENSMUSG00000004654	Ghrhr	Mus musculus growth hormone releasing hormone receptor (Ghrhr), mRNA.	0.0953297	NA	NA	0.0953297	NA	NA	NA	NA	NA	NA	NA	NA	NA	NA	NA	NA	NA	NA	NA	0	0	0	0	0	0	0	0
ENSMUSG00000004655	Aqp1	Mus musculus aquaporin 1 (Aqp1), mRNA.	0.33441	-0.622681	NA	0.33441	0.722462	0.0598997	0.0598997	NA	0.196152	0.999928	0.0136231	-0.357605	NA	0.0136231	NA	-0.160029	0.834839	0.115709	0.943445	0.964746	1.1702	1.49019	0.98495	0.462557	0.788133	0.991228	0.865946
ENSMUSG00000004661	Arid3b	Mus musculus AT rich interactive domain 3B (BRIGHT-like) (Arid3b), mRNA.	0.0349816	-0.212345	0.36987	0.0349816	0.918673	-0.00268408	-0.00268408	0.999908	-0.094835	0.999928	-0.231412	-0.231412	0.0956355	-0.337497	0.0386233	-0.249387	0.15276	-0.228839	0.339491	283.31	307.463	286.045	257.848	267.897	270.47	304.855	288.592
ENSMUSG00000004665	Cnn2	Mus musculus calponin 2 (Cnn2), mRNA.	-0.715561	0.832788	0.198038	-0.715561	0.149106	0.051901	0.051901	0.999908	0.205193	0.999928	0.0043745	0.0043745	0.995049	-0.259248	NA	0.702058	0.214743	0.187436	0.881944	2.72142	2.70477	4.75405	3.16307	1.80645	2.71001	1.55235	2.35929
ENSMUSG00000004667	Polr2e	Mus musculus polymerase (RNA) II (DNA directed) polypeptide E (Polr2e), mRNA.	0.114018	0.224672	0.286614	0.114018	0.593308	0.0411467	0.212075	0.999908	0.0411467	0.999928	0.0422109	0.0422109	0.846508	0.102564	0.56523	0.187963	0.268482	0.117793	0.688353	231.911	216.045	279.467	278.316	196.095	281.702	213.515	158.238
ENSMUSG00000004668	Abca13	Mus musculus ATP-binding cassette, sub-family A (ABC1), member 13 (Abca13), mRNA.	-0.0389163	1.31164	NA	-0.0389163	0.986565	0.19801	-0.200739	NA	0.19801	0.999928	-0.579193	-0.579193	NA	0.624759	NA	-0.173193	NA	0.112996	NA	0.0979612	0.137997	0.278706	0	0.169082	0	0	0.099943
ENSMUSG00000004677	Myo9b	Mus musculus myosin IXb (Myo9b), transcript variant 3, mRNA.	0.0398485	0.361819	0.0231701	0.0398485	0.891957	0.0769371	0.0769371	0.999908	0.0855601	0.999928	0.00671726	0.00671726	0.965812	0.0361	0.842115	0.272428	0.177052	0.101247	0.659731	90.8875	86.119	105.12	110.477	78.993	94.3164	81.2885	79.8987
ENSMUSG00000004698	Hdac9	Mus musculus histone deacetylase 9 (Hdac9), transcript variant 1, mRNA.	0.221475	0.643351	0.09607	0.221475	0.693452	-0.0236085	-0.0236085	0.999908	0.073101	0.999928	-0.0612144	-0.0612144	0.865835	0.143268	0.725389	0.209325	0.531632	0.0245008	0.975007	3.01081	2.23477	3.76085	3.07405	2.57149	3.59454	1.87493	3.96505
ENSMUSG00000004707	Ly9	Mus musculus lymphocyte antigen 9 (Ly9), transcript variant 2, mRNA.	0.0578462	-0.573596	0.195308	0.0578462	0.928415	0.0227537	-0.0572314	0.999908	0.0227537	0.999928	-0.0201395	-0.0201395	0.955533	-0.0888762	0.844296	-0.428497	0.193569	-0.0218291	0.978781	6.60624	7.33788	7.61447	7.17281	4.16021	7.30031	5.66202	6.99588
ENSMUSG00000004709	Cd244	Mus musculus CD244 natural killer cell receptor 2B4 (Cd244), mRNA.	0.397111	0.397111	NA	0.525203	0.639042	0.296699	0.296699	NA	0.473193	0.999928	0.343652	0.652595	NA	0.343652	NA	0.0181455	0.987005	0.951245	0.419903	0.681177	1.07511	1.01746	0.139625	1.52931	0.400142	0.606581	0
ENSMUSG00000004730	Adgre1	Mus musculus adhesion G protein-coupled receptor E1 (Adgre1), transcript variant 2, mRNA.	0.385359	0.385359	0.545222	-0.482434	0.3623	-0.269896	-0.687556	0.999908	-0.269896	0.999928	-0.479653	-0.86887	0.0313792	-0.479653	0.362709	-0.535682	0.233963	-0.473926	0.548598	2.81911	1.52339	5.39971	2.06969	2.96072	3.03122	2.36521	2.38385
ENSMUSG00000004748	Mtfp1	Mus musculus mitochondrial fission process 1 (Mtfp1), mRNA.	0.103375	-0.573482	0.0545231	0.103375	0.778909	0.0472959	-0.0850462	0.999908	0.0472959	0.999928	-0.202437	-0.335902	0.109247	-0.202437	0.433188	-0.0602809	0.834686	-0.021187	0.965258	80.4206	75.517	67.711	84.4313	89.3482	72.403	83.082	90.4506
ENSMUSG00000004768	Rab23	Mus musculus RAB23, member RAS oncogene family (Rab23), transcript variant 1, mRNA.	0.111886	-0.246969	0.150947	0.111886	0.524487	0.0191897	0.151716	0.999908	0.0191897	0.999928	0.2599	0.2599	0.028048	0.287608	0.105128	0.0509054	0.757732	0.144631	0.562598	109.854	108.103	107.38	138.323	94.9458	117.62	98.8758	103.731
ENSMUSG00000004771	Rab11a	Mus musculus RAB11A, member RAS oncogene family (Rab11a), mRNA.	-0.119927	-0.35253	0.0596466	-0.119927	0.684287	-0.0227692	-0.0785368	0.999908	-0.0227692	0.999928	0.00160042	-0.02042	0.918076	0.00160042	0.995453	-0.0841189	0.541024	0.0712742	0.817403	126.481	117.354	163.742	157.386	114.252	121.291	100.469	110.872
ENSMUSG00000004788	Eif2b2	Mus musculus eukaryotic translation initiation factor 2B, subunit 2 beta (Eif2b2), mRNA.	0.10823	-0.244988	0.350447	0.10823	0.652499	-0.0253785	0.0447777	0.999908	-0.0253785	0.999928	-0.132226	-0.252606	0.0849458	-0.132226	0.492138	-0.085624	0.653753	0.0218555	0.952046	178.775	186.145	154.964	194.925	174.494	192.587	187.2	161.113
ENSMUSG00000004789	Dlst	Mus musculus dihydrolipoamide S-succinyltransferase (E2 component of 2-oxo-glutarate complex) (Dlst), mRNA.	0.0731158	-0.450252	0.0368167	0.0731158	0.806085	0.0488526	0.0488526	0.999908	-0.0696122	0.999928	-0.0213024	-0.0213024	0.902299	-0.0709951	0.736671	-0.136549	0.460909	-0.0311292	0.938621	614.291	735.382	578.204	599.173	514.735	517.501	759.097	595.952
ENSMUSG00000004791	Pgf	Mus musculus placental growth factor (Pgf), transcript variant 1, mRNA.	0.0727244	-0.212008	0.68341	0.0727244	0.925651	-0.114398	0.142481	0.999908	-0.114398	0.999928	-0.120551	-0.120551	0.732846	-0.162094	0.714094	0.0142283	0.975502	-0.0872298	0.916827	22.1772	25.8841	18.2035	17.4689	20.7805	20.5337	35.2654	17.1046
ENSMUSG00000004798	Ulk2	Mus musculus unc-51 like kinase 2 (Ulk2), mRNA.	0.149397	-0.189718	0.288491	0.149397	0.329074	-0.0458305	0.0783447	0.999908	-0.0458305	0.999928	0.0317087	0.0915454	0.573027	0.0317087	0.877	-0.0362381	0.815276	0.173398	0.42849	236.852	223.881	271.241	304.733	215.349	234.46	206.442	201.858
ENSMUSG00000004814	Ccl24	Mus musculus chemokine (C-C motif) ligand 24 (Ccl24), transcript variant 1, mRNA.	0.0953297	NA	NA	0.0953297	NA	NA	NA	NA	NA	NA	NA	NA	NA	NA	NA	0.438786	NA	NA	NA	0	0	0	0	0	0	0	0
ENSMUSG00000004815	Dgkq	Mus musculus diacylglycerol kinase, theta (Dgkq), transcript variant 2, mRNA.	-0.125754	0.407832	0.145096	-0.125754	0.785962	-0.104494	-0.104494	0.999908	0.111059	0.999928	0.104209	0.104209	0.683406	0.116663	0.716514	0.528367	0.166356	0.21129	0.579328	13.2521	15.2324	14.1491	14.8843	14.9201	14.6492	8.3286	10.6008
ENSMUSG00000004821	Tmed11	Mus musculus transmembrane p24 trafficking protein 11 (Tmed11), mRNA.	0.0953297	NA	NA	0.0953297	NA	NA	NA	NA	NA	NA	NA	NA	NA	NA	NA	NA	NA	NA	NA	0	0	0	0	0	0	0	0
ENSMUSG00000004837	Grap	Mus musculus GRB2-related adaptor protein (Grap), mRNA.	0.109531	-0.63426	NA	0.109531	0.904351	-0.187006	-0.283535	0.999908	-0.187006	0.999928	-0.0175135	0.137926	NA	-0.0175135	NA	0.175501	0.724514	-0.23385	0.815235	3.02762	2.78118	3.49043	2.66467	2.97714	3.97268	2.64785	2.6594
ENSMUSG00000004842	Pou1f1	Mus musculus POU domain, class 1, transcription factor 1 (Pou1f1), mRNA.	NA	NA	NA	NA	NA	NA	NA	NA	NA	NA	4.61952	4.61952	NA	NA	NA	NA	NA	NA	NA	0	0	0	0	0	0	0	0
ENSMUSG00000004843	Chmp2b	Mus musculus charged multivesicular body protein 2B (Chmp2b), mRNA.	-0.0148231	-0.73166	0.00151949	-0.0148231	0.973285	-0.0780723	-0.105518	0.999908	-0.0780723	0.999928	0.0805122	-0.148926	0.417269	0.0805122	0.809955	-0.277674	0.184849	-0.0191416	0.965399	406.659	352.113	431.498	427.019	402.221	324.851	440.045	468.864
ENSMUSG00000004846	Plod3	Mus musculus procollagen-lysine, 2-oxoglutarate 5-dioxygenase 3 (Plod3), mRNA.	0.12551	0.507757	0.0371046	0.12551	0.793075	-0.00804836	-0.00804836	0.999908	0.257765	0.999928	-0.0644579	-0.327252	0.0893655	-0.0644579	0.820661	0.245902	0.396918	0.128421	0.78465	41.9428	36.1807	49.8495	60.0806	37.6784	45.9599	25.7544	38.0964
ENSMUSG00000004849	Ap1s1	Mus musculus adaptor protein complex AP-1, sigma 1 (Ap1s1), mRNA.	-0.118678	-0.192169	0.435711	-0.118678	0.710941	-0.160175	-0.169196	0.999908	-0.160175	0.999928	-0.248184	-0.248184	0.151442	-0.249454	0.312275	-0.186412	0.439969	-0.227203	0.390269	139.566	147.682	121.136	156.414	123.263	133.065	143.138	152.261
ENSMUSG00000004864	Mapk13	Mus musculus mitogen-activated protein kinase 13 (Mapk13), mRNA.	0.164624	1.98502	NA	0.164624	NA	0.371818	0.659325	NA	0.371818	0.999928	0.378932	0.378932	NA	0.657147	NA	1.07957	0.25443	0.195438	NA	0.475936	0	1.09659	0	1.62662	0	0.608345	0
ENSMUSG00000004865	Srpk1	Mus musculus serine/arginine-rich protein specific kinase 1 (Srpk1), mRNA.	0.060226	-0.168393	0.154689	0.060226	0.687127	0.00222957	0.0470537	0.999908	0.00222957	0.999928	0.119278	0.119278	0.313635	0.129858	0.363289	0.0732612	0.53964	0.110302	0.564318	636.935	636.153	700.515	709.912	584.235	670.846	569.402	587.469
ENSMUSG00000004872	Pax3	Mus musculus paired box 3 (Pax3), transcript variant 2, mRNA.	0.0600233	-0.210821	0.770965	0.0600233	0.94368	-0.134262	-0.134262	0.999908	-0.356911	0.999928	-0.311957	-0.311957	0.465999	-0.684015	NA	-1.02064	0.0436002	-1.03593	0.128392	2.52234	2.85315	1.99599	1.62279	2.59474	2.48478	4.07792	2.02704
ENSMUSG00000004880	Lbr	Mus musculus lamin B receptor (Lbr), mRNA.	0.109201	0.109201	0.621904	0.121879	0.64562	0.0655048	0.0700126	0.999908	0.0655048	0.999928	0.195907	0.198129	0.0874336	0.195907	0.24425	0.221405	0.194173	0.182243	0.468979	147.913	136.95	150.807	197.081	137.237	152.872	117.229	143.218
ENSMUSG00000004885	Crabp2	Mus musculus cellular retinoic acid binding protein II (Crabp2), mRNA.	-0.0882765	0.957944	NA	-0.0882765	NA	0.209403	0.209403	NA	0.790609	0.999928	0.16752	-0.508224	NA	0.16752	NA	0.387251	NA	0.387912	NA	0.874127	2.82996	1.29476	0	0	1.12454	0	0.869639
ENSMUSG00000004891	Nes	Mus musculus nestin (Nes), mRNA.	-0.783559	1.09068	0.00353	-0.783559	0.095337	0.0305303	0.0305303	0.999908	0.144186	0.999928	0.148667	0.275468	0.494981	0.148667	0.76093	0.614642	0.230757	0.125498	0.900817	5.34671	4.97577	6.94352	2.98784	6.0554	7.75646	2.97011	5.7378
ENSMUSG00000004892	Bcan	Mus musculus brevican (Bcan), transcript variant 2, mRNA.	-0.337323	0.622298	NA	-0.337323	0.776626	0.005992	0.005992	0.999908	-0.209777	0.999928	0.0316588	0.0392678	NA	0.0316588	NA	0.0888855	0.931237	-0.396269	0.800074	0.904621	1.72704	0.598596	0.497845	0.660548	0.315987	0.761681	1.77066
ENSMUSG00000004894	Hapln2	Mus musculus hyaluronan and proteoglycan link protein 2 (Hapln2), mRNA.	0.220008	-0.593376	0.205843	0.220008	0.664928	-0.0746066	0.162021	0.999908	-0.0746066	0.999928	-0.290869	-0.817444	0.0419235	-0.290869	0.529484	-0.327349	0.421037	-0.304199	0.60637	18.9053	13.3552	17.433	14.8362	18.7086	18.3986	28.8776	20.728
ENSMUSG00000004895	Prcc	Mus musculus papillary renal cell carcinoma (translocation-associated) (Prcc), mRNA.	0.0275869	-0.0553529	0.816814	0.0275869	0.931211	-0.0114429	-0.0880309	0.999908	-0.0114429	0.999928	-0.0565604	-0.2981	0.0191447	-0.0565604	0.774502	0.0282357	0.876114	0.025099	0.938057	161.33	161.783	152.099	190.047	147.686	160.717	149.161	167.821
ENSMUSG00000004896	Rrnad1	Mus musculus ribosomal RNA adenine dimethylase domain containing 1 (Rrnad1), mRNA.	-0.0492541	-0.198963	0.408574	-0.0492541	0.870792	-0.0797913	-0.0797913	0.999908	-0.0821468	0.999928	-0.200744	-0.200744	0.218903	-0.227477	0.193294	-0.272813	0.127909	-0.22781	0.333016	72.6771	78.9369	69.36	71.5352	70.6941	67.9754	73.1438	77.0937
ENSMUSG00000004897	Hdgf	Mus musculus hepatoma-derived growth factor (Hdgf), transcript variant 1, mRNA.	-0.0151942	-0.437665	0.0784048	-0.0151942	0.972331	-0.138086	-0.138086	0.999908	-0.152407	0.999928	-0.187506	-0.187506	0.278676	-0.252099	0.211037	0.00362194	0.989721	0.0150667	0.97364	2060.96	2202.66	1864.83	1954.25	1914.08	1919.43	2270.18	2301.31
ENSMUSG00000004902	Slc25a18	Mus musculus solute carrier family 25 (mitochondrial carrier), member 18 (Slc25a18), mRNA.	-0.235572	0.790578	0.233434	-0.235572	0.773931	0.0643871	0.0643871	0.999908	0.221088	0.999928	-0.145978	-0.145978	NA	-0.696994	NA	-0.0489196	0.944542	-0.988496	0.252401	2.07658	1.09461	2.65808	1.46583	3.29891	2.51496	1.51137	1.99225
ENSMUSG00000004929	Thop1	Mus musculus thimet oligopeptidase 1 (Thop1), mRNA.	0.209896	-0.354429	0.0931731	0.209896	0.244134	-0.0503985	0.212646	0.999908	-0.0503985	0.999928	-0.215295	-0.286757	0.235478	-0.215295	0.156034	-0.176821	0.310388	-0.0507337	0.850516	1052.21	986.808	1118.25	1093.47	1073.99	1020.91	1096.4	975.673
ENSMUSG00000004931	Apba3	Mus musculus amyloid beta (A4) precursor protein-binding, family A, member 3 (Apba3), mRNA.	0.098609	-0.468825	0.110139	0.098609	0.797903	-0.0292185	0.0722587	0.999908	-0.0292185	0.999928	-0.420838	-0.550153	0.00899352	-0.420838	0.0558282	-0.267113	0.235734	-0.146833	0.693144	297.008	288.46	289.417	269.664	306.318	289.266	325.021	310.909
ENSMUSG00000004933	Matk	Mus musculus megakaryocyte-associated tyrosine kinase (Matk), transcript variant 2, mRNA.	-0.0559252	-0.0559252	0.878938	0.119719	0.755372	0.064612	0.0737244	0.999908	0.064612	0.999928	-0.0295055	-0.121605	0.566412	-0.0295055	0.927792	0.135418	0.532635	0.286057	0.420148	15.0098	15.305	18.4715	15.0626	15.5999	12.6455	12.5681	15.4162
ENSMUSG00000004934	Pias4	Mus musculus protein inhibitor of activated STAT 4 (Pias4), mRNA.	0.0666986	-0.322022	0.240766	0.0666986	0.844353	0.0816408	0.0816408	0.999908	-0.132415	0.999928	-0.467803	-0.559239	0.00413068	-0.467803	0.0114712	-0.345697	0.135379	-0.217741	0.40136	625.74	570.52	688.135	569.215	609.025	573.928	711.854	657.492
ENSMUSG00000004936	Map2k1	Mus musculus mitogen-activated protein kinase kinase 1 (Map2k1), mRNA.	-0.203638	0.747754	0.0109534	-0.203638	0.638792	-0.0460898	-0.0460898	0.999908	0.0470577	0.999928	-0.13376	-0.13376	0.573324	0.265414	0.286006	0.443166	0.265794	0.170519	0.736908	17.33	17.9487	21.1492	22.3114	15.3022	20.0977	12.9851	11.5156
ENSMUSG00000004937	Sgta	Mus musculus small glutamine-rich tetratricopeptide repeat (TPR)-containing, alpha (Sgta), transcript variant 3, mRNA.	0.146405	-0.385229	0.118055	0.146405	0.53947	0.0370228	0.0370228	0.999908	-0.126934	0.999928	-0.304711	-0.365441	0.024386	-0.304711	0.0945706	-0.204777	0.324362	-0.168498	0.536314	872.155	879.028	830.157	858.963	883.073	801.741	954.01	898.114
ENSMUSG00000004939	Nmrk2	Mus musculus nicotinamide riboside kinase 2 (Nmrk2), mRNA.	0.0953297	NA	NA	0.0953297	NA	1.37678	NA	NA	1.37678	NA	2.44001	2.44001	NA	NA	NA	NA	NA	NA	NA	0	0	0	0	0	0	0	0
ENSMUSG00000004945	Tmem242	Mus musculus transmembrane protein 242 (Tmem242), mRNA.	-0.0457094	-0.525145	0.063055	-0.0457094	0.931402	-0.103992	-0.183486	0.999908	-0.103992	0.999928	-0.0846141	-0.0846141	0.748075	-0.167787	0.474414	-0.263541	0.232219	-0.172453	0.614695	517.072	595.119	505.079	450.874	431.851	498.606	550.218	587.745
ENSMUSG00000004947	Dtx2	Mus musculus deltex 2, E3 ubiquitin ligase (Dtx2), transcript variant 1, mRNA.	0.0161121	-0.332778	0.202929	0.0161121	0.970779	-0.000374107	-0.000374107	0.999908	-0.0649841	0.999928	-0.326361	-0.461781	0.00288253	-0.326361	0.0670434	-0.167214	0.356707	-0.129544	0.679602	298.495	290.581	277.499	299.163	306.122	276.776	334.458	304.865
ENSMUSG00000004948	Zp3	Mus musculus zona pellucida glycoprotein 3 (Zp3), mRNA.	-0.778529	1.68298	NA	-0.778529	NA	0.349702	0.349702	NA	0.994378	0.999928	0.66592	0.66592	NA	0.976432	NA	1.42413	0.119762	0.77931	0.580694	0.888484	1.16541	0	1.17629	1.21803	2.05165	0	0.608018
ENSMUSG00000004951	Hspb1	Mus musculus heat shock protein 1 (Hspb1), mRNA.	-0.0368522	-1.00393	0.125059	-0.0368522	0.968809	0.192701	0.192701	0.999908	-0.474015	0.999928	-0.579978	-0.625636	0.168684	-0.579978	0.275363	-0.81755	0.0628521	-0.719668	0.259399	15.2382	11.4713	12.4482	17.4604	10.9291	16.3206	16.4232	21.6149
ENSMUSG00000004952	Rasa4	Mus musculus RAS p21 protein activator 4 (Rasa4), transcript variant 1, mRNA.	-0.163649	0.536878	0.332195	-0.163649	0.80869	-0.032321	-0.032321	0.999908	0.440919	0.999928	0.0916901	0.230604	0.560615	0.0916901	0.86866	0.52411	0.248838	0.103321	0.906744	3.28921	3.95952	5.02018	2.72076	1.84461	4.35162	2.01154	3.11626
ENSMUSG00000004961	Syt5	Mus musculus synaptotagmin V (Syt5), transcript variant 1, mRNA.	-0.0986389	-0.595669	0.0514596	-0.0986389	0.778439	0.0164361	0.0164361	0.999908	-0.105619	0.999928	-0.351716	-0.389039	0.0689522	-0.351716	0.13096	-0.128286	0.608685	-0.0843669	0.858685	41.5676	45.7164	40.5113	34.8834	41.945	37.4804	44.7389	45.6977
ENSMUSG00000004980	Hnrnpa2b1	Mus musculus heterogeneous nuclear ribonucleoprotein A2/B1 (Hnrnpa2b1), transcript variant 2, mRNA.	-0.0682928	-0.0682928	0.740983	-0.182408	0.579828	-0.0465056	-0.259084	0.999908	-0.0465056	0.999928	0.149941	0.149941	0.375445	0.232806	0.217963	0.131515	0.360964	0.0392906	0.909889	706.329	778.817	732.955	848.262	587.354	766.339	507.505	723.057
ENSMUSG00000004988	Fxyd4	Mus musculus FXYD domain-containing ion transport regulator 4 (Fxyd4), transcript variant 2, mRNA.	0.0953297	NA	NA	0.0953297	NA	NA	NA	NA	NA	NA	0.726649	0.726649	NA	1.5478	NA	NA	NA	NA	NA	0	0	0	0	0	0	0	0
ENSMUSG00000004994	Ccdc130	Mus musculus coiled-coil domain containing 130 (Ccdc130), transcript variant 1, mRNA.	0.0962528	-0.31414	0.134423	0.0962528	0.688588	0.0944048	0.0944048	0.999908	-0.107899	0.999928	-0.163984	-0.181725	0.222503	-0.163984	0.359083	-0.194629	0.275734	-0.0250433	0.947214	284.846	289.178	289.296	272.716	275.868	282.295	303.166	281.406
ENSMUSG00000004996	Mri1	Mus musculus methylthioribose-1-phosphate isomerase 1 (Mri1), mRNA.	0.100718	0.209686	0.454547	0.100718	0.792124	0.114215	0.283897	0.999908	0.114215	0.999928	0.00592216	-0.0829307	0.741709	0.00592216	0.98476	0.111973	0.67695	0.0225742	0.960719	21.1236	22.4806	23.6677	22.557	21.13	23.4492	15.381	19.1996
ENSMUSG00000005034	Prkacb	Mus musculus protein kinase, cAMP dependent, catalytic, beta (Prkacb), transcript variant 2, mRNA.	-0.278754	0.775132	0.00915933	-0.278754	0.44839	-0.151308	-0.151308	0.999908	0.327207	0.999928	0.018393	0.018393	0.958711	0.153818	0.618834	0.391303	0.291588	0.00633521	0.994624	17.2801	14.6231	21.7725	21.2663	15.8732	22.7706	9.58413	15.0706
ENSMUSG00000005043	Sgsh	Mus musculus N-sulfoglucosamine sulfohydrolase (sulfamidase) (Sgsh), mRNA.	0.00382193	-0.626389	0.0633294	0.00382193	0.995064	0.0559176	0.0559176	0.999908	-0.0714916	0.999928	-0.421928	-0.421928	0.081376	-0.432421	0.0603642	-0.239819	0.35009	-0.109415	0.801877	11.8736	9.2001	14.6304	10.2798	11.7463	12.5629	12.497	12.1986
ENSMUSG00000005045	Chd5	Mus musculus chromodomain helicase DNA binding protein 5 (Chd5), transcript variant 2, mRNA.	-0.147502	0.297686	0.416045	-0.147502	0.713375	-0.0163368	-0.0163368	0.999908	-0.0289728	0.999928	-0.549877	-0.55085	0.037411	-0.549877	0.0450449	-0.374012	0.282745	-0.510827	0.12513	121.258	94.3215	191.875	88.7073	125.474	129.851	77.5268	141.051
ENSMUSG00000005054	Cstb	Mus musculus cystatin B (Cstb), mRNA.	-0.207725	0.916578	0.133818	-0.207725	0.796993	0.00910224	0.113582	0.999908	0.00910224	0.999928	-0.0517521	-0.0517521	NA	0.104858	NA	0.650781	0.202985	0.419077	0.640284	9.8073	9.50019	11.1341	6.89669	12.7096	15.5217	5.56359	7.32513
ENSMUSG00000005057	Sh2b2	Mus musculus SH2B adaptor protein 2 (Sh2b2), transcript variant 3, mRNA.	-0.158777	0.630103	0.0852446	-0.158777	0.758523	0.0446012	0.25965	0.999908	0.0446012	0.999928	-0.176316	-0.176316	0.611528	-0.329976	0.358065	0.299225	0.374307	-0.0748848	0.917954	5.61829	6.2917	6.23998	5.48118	5.48581	6.49519	4.42642	4.90773
ENSMUSG00000005069	Pex5	Mus musculus peroxisomal biogenesis factor 5 (Pex5), transcript variant 4, mRNA.	0.100033	-0.169667	0.456917	0.100033	0.755873	0.004063	-0.0415062	0.999908	0.004063	0.999928	-0.0565406	-0.160919	0.274364	-0.0565406	0.788394	0.00376642	0.987817	0.0957658	0.746105	109.64	100.778	107.471	151.76	105.678	109.671	88.0545	104.071
ENSMUSG00000005078	Jkamp	Mus musculus JNK1/MAPK8-associated membrane protein (Jkamp), transcript variant 2, mRNA.	-0.7795	0.802133	0.0906378	-0.7795	0.150016	0.0767535	-0.81277	0.999908	0.0767535	0.999928	0.00124133	0.00124133	0.99852	0.0633324	0.917192	0.421049	0.437239	-0.240465	0.761069	8.16769	6.69222	12.0554	12.7282	3.97897	10.8832	4.44444	6.3914
ENSMUSG00000005087	Cd44	Mus musculus CD44 antigen (Cd44), transcript variant 3, mRNA.	-2.43385	-2.46677	NA	-2.43385	NA	-0.676152	-0.676152	NA	-1.07098	NA	0.512965	0.512965	NA	0.526282	NA	0.656728	NA	-0.511547	NA	0.0830148	0.236134	0.0722628	0	0	0	0	0.272705
ENSMUSG00000005089	Slc1a2	Mus musculus solute carrier family 1 (glial high affinity glutamate transporter), member 2 (Slc1a2), transcript variant 1, mRNA.	0.0631617	-0.229048	0.372807	0.0631617	0.867855	0.0262321	0.114814	0.999908	0.0262321	0.999928	-0.0208489	0.119188	0.54424	-0.0208489	0.940383	-0.306663	0.199135	-0.0985692	0.788587	55.474	47.7963	65.1542	58.0758	46.8363	52.4739	58.3329	59.6492
ENSMUSG00000005102	Eif2ak4	Mus musculus eukaryotic translation initiation factor 2 alpha kinase 4 (Eif2ak4), transcript variant 3, mRNA.	-0.0236178	0.533891	0.150461	-0.0236178	0.974591	0.163231	-0.275534	0.999908	0.163231	0.999928	0.128388	0.128388	0.682819	0.236488	0.453995	0.355277	0.317607	0.268301	0.559892	10.2527	8.94744	15.0521	14.7849	7.64048	11.9584	4.67942	8.70579
ENSMUSG00000005103	Wdr1	Mus musculus WD repeat domain 1 (Wdr1), mRNA.	-0.0291219	0.736065	0.00332393	-0.0291219	0.954019	0.0317915	0.0317915	0.999908	0.147746	0.999928	0.152552	0.221752	0.243866	0.152552	0.605537	0.404802	0.158192	0.0346374	0.953611	76.3649	64.4755	114.105	77.1247	67.0174	96.0483	52.1122	63.6692
ENSMUSG00000005107	Slc2a9	Mus musculus solute carrier family 2 (facilitated glucose transporter), member 9 (Slc2a9), transcript variant 1, mRNA.	0.334339	0.453896	NA	0.334339	NA	-0.141892	-0.437795	NA	-0.141892	NA	0.401734	0.401734	NA	-0.474377	NA	-1.32348	NA	0.518901	NA	0.088621	0.248889	0	0.145749	0.225709	0	0	0
ENSMUSG00000005124	Wisp1	Mus musculus WNT1 inducible signaling pathway protein 1 (Wisp1), mRNA.	0.93005	1.40033	NA	0.93005	NA	0.348451	0.348451	NA	0.964599	NA	0.374907	1.12328	NA	0.374907	NA	0.0265947	NA	-0.375953	NA	0	0	0	0	0	0	0	0
ENSMUSG00000005125	Ndrg1	Mus musculus N-myc downstream regulated gene 1 (Ndrg1), mRNA.	-0.496542	1.06815	0.0157566	-0.496542	0.297729	0.177825	0.177825	0.999908	0.189309	0.999928	0.532122	0.532122	0.160134	0.626872	0.174298	0.852101	0.133335	0.481395	0.499637	6.68227	6.26169	11.2028	7.31387	4.52842	8.47527	5.59206	3.40167
ENSMUSG00000005131	4930550C14Rik	Mus musculus RIKEN cDNA 4930550C14 gene (4930550C14Rik), mRNA.	0.0120529	-0.132376	0.568349	0.0120529	0.981304	0.0663758	0.0668233	0.999908	0.0663758	0.999928	0.144851	0.278811	0.0825569	0.144851	0.514697	-0.193133	0.414143	0.164818	0.591808	128.677	125.931	185.392	138.779	105.791	123.391	108.712	112.744
ENSMUSG00000005142	Man2b1	Mus musculus mannosidase 2, alpha B1 (Man2b1), mRNA.	0.18184	0.487873	0.0163592	0.18184	0.386733	0.108388	0.108388	0.999908	0.204177	0.999928	-0.0170022	-0.0170022	0.925729	0.0632898	0.80176	0.270383	0.259421	0.0954647	0.79071	37.4286	33.1363	44.9965	47.5341	33.4803	42.5493	28.6388	31.6654
ENSMUSG00000005148	Klf5	Mus musculus Kruppel-like factor 5 (Klf5), mRNA.	0.187925	0.520296	0.113896	0.187925	0.795834	0.036059	0.036059	0.999908	-0.0833007	0.999928	-0.00947072	-0.215637	0.412489	-0.00947072	0.982716	0.147491	0.651157	-0.275129	0.52824	14.3307	10.9101	21.0131	11.9059	14.6948	14.5094	9.87262	17.4088
ENSMUSG00000005150	Wdr83	Mus musculus WD repeat domain containing 83 (Wdr83), mRNA.	0.200231	-0.275688	0.284552	0.200231	0.481718	0.0148438	0.0148438	0.999908	0.0350996	0.999928	0.0759851	0.0759851	0.760858	0.147275	0.513815	0.0811997	0.676697	0.121549	0.71564	71.1123	78.2909	62.6382	72.8709	80.9472	73.1701	65.2961	64.5728
ENSMUSG00000005161	Prdx2	Mus musculus peroxiredoxin 2 (Prdx2), transcript variant 2, mRNA.	-0.0680239	-0.0680239	0.85177	0.12525	0.700289	0.0191877	0.0191877	0.999908	0.0271865	0.999928	0.013654	0.013654	0.95557	0.0214574	0.94927	0.277509	0.214286	0.371635	0.214099	27.3876	30.6498	32.0508	29.4671	27.7176	29.6616	19.7379	22.4284
ENSMUSG00000005198	Polr2a	Mus musculus polymerase (RNA) II (DNA directed) polypeptide A (Polr2a), mRNA.	0.0301079	0.0825425	0.62553	0.0301079	0.919166	0.0776212	-0.0789916	0.999908	0.0776212	0.999928	-0.0723841	-0.0723841	0.489161	-0.141291	0.279804	0.108249	0.321091	0.0273854	0.908383	626.288	637.003	636.046	686.987	551.263	657.063	584.69	630.976
ENSMUSG00000005202	Shbg	Mus musculus sex hormone binding globulin (Shbg), mRNA.	0.776167	2.79929	NA	0.776167	NA	1.1409	1.1409	NA	1.41047	NA	0.660923	1.70646	NA	0.660923	NA	2.01458	NA	-0.0668032	NA	0	0	0	0	0	0	0	0
ENSMUSG00000005204	Senp3	Mus musculus SUMO/sentrin specific peptidase 3 (Senp3), transcript variant 1, mRNA.	-0.0329004	-0.211805	0.231331	-0.0329004	0.932685	0.0246698	-0.0435375	0.999908	0.0246698	0.999928	-0.193341	-0.268137	0.00514273	-0.193341	0.136456	-0.0270576	0.902226	-0.0180963	0.953611	340.135	318.563	341.825	379.672	317.612	343.495	332.9	346.878
ENSMUSG00000005220	Corin	Mus musculus corin (Corin), transcript variant 1, mRNA.	-0.0503379	-0.0503379	0.882037	0.104346	0.755609	-0.0148377	-0.0625666	0.999908	-0.0148377	0.999928	0.220543	0.384738	0.0874836	0.220543	0.324371	-0.239519	0.307011	0.189743	0.612096	7.7599	7.51277	9.10027	7.68731	7.32347	8.58521	7.11552	6.99465
ENSMUSG00000005225	Plekha8	Mus musculus pleckstrin homology domain containing, family A (phosphoinositide binding specific) member 8 (Plekha8), transcript variant 2, mRNA.	-0.0699863	-0.0699863	0.767676	-0.0829106	0.774367	0.195026	0.245517	0.999908	0.195026	0.999928	0.474674	0.50111	0.00120091	0.474674	0.00714488	0.301619	0.028268	0.203964	0.389487	95.5617	94.2867	100.775	133.406	82.0373	93.5085	78.5277	86.3915
ENSMUSG00000005232	G6pc2	Mus musculus glucose-6-phosphatase, catalytic, 2 (G6pc2), transcript variant 3, mRNA.	-0.990436	-0.990436	NA	-1.64725	NA	-1.16745	-1.16745	NA	-1.24997	NA	-0.831118	-0.893829	NA	-0.831118	NA	-0.148193	NA	-2.39704	NA	0.577095	0.426781	0.637113	0	0.856341	0.778421	0.91888	0.422114
ENSMUSG00000005233	Spc25	Mus musculus SPC25, NDC80 kinetochore complex component, homolog (S. cerevisiae) (Spc25), transcript variant 3, mRNA.	-0.150294	-0.150294	0.592277	-0.267328	0.381841	-0.0953682	-0.194142	0.999908	-0.0953682	0.999928	0.0137108	0.212268	0.300993	0.0137108	0.963263	-0.124493	0.538595	-0.155197	0.661276	85.0268	81.427	97.6769	83.4696	72.0995	82.7411	102.532	75.2403
ENSMUSG00000005237	Dnah2	Mus musculus dynein, axonemal, heavy chain 2 (Dnah2), mRNA.	0.145764	-0.437795	0.0185635	0.145764	0.528857	0.0636827	0.0636827	0.999908	-0.078917	0.999928	-0.0580315	-0.0580315	0.780864	-0.118932	0.475876	-0.126516	0.35793	-0.0387438	0.895618	926.407	905.696	896.784	1026.84	878.96	946.369	959.204	870.995
ENSMUSG00000005251	Ripk4	Mus musculus receptor-interacting serine-threonine kinase 4 (Ripk4), mRNA.	-0.10382	0.7627	0.0430351	-0.10382	0.863337	0.110722	0.110722	0.999908	0.164437	0.999928	0.160133	0.160133	0.619545	0.249215	0.531372	0.353672	0.394042	0.14526	0.826611	7.03209	7.4545	10.213	6.59218	5.41998	10.085	4.75732	4.70271
ENSMUSG00000005262	Ufd1	Mus musculus ubiquitin recognition factor in ER-associated degradation 1 (Ufd1), transcript variant 1, mRNA.	-0.0127781	0.163739	0.3613	-0.0127781	0.96851	-0.0157898	-0.0851637	0.999908	-0.0157898	0.999928	0.0757665	0.0757665	0.557889	0.123577	0.424539	0.0816471	0.581761	0.0253984	0.94003	132.875	116.361	179.874	155.044	109.715	137.233	97.5605	134.332
ENSMUSG00000005267	Zfp287	Mus musculus zinc finger protein 287 (Zfp287), mRNA.	-0.00984402	-0.00984402	0.970166	0.102261	0.652748	-0.0440353	-0.0440353	0.999908	-0.118261	0.999928	0.0959096	0.0959096	0.465632	0.145135	0.403283	0.132508	0.318318	0.181548	0.409456	50.4284	46.1669	57.1379	61.8515	48.3327	53.4136	40.043	46.0517
ENSMUSG00000005268	Prlr	Mus musculus prolactin receptor (Prlr), transcript variant 1, mRNA.	-0.134931	-0.134931	NA	-1.46378	NA	-0.272749	-0.272749	NA	-1.17042	NA	1.19685	1.44407	NA	1.19685	NA	0.294534	NA	-1.21223	NA	0.0223088	0	0	0	0.115974	0	0	0.040188
ENSMUSG00000005299	Letm1	Mus musculus leucine zipper-EF-hand containing transmembrane protein 1 (Letm1), mRNA.	0.103827	-0.125097	0.569393	0.103827	0.673792	-0.00938381	-0.0292129	0.999908	-0.00938381	0.999928	0.0184117	0.0184117	0.905468	0.0442291	0.846121	0.096821	0.574493	0.0938177	0.733849	117.912	108.209	108.673	147.148	113.228	116.471	115.646	116.008
ENSMUSG00000005312	Ubqln1	Mus musculus ubiquilin 1 (Ubqln1), transcript variant 1, mRNA.	0.105855	-0.262615	0.0711667	0.105855	0.523798	-0.0912058	0.105387	0.999908	-0.0912058	0.999928	-0.0344119	-0.103308	0.526182	-0.0344119	0.865224	-0.0770495	0.683268	0.0177637	0.95326	286.481	260.466	319.184	332.666	279.813	290.738	269.638	252.864
ENSMUSG00000005320	Fgfr4	n/a	0.196108	-0.658025	0.0973176	0.196108	0.643808	0.0816787	0.0816787	0.999908	-0.179746	0.999928	-0.361109	-0.614569	0.0314053	-0.361109	0.241175	-0.213321	0.445375	-0.263546	0.573336	12.3316	10.5098	10.2935	9.69752	11.3203	13.5052	16.5329	14.4623
ENSMUSG00000005338	Cadm3	Mus musculus cell adhesion molecule 3 (Cadm3), mRNA.	-0.0317331	-1.99903	NA	-0.0317331	NA	0.20036	0.20036	NA	0.372763	0.999928	-0.187753	-0.382695	NA	-0.187753	NA	-0.0502496	NA	0.0680405	NA	0.190451	0	0.193362	0	0.157713	0.37261	0.143578	0.465898
ENSMUSG00000005339	Fcer1a	Mus musculus Fc receptor, IgE, high affinity I, alpha polypeptide (Fcer1a), mRNA.	NA	NA	NA	NA	NA	NA	NA	NA	NA	NA	NA	NA	NA	NA	NA	NA	NA	NA	NA	0	0	0	0	0	0	0	0
ENSMUSG00000005354	Txn2	Mus musculus thioredoxin 2 (Txn2), mRNA.	0.0791706	-0.312631	0.229848	0.0791706	0.798699	-0.0329104	0.0662078	0.999908	-0.0329104	0.999928	-0.220239	-0.220239	0.149154	-0.274753	0.147965	-0.150491	0.498191	-0.214974	0.426958	527.089	536.673	486.026	503.455	531.293	478.801	568.284	585.089
ENSMUSG00000005355	Casp14	Mus musculus caspase 14 (Casp14), mRNA.	-0.351329	-0.351329	NA	-0.729056	NA	-0.0604838	-0.0604838	NA	-0.601748	NA	-0.0977339	-0.0977339	NA	-0.758627	NA	-0.797794	NA	-0.788146	NA	0.0246852	0	0	0	0	0	0	0.172797
ENSMUSG00000005357	Slc1a6	Mus musculus solute carrier family 1 (high affinity aspartate/glutamate transporter), member 6 (Slc1a6), mRNA.	-0.0643019	-0.0643019	NA	-0.396629	0.765922	-0.317511	-0.821498	NA	-0.317511	0.999928	-0.787793	-0.955548	NA	-0.787793	NA	-0.555203	0.594855	-1.20913	NA	0.71709	0	0.839732	0	1.12741	0.734629	0.9807	1.33715
ENSMUSG00000005360	Slc1a3	Mus musculus solute carrier family 1 (glial high affinity glutamate transporter), member 3 (Slc1a3), mRNA.	0.127578	-0.523933	0.115177	0.127578	0.670211	-0.181187	0.27647	0.999908	-0.181187	0.999928	0.380091	0.380091	0.0772532	0.49378	0.0531179	0.101237	0.639589	0.167569	0.680131	12.4626	10.5654	12.9643	17.984	11.7381	9.88805	11.9606	12.1378
ENSMUSG00000005362	Crbn	Mus musculus cereblon (Crbn), transcript variant 2, mRNA.	-0.0697181	-0.184807	0.355944	-0.0697181	0.817723	0.0424271	0.0424271	0.999908	0.0501523	0.999928	0.130711	0.357095	0.034413	0.130711	0.399844	-0.0871237	0.656842	0.0652471	0.852288	242.838	258.19	277.834	237.543	203.611	246.734	257.15	218.805
ENSMUSG00000005364	Il5ra	Mus musculus interleukin 5 receptor, alpha (Il5ra), mRNA.	-1.19659	-1.48259	NA	-1.19659	NA	-1.0211	-1.84936	NA	-1.0211	NA	-0.310966	-0.794269	NA	-0.310966	NA	-1.11276	NA	-1.87485	NA	0.103801	0.248098	0.113475	0.365032	0	0	0	0
ENSMUSG00000005370	Msh6	Mus musculus mutS homolog 6 (Msh6), mRNA.	-0.0293325	0.226737	0.275621	-0.0293325	0.926048	0.0429892	0.0429892	0.999908	0.0751774	0.999928	0.15434	0.15434	0.254644	0.264297	0.110031	0.273845	0.139434	0.265495	0.163673	93.0822	93.7729	110.57	115.405	81.2897	100.899	68.255	81.3841
ENSMUSG00000005371	Fbxo11	Mus musculus F-box protein 11 (Fbxo11), transcript variant 1, mRNA.	-0.13658	0.178793	0.666908	-0.13658	0.790123	-0.0826726	-0.0826726	0.999908	0.175221	0.999928	0.491917	0.491917	0.0722062	0.533988	0.0762481	0.326763	0.29413	0.305213	0.465495	26.692	25.0423	36.6175	40.5674	20.7333	22.008	17.2968	24.5785
ENSMUSG00000005373	Mlxipl	Mus musculus MLX interacting protein-like (Mlxipl), transcript variant 1, mRNA.	-0.682949	1.03824	5.89149e-05	-0.682949	0.0517891	0.227899	0.227899	0.999908	0.301368	0.999928	-0.0162881	0.1163	0.766101	-0.0162881	0.978441	0.718303	0.140021	0.268022	0.641169	14.0576	12.6675	20.8253	18.5332	13.0149	15.6572	7.36092	10.3443
ENSMUSG00000005374	Tbl2	Mus musculus transducin (beta)-like 2 (Tbl2), mRNA.	0.194699	-0.244128	0.170174	0.194699	0.130772	0.478587	0.593874	0.00191659	0.478587	0.108518	0.406153	0.482791	0.00048593	0.406153	0.00281484	0.324264	0.00749223	-0.0354255	0.900817	263.712	269.904	242.045	294.538	242.166	266.28	267.007	264.043
ENSMUSG00000005378	Bud23	Mus musculus BUD23, rRNA methyltransferase and ribosome maturation factor (Bud23), mRNA.	0.16335	-0.239754	0.271557	0.16335	0.500119	-0.0476994	0.17196	0.999908	-0.0476994	0.999928	-0.0115773	-0.191116	0.217879	-0.0115773	0.963491	-0.0308086	0.869477	-0.0306302	0.920424	240.634	219.763	225.179	281.139	239.127	284.142	231.569	203.518
ENSMUSG00000005397	Nid1	Mus musculus nidogen 1 (Nid1), mRNA.	-0.822026	0.857549	0.138056	-0.822026	0.167322	-0.0445842	-0.0445842	0.999908	0.301504	0.999928	0.164506	0.188547	0.683266	0.164506	NA	0.274342	0.678921	0.162623	0.879667	1.15633	1.09187	1.7609	1.37414	0.59945	1.54539	0.610666	1.11191
ENSMUSG00000005410	Mcm5	Mus musculus minichromosome maintenance complex component 5 (Mcm5), transcript variant 2, mRNA.	-0.23774	0.957232	0.000449864	-0.23774	0.492277	0.0203585	0.0203585	0.999908	0.230026	0.999928	0.0188901	0.0188901	0.955869	0.0743071	0.85681	0.493078	0.215621	0.162565	0.760159	68.8576	67.6553	83.3846	88.284	65.3748	85.4866	38.847	52.9703
ENSMUSG00000005413	Hmox1	Mus musculus heme oxygenase 1 (Hmox1), mRNA.	-0.647728	0.648991	0.177127	-0.647728	0.214328	-0.0563965	0.0914034	0.999908	-0.0563965	0.999928	0.184231	0.22478	0.6344	0.184231	0.743341	0.660885	0.245362	0.112072	0.916112	15.5932	16.9607	22	13.2668	12.6135	26.2406	6.80319	11.2677
ENSMUSG00000005417	Mprip	Mus musculus myosin phosphatase Rho interacting protein (Mprip), transcript variant 2, mRNA.	0.105722	-0.186222	0.197415	0.105722	0.425304	0.0759012	0.0759012	0.999908	-0.0969065	0.999928	-0.104739	-0.12302	0.317266	-0.104739	0.352521	-0.102875	0.371496	-0.0315959	0.874839	856.957	961.835	898.782	864.909	843.646	855.657	820.815	753.045
ENSMUSG00000005442	Cic	Mus musculus capicua transcriptional repressor (Cic), transcript variant 1, mRNA.	-0.0173684	-0.227689	0.449432	-0.0173684	0.973399	-0.00392408	-0.00392408	0.999908	-0.00504165	0.999928	-0.443621	-0.443621	0.0260381	-0.465779	0.0295022	-0.0811267	0.773518	-0.303562	0.327802	471.656	445.455	368.738	480.428	459.127	447.3	546.796	553.737
ENSMUSG00000005447	Pafah1b3	Mus musculus platelet-activating factor acetylhydrolase, isoform 1b, subunit 3 (Pafah1b3), transcript variant 1, mRNA.	0.0571216	-0.126929	0.589193	0.0571216	0.868406	0.0829454	0.131012	0.999908	0.0829454	0.999928	-0.00183836	-0.160613	0.204713	-0.00183836	0.994832	0.118309	0.480187	0.147886	0.540393	149.18	149.047	148.783	157.336	159.889	155.579	138.15	135.478
ENSMUSG00000005465	Il27ra	Mus musculus interleukin 27 receptor, alpha (Il27ra), mRNA.	0.996574	0.996574	NA	-1.14125	NA	1.13767	1.13767	NA	1.40779	NA	1.10631	1.3986	NA	1.10631	NA	-0.385597	NA	1.26748	NA	0	0	0	0	0	0	0	0
ENSMUSG00000005469	Prkaca	Mus musculus protein kinase, cAMP dependent, catalytic, alpha (Prkaca), transcript variant 2, mRNA.	-0.0326923	-0.424056	0.126891	-0.0326923	0.938459	-0.162508	-0.180723	0.999908	-0.162508	0.999928	-0.340113	-0.340113	0.0451638	-0.422812	0.0366912	-0.312786	0.150446	-0.280986	0.352321	802.948	807.394	743.716	724.616	776.522	753.98	955.97	858.449
ENSMUSG00000005470	Asf1b	Mus musculus anti-silencing function 1B histone chaperone (Asf1b), mRNA.	0.100576	-0.15956	0.548049	0.100576	0.712973	-0.0381463	-0.0381463	0.999908	-0.0448482	0.999928	-0.22995	-0.242747	0.0793656	-0.22995	0.231265	-0.0741494	0.699622	-0.0707762	0.836818	270.768	260.205	237.245	293.386	250.726	277.694	300.718	275.407
ENSMUSG00000005474	Myl10	Mus musculus myosin, light chain 10, regulatory (Myl10), transcript variant 4, mRNA.	0.0844286	-0.484617	0.036782	0.0844286	0.828438	0.0119493	0.0119493	0.999908	-0.125677	0.999928	-0.0670383	-0.0670383	0.814792	0.298754	0.175481	-0.29955	0.173257	0.0421285	0.915122	361.804	375.16	454.516	349.586	343.428	360.428	356.576	292.933
ENSMUSG00000005481	Ddx39	Mus musculus DEAD (Asp-Glu-Ala-Asp) box polypeptide 39 (Ddx39), mRNA.	0.234952	-0.239731	0.186627	0.234952	0.135812	0.00633521	0.0584572	0.999908	0.00633521	0.999928	-0.0239202	-0.0239202	0.901506	0.0354738	0.856417	-0.0215186	0.915327	0.104747	0.647085	447.036	412.082	435.782	569.067	424.595	460.364	390.544	436.819
ENSMUSG00000005483	Dnajb1	Mus musculus DnaJ heat shock protein family (Hsp40) member B1 (Dnajb1), transcript variant 2, mRNA.	0.0661865	-0.526828	0.0171527	0.0661865	0.827657	0.0200816	0.0200816	0.999908	-0.111181	0.999928	-0.215956	-0.215956	0.120144	-0.226901	0.154812	-0.2402	0.206874	-0.0924254	0.762586	1086.79	1062.54	1116.2	1065.26	1038.97	1038.97	1204.73	1080.9
ENSMUSG00000005493	Msh4	Mus musculus mutS homolog 4 (Msh4), transcript variant 2, mRNA.	0.185624	0.185624	0.643534	0.200837	0.5671	0.029499	0.029499	0.999908	0.265139	0.999928	0.204368	0.204368	0.391072	0.221383	0.399214	0.275095	0.23473	0.326236	0.377289	27.4892	24.3335	38.4458	39.6949	20.2572	29.4291	18.3954	21.8683
ENSMUSG00000005501	Usp40	Mus musculus ubiquitin specific peptidase 40 (Usp40), transcript variant 2, mRNA.	0.114946	0.197305	0.521585	0.114946	0.742626	-0.0365939	-0.0365939	0.999908	0.188625	0.999928	0.369305	0.373775	0.0595202	0.369305	0.106566	0.241985	0.24813	0.389225	0.152837	52.6583	49.4942	64.6017	79.679	40.4879	52.0277	37.7651	44.5523
ENSMUSG00000005503	Evx1	Mus musculus even-skipped homeobox 1 (Evx1), mRNA.	0.0608612	0.0608612	NA	0.55551	NA	-0.574005	-0.574005	NA	1.46673	NA	-0.166437	-0.166437	NA	-0.346434	NA	0.0265945	NA	-0.375953	NA	0	0	0	0	0	0	0	0
ENSMUSG00000005505	Kbtbd4	Mus musculus kelch repeat and BTB (POZ) domain containing 4 (Kbtbd4), transcript variant 2, mRNA.	0.0219688	0.189368	0.404121	0.0219688	0.947672	0.271559	0.28864	0.999908	0.271559	0.999928	0.117465	0.117465	0.395151	0.193794	0.22812	0.101929	0.515062	0.129601	0.635854	83.8206	67.3795	113.355	93.3122	87.3209	85.2678	60.8319	79.2774
ENSMUSG00000005506	Celf1	Mus musculus CUGBP, Elav-like family member 1 (Celf1), transcript variant 4, mRNA.	-0.0987086	0.431948	0.0258794	-0.0987086	0.705084	0.0956769	-0.102264	0.999908	0.0956769	0.999928	0.128069	0.128069	0.454894	0.131246	0.538589	0.285284	0.181541	0.119899	0.669403	74.8854	74.6024	77.3296	96.736	66.9231	77.6471	58.8893	72.0715
ENSMUSG00000005510	Ndufs3	Mus musculus NADH dehydrogenase (ubiquinone) Fe-S protein 3 (Ndufs3), mRNA.	0.0664893	-0.363451	0.0408509	0.0664893	0.710817	-0.000378097	-0.000378097	0.999908	-0.103786	0.999928	-0.176062	-0.226439	0.102072	-0.176062	0.141482	-0.210497	0.0751135	0.059034	0.794156	357.167	336.22	413.343	415	357.579	359.861	308.99	309.177
ENSMUSG00000005514	Por	Mus musculus P450 (cytochrome) oxidoreductase (Por), mRNA.	-0.12157	0.573895	0.0115756	-0.12157	0.766297	-0.00200935	-0.00200935	0.999908	0.0881387	0.999928	-0.15939	-0.362299	0.0985742	-0.15939	0.470385	0.19128	0.450385	-0.108992	0.835995	41.9265	39.692	46.7513	50.6706	32.8761	52.4021	29.8328	41.2609
ENSMUSG00000005533	Igf1r	Mus musculus insulin-like growth factor I receptor (Igf1r), mRNA.	-0.678245	1.02039	0.00202637	-0.678245	0.0689722	-0.0179611	-0.0179611	0.999908	0.190908	0.999928	0.18645	0.250253	0.469812	0.18645	0.617236	0.684512	0.163293	0.279687	0.624293	14.4235	13.1059	19.1895	17.5508	11.7927	21.2024	7.95685	10.1663
ENSMUSG00000005534	Insr	Mus musculus insulin receptor (Insr), transcript variant 1, mRNA.	-0.186277	0.295624	0.554574	-0.186277	0.743867	-0.191571	-0.216279	0.999908	-0.191571	0.999928	-0.541053	-0.541053	0.0571261	-0.613052	0.069598	-0.744736	0.0277679	-0.431627	0.384206	5.06757	2.74149	8.71505	3.99035	5.99186	5.56644	4.07897	4.38876
ENSMUSG00000005540	Fcer2a	Mus musculus Fc receptor, IgE, low affinity II, alpha polypeptide (Fcer2a), transcript variant 1, mRNA.	-0.108465	-0.108465	0.856492	0.148403	0.791901	0.0250554	0.0250554	0.999908	0.09579	0.999928	-0.00381163	-0.00381163	0.99286	-0.31679	0.464868	-0.111442	0.782071	-0.0764575	0.922145	5.4329	4.49539	6.31516	7.072	4.85014	6.46178	4.80008	4.03569
ENSMUSG00000005547	Cyp2a5	Mus musculus cytochrome P450, family 2, subfamily a, polypeptide 5 (Cyp2a5), mRNA.	0.547621	0.547621	NA	1.79932	NA	0.107365	0.107365	NA	0.623676	NA	0.950362	0.950362	NA	1.97859	NA	1.17936	NA	-1.22175	NA	0.0279668	0	0.195768	0	0	0	0	0
ENSMUSG00000005553	Atp4a	Mus musculus ATPase, H+/K+ exchanging, gastric, alpha polypeptide (Atp4a), transcript variant 1, mRNA.	-0.523105	0.711567	NA	-0.523105	0.511193	-0.054238	-0.054238	0.999908	-0.605985	0.999928	-0.110593	-0.110593	NA	0.130791	NA	0.374227	0.519457	-0.215893	0.866533	1.28464	0.991075	1.77268	1.15888	1.02179	2.57637	0.408608	1.0631
ENSMUSG00000005566	Trim28	Mus musculus tripartite motif-containing 28 (Trim28), mRNA.	0.268929	-0.314974	0.070424	0.268929	0.0644388	-0.0162951	0.148404	0.999908	-0.0162951	0.999928	-0.0748793	-0.0748793	0.614863	-0.0829133	0.600192	-0.0836064	0.543641	0.0586054	0.822015	1775.28	1687.07	1776.25	2112.89	1729.95	1744.93	1775.92	1599.99
ENSMUSG00000005575	Ube2m	Mus musculus ubiquitin-conjugating enzyme E2M (Ube2m), transcript variant 1, mRNA.	0.0582749	-0.466247	0.0291899	0.0582749	0.812816	-0.00937851	-0.00937851	0.999908	-0.0875338	0.999928	-0.32381	-0.345616	0.00761181	-0.32381	0.0266658	-0.168087	0.360964	-0.103614	0.711487	1255.48	1258.07	1244.74	1297.37	1209.92	1161.46	1317.64	1299.18
ENSMUSG00000005580	Adcy9	Mus musculus adenylate cyclase 9 (Adcy9), transcript variant 1, mRNA.	-0.412866	0.976191	0.000822727	-0.412866	0.189327	0.0340517	0.0340517	0.999908	0.199242	0.999928	0.121577	0.121577	0.669049	0.144552	0.659682	0.573865	0.139434	0.147487	0.779457	6.12854	4.85227	7.28029	8.67017	4.69476	7.85149	4.64359	4.90714
ENSMUSG00000005583	Mef2c	Mus musculus myocyte enhancer factor 2C (Mef2c), transcript variant 18, mRNA.	-0.21631	0.632962	0.417321	-0.21631	0.800729	-0.0223096	-0.0223096	0.999908	0.289087	0.999928	-0.0375916	-0.0375916	NA	0.400864	NA	-0.156509	0.790035	0.159441	0.892583	1.43245	1.43506	3.39287	0.586598	0.449905	0.795698	2.24797	1.11902
ENSMUSG00000005609	Ctr9	Mus musculus CTR9 homolog, Paf1/RNA polymerase II complex component (Ctr9), mRNA.	0.067246	-0.141033	0.418463	0.067246	0.770726	0.0560138	0.175072	0.999908	0.0560138	0.999928	0.112488	0.158042	0.225753	0.112488	0.49765	-0.010763	0.952512	0.0982138	0.743202	203.351	200.489	237.634	210.93	176.689	203.923	204.17	189.622
ENSMUSG00000005610	Eif4g2	Mus musculus eukaryotic translation initiation factor 4, gamma 2 (Eif4g2), transcript variant 2, mRNA.	0.00822004	0.0122065	0.953166	0.00822004	0.982936	0.0838529	0.0879937	0.999908	0.0838529	0.999928	0.288984	0.347242	0.0294408	0.288984	0.0462207	0.113147	0.510269	0.256156	0.184911	595.935	565.135	739.619	722.615	501.47	626.48	498.049	518.168
ENSMUSG00000005611	Mrvi1	Mus musculus MRV integration site 1 (Mrvi1), transcript variant 2, mRNA.	0.160526	0.167599	NA	0.160526	0.861051	-0.00211729	-0.00211729	0.999908	-0.383743	0.999928	-0.0621538	-0.0621538	NA	-0.485111	NA	-0.0350013	0.959148	-0.350214	0.746714	0.764758	0.496498	0.835916	0.668551	0.58205	0.720328	0.960976	1.08899
ENSMUSG00000005615	Pcyt1a	Mus musculus phosphate cytidylyltransferase 1, choline, alpha isoform (Pcyt1a), transcript variant 1, mRNA.	0.0534715	-0.23937	0.100387	0.0534715	0.78362	-0.031766	-0.031766	0.999908	-0.0663334	0.999928	-0.011317	0.0619025	0.524366	-0.011317	0.952264	-0.103798	0.27137	0.0726547	0.754176	133.894	143.725	141.867	153.759	112.4	126.86	116.881	141.766
ENSMUSG00000005621	Zfp592	Mus musculus zinc finger protein 592 (Zfp592), mRNA.	0.144972	-0.253103	0.189465	0.144972	0.511485	-0.0537127	-0.0537127	0.999908	-0.0672235	0.999928	-0.137863	-0.137863	0.273346	-0.174602	0.312275	-0.0197268	0.927342	-0.0255443	0.939012	125.74	127.01	115.906	148.05	122.082	118.59	119.903	128.64
ENSMUSG00000005625	Psmd4	Mus musculus proteasome (prosome, macropain) 26S subunit, non-ATPase, 4 (Psmd4), transcript variant 1, mRNA.	0.0460348	-0.350833	0.0731983	0.0460348	0.85722	-0.056863	-0.056863	0.999908	-0.0924254	0.999928	-0.131308	-0.131308	0.371781	-0.138192	0.38958	-0.104413	0.409219	-0.0495468	0.860171	658.07	691.705	630.279	677.437	630.717	686.031	639.859	650.45
ENSMUSG00000005628	Tmod4	Mus musculus tropomodulin 4 (Tmod4), mRNA.	-0.159168	1.19135	NA	-0.159168	NA	0.150768	0.150768	NA	-0.291667	NA	-0.119289	0.446359	NA	-0.119289	NA	-0.241275	NA	0.708891	NA	0.501798	0	2.17503	1.33756	0	0	0	0
ENSMUSG00000005640	Insrr	Mus musculus insulin receptor-related receptor (Insrr), mRNA.	-0.504126	-0.504126	NA	-0.582252	NA	-0.0666405	0.204659	NA	-0.0666405	NA	-0.376907	0.564007	NA	-0.376907	NA	0.272181	NA	0.227927	NA	0.108653	0.087856	0.336222	0.198275	0.138218	0	0	0
ENSMUSG00000005649	Cabp5	Mus musculus calcium binding protein 5 (Cabp5), mRNA.	0.507527	NA	NA	0.507527	NA	1.37679	2.36859	NA	1.37679	NA	0.787099	1.61599	NA	0.787099	NA	0.850981	NA	NA	NA	0	0	0	0	0	0	0	0
ENSMUSG00000005656	Snx6	Mus musculus sorting nexin 6 (Snx6), mRNA.	-0.0783564	0.184737	0.587493	-0.0783564	0.855792	0.0078408	0.0078408	0.999908	0.111669	0.999928	0.298597	0.298597	0.19858	0.504776	0.0232237	0.31184	0.223645	0.409901	0.124548	36.5214	35.7647	37.1739	48.4564	30.2206	40.2036	29.5677	34.2628
ENSMUSG00000005667	Mthfd2	Mus musculus methylenetetrahydrofolate dehydrogenase (NAD+ dependent), methenyltetrahydrofolate cyclohydrolase (Mthfd2), mRNA.	-0.00710452	0.0591463	0.756828	-0.00710452	0.98306	-0.0384352	-0.0384352	0.999908	-0.065649	0.999928	0.107387	0.107387	0.271366	0.110599	0.463371	-0.0212632	0.899487	0.00827419	0.977374	115.174	124.476	125.425	123.264	102.493	121.236	101.47	107.853
ENSMUSG00000005672	Kit	Mus musculus KIT proto-oncogene receptor tyrosine kinase (Kit), transcript variant 2, mRNA.	-0.587961	1.15019	0.00234525	-0.587961	0.136454	0.0669813	0.0669813	0.999908	0.258714	0.999928	0.362874	0.400935	0.197792	0.362874	0.375966	0.796754	0.139601	0.258318	0.669403	34.2746	30.9282	54.224	38.3057	25.2779	49.6307	18.8699	22.6863
ENSMUSG00000005674	Tomm40l	Mus musculus translocase of outer mitochondrial membrane 40-like (Tomm40l), mRNA.	0.0330416	0.0330416	0.932598	0.0735376	0.855792	-0.0395107	0.047441	0.999908	-0.0395107	0.999928	-0.00749069	-0.00749069	0.979751	-0.0148362	0.969287	-0.159665	0.530187	-0.134359	0.76193	10.32	10.9265	11.8381	10.2931	7.36529	11.167	9.04256	11.6076
ENSMUSG00000005677	Nr1i3	Mus musculus nuclear receptor subfamily 1, group I, member 3 (Nr1i3), transcript variant 1, mRNA.	0.532582	1.00765	NA	0.532582	NA	0.613002	-1.81267	NA	0.613002	NA	0.601728	0.601728	NA	-0.858458	NA	-0.795221	NA	0.445739	NA	0.0394497	0	0	0	0.276148	0	0	0
ENSMUSG00000005681	Apoa2	Mus musculus apolipoprotein A-II (Apoa2), transcript variant 5, non-coding RNA.	-0.0662584	0.155954	NA	-0.0662584	0.965283	0.00555114	-0.379783	NA	0.00555114	0.999928	0.172925	0.172925	NA	0.83429	NA	-0.0882403	0.915163	-0.0100066	0.996166	4.50653	5.85136	3.8654	6.14614	6.76749	2.66464	0	6.2506
ENSMUSG00000005682	Pan2	Mus musculus PAN2 poly(A) specific ribonuclease subunit (Pan2), transcript variant 3, mRNA.	-0.166747	-0.166747	0.383129	0.17977	0.21259	0.0296715	0.0981685	0.999908	0.0296715	0.999928	-0.0383133	0.0437131	0.779656	-0.0383133	0.832672	0.0157736	0.918676	0.0357113	0.900817	186.567	185.364	181.934	209.374	168.042	183.939	189.575	187.743
ENSMUSG00000005683	Cs	Mus musculus citrate synthase (Cs), mRNA.	-0.0202501	0.37601	0.0677804	-0.0202501	0.960836	0.0494382	-0.0853195	0.999908	0.0494382	0.999928	0.0151375	0.0151375	0.94257	0.042946	0.866007	0.249336	0.194173	0.232554	0.36101	163.113	155.898	167.094	217.039	157.948	180.155	116.538	147.117
ENSMUSG00000005686	Ampd3	Mus musculus adenosine monophosphate deaminase 3 (Ampd3), transcript variant 1, mRNA.	-0.307279	-0.394946	NA	-0.307279	NA	0.245252	-1.10842	NA	0.245252	NA	-0.237462	0.588446	NA	-0.237462	NA	-0.795315	NA	-0.808495	NA	0.14582	0.0283517	0.218	0	0.365309	0	0.0942055	0.314878
ENSMUSG00000005687	Bcas2	Mus musculus breast carcinoma amplified sequence 2 (Bcas2), transcript variant 3, mRNA.	-0.0298857	-0.0298857	0.894189	-0.134983	0.491883	-0.067466	-0.108562	0.999908	-0.067466	0.999928	0.00858915	0.00858915	0.969774	-0.0383727	0.852528	-0.0118977	0.950292	-0.0594419	0.832552	217.155	193.599	251.969	234.067	241.85	184.286	175.491	238.824
ENSMUSG00000005696	Sh2d1a	Mus musculus SH2 domain containing 1A (Sh2d1a), transcript variant 4, mRNA.	-0.316858	1.30088	NA	-0.316858	NA	1.08868	1.08868	NA	1.96425	NA	0.821632	0.821632	NA	1.21278	NA	0.444882	NA	-0.788146	NA	0	0	0	0	0	0	0	0
ENSMUSG00000005698	Ctcf	Mus musculus CCCTC-binding factor (Ctcf), transcript variant 2, mRNA.	-0.136142	0.163076	0.348197	-0.136142	0.523474	0.0262823	-0.061865	0.999908	0.0262823	0.999928	0.157619	0.201852	0.103883	0.157619	0.266503	0.139432	0.38648	0.0939385	0.651883	94.319	90.2747	104.77	112.261	80.1461	90.8965	74.5599	107.326
ENSMUSG00000005699	Pard6a	Mus musculus par-6 family cell polarity regulator alpha (Pard6a), transcript variant 4, mRNA.	0.126809	-0.523826	0.0461231	0.126809	0.65687	0.0870957	0.0870957	0.999908	-0.137423	0.999928	-0.228387	-0.482446	0.014661	-0.228387	0.213011	-0.315433	0.139434	-0.0620384	0.870187	227.204	226.119	217.579	226.138	229.986	215.464	252.374	222.767
ENSMUSG00000005705	Agrp	Mus musculus agouti related neuropeptide (Agrp), transcript variant 1, mRNA.	-0.277499	-0.277499	NA	-2.46948	NA	-0.848994	-1.71689	NA	-0.848994	0.999928	0.066934	0.066934	NA	-1.05156	NA	-1.38904	NA	-3.33653	NA	0.769922	0	0	0	0	0	2.49618	2.89327
ENSMUSG00000005716	Pvalb	Mus musculus parvalbumin (Pvalb), transcript variant 1, mRNA.	-0.315187	1.68599	NA	-0.315187	NA	0.132312	1.3015	NA	0.132312	NA	0.728635	0.728635	NA	0.858241	NA	0.0175345	NA	0.790857	NA	0.0723035	0	0	0	0	0.506124	0	0
ENSMUSG00000005718	Tfap4	Mus musculus transcription factor AP4 (Tfap4), mRNA.	-0.663401	1.16795	0.00584825	-0.663401	0.166329	0.325666	0.354581	0.999908	0.325666	0.999928	0.126761	0.126761	0.804754	0.411974	0.317585	0.703218	0.223259	0.129944	0.877793	8.27976	7.44842	13.6763	4.88036	5.76317	11.9477	6.33688	7.90555
ENSMUSG00000005732	Ranbp1	Mus musculus RAN binding protein 1 (Ranbp1), mRNA.	-0.137395	-0.640053	0.00777331	-0.137395	0.610717	-0.0765256	-0.301183	0.999908	-0.0765256	0.999928	-0.234184	-0.393939	0.019703	-0.234184	0.385965	-0.150419	0.525278	-0.193886	0.513553	648.44	626.25	600.538	629.893	664.577	564.906	678.462	774.461
ENSMUSG00000005763	Cd247	Mus musculus CD247 antigen (Cd247), transcript variant iota, mRNA.	0.0135363	0.172482	0.802878	0.0135363	0.991548	0.0655002	-0.224992	0.999908	0.0655002	0.999928	-0.256663	-0.337997	0.440867	-0.256663	0.647524	-0.895884	0.124075	-0.415936	0.557263	5.78089	3.36937	10.124	3.00171	6.35566	5.9749	5.44519	6.19548
ENSMUSG00000005774	Rfx5	Mus musculus regulatory factor X, 5 (influences HLA class II expression) (Rfx5), transcript variant 1, mRNA.	0.148828	-0.23118	0.221411	0.148828	0.375951	-0.00087437	-0.00087437	0.999908	0.0570998	0.999928	-0.00366861	-0.00366861	0.980815	0.0446022	0.829451	0.0777401	0.577766	0.130473	0.601505	119.309	111.027	122.12	149.324	109.716	118.436	107.459	117.079
ENSMUSG00000005779	Psmb4	Mus musculus proteasome (prosome, macropain) subunit, beta type 4 (Psmb4), mRNA.	0.145239	-0.431473	0.0330154	0.145239	0.498486	-0.030377	0.109052	0.999908	-0.030377	0.999928	0.0857443	-0.2547	0.0633061	0.0857443	0.667343	-0.0889841	0.61396	0.192921	0.379495	424.915	349.434	463.59	542.16	443.186	392.872	382.242	400.92
ENSMUSG00000005800	Mmp8	Mus musculus matrix metallopeptidase 8 (Mmp8), mRNA.	NA	NA	NA	NA	NA	NA	NA	NA	NA	NA	0.726649	0.726649	NA	NA	NA	NA	NA	NA	NA	0	0	0	0	0	0	0	0
ENSMUSG00000005802	Slc30a4	Mus musculus solute carrier family 30 (zinc transporter), member 4 (Slc30a4), transcript variant 2, mRNA.	-0.371544	0.972613	0.0208404	-0.371544	0.360793	0.212011	-0.509432	0.999908	0.212011	0.999928	0.0253412	0.115025	0.732197	0.0253412	0.95941	0.29208	0.510087	-0.22453	0.712103	10.5965	7.17591	16.2421	14.6879	6.33879	11.3091	5.86215	12.5597
ENSMUSG00000005803	Sqor	Mus musculus sulfide quinone oxidoreductase (Sqor), transcript variant 3, non-coding RNA.	-0.0623927	0.404066	0.35953	-0.0623927	0.928248	0.0289103	0.0420734	0.999908	0.0289103	0.999928	-0.282297	-0.282297	0.339124	-0.298066	0.4155	-0.497104	0.242335	-0.2854	0.584744	145.993	109.46	291.527	116.773	147.393	154.923	78.5736	123.303
ENSMUSG00000005804	Bloc1s6	Mus musculus biogenesis of lysosomal organelles complex-1, subunit 6, pallidin (Bloc1s6), mRNA.	0.0227723	-0.252019	0.239845	0.0227723	0.939237	0.0872343	0.0872343	0.999908	0.129686	0.999928	0.121669	0.149291	0.365855	0.121669	0.520338	0.00624647	0.976184	0.0896367	0.759349	54.1633	59.4303	57.2683	63.1711	46.5685	49.688	50.2516	52.7638
ENSMUSG00000005813	Metap1	Mus musculus methionyl aminopeptidase 1 (Metap1), mRNA.	0.02017	-0.210435	0.193915	0.02017	0.947321	0.05768	0.0812437	0.999908	0.05768	0.999928	0.133876	0.180275	0.115397	0.133876	0.320009	-0.0214351	0.888095	0.081576	0.76262	134.37	137.253	153.374	146.597	114.328	132.543	126.059	130.435
ENSMUSG00000005823	Gpr108	Mus musculus G protein-coupled receptor 108 (Gpr108), transcript variant 2, mRNA.	0.219153	-0.364462	0.0719768	0.219153	0.184146	-0.0735631	0.0957742	0.999908	-0.0735631	0.999928	-0.101191	-0.101191	0.541123	-0.173119	0.280459	-0.138152	0.377061	-0.0423454	0.905017	325.5	329.857	311.463	332.144	311.459	311.723	350.957	330.897
ENSMUSG00000005824	Tnfsf14	Mus musculus tumor necrosis factor (ligand) superfamily, member 14 (Tnfsf14), mRNA.	0.0608612	0.0608612	NA	-0.729058	NA	-0.189555	-0.574005	NA	-0.189555	NA	-0.166437	-0.166437	NA	-0.346434	NA	-0.385601	NA	-0.375953	NA	0	0	0	0	0	0	0	0
ENSMUSG00000005836	Gata6	Mus musculus GATA binding protein 6 (Gata6), mRNA.	0.285488	0.285488	0.715355	-0.793527	0.158049	-0.0301908	-0.0301908	0.999908	-0.0709594	0.999928	-0.536067	-0.536067	NA	-0.685205	NA	-0.552289	0.294923	-0.327626	0.730373	1.95077	1.83736	3.28957	1.13649	2.28268	2.38573	1.34003	1.38351
ENSMUSG00000005846	Rsl1d1	Mus musculus ribosomal L1 domain containing 1 (Rsl1d1), mRNA.	-0.0543076	0.316915	0.233484	-0.0543076	0.896349	-0.00349426	-0.00349426	0.999908	0.0889336	0.999928	0.414378	0.414378	0.0392586	0.568758	0.0111663	0.307696	0.225738	0.393716	0.093295	89.2508	80.8316	107.757	117.102	73.3155	107.509	62.8312	75.4077
ENSMUSG00000005864	Cnga2	Mus musculus cyclic nucleotide gated channel alpha 2 (Cnga2), mRNA.	-0.316863	1.40002	NA	-0.316863	NA	0.387517	-0.574005	NA	0.387517	NA	-0.166437	-0.166437	NA	-0.346434	NA	-0.385601	NA	-0.375953	NA	0	0	0	0	0	0	0	0
ENSMUSG00000005871	Apc	Mus musculus adenomatosis polyposis coli (Apc), transcript variant 1, mRNA.	-0.139702	0.65659	0.024071	-0.139702	0.65572	-0.0379484	-0.0379484	0.999908	0.0995461	0.999928	0.463241	0.463241	0.0358114	0.473094	0.0329538	0.514134	0.149091	0.212406	0.577315	36.7045	34.7242	44.4907	49.7573	31.1746	43.9675	23.2567	29.5604
ENSMUSG00000005873	Reep5	Mus musculus receptor accessory protein 5 (Reep5), mRNA.	0.148602	-0.534923	0.0434048	0.148602	0.611376	0.0100213	0.0153187	0.999908	0.0100213	0.999928	0.00706583	-0.136509	0.460519	0.00706583	0.981349	-0.00922291	0.972346	0.0361995	0.932104	18.8728	16.0874	20.7762	24.6079	18.8958	17.9814	15.7911	17.9696
ENSMUSG00000005881	Ergic3	Mus musculus ERGIC and golgi 3 (Ergic3), transcript variant 1, mRNA.	0.0861627	-0.160321	0.408331	0.0861627	0.689025	0.000916326	0.000916326	0.999908	-0.059892	0.999928	-0.0576427	-0.112723	0.449594	-0.0576427	0.769909	-0.0747348	0.557794	-0.0310177	0.914604	621.69	620.598	598.302	692.75	596.832	596.164	594.732	652.46
ENSMUSG00000005882	Uqcc1	Mus musculus ubiquinol-cytochrome c reductase complex assembly factor 1 (Uqcc1), transcript variant 3, mRNA.	-0.0219846	-0.0219846	0.927714	0.0608358	0.779142	0.0305707	0.0305707	0.999908	-0.0461963	0.999928	0.0151146	0.0151146	0.930224	-0.0354926	0.877042	-0.13851	0.334362	0.0363467	0.908655	70.3447	57.9198	95.2378	77.8783	67.4917	64.8015	57.1838	71.9023
ENSMUSG00000005883	Spo11	Mus musculus SPO11 meiotic protein covalently bound to DSB (Spo11), transcript variant 4, mRNA.	0.251408	-0.278004	0.155237	0.251408	0.0612525	-0.00189748	0.155118	0.999908	-0.00189748	0.999928	0.183163	0.183163	0.260946	0.206204	0.245165	0.0140933	0.936244	0.257298	0.204587	312.768	273.524	349.395	418.503	288.891	322.126	266.302	270.635
ENSMUSG00000005886	Ncoa2	Mus musculus nuclear receptor coactivator 2 (Ncoa2), transcript variant a, mRNA.	-0.00525412	0.232434	0.112564	-0.00525412	0.987381	0.149476	0.149476	0.999908	0.159327	0.999928	0.0721337	0.127356	0.231394	0.0721337	0.610155	0.221265	0.0209793	-0.00250441	0.994476	123.675	123.018	133.196	152.193	126.588	142.766	90.2823	97.6833
ENSMUSG00000005891	Prl4a1	Mus musculus prolactin family 4, subfamily a, member 1 (Prl4a1), mRNA.	NA	NA	NA	NA	NA	NA	NA	NA	NA	NA	NA	NA	NA	NA	NA	NA	NA	NA	NA	0	0	0	0	0	0	0	0
ENSMUSG00000005892	Trh	Mus musculus thyrotropin releasing hormone (Trh), mRNA.	0.0736582	0.0736582	NA	-0.180385	0.8639	0.000733059	0.471549	0.999908	0.000733059	0.999928	0.0828679	0.0828679	NA	0.141726	NA	0.208046	0.768661	-0.496101	0.662729	2.81431	0.957848	3.46713	3.0238	4.04888	3.52402	2.41821	2.2603
ENSMUSG00000005893	Nr2c2	Mus musculus nuclear receptor subfamily 2, group C, member 2 (Nr2c2), transcript variant 2, mRNA.	0.122757	-0.165213	0.436788	0.122757	0.536329	0.0381052	0.0653052	0.999908	0.0381052	0.999928	0.287367	0.347496	0.0198748	0.287367	0.134376	0.12489	0.375504	0.25403	0.316307	310.403	288.19	307.788	430.784	287.553	312.767	269.192	276.544
ENSMUSG00000005897	Nr2c1	Mus musculus nuclear receptor subfamily 2, group C, member 1 (Nr2c1), mRNA.	0.0486978	-0.285496	0.125515	0.0486978	0.843562	0.0145532	0.0145532	0.999908	-0.080128	0.999928	0.0134462	-0.0833573	0.613597	0.0134462	0.955829	-0.144419	0.428127	0.0275508	0.940486	89.304	85.0353	98.4155	101.071	82.0403	88.3915	90.3856	79.7895
ENSMUSG00000005899	Smpd4	Mus musculus sphingomyelin phosphodiesterase 4 (Smpd4), transcript variant 2, mRNA.	0.155726	-0.215656	0.353986	0.155726	0.513103	0.03274	0.181698	0.999908	0.03274	0.999928	-0.0809054	-0.0809054	0.667687	-0.124534	0.475788	-0.0752335	0.687429	-0.153366	0.546975	354.458	351.529	352.196	349.809	345.171	348.793	391.672	342.036
ENSMUSG00000005907	Pex1	Mus musculus peroxisomal biogenesis factor 1 (Pex1), transcript variant 2, mRNA.	-0.0323297	0.151444	0.566556	-0.0323297	0.926048	-0.0146138	-0.0146138	0.999908	-0.0858114	0.999928	0.0674213	0.0860814	0.636049	0.0674213	0.799643	0.150825	0.519783	0.109545	0.729653	21.6393	22.0309	26.3977	25.77	20.0848	21.3419	15.6111	20.2385
ENSMUSG00000005917	Otx1	Mus musculus orthodenticle homeobox 1 (Otx1), mRNA.	-0.83446	0.931439	NA	-0.83446	0.212382	-0.116123	-0.116123	0.999908	0.278918	0.999928	0.0248289	0.0825002	NA	0.0248289	NA	0.235753	0.744727	-0.540512	0.603405	1.09859	0.836489	1.50852	1.63764	0.77336	1.51948	0.85034	0.564255
ENSMUSG00000005936	Kctd20	Mus musculus potassium channel tetramerisation domain containing 20 (Kctd20), transcript variant 2, mRNA.	-0.25551	0.4052	0.143901	-0.25551	0.348423	-0.0297254	-0.0297254	0.999908	0.0856758	0.999928	-0.0145085	-0.0145085	0.960737	-0.0402787	0.912219	0.0779588	0.810185	0.0182643	0.974579	62.2285	57.8778	90.0201	69.1598	45.8048	85.4463	37.5755	49.7144
ENSMUSG00000005947	Itgae	Mus musculus integrin alpha E, epithelial-associated (Itgae), transcript variant 3, mRNA.	0.125189	-0.417532	0.0547984	0.125189	0.611692	-0.0127701	0.17749	0.999908	-0.0127701	0.999928	-0.0460327	-0.150511	0.454358	-0.0460327	0.849335	-0.222187	0.257131	-0.126213	0.717094	88.0698	85.3511	104.121	90.6219	83.4483	84.3578	93.0359	75.5531
ENSMUSG00000005949	Ctns	Mus musculus cystinosis, nephropathic (Ctns), transcript variant 1, mRNA.	0.129392	0.319968	0.197096	0.129392	0.673441	-0.0204478	-0.128447	0.999908	-0.0204478	0.999928	0.000187692	0.144308	0.401739	0.000187692	0.999534	0.110657	0.598882	0.113853	0.770041	29.9403	29.0566	30.989	41.9979	31.4117	27.6468	24.5707	23.9093
ENSMUSG00000005950	P2rx5	Mus musculus purinergic receptor P2X, ligand-gated ion channel, 5 (P2rx5), mRNA.	-0.0728966	-0.218114	0.736503	-0.0728966	0.93387	0.0743647	0.0743647	0.999908	-0.259302	0.999928	-0.256304	-0.256304	0.49959	-0.36719	0.427115	-0.189003	0.636948	-0.419424	0.539882	3.2939	3.22019	3.18439	3.67949	2.55144	3.36434	3.42187	3.63559
ENSMUSG00000005951	Shpk	Mus musculus sedoheptulokinase (Shpk), mRNA.	0.12215	-0.275995	0.363899	0.12215	0.695712	-0.10565	0.146911	0.999908	-0.10565	0.999928	0.0238779	-0.115676	0.572857	0.0238779	0.944756	-0.0172287	0.960799	-0.085618	0.838567	14.7903	13.5581	15.2184	20.1814	12.065	14.3504	12.8785	15.2805
ENSMUSG00000005952	Trpv1	Mus musculus transient receptor potential cation channel, subfamily V, member 1 (Trpv1), mRNA.	0.114754	-0.598443	0.0367755	0.114754	0.666818	-0.00947969	-0.00947969	0.999908	-0.111743	0.999928	-0.146559	-0.146559	0.438981	-0.200217	0.323813	-0.251946	0.177052	-0.12389	0.702516	34.0878	33.1288	35.571	34.7548	30.0574	36.7835	36.5191	31.8001
ENSMUSG00000005958	Ephb3	Mus musculus Eph receptor B3 (Ephb3), mRNA.	0.184054	0.184054	0.800457	-0.236514	0.746313	0.23077	0.247534	0.999908	0.23077	0.999928	-0.199992	-0.199992	0.671717	-0.24065	0.704225	0.127407	0.819339	0.321796	0.733076	2.12684	2.36578	1.89676	2.1523	2.6581	3.33406	1.92147	0.559415
ENSMUSG00000005968	Tuft1	Mus musculus tuftelin 1 (Tuft1), transcript variant 2, mRNA.	0.129756	-0.372795	0.152969	0.129756	0.686222	-0.00354658	-0.00354658	0.999908	-0.167586	0.999928	-0.0960857	-0.0960857	0.653816	-0.198068	0.348922	-0.294255	0.147657	-0.127624	0.747936	151.408	161.306	140.915	138.244	129.977	159.75	181.854	147.81
ENSMUSG00000005973	Rcn1	Mus musculus reticulocalbin 1 (Rcn1), mRNA.	0.611266	0.611266	NA	-0.613534	NA	-0.570478	-0.570478	NA	0.662839	0.999928	0.940338	0.940338	NA	1.09166	NA	0.80507	0.507656	0.924497	0.580874	0.522342	0.857875	1.45628	0.647968	0	0.694259	0	0
ENSMUSG00000005980	Dnase1	Mus musculus deoxyribonuclease I (Dnase1), transcript variant 2, mRNA.	0.0381689	-1.10368	NA	0.0381689	NA	0.967838	-1.73734	NA	0.967838	NA	0.651232	0.651232	NA	-0.796874	NA	-0.328388	NA	-0.824868	NA	0.070901	0	0	0	0	0	0.496307	0
ENSMUSG00000005981	Trap1	Mus musculus TNF receptor-associated protein 1 (Trap1), transcript variant 1, mRNA.	-0.138569	-0.138569	0.390185	0.203893	0.0574491	0.0911011	0.232286	0.999908	0.0911011	0.999928	0.228304	0.23246	0.0611095	0.228304	0.121976	0.103292	0.248057	0.205157	0.199048	400.849	388.436	445.447	490.263	367.573	395.417	366.478	352.326
ENSMUSG00000005982	Naa60	Mus musculus N(alpha)-acetyltransferase 60, NatF catalytic subunit (Naa60), transcript variant 2, mRNA.	0.0431315	0.184514	0.439764	0.0431315	0.917434	-0.0251733	-0.0622418	0.999908	-0.0251733	0.999928	0.0159559	0.0159559	0.934951	-0.181263	0.405732	0.138571	0.47602	-0.0752766	0.817403	62.0721	55.5526	61.0878	58.8761	50.8997	66.6332	60.9658	80.4891
ENSMUSG00000005983	1700037C18Rik	Mus musculus RIKEN cDNA 1700037C18 gene (1700037C18Rik), mRNA.	-0.0145068	0.0606369	0.817397	-0.0145068	0.960847	0.0718127	0.0718127	0.999908	-0.136015	0.999928	-0.393672	-0.393672	0.0113591	-0.474985	0.00158437	-0.342312	0.135379	-0.37513	0.0292437	239.079	215.806	298.633	217.049	232.974	220.346	224.835	263.912
ENSMUSG00000005986	Ankrd13d	Mus musculus ankyrin repeat domain 13 family, member D (Ankrd13d), mRNA.	-0.150417	0.388547	0.295567	-0.150417	0.716328	0.0204413	0.0204413	0.999908	0.165982	0.999928	0.00105218	-0.109302	0.685877	0.00105218	0.998726	0.278472	0.365498	0.0647738	0.908805	11.1917	10.0552	12.0437	14.9268	9.05811	14.0103	10.3063	7.94189
ENSMUSG00000005994	Tyrp1	Mus musculus tyrosinase-related protein 1 (Tyrp1), transcript variant 3, mRNA.	NA	NA	NA	NA	NA	NA	NA	NA	NA	NA	NA	NA	NA	NA	NA	NA	NA	NA	NA	0	0	0	0	0	0	0	0
ENSMUSG00000006005	Tpr	Mus musculus translocated promoter region, nuclear basket protein (Tpr), mRNA.	0.0273186	0.0273186	0.89985	-0.0639912	0.768622	0.000413572	-0.117805	0.999908	0.000413572	0.999928	0.281765	0.306463	0.0294586	0.281765	0.0709296	0.141314	0.289304	0.270559	0.0950133	228.829	207.402	254.813	292.944	204.173	235.027	184.055	223.387
ENSMUSG00000006007	Pdc	Mus musculus phosducin (Pdc), transcript variant 1, mRNA.	0.0608612	0.0608612	NA	-0.729058	NA	-0.189555	-0.574005	NA	-0.189555	NA	0.314457	0.314457	NA	-0.346434	NA	-0.385601	NA	-0.375953	NA	0.0172902	0	0	0	0	0	0	0.121032
ENSMUSG00000006010	BC003331	Mus musculus cDNA sequence BC003331 (BC003331), transcript variant 1, mRNA.	0.0252779	0.054353	0.875301	0.0252779	0.965719	0.113618	0.113618	0.999908	0.228111	0.999928	0.48089	0.493391	0.0244173	0.48089	0.0527508	0.210654	0.347325	0.403034	0.127005	26.2849	25.4057	27.0985	42.23	21.9796	23.5462	18.6893	25.0451
ENSMUSG00000006014	Prg4	Mus musculus proteoglycan 4 (megakaryocyte stimulating factor, articular superficial zone protein) (Prg4), transcript variant 2, mRNA.	-0.0664971	1.21662	NA	-0.0664971	NA	0.0527157	0.441217	NA	0.0527157	NA	-0.909408	1.19737	NA	-0.909408	NA	-0.172832	NA	-1.3603	NA	0.112724	0.167492	0.384863	0	0	0.236716	0	0
ENSMUSG00000006019	Dhx34	Mus musculus DEAH (Asp-Glu-Ala-His) box polypeptide 34 (Dhx34), mRNA.	0.155235	-0.552556	0.0519051	0.155235	0.595829	0.0421542	0.0421542	0.999908	-0.0718762	0.999928	-0.33714	-0.464559	0.0264507	-0.33714	0.103622	-0.210313	0.427431	-0.184332	0.582712	207.303	184.554	169.008	224.362	226.401	181.442	227.997	237.357
ENSMUSG00000006021	Kptn	Mus musculus kaptin (Kptn), mRNA.	0.162514	-0.167843	0.455141	0.162514	0.495581	0.0674394	0.143907	0.999908	0.0674394	0.999928	0.0331775	0.0331775	0.8514	0.0654514	0.753101	0.0799419	0.595306	0.241418	0.247503	73.2968	74.5412	75.67	85.3957	69.5899	76.2977	66.6068	64.9757
ENSMUSG00000006024	Napa	Mus musculus N-ethylmaleimide sensitive fusion protein attachment protein alpha (Napa), mRNA.	-0.107735	-0.107735	0.593633	0.218947	0.23398	-0.0462494	0.154327	0.999908	-0.0462494	0.999928	-0.128482	-0.128482	0.376646	-0.169266	0.198496	0.00568729	0.974129	-0.000861825	0.998323	405.932	400.705	428.043	417.296	413.988	397.283	399.465	384.739
ENSMUSG00000006050	Sra1	Mus musculus steroid receptor RNA activator 1 (Sra1), transcript variant 3, non-coding RNA.	0.12301	-0.331995	0.0571066	0.12301	0.492277	0.00180576	-0.0348591	0.999908	0.00180576	0.999928	-0.0152803	-0.0870404	0.446346	-0.0152803	0.942135	-0.0964722	0.490623	0.0444809	0.866289	262.899	225.903	212.678	278.772	241.06	226.33	319.553	336.001
ENSMUSG00000006056	Calcoco2	Mus musculus calcium binding and coiled-coil domain 2 (Calcoco2), mRNA.	0.050828	-1.06657	NA	0.050828	NA	0.127157	0.127157	NA	0.475973	NA	0.129011	0.689435	NA	0.129011	NA	-0.0908708	NA	0.117943	NA	0.228768	0	0.74899	0	0	0	0.637759	0.214625
ENSMUSG00000006057	Atp5g1	Mus musculus ATP synthase, H+ transporting, mitochondrial F0 complex, subunit C1 (subunit 9) (Atp5g1), transcript variant 1, mRNA.	0.0750785	0.0868887	0.770727	0.0750785	0.809657	0.0129212	-0.0929555	0.999908	0.0129212	0.999928	-0.12849	-0.236276	0.0805997	-0.12849	0.501542	-0.0377647	0.878342	-0.0871539	0.792175	179.777	170.634	170.655	229.472	178.942	176.523	155.208	177.005
ENSMUSG00000006058	Snf8	Mus musculus SNF8, ESCRT-II complex subunit, homolog (S. cerevisiae) (Snf8), transcript variant 2, mRNA.	0.0395011	0.120854	0.587577	0.0395011	0.911893	0.0519125	-0.0763578	0.999908	0.0519125	0.999928	0.167234	0.167234	0.239305	0.33792	0.0643237	0.165995	0.290219	0.220268	0.308633	182.938	175.56	215.815	206.585	158.539	226.964	144.63	152.472
ENSMUSG00000006095	Tbcb	Mus musculus tubulin folding cofactor B (Tbcb), transcript variant 1, mRNA.	0.131453	-0.3067	0.0671137	0.131453	0.454707	0.06069	0.233144	0.999908	0.06069	0.999928	0.0839984	0.0839984	0.640183	0.191098	0.173233	0.105635	0.322305	0.120453	0.56278	246.592	260.943	290.397	256.422	234.873	255.463	216.321	211.726
ENSMUSG00000006127	Inpp5k	Mus musculus inositol polyphosphate 5-phosphatase K (Inpp5k), mRNA.	0.139614	-0.360139	0.0444786	0.139614	0.337764	-0.0185813	0.10952	0.999908	-0.0185813	0.999928	0.0180944	0.0180944	0.902299	-0.0670248	0.659494	-0.112135	0.367377	-0.00138845	0.997144	486.23	478.89	531.781	499.014	454.724	470.73	496.855	471.614
ENSMUSG00000006134	Crkl	Mus musculus v-crk avian sarcoma virus CT10 oncogene homolog-like (Crkl), transcript variant 2, mRNA.	0.0554414	-0.0947544	0.627622	0.0554414	0.837782	0.0189422	0.02667	0.999908	0.0189422	0.999928	-0.0492306	-0.176301	0.0759914	-0.0492306	0.747794	0.0201836	0.910527	0.0238162	0.931149	74.8213	68.7867	77.8579	77.6955	69.4475	78.3743	73.1914	78.3951
ENSMUSG00000006143	Upk3bl	Mus musculus uroplakin 3B-like (Upk3bl), transcript variant 2, mRNA.	-0.102996	-0.608298	0.196759	-0.102996	0.868461	-0.0906847	-0.0906847	0.999908	-0.177759	0.999928	-0.363287	-0.363287	0.21326	-0.643541	0.0441832	-0.199344	0.598228	-0.158727	0.795888	106.465	125.817	110.426	59.1485	112.031	78.9782	134.955	123.896
ENSMUSG00000006154	Eps8l1	Mus musculus EPS8-like 1 (Eps8l1), transcript variant 2, mRNA.	1.11383	1.11383	NA	-1.35307	NA	-0.571078	-0.571078	NA	-1.30106	NA	-0.920855	-0.920855	NA	-1.19047	NA	0.0232937	NA	0.754363	NA	0.104017	0	0.344603	0	0	0.38352	0	0
ENSMUSG00000006169	Clint1	Mus musculus clathrin interactor 1 (Clint1), transcript variant 2, mRNA.	0.155568	0.181737	0.322013	0.155568	0.321969	0.0197805	0.0197805	0.999908	0.0307259	0.999928	0.097887	0.216092	0.0344314	0.097887	0.533621	0.219429	0.0940253	0.152199	0.497486	70.0621	63.1699	87.1688	83.9932	63.526	76.2896	56.5773	59.7099
ENSMUSG00000006179	Prss16	Mus musculus protease, serine 16 (thymus) (Prss16), mRNA.	0.77092	1.23928	NA	0.77092	NA	0.651646	0.757958	NA	0.651646	NA	0.523232	0.523232	NA	0.7121	NA	-0.510307	NA	0.977989	NA	0.038182	0.138482	0	0	0.128792	0	0	0
ENSMUSG00000006191	Cdkal1	Mus musculus CDK5 regulatory subunit associated protein 1-like 1 (Cdkal1), transcript variant 1, mRNA.	0.0901421	-0.174449	0.298091	0.0901421	0.607174	-0.0106448	0.0937035	0.999908	-0.0106448	0.999928	0.207089	0.229955	0.136677	0.207089	0.149795	-0.0459453	0.779307	0.13066	0.571756	213.087	199.271	249.031	238.87	203.922	205.404	204.317	190.794
ENSMUSG00000006200	Rhox6	Mus musculus reproductive homeobox 6 (Rhox6), mRNA.	-1.14542	-1.14542	NA	-1.93717	NA	0.212016	0.212016	NA	-1.39587	NA	-0.0538306	0.722164	NA	-0.0538306	NA	-1.18227	NA	-1.58229	NA	0.048937	0	0	0	0	0	0	0.342558
ENSMUSG00000006204	5430419D17Rik	Mus musculus RIKEN cDNA 5430419D17 gene (5430419D17Rik), mRNA.	0.352218	-0.413737	NA	0.352218	0.760279	0.28826	0.348132	NA	0.28826	0.999928	-0.321922	-0.771315	NA	-0.321922	NA	-0.376356	0.671674	-0.55433	NA	0.249753	0.120793	0.338691	0.19533	0.410112	0.176796	0.317186	0.189359
ENSMUSG00000006205	Htra1	Mus musculus HtrA serine peptidase 1 (Htra1), mRNA.	-0.259225	1.36781	NA	-0.259225	NA	0.0813033	0.0813033	NA	0.123387	0.999928	0.299142	0.48959	NA	0.299142	NA	-0.0477199	NA	-0.246373	NA	0.593874	0	1.33298	0.257223	0.72672	1.01674	0	0.823442
ENSMUSG00000006215	Zbtb17	Mus musculus zinc finger and BTB domain containing 17 (Zbtb17), mRNA.	0.101706	-0.190155	0.376806	0.101706	0.710817	-0.0069783	-0.0069783	0.999908	-0.0565202	0.999928	-0.0750036	-0.324276	0.032109	-0.0750036	0.698437	0.0200933	0.9285	-0.000826179	0.998339	118.475	112.631	113.672	146.805	107.036	132.651	96.9251	119.602
ENSMUSG00000006216	Clcnkb	Mus musculus chloride channel, voltage-sensitive Kb (Clcnkb), mRNA.	0.458475	-0.722149	NA	0.458475	0.563749	0.18981	0.275667	0.999908	0.18981	0.999928	-0.101396	-0.101396	NA	-0.582063	NA	0.0635092	0.938581	-0.720796	0.530584	1.10536	1.11199	0.694739	0.730703	1.2171	0.91579	1.9973	1.0699
ENSMUSG00000006218	Fam131c	Mus musculus family with sequence similarity 131, member C (Fam131c), mRNA.	0.248797	0.617348	NA	0.248797	0.880576	0.459646	0.459646	NA	-0.592068	0.999928	-0.00447824	-0.00447824	NA	-0.0278356	NA	-0.031612	NA	-0.879521	NA	1.0441	0	1.2456	0.732717	1.68578	0.888739	0.516511	2.23935
ENSMUSG00000006219	Fblim1	Mus musculus filamin binding LIM protein 1 (Fblim1), transcript variant 2, mRNA.	0.114413	0.14554	0.827097	0.114413	0.874708	-0.152077	-0.323516	0.999908	-0.152077	0.999928	-0.00254468	-0.00254468	0.996455	0.26689	0.589365	0.395341	0.333299	0.306273	0.685094	2.6812	2.59469	3.03782	3.08606	2.26656	2.56626	1.11213	4.10489
ENSMUSG00000006221	Hspb7	Mus musculus heat shock protein family, member 7 (cardiovascular) (Hspb7), mRNA.	0.00692968	-0.299014	0.486059	0.00692968	0.992828	0.0697523	0.0697523	0.999908	-0.124977	0.999928	-0.560515	-0.560515	0.0241697	-0.588569	0.0396778	-0.200955	0.586397	-0.256562	0.622258	123.104	124.365	120.791	83.4645	113.41	111.239	179.847	128.612
ENSMUSG00000006235	Epor	Mus musculus erythropoietin receptor (Epor), mRNA.	0.00899088	-0.468166	0.505169	0.00899088	0.993858	0.0507944	0.0507944	0.999908	-0.295928	0.999928	-0.554982	-0.554982	0.21834	-0.869468	0.0786892	-0.492928	0.32112	-0.663101	0.379495	7.41587	7.93407	5.55505	4.4186	8.2572	4.99779	13.2792	7.46912
ENSMUSG00000006241	Ccdc159	Mus musculus coiled-coil domain containing 159 (Ccdc159), transcript variant 1, mRNA.	0.0163424	-0.0193485	0.967598	0.0163424	0.985079	-0.217332	-0.226348	0.999908	-0.217332	0.999928	-0.407036	-0.407036	0.233078	-0.422331	0.226273	-0.364761	0.418963	-0.698729	0.0845748	32.5889	23.2045	43.5234	26.0125	31.0298	31.6264	21.2347	51.4913
ENSMUSG00000006262	Mob1b	Mus musculus MOB kinase activator 1B (Mob1b), mRNA.	-0.113832	-0.113832	0.636899	-0.238	0.229301	0.077438	-0.128591	0.999908	0.077438	0.999928	-0.028189	-0.028189	0.913173	0.0894267	0.641632	0.0109086	0.961394	0.0120127	0.975146	32.937	28.4728	26.7163	38.4612	34.4066	33.1687	37.3759	31.9576
ENSMUSG00000006269	Atp6v1b1	Mus musculus ATPase, H+ transporting, lysosomal V1 subunit B1 (Atp6v1b1), mRNA.	-0.206522	0.420628	0.430753	-0.206522	0.717308	-0.259015	-0.259015	0.999908	-0.294186	0.999928	-0.805539	-0.805539	0.0146705	-0.886332	0.0289066	-0.733297	0.108497	-0.40635	0.51308	13.9377	8.42371	25.2288	8.19923	19.7055	13.7372	9.32841	12.941
ENSMUSG00000006270	Vax1	Mus musculus ventral anterior homeobox 1 (Vax1), mRNA.	-0.122272	0.169025	NA	-0.122272	0.939867	0.095302	0.095302	NA	-1.26098	0.999928	-0.984633	-0.984633	NA	-0.985267	NA	-3.25778	NA	-1.25327	NA	1.41168	0.852614	2.31479	1.06321	1.44026	1.90139	1.13023	1.17923
ENSMUSG00000006273	Atp6v1b2	Mus musculus ATPase, H+ transporting, lysosomal V1 subunit B2 (Atp6v1b2), mRNA.	0.0898948	-0.30603	0.0907272	0.0898948	0.572419	-0.0189139	-0.0996675	0.999908	-0.0189139	0.999928	-0.0701468	-0.0701468	0.536371	-0.101504	0.511284	-0.0532818	0.666985	0.0806757	0.745906	133.233	132.027	142.014	153.576	128.333	128.309	128.473	119.902
ENSMUSG00000006276	Eps15l1	Mus musculus epidermal growth factor receptor pathway substrate 15-like 1 (Eps15l1), transcript variant 3, mRNA.	-0.00729907	0.453419	0.0374584	-0.00729907	0.989901	0.0634092	-0.102407	0.999908	0.0634092	0.999928	0.111075	0.135808	0.378686	0.111075	0.683099	0.302187	0.232279	-0.00760373	0.988697	70.8165	74.2356	74.0269	93.2969	61.2225	74.9339	48.5495	69.4488
ENSMUSG00000006281	Tep1	Mus musculus telomerase associated protein 1 (Tep1), mRNA.	0.0654954	-0.457457	0.0082503	0.0654954	0.778079	-0.00296382	-0.00296382	0.999908	-0.113578	0.999928	-0.182487	-0.182487	0.130172	-0.23772	0.0923278	-0.135038	0.384864	-0.0139172	0.965037	59.7116	57.3712	58.6092	71.3473	58.891	55.3405	56.4532	59.9696
ENSMUSG00000006288	Ttc5	Mus musculus tetratricopeptide repeat domain 5 (Ttc5), transcript variant 2, mRNA.	0.0287319	-0.187736	0.441735	0.0287319	0.92855	-0.00346711	-0.0190076	0.999908	-0.00346711	0.999928	0.0629195	0.0629195	0.697562	0.0844498	0.705165	-0.08145	0.635581	0.0197336	0.956983	90.1374	86.9057	85.4616	118.537	90.5628	96.8533	73.2768	79.3641
ENSMUSG00000006289	Osgep	Mus musculus O-sialoglycoprotein endopeptidase (Osgep), mRNA.	0.050519	0.050519	0.85189	0.214852	0.275528	0.0219481	0.13574	0.999908	0.0219481	0.999928	0.0160896	0.0160896	0.948494	0.0552539	0.796103	0.128199	0.404948	0.244989	0.289974	67.9426	68.0595	100.948	89.7009	46.2137	69.0676	55.9559	45.6527
ENSMUSG00000006299	Aamp	Mus musculus angio-associated migratory protein (Aamp), transcript variant 2, mRNA.	-0.0163807	-0.404653	0.174602	-0.0163807	0.978441	-0.0395116	-0.0395116	0.999908	-0.0977771	0.999928	-0.35896	-0.35896	0.0384815	-0.430733	0.0369831	-0.242774	0.288547	-0.225982	0.490395	4332.96	4783.8	3373.41	3156.23	4002.24	3854.87	5540.73	5619.31
ENSMUSG00000006301	Tmbim1	Mus musculus transmembrane BAX inhibitor motif containing 1 (Tmbim1), mRNA.	-0.530681	1.12974	0.00422683	-0.530681	0.173982	0.0268261	0.0268261	0.999908	0.381699	0.999928	0.0653013	0.0653013	0.902299	0.116315	0.846108	0.646383	0.239619	0.0564988	0.941457	2.44778	2.20186	2.18978	3.80987	2.15018	3.43777	1.237	2.10803
ENSMUSG00000006304	Arpc2	Mus musculus actin related protein 2/3 complex, subunit 2 (Arpc2), transcript variant 2, mRNA.	0.108763	-0.183432	0.223144	0.108763	0.380267	0.0110075	0.140918	0.999908	0.0110075	0.999928	0.0958205	0.0958205	0.448581	0.27172	0.149113	0.0314139	0.836752	0.182019	0.34544	594.337	559.597	717.23	710.987	505.202	564.404	541.582	561.374
ENSMUSG00000006307	Kmt2b	Mus musculus lysine (K)-specific methyltransferase 2B (Kmt2b), transcript variant 2, mRNA.	-0.0361401	-0.0361401	0.888564	0.138293	0.566853	0.0219488	0.0219488	0.999908	0.107971	0.999928	-0.175153	-0.175153	0.27059	-0.20652	0.242949	0.0908322	0.675398	-0.0468024	0.894729	351.379	350.11	316.765	414.685	323.83	338.627	334.832	380.804
ENSMUSG00000006310	Zbtb32	Mus musculus zinc finger and BTB domain containing 32 (Zbtb32), transcript variant 2, non-coding RNA.	0.173461	-0.431366	0.103502	0.173461	0.500565	-0.0083038	-0.0083038	0.999908	-0.0343021	0.999928	-0.18434	-0.206945	0.270028	-0.18434	0.413107	-0.109769	0.664387	-0.219909	0.465997	1328.4	1246.1	1133.49	1503.1	1307.07	1228.42	1495.1	1385.5
ENSMUSG00000006311	Etv2	Mus musculus ets variant 2 (Etv2), mRNA.	0.133658	-0.447865	NA	0.133658	0.884692	-0.206417	-0.206417	0.999908	-0.275903	0.999928	-0.293537	-0.376955	NA	-0.293537	NA	-0.71422	0.252121	-0.686717	0.461615	3.64067	2.75436	3.27092	4.35825	4.42663	3.61854	3.52617	3.52983
ENSMUSG00000006313	Upk1a	Mus musculus uroplakin 1A (Upk1a), mRNA.	0.0220687	0.919138	NA	0.0220687	0.991476	0.0117307	0.0117307	NA	0.1619	0.999928	-0.61718	-0.792078	NA	-0.61718	NA	0.230696	0.817768	-0.433826	NA	0.797559	0.39151	1.04201	0.62543	0	0.873715	0.915297	1.73494
ENSMUSG00000006315	Tmem147	Mus musculus transmembrane protein 147 (Tmem147), mRNA.	0.0948932	-0.308581	0.150918	0.0948932	0.673792	0.0409558	0.0409558	0.999908	-0.0543412	0.999928	-0.258263	-0.277064	0.0723243	-0.258263	0.0844086	-0.0344312	0.857292	0.0910706	0.735034	263.697	251.848	266.063	319.086	277.115	231.105	240.662	259.999
ENSMUSG00000006333	Rps9	Mus musculus ribosomal protein S9 (Rps9), mRNA.	0.0611982	-0.0992045	0.678035	0.0611982	0.828838	0.0175685	0.0175685	0.999908	-0.0605491	0.999928	0.00495429	-0.202012	0.0997367	0.00495429	0.981624	-0.00662708	0.966658	0.0820243	0.716167	692.958	721.199	785.375	784.592	666.188	737.583	634.835	520.923
ENSMUSG00000006335	Tfpt	Mus musculus TCF3 (E2A) fusion partner (Tfpt), transcript variant 2, mRNA.	-0.0491209	-0.0651686	0.775111	-0.0491209	0.921613	0.0399909	0.0399909	0.999908	-0.0479136	0.999928	-0.135932	-0.248891	0.0296875	-0.135932	0.424078	0.0259849	0.880278	-0.0503457	0.854428	115.65	110.977	122.924	126.68	120.016	120.014	98.6293	110.306
ENSMUSG00000006342	Susd2	Mus musculus sushi domain containing 2 (Susd2), transcript variant 2, mRNA.	0.12971	0.73602	0.110541	0.12971	0.819379	0.133915	0.133915	0.999908	0.400335	0.999928	-0.0170358	-0.0170358	0.969463	0.170349	0.706066	0.284469	0.457045	-0.210241	0.822049	3.58281	4.50288	5.11585	3.50897	2.80197	2.64138	2.0196	4.48902
ENSMUSG00000006344	Ggt5	Mus musculus gamma-glutamyltransferase 5 (Ggt5), transcript variant 2, mRNA.	-1.58307	-2.97629	NA	-1.58307	NA	-0.0956963	-1.87811	NA	-0.0956963	NA	-0.333597	-2.23817	NA	-0.333597	NA	-0.613714	NA	-0.155993	NA	0.148117	0.225862	0	0	0.329065	0.22103	0	0.260861
ENSMUSG00000006345	Ggt1	Mus musculus gamma-glutamyltransferase 1 (Ggt1), transcript variant 1, mRNA.	0.125856	0.125856	0.809057	0.187942	0.684372	0.0578457	0.0578457	0.999908	-0.37846	0.999928	-0.179043	-0.515087	0.10346	-0.179043	0.666829	-0.1573	0.6346	0.0297443	0.969673	8.28516	6.91339	5.6978	8.89296	6.4597	7.62509	11.2808	11.1263
ENSMUSG00000006356	Crip2	Mus musculus cysteine rich protein 2 (Crip2), transcript variant 1, mRNA.	0.215614	0.215614	0.494316	-0.440269	0.0336979	-0.0552247	-0.108466	0.999908	-0.0552247	0.999928	-0.695587	-0.757656	0.000212805	-0.695587	0.0182246	-0.297952	0.263515	-0.460074	0.117793	122.145	99.7288	172.853	95.917	134.557	124.851	97.5154	129.594
ENSMUSG00000006360	Crip1	Mus musculus cysteine-rich protein 1 (intestinal) (Crip1), mRNA.	-0.211808	1.3471	0.0261495	-0.211808	0.846989	0.3036	0.3036	0.999908	0.357099	0.999928	0.193654	0.193654	NA	0.38625	NA	0.538632	0.317307	0.0436935	0.976199	6.22493	3.69203	14.7432	5.66075	5.48675	7.24391	1.26976	5.47804
ENSMUSG00000006362	Cbfa2t3	Mus musculus core-binding factor, runt domain, alpha subunit 2, translocated to, 3 (human) (Cbfa2t3), transcript variant 3, mRNA.	-0.338288	0.408417	0.271382	-0.338288	0.258277	0.0794777	-0.183581	0.999908	0.0794777	0.999928	-0.0978043	-0.159445	0.635284	-0.0978043	0.787049	0.431033	0.135072	0.174036	0.752551	3.6509	2.81883	3.6481	3.34885	3.45512	4.03256	5.28029	2.97256
ENSMUSG00000006369	Fbln1	Mus musculus fibulin 1 (Fbln1), transcript variant 2, mRNA.	-0.526181	1.14873	0.000157942	-0.526181	0.242886	0.141334	0.141334	0.999908	0.233804	0.999928	-0.093642	-0.093642	0.806417	0.155134	0.741386	0.633966	0.217531	0.13434	0.860245	14.6725	16.4377	18.135	16.0639	12.7735	19.0726	8.84145	11.3831
ENSMUSG00000006373	Pgrmc1	Mus musculus progesterone receptor membrane component 1 (Pgrmc1), mRNA.	0.337426	0.337426	0.22839	-0.433501	0.0689722	0.0105919	-0.282322	0.999908	0.0105919	0.999928	-0.361514	-0.515372	0.100358	-0.361514	0.111577	-0.087603	0.785785	-0.485397	0.139217	27.6904	22.5768	35.7845	27.1139	27.3387	24.9576	23.0828	32.9789
ENSMUSG00000006378	Gcat	Mus musculus glycine C-acetyltransferase (2-amino-3-ketobutyrate-coenzyme A ligase) (Gcat), transcript variant 1, mRNA.	-0.645333	0.875036	0.168077	-0.645333	0.372286	0.106735	-0.180096	0.999908	0.106735	0.999928	0.392184	-0.595524	NA	0.392184	NA	0.390325	0.571222	0.134212	0.916112	13.2271	14.0366	16.7892	15.9381	9.72005	19.3888	8.67659	8.04007
ENSMUSG00000006386	Tek	Mus musculus TEK receptor tyrosine kinase (Tek), transcript variant 3, mRNA.	-0.0724837	0.799315	NA	-0.0724837	0.960342	0.0800283	0.0800283	0.999908	0.374788	0.999928	0.176306	0.349307	NA	0.176306	NA	0.0687212	0.934406	0.436662	0.717231	0.548658	0	0.724723	0.921132	0.465842	0.738391	0.330752	0.659774
ENSMUSG00000006389	Mpl	Mus musculus myeloproliferative leukemia virus oncogene (Mpl), transcript variant 4, mRNA.	-0.0188559	0.903055	NA	-0.0188559	NA	0.161971	-0.443461	NA	0.161971	NA	0.474011	0.474011	NA	1.58222	NA	1.63883	NA	1.36504	NA	0	0	0	0	0	0	0	0
ENSMUSG00000006390	Elovl1	Mus musculus elongation of very long chain fatty acids (FEN1/Elo2, SUR4/Elo3, yeast)-like 1 (Elovl1), transcript variant 2, mRNA.	-0.0570338	-0.256687	0.434644	-0.0570338	0.872817	-0.145495	-0.145495	0.999908	-0.167101	0.999928	-0.237402	-0.237402	0.22673	-0.386003	0.112313	-0.253913	0.211731	-0.166199	0.632527	43.2225	42.2726	36.2302	40.8837	44.4355	41.5979	45.2094	51.9269
ENSMUSG00000006392	Med8	Mus musculus mediator complex subunit 8 (Med8), transcript variant 3, mRNA.	-0.00263927	-0.216916	0.239093	-0.00263927	0.993617	-0.0594576	-0.0679742	0.999908	-0.0594576	0.999928	-0.0140936	-0.0140936	0.915335	0.0822739	0.691499	-0.139902	0.243747	-0.0955971	0.679702	217.721	210.978	222.995	229.789	218.576	243.49	204.134	194.084
ENSMUSG00000006395	Hyi	Mus musculus hydroxypyruvate isomerase (putative) (Hyi), transcript variant 1, mRNA.	-0.707971	1.03484	0.0648475	-0.707971	0.32816	0.010429	0.0508087	0.999908	0.010429	0.999928	0.269548	0.276352	0.6492	0.269548	NA	0.646011	0.278134	0.0801235	0.943445	7.4239	13.3361	7.18237	6.20011	6.97599	8.28491	3.86537	6.12238
ENSMUSG00000006398	Cdc20	Mus musculus cell division cycle 20 (Cdc20), mRNA.	0.179046	-0.484101	0.0347495	0.179046	0.369219	-0.0364218	0.0686355	0.999908	-0.0364218	0.999928	-0.222163	-0.332537	0.0641769	-0.222163	0.228308	-0.158796	0.396926	-0.00932765	0.981836	1046.29	984.398	998.733	1108.23	1016.53	986.191	1187.65	1042.31
ENSMUSG00000006403	Adamts4	Mus musculus a disintegrin-like and metallopeptidase (reprolysin type) with thrombospondin type 1 motif, 4 (Adamts4), mRNA.	-0.114884	-0.114884	NA	-0.805131	0.188346	-0.181303	-0.218719	0.999908	-0.181303	0.999928	-0.201835	-0.327379	NA	-0.201835	NA	-0.0665587	0.921155	-0.138116	0.907265	1.04665	1.01767	1.39664	1.31149	1.00786	0.823501	0.721603	1.04778
ENSMUSG00000006411	Nectin4	Mus musculus nectin cell adhesion molecule 4 (Nectin4), transcript variant 2, mRNA.	-0.0580955	-0.0580955	0.926883	-0.518657	0.2916	-0.133295	-0.133295	0.999908	-0.400471	0.999928	-0.538076	-0.550897	0.16464	-0.538076	0.207825	-0.531326	0.232279	-1.064	0.0529277	3.21992	3.26035	4.14325	2.13796	2.72161	2.42935	2.6832	5.16375
ENSMUSG00000006412	Pfdn2	Mus musculus prefoldin 2 (Pfdn2), transcript variant 1, mRNA.	0.209256	0.209256	0.430965	-0.241483	0.580224	-0.0321234	-0.19686	0.999908	-0.0321234	0.999928	0.086854	0.0893592	0.619297	0.086854	0.747934	0.218606	0.306406	-0.0530062	0.900702	84.8564	79.7155	82.0216	108.143	79.8605	105.064	68.5092	70.6796
ENSMUSG00000006418	Rnf114	Mus musculus ring finger protein 114 (Rnf114), transcript variant 1, mRNA.	-0.163166	-0.163166	0.365663	0.190814	0.201051	0.0509524	0.0509524	0.999908	-0.0575248	0.999928	-0.000675555	-0.000675555	0.996783	-0.0152385	0.94038	-0.0161935	0.915327	0.0793894	0.737875	329.378	313.723	342.996	386.483	331.578	343.794	320.17	266.901
ENSMUSG00000006423	C330007P06Rik	Mus musculus RIKEN cDNA C330007P06 gene (C330007P06Rik), mRNA.	-0.296482	1.10501	0.00803599	-0.296482	0.593378	0.0790681	0.0790681	0.999908	0.579878	0.999928	0.0599335	0.0599335	0.889531	0.365507	0.367301	0.399314	0.419598	0.0642722	0.944954	3.9823	3.0546	4.30312	4.28689	3.92414	3.99418	3.5887	4.72447
ENSMUSG00000006435	Neurl1a	Mus musculus neuralized E3 ubiquitin protein ligase 1A (Neurl1a), transcript variant 1, mRNA.	-0.121967	-0.160977	0.763474	-0.121967	0.835126	-0.261068	-0.261068	0.999908	-0.374999	0.999928	-1.12931	-1.20336	0.000237226	-1.12931	0.00122952	-0.972461	0.00556912	-0.623053	0.16877	10.9195	7.8455	11.9168	9.30678	9.96599	9.53067	8.21423	19.6566
ENSMUSG00000006442	Srm	Mus musculus spermidine synthase (Srm), mRNA.	-0.0497087	0.45065	0.0746755	-0.0497087	0.901448	0.074839	0.121605	0.999908	0.074839	0.999928	-0.159895	-0.159895	0.459559	-0.271441	0.236221	0.177722	0.452266	0.0327549	0.955126	35.1996	32.8629	43.2425	40.9611	37.4002	34.4734	29.6948	27.7619
ENSMUSG00000006445	Epha2	Mus musculus Eph receptor A2 (Epha2), mRNA.	0.0514313	0.184214	0.79772	0.0514313	0.958894	-0.0833815	-0.192898	0.999908	-0.0833815	0.999928	-0.0946749	-0.317366	0.476001	-0.0946749	0.882255	0.0672024	0.915327	0.36341	0.659079	2.31828	2.65502	3.96661	1.79345	1.76569	3.33653	0.884085	1.82658
ENSMUSG00000006456	Rbm14	Mus musculus RNA binding motif protein 14 (Rbm14), mRNA.	-0.192078	-0.192078	0.478777	0.217907	0.378846	0.0503163	0.124476	0.999908	0.0503163	0.999928	-0.284295	-0.284295	0.0688317	-0.34973	0.0640105	-0.0458846	0.861067	-0.157811	0.594614	416.381	371.508	365.366	475.885	417.051	367.26	447.164	470.433
ENSMUSG00000006457	Actn3	Mus musculus actinin alpha 3 (Actn3), mRNA.	0.000301394	0.000301394	0.999484	0.120372	0.764697	0.0440309	0.101515	0.999908	0.0440309	0.999928	-0.0428939	-0.206176	0.408254	-0.0428939	0.912219	0.202153	0.405178	0.184575	0.676793	8.09918	9.12675	9.39824	10.624	7.1292	6.12174	7.16227	7.13188
ENSMUSG00000006462	A530013C23Rik	Mus musculus RIKEN cDNA A530013C23 gene (A530013C23Rik), transcript variant 1, long non-coding RNA.	-0.590042	-0.617804	NA	-0.590042	0.6752	0.0639311	-0.416075	NA	0.0639311	0.999928	-0.0215682	-0.385973	NA	-0.0215682	NA	0.46705	0.557038	-0.251131	NA	0.497314	0.597622	0.515079	0	0.345776	0.753304	0.136047	1.13338
ENSMUSG00000006463	Zdhhc24	Mus musculus zinc finger, DHHC domain containing 24 (Zdhhc24), transcript variant 1, mRNA.	0.00452347	-0.144556	0.713095	0.00452347	0.99454	-0.0166568	-0.0166568	0.999908	-0.0386705	0.999928	-0.132141	-0.221142	0.366136	-0.132141	0.663052	0.00304104	0.994202	-0.159821	0.743636	19.7173	18.526	14.8535	24.4707	20.1474	18.7692	17.3417	23.9124
ENSMUSG00000006464	Bbs1	Mus musculus Bardet-Biedl syndrome 1 (human) (Bbs1), mRNA.	0.212943	-0.321356	0.077644	0.212943	0.150416	0.0604469	0.100444	0.999908	0.0604469	0.999928	-0.0269352	-0.0348496	0.844173	-0.0269352	0.894617	0.00694584	0.975747	-0.00427616	0.991174	114.282	107.856	109.327	139.67	109.927	111.846	109.048	112.301
ENSMUSG00000006469	Slc34a3	Mus musculus solute carrier family 34 (sodium phosphate), member 3 (Slc34a3), mRNA.	0.240114	0.737418	NA	0.240114	NA	-0.735495	-0.735495	NA	-1.69483	NA	-0.0283401	-0.722077	NA	-0.0283401	NA	-0.579982	NA	-0.641097	NA	0.117801	0	0.371918	0.266258	0	0	0.18643	0
ENSMUSG00000006471	Ndor1	Mus musculus NADPH dependent diflavin oxidoreductase 1 (Ndor1), transcript variant 3, mRNA.	0.0723495	0.192239	0.457504	0.0723495	0.818079	-0.135967	-0.135967	0.999908	0.168573	0.999928	-0.0226273	-0.0455728	0.82482	-0.0226273	0.940007	0.161465	0.456438	-0.0442769	0.91851	117.198	116.812	108.796	152.258	111.319	130.296	96.6178	104.287
ENSMUSG00000006476	Nsmf	Mus musculus NMDA receptor synaptonuclear signaling and neuronal migration factor (Nsmf), transcript variant 5, mRNA.	-0.0463755	0.333417	0.11563	-0.0463755	0.905121	0.0550858	0.0662117	0.999908	0.0550858	0.999928	-0.111829	-0.111829	0.595947	-0.139618	0.514245	0.181012	0.550248	-0.0723176	0.872764	87.7234	81.8809	77.7571	101.397	76.2556	100.538	73.6665	102.569
ENSMUSG00000006488	Prl7a1	Mus musculus prolactin family 7, subfamily a, member 1 (Prl7a1), transcript variant 2, mRNA.	NA	NA	NA	NA	NA	0.79971	NA	NA	0.79971	NA	NA	NA	NA	NA	NA	NA	NA	NA	NA	0	0	0	0	0	0	0	0
ENSMUSG00000006490	Prl8a9	Mus musculus prolactin family8, subfamily a, member 9 (Prl8a9), transcript variant 2, mRNA.	NA	NA	NA	NA	NA	NA	NA	NA	NA	NA	NA	NA	NA	NA	NA	NA	NA	NA	NA	0	0	0	0	0	0	0	0
ENSMUSG00000006494	Pdk1	Mus musculus pyruvate dehydrogenase kinase, isoenzyme 1 (Pdk1), transcript variant 1, mRNA.	0.341465	0.341465	0.604854	-0.73002	0.246717	0.180966	-0.59327	0.999908	0.180966	0.999928	-0.0551125	-0.0551125	0.930908	0.189932	0.75323	0.412158	0.504891	0.303075	0.762748	2.27094	2.27445	3.25231	2.81058	0.85527	3.67212	1.03244	1.99939
ENSMUSG00000006498	Ptbp1	Mus musculus polypyrimidine tract binding protein 1 (Ptbp1), transcript variant 3, mRNA.	-0.0595865	-0.0595865	0.777901	0.0967143	0.644606	-0.0139081	0.0663455	0.999908	-0.0139081	0.999928	-0.19425	-0.196524	0.126516	-0.19425	0.167497	-0.0278428	0.868915	-0.0662412	0.794011	681.237	694.697	660.85	704.582	646.54	682.163	697.446	682.389
ENSMUSG00000006517	Mvd	Mus musculus mevalonate (diphospho) decarboxylase (Mvd), transcript variant 1, mRNA.	-0.0443053	0.237862	0.364709	-0.0443053	0.927701	0.0682804	0.291003	0.999908	0.0682804	0.999928	0.12774	-0.133869	0.472607	0.12774	0.585779	0.396824	0.217531	0.151013	0.733687	29.0723	27.4332	37.0305	31.125	27.8577	33.5201	21.6152	24.9242
ENSMUSG00000006519	Cyba	Mus musculus cytochrome b-245, alpha polypeptide (Cyba), transcript variant 2, mRNA.	-0.358195	0.420002	NA	-0.358195	0.754264	0.21443	0.21443	0.999908	0.24854	0.999928	-0.155686	0.226739	NA	-0.155686	NA	0.749377	0.247858	0.259723	0.822015	4.66718	3.49951	5.96713	3.11991	5.38152	5.93385	3.00979	5.75866
ENSMUSG00000006522	Itih3	Mus musculus inter-alpha trypsin inhibitor, heavy chain 3 (Itih3), mRNA.	-0.211264	-0.211264	NA	0.346885	0.630695	0.168882	0.426541	0.999908	0.168882	0.999928	0.218134	0.499198	NA	0.218134	NA	0.129155	0.829274	0.1718	0.879393	1.19003	1.46532	0.834832	0.854016	1.50053	1.21824	1.40077	1.05653
ENSMUSG00000006526	Tmem110	Mus musculus transmembrane protein 110 (Tmem110), mRNA.	-0.514229	0.886969	0.0418498	-0.514229	0.277605	0.00524211	0.00524211	0.999908	0.151775	0.999928	-0.0564838	-0.0564838	0.890221	-0.0702909	0.903347	0.36444	0.44762	0.0324997	0.97461	5.87992	6.43739	7.12959	5.82131	5.73223	8.61713	3.28008	4.14164
ENSMUSG00000006527	Sfmbt1	Mus musculus Scm-like with four mbt domains 1 (Sfmbt1), transcript variant 3, mRNA.	0.0668464	-0.25214	0.0681818	0.0668464	0.750058	-0.00718318	-0.00718318	0.999908	-0.0360353	0.999928	0.242223	0.242223	0.0673631	0.243029	0.0937332	0.0209443	0.890794	0.185642	0.327852	369.294	369.032	429.356	427.924	326.791	359.38	337.295	335.278
ENSMUSG00000006529	Itih1	Mus musculus inter-alpha trypsin inhibitor, heavy chain 1 (Itih1), transcript variant 1, mRNA.	0.0953297	NA	NA	0.0953297	NA	0.79971	NA	NA	0.79971	NA	0.726649	0.726649	NA	NA	NA	0.438786	NA	0.757579	NA	0	0	0	0	0	0	0	0
ENSMUSG00000006538	Ihh	Mus musculus Indian hedgehog (Ihh), transcript variant 2, mRNA.	0.255979	-0.32837	0.692656	0.255979	0.741275	0.0161827	0.143476	0.999908	0.0161827	0.999928	0.0379273	-0.759315	NA	0.0379273	0.96237	0.118072	0.845627	-0.172828	0.879865	3.07279	2.28381	2.35558	4.46318	2.74045	1.62737	5.24501	2.79414
ENSMUSG00000006542	Prkag3	Mus musculus protein kinase, AMP-activated, gamma 3 non-catalytic subunit (Prkag3), mRNA.	0.0608612	0.0608612	NA	0.0953367	NA	-0.574005	-0.574005	NA	1.42859	NA	-0.166437	-0.166437	NA	1.1296	NA	0.857149	NA	0.345389	NA	0.0249438	0	0	0	0	0.174607	0	0
ENSMUSG00000006546	Cryba2	Mus musculus crystallin, beta A2 (Cryba2), mRNA.	-0.187748	-0.359039	0.616056	-0.187748	0.789635	-0.131793	-0.131793	0.999908	-0.237159	0.999928	-0.192222	-0.906294	NA	-0.192222	NA	-0.360889	0.397271	-0.316905	0.690856	7.06048	7.10489	10.3893	5.79156	6.64288	6.57637	6.93013	5.98829
ENSMUSG00000006567	Atp7b	Mus musculus ATPase, Cu++ transporting, beta polypeptide (Atp7b), mRNA.	0.149468	-0.328471	0.174602	0.149468	0.522952	-0.0480449	0.106638	0.999908	-0.0480449	0.999928	-0.149396	-0.149396	0.526543	-0.163488	0.428771	-0.195013	0.247423	-0.0269447	0.94537	46.6675	46.6174	42.9161	47.8686	41.2446	48.4717	52.8615	46.6926
ENSMUSG00000006570	Defb2	Mus musculus defensin beta 2 (Defb2), mRNA.	NA	NA	NA	NA	NA	NA	NA	NA	NA	NA	NA	NA	NA	NA	NA	NA	NA	NA	NA	0	0	0	0	0	0	0	0
ENSMUSG00000006574	Slc4a1	Mus musculus solute carrier family 4 (anion exchanger), member 1 (Slc4a1), mRNA.	0.341437	0.341437	NA	-2.88342	NA	0.555434	-1.79964	NA	0.555434	NA	0.800869	0.800869	NA	-1.78695	NA	-0.905862	NA	-2.53292	NA	0.007939	0	0	0	0	0.055573	0	0
ENSMUSG00000006575	Rundc3a	Mus musculus RUN domain containing 3A (Rundc3a), transcript variant 1, mRNA.	-0.074108	-0.074108	0.840062	-0.377686	0.126154	-0.256725	-0.256725	0.999908	-0.327078	0.999928	-1.04536	-1.05582	0.000456224	-1.04536	1.43946e-05	-0.71621	0.0734038	-0.517094	0.0864404	32.0622	27.2353	39.4382	28.3644	26.6044	30.5538	22.4184	49.821
ENSMUSG00000006576	Slc4a3	Mus musculus solute carrier family 4 (anion exchanger), member 3 (Slc4a3), transcript variant 1, mRNA.	0.506134	0.506134	0.446067	-0.582148	0.452194	0.0378115	0.0378115	0.999908	-0.223851	0.999928	0.0352839	-0.312779	NA	0.0352839	NA	0.479239	0.468137	0.644583	0.449045	0.984202	0.822422	1.02877	0.708534	1.50052	1.85559	0.415965	0.557609
ENSMUSG00000006585	Cdt1	Mus musculus chromatin licensing and DNA replication factor 1 (Cdt1), mRNA.	-0.517335	0.727949	0.0194509	-0.517335	0.194635	0.206611	0.206611	0.999908	0.249736	0.999928	-0.0864284	-0.0864284	0.821626	0.127916	0.788281	0.561658	0.257739	0.302822	0.640558	29.6482	33.8939	32.0895	32.0174	26.9456	42.8455	18.5301	21.2153
ENSMUSG00000006586	Runx1t1	Mus musculus runt-related transcription factor 1; translocated to, 1 (cyclin D-related) (Runx1t1), transcript variant 1, mRNA.	0.00479304	-0.587476	0.0112399	0.00479304	0.992444	-0.208041	-0.208041	0.999908	-0.330344	0.999928	-0.370651	-0.370651	0.00894087	-0.42377	0.0189814	-0.279581	0.191281	0.0477414	0.917188	43.2807	36.8531	44.2068	42.6989	38.5562	40.7148	64.1346	35.7996
ENSMUSG00000006587	Snai3	Mus musculus snail family zinc finger 3 (Snai3), mRNA.	0.253845	0.253845	0.431054	-0.258074	0.487721	0.017695	0.161045	0.999908	0.017695	0.999928	-0.115151	-0.338896	0.158565	-0.115151	0.718841	0.143198	0.598199	-0.0538432	0.924627	19.5978	17.8343	19.6837	19.2726	18.4184	23.8597	19.9153	18.2006
ENSMUSG00000006589	Aprt	Mus musculus adenine phosphoribosyl transferase (Aprt), mRNA.	0.140708	-0.468402	0.125291	0.140708	0.690232	0.0992882	0.0992882	0.999908	-0.148969	0.999928	-0.26139	-0.367736	0.0791106	-0.26139	0.239187	-0.291077	0.232279	-0.216449	0.511899	1726.11	1965.77	1616.83	1463.06	1736.88	1684.16	2004.48	1611.62
ENSMUSG00000006599	Gtf2h1	Mus musculus general transcription factor II H, polypeptide 1 (Gtf2h1), transcript variant 4, mRNA.	0.0703657	-0.36697	0.00893376	0.0703657	0.773931	-0.0192633	0.0555041	0.999908	-0.0192633	0.999928	0.223567	0.223567	0.0936209	0.297594	0.0978444	0.0203718	0.921155	0.232126	0.181743	533.621	546.682	555.381	594.044	500.574	554.706	472.591	511.36
ENSMUSG00000006611	Hfe	Mus musculus hemochromatosis (Hfe), transcript variant 2, mRNA.	-0.0335713	0.717946	NA	-0.0335713	NA	-0.110648	0.502066	NA	-0.110648	0.999928	-0.162389	-0.184296	NA	-0.162389	NA	0.192823	NA	-0.920993	NA	0.264456	0	0.906937	0	0.226908	0	0.166052	0.551293
ENSMUSG00000006638	Abhd1	Mus musculus abhydrolase domain containing 1 (Abhd1), transcript variant 1, noncoding, non-coding RNA.	-0.329815	1.42663	NA	-0.329815	0.782212	0.129595	0.129595	0.999908	0.610385	0.999928	0.130184	0.832025	NA	0.130184	NA	0.741287	0.250866	-0.427567	0.761873	0.374365	0.64314	0.999341	0.108498	0.210536	0.251243	0.115494	0.292307
ENSMUSG00000006641	Slc5a6	Mus musculus solute carrier family 5 (sodium-dependent vitamin transporter), member 6 (Slc5a6), transcript variant 2, mRNA.	-0.579112	1.09146	0.00366724	-0.579112	0.242886	-0.00195489	-0.00195489	0.999908	0.13172	0.999928	0.0441248	0.0441248	0.92936	0.242813	0.631828	0.68935	0.19438	0.134438	0.854318	9.57398	7.59347	10.9241	11.4548	9.27295	14.5653	5.87796	7.32934
ENSMUSG00000006642	Tcf23	Mus musculus transcription factor 23 (Tcf23), mRNA.	-0.729056	2.11985	NA	-0.729056	NA	1.03582	1.51203	NA	1.03582	NA	1.20903	1.50006	NA	1.20903	NA	1.88348	NA	-0.066804	NA	0	0	0	0	0	0	0	0
ENSMUSG00000006649	Nphs1	Mus musculus nephrosis 1, nephrin (Nphs1), mRNA.	0.0582499	0.0582499	NA	-0.825383	NA	0.474073	-1.21244	NA	0.474073	0.999928	-0.423905	-1.31911	NA	-0.423905	NA	0.922676	NA	0.205659	NA	1.11948	1.50546	1.29684	1.61186	1.30619	0	1.04631	1.06974
ENSMUSG00000006651	Aplp1	Mus musculus amyloid beta (A4) precursor-like protein 1 (Aplp1), mRNA.	0.225396	-0.384367	0.190565	0.225396	0.389394	-0.0209774	-0.0209774	0.999908	-0.0594211	0.999928	-0.260325	-0.424195	0.0623428	-0.260325	0.246584	-0.0730574	0.783451	-0.103095	0.813879	67.7845	62.0887	58.2152	66.9417	62.5383	67.9193	80.413	76.3763
ENSMUSG00000006673	Qrich1	Mus musculus glutamine-rich 1 (Qrich1), transcript variant 1, mRNA.	0.146466	-0.268698	0.13758	0.146466	0.363039	-0.0512236	0.0520437	0.999908	-0.0512236	0.999928	-0.0251427	-0.0251427	0.880401	-0.0919474	0.564247	-0.0867632	0.556317	0.0139948	0.968195	1963.86	1911.74	1912.21	2073.36	1886.12	1853.44	2140.37	1969.8
ENSMUSG00000006675	P4htm	Mus musculus prolyl 4-hydroxylase, transmembrane (endoplasmic reticulum) (P4htm), transcript variant 2, mRNA.	0.214038	-0.490412	0.185749	0.214038	0.462389	0.0547557	0.0547557	0.999908	-0.150353	0.999928	-0.198336	-0.310041	0.250908	-0.198336	0.492138	0.0375716	0.919403	0.178449	0.669403	23.5725	22.608	23.6622	35.0605	23.0297	16.9516	20.6826	23.0132
ENSMUSG00000006676	Usp19	Mus musculus ubiquitin specific peptidase 19 (Usp19), transcript variant 5, mRNA.	-0.06413	-0.06413	0.756063	0.120525	0.474417	0.0793731	0.109117	0.999908	0.0793731	0.999928	-0.14829	-0.160628	0.272057	-0.14829	0.233261	-0.000926738	0.995446	-0.0197282	0.943562	618.014	611.396	592.65	692.499	582.777	622.238	614.401	610.139
ENSMUSG00000006678	Pola1	Mus musculus polymerase (DNA directed), alpha 1 (Pola1), mRNA.	0.909912	0.909912	0.0850461	-1.01862	0.0337644	0.256749	-0.270372	0.999908	0.256749	0.999928	0.341592	0.61912	0.200948	0.341592	0.463306	0.60327	0.361619	0.0566677	0.955474	2.20853	1.88748	3.09506	4.36207	1.31683	1.98358	1.47485	1.33985
ENSMUSG00000006699	Cdc42	Mus musculus cell division cycle 42 (Cdc42), transcript variant 2, mRNA.	-0.124341	0.661232	0.0414691	-0.124341	0.810715	-0.172433	-0.172433	0.999908	0.182338	0.999928	0.385679	0.387451	0.178458	0.385679	0.137674	0.388778	0.228185	0.348431	0.345054	77.5183	70.2852	99.7806	110.609	61.265	93.0219	42.4223	65.2451
ENSMUSG00000006705	Pknox1	Mus musculus Pbx/knotted 1 homeobox (Pknox1), transcript variant 1, mRNA.	0.216254	-0.328754	0.0313312	0.216254	0.0449198	-0.0498016	0.114196	0.999908	-0.0498016	0.999928	0.0939361	0.112023	0.497111	0.0939361	0.555729	-0.0637826	0.621333	0.172767	0.409438	172.14	167.355	192.333	200.638	161.389	179.09	152.347	151.828
ENSMUSG00000006711	D130043K22Rik	Mus musculus RIKEN cDNA D130043K22 gene (D130043K22Rik), transcript variant 2, non-coding RNA.	-0.0160042	-0.0160042	0.964157	0.208169	0.544052	0.0183608	0.0183608	0.999908	-0.0282711	0.999928	0.112081	0.112081	0.634286	0.118737	0.696007	0.0544328	0.860582	0.134227	0.766463	17.8779	14.2961	18.7823	29.1709	16.5378	15.0903	14.0858	17.1822
ENSMUSG00000006715	Gmnn	Mus musculus geminin (Gmnn), mRNA.	-0.0815437	-0.337708	0.0738937	-0.0815437	0.765576	-0.135771	-0.170058	0.999908	-0.135771	0.999928	0.134828	0.134828	0.453587	0.144946	0.477513	-0.0529131	0.701231	0.0523861	0.87668	207.134	222.186	208.94	218.848	177.151	234.131	189.696	198.987
ENSMUSG00000006717	Acot13	Mus musculus acyl-CoA thioesterase 13 (Acot13), mRNA.	-0.505879	1.1917	NA	-0.505879	0.628158	0.0349912	0.0349912	NA	0.536608	0.999928	0.264748	0.535072	NA	0.264748	NA	0.469166	0.457957	0.145793	0.925358	3.60094	4.19316	2.78512	2.62132	6.00117	4.80573	2.05686	2.74323
ENSMUSG00000006720	Zfp184	Mus musculus zinc finger protein 184 (Kruppel-like) (Zfp184), transcript variant 2, mRNA.	0.0721004	-0.296815	0.368633	0.0721004	0.871857	-0.188431	-0.188431	0.999908	-0.226771	0.999928	-0.00427715	-0.00427715	0.988023	0.0948905	0.789827	-0.14187	0.596322	0.246326	0.527827	33.7594	30.7647	46.6374	49.7373	30.2355	33.7909	22.4254	22.7242
ENSMUSG00000006724	Cyp27b1	Mus musculus cytochrome P450, family 27, subfamily b, polypeptide 1 (Cyp27b1), mRNA.	0.298533	0.334707	0.625637	0.298533	0.628038	0.0140552	0.0140552	0.999908	0.309842	0.999928	0.0598913	-0.385441	NA	0.0598913	NA	-0.221278	0.694645	0.150723	0.887226	1.86306	1.12301	2.8597	2.13208	1.41824	2.32213	1.00331	2.18294
ENSMUSG00000006728	Cdk4	Mus musculus cyclin-dependent kinase 4 (Cdk4), transcript variant 1, mRNA.	0.0606388	0.142199	0.617649	0.0606388	0.89872	0.000834703	0.000834703	0.999908	0.0574374	0.999928	0.0691182	-0.187648	0.314084	0.0691182	0.803999	0.276916	0.242115	0.259422	0.494843	64.9918	58.9943	63.9323	86.9967	60.7389	81.2154	44.8481	58.2165
ENSMUSG00000006731	B4galnt1	Mus musculus beta-1,4-N-acetyl-galactosaminyl transferase 1 (B4galnt1), transcript variant 2, mRNA.	0.249197	-0.388969	0.12909	0.249197	0.241853	0.0491417	0.126373	0.999908	0.0491417	0.999928	-0.193692	-0.286426	0.188963	-0.193692	0.41115	-0.0958531	0.707032	0.0377502	0.929834	112.707	100.972	98.5545	126.907	121.741	97.4886	124.882	118.403
ENSMUSG00000006732	Mettl1	Mus musculus methyltransferase like 1 (Mettl1), mRNA.	0.0246999	0.0246999	0.941485	0.121758	0.693549	0.061995	-0.07598	0.999908	0.061995	0.999928	-0.0404647	-0.197277	0.269313	-0.0404647	0.894263	0.0773075	0.737417	0.031954	0.948172	45.3156	49.3905	39.2405	56.777	41.8723	52.9971	33.8219	43.1095
ENSMUSG00000006736	Tspan31	Mus musculus tetraspanin 31 (Tspan31), mRNA.	-0.0695218	-0.0695218	0.856315	0.0751202	0.891324	-0.00671166	-0.00671166	0.999908	0.0517802	0.999928	0.0357723	0.0357723	0.89444	-0.233235	0.427115	0.00111184	0.996867	0.10626	0.830255	16.0823	14.0581	16.5115	17.5661	16.4665	18.8912	12.8142	16.268
ENSMUSG00000006740	Kif5b	Mus musculus kinesin family member 5B (Kif5b), mRNA.	-0.129427	0.318516	0.253684	-0.129427	0.645571	-0.128428	-0.128428	0.999908	0.151976	0.999928	0.180237	0.180237	0.35792	0.427328	0.0232272	0.260002	0.341155	0.270962	0.3812	24.5262	19.725	30.7395	33.7362	20.5334	27.5212	15.734	23.6937
ENSMUSG00000006763	Saal1	Mus musculus serum amyloid A-like 1 (Saal1), mRNA.	0.161837	-0.253106	0.237214	0.161837	0.311167	-0.00846812	0.0658352	0.999908	-0.00846812	0.999928	0.110867	0.110867	0.420533	0.18633	0.283127	-0.00228951	0.99069	0.0764036	0.796381	49.1674	48.6485	49.9434	60.6539	39.3798	42.9305	56.0732	46.5422
ENSMUSG00000006764	Tph2	Mus musculus tryptophan hydroxylase 2 (Tph2), mRNA.	-0.292161	0.293826	NA	-0.292161	0.68886	-0.273524	-0.337281	0.999908	-0.273524	0.999928	-0.251463	-0.406788	NA	-0.251463	NA	-0.467403	0.380872	0.104057	0.924829	2.06519	2.23356	2.06675	0.81682	1.56021	2.75472	3.06441	1.95982
ENSMUSG00000006777	Krt23	Mus musculus keratin 23 (Krt23), mRNA.	0.0365044	-0.165198	NA	0.0365044	0.982019	-0.0429273	-0.12545	0.999908	-0.0429273	0.999928	0.149184	0.149184	NA	0.422463	NA	-0.465125	0.506551	0.534473	0.588468	1.84287	1.69616	3.49014	1.98639	1.25498	1.44343	1.81124	1.21776
ENSMUSG00000006782	Cnp	Mus musculus 2',3'-cyclic nucleotide 3' phosphodiesterase (Cnp), transcript variant 1, mRNA.	0.0526031	0.0526031	0.904262	-0.247158	0.541255	0.00367219	0.00367219	0.999908	0.0846903	0.999928	0.0940437	0.0940437	0.79334	0.14007	0.670291	0.117052	0.778874	0.230413	0.612301	8.31661	8.8117	9.3211	9.50551	7.43244	10.0376	5.94167	7.16627
ENSMUSG00000006784	Ttc25	Mus musculus tetratricopeptide repeat domain 25 (Ttc25), mRNA.	0.0967593	-0.220533	0.207598	0.0967593	0.626697	-0.0885332	0.111245	0.999908	-0.0885332	0.999928	-0.00527434	-0.0365885	0.815349	-0.00527434	0.983213	-0.112693	0.500148	-0.0213778	0.948209	703.388	712.98	793.433	689.975	657.326	696.443	703.779	669.783
ENSMUSG00000006800	Sulf2	Mus musculus sulfatase 2 (Sulf2), transcript variant 3, mRNA.	-0.0545337	0.284569	0.636936	-0.0545337	0.948377	-0.373323	-0.484049	0.999908	-0.373323	0.999928	-0.14124	-0.177955	0.708528	-0.14124	0.807467	-0.135601	0.785269	-0.191366	0.836654	1.98379	1.73227	2.19418	1.86266	2.13005	2.29546	0.816374	2.85553
ENSMUSG00000006818	Sod2	Mus musculus superoxide dismutase 2, mitochondrial (Sod2), mRNA.	0.108593	-0.410364	0.0239978	0.108593	0.657164	-0.0727815	0.116342	0.999908	-0.0727815	0.999928	-0.0505728	-0.164873	0.362026	-0.0505728	0.841999	-0.157674	0.322693	-0.0221405	0.945099	169.906	164.793	181.44	168.209	166.031	164.129	176.256	168.487
ENSMUSG00000006850	Tmco6	Mus musculus transmembrane and coiled-coil domains 6 (Tmco6), mRNA.	-0.0070646	0.278369	0.383936	-0.0070646	0.991476	-0.00150557	-0.00150557	0.999908	0.0133475	0.999928	-0.155447	-0.155447	0.479638	-0.25834	0.386178	0.054676	0.884825	0.200894	0.617026	21.0502	18.9357	21.5431	31.0078	21.3829	23.5541	14.3132	16.6143
ENSMUSG00000006906	Stambp	Mus musculus STAM binding protein (Stambp), transcript variant 4, mRNA.	0.233417	-0.244964	0.284995	0.233417	0.238449	-0.00732247	-0.00732247	0.999908	0.0316851	0.999928	0.0823188	0.172804	0.269366	0.0823188	0.718052	0.00709075	0.973776	0.216892	0.396466	251.167	256.348	225.234	337.014	225.769	224.626	216.676	272.497
ENSMUSG00000006920	Ezh1	Mus musculus enhancer of zeste 1 polycomb repressive complex 2 subunit (Ezh1), mRNA.	0.0383042	0.0925258	0.679612	0.0383042	0.901736	0.0492766	-0.106884	0.999908	0.0492766	0.999928	0.0677461	0.141938	0.29575	0.0677461	0.74399	0.0988873	0.548074	0.0374397	0.909785	65.0458	62.4571	70.9214	89.7158	58.103	69.924	50.4394	53.7591
ENSMUSG00000006930	Hap1	Mus musculus huntingtin-associated protein 1 (Hap1), transcript variant 1, mRNA.	0.017179	-0.497709	0.0851539	0.017179	0.975863	-0.00739666	-0.00739666	0.999908	-0.0864395	0.999928	-0.347421	-0.444624	0.0156435	-0.347421	0.0844021	-0.269152	0.223817	-0.213525	0.506374	447.245	485.605	407.534	399.605	431.872	440.704	530.761	434.63
ENSMUSG00000006931	P3h4	Mus musculus prolyl 3-hydroxylase family member 4 (non-enzymatic) (P3h4), mRNA.	-0.087572	0.126768	0.732437	-0.087572	0.88164	0.135494	0.135494	0.999908	-0.160388	0.999928	-0.104426	-0.311396	0.243536	-0.104426	0.724791	0.0314045	0.919598	-0.101378	0.848699	16.053	17.1709	13.0647	18.7233	16.1943	17.222	16.386	13.6098
ENSMUSG00000006932	Ctnnb1	Mus musculus catenin (cadherin associated protein), beta 1 (Ctnnb1), transcript variant 2, mRNA.	-0.0029194	0.515888	0.0989338	-0.0029194	0.996893	-0.0617831	-0.0617831	0.999908	0.0891558	0.999928	0.213645	0.213645	0.334773	0.28598	0.274846	0.354304	0.229884	0.373454	0.320721	147.124	146.678	165.486	245.752	108.018	159.931	98.75	105.25
ENSMUSG00000006941	Eif1b	Mus musculus eukaryotic translation initiation factor 1B (Eif1b), mRNA.	0.0167439	-0.578051	0.0141964	0.0167439	0.965719	-0.0820993	-0.0834495	0.999908	-0.0820993	0.999928	-0.0982975	-0.35167	0.0191508	-0.0982975	0.68835	-0.145431	0.465426	-0.14408	0.634347	1239.06	1219.12	1115.7	1335.25	1158.59	1139.9	1366.5	1338.37
ENSMUSG00000006948	Klk4	Mus musculus kallikrein related-peptidase 4 (prostase, enamel matrix, prostate) (Klk4), mRNA.	-0.729058	1.77491	NA	-0.729058	NA	-0.189555	-0.574005	NA	-0.189555	NA	-0.166437	-0.166437	NA	-0.346434	NA	-0.385601	NA	-0.375953	NA	0	0	0	0	0	0	0	0
ENSMUSG00000006958	Chrd	Mus musculus chordin (Chrd), transcript variant 1, mRNA.	1.30295	1.56681	NA	1.30295	NA	0.896501	0.896501	NA	1.48712	NA	1.36373	1.70186	NA	1.36373	NA	1.00489	NA	1.81981	NA	0	0	0	0	0	0	0	0
ENSMUSG00000006998	Psmd2	Mus musculus proteasome (prosome, macropain) 26S subunit, non-ATPase, 2 (Psmd2), transcript variant 1, mRNA.	0.0244731	-0.202061	0.191007	0.0244731	0.929141	-0.0785339	-0.0785339	0.999908	-0.0788388	0.999928	0.0190402	0.0706821	0.444006	0.0190402	0.91167	-0.0500242	0.61301	0.090568	0.608281	1213.15	1273.67	1341.95	1372.1	1081.56	1273.28	1083.72	1065.81
ENSMUSG00000007021	Syngr3	Mus musculus synaptogyrin 3 (Syngr3), mRNA.	-0.399481	1.04402	NA	-0.399481	0.758476	0.278564	0.278564	NA	0.709983	0.999928	0.119062	0.172798	NA	0.119062	NA	0.484079	0.55696	0.0306885	0.989196	0.981006	1.23117	1.00127	0.791975	1.14188	1.16952	0.379402	1.15181
ENSMUSG00000007029	Vars	Mus musculus valyl-tRNA synthetase (Vars), mRNA.	-0.0176338	0.0766171	0.775673	-0.0176338	0.96672	-0.0229824	-0.0229824	0.999908	-0.0517251	0.999928	-0.365046	-0.43618	0.0182623	-0.365046	0.0457454	-0.0956484	0.703794	-0.213436	0.483347	341.833	283.329	398.728	316.321	332.901	331.91	285.099	444.546
ENSMUSG00000007030	Vwa7	Mus musculus von Willebrand factor A domain containing 7 (Vwa7), transcript variant 2, mRNA.	0.246578	1.40205	NA	0.246578	0.840896	-0.0145808	-0.0145808	NA	0.598434	0.999928	-0.0136635	-0.0136635	NA	-0.480907	NA	-0.0942426	0.917038	-0.203434	0.910408	0.496948	0	0	0.901795	0.698887	0.586759	0.701399	0.589811
ENSMUSG00000007033	Hspa1l	Mus musculus heat shock protein 1-like (Hspa1l), mRNA.	-0.00856802	0.145248	0.845655	-0.00856802	0.992815	-0.0489095	-0.274666	0.999908	-0.0489095	0.999928	-0.294927	-0.294927	0.586476	-0.306499	0.604201	-0.392502	0.389517	-0.64147	0.189795	130.333	83.6766	203.938	110.301	83.6914	111.033	74.8952	244.794
ENSMUSG00000007034	Slc44a4	Mus musculus solute carrier family 44, member 4 (Slc44a4), mRNA.	-0.210191	1.43461	NA	-0.210191	NA	0.0213342	0.0213342	NA	0.542072	0.999928	0.0577831	0.699128	NA	0.0577831	NA	0.825265	0.312794	0.693065	0.605018	0.274147	0.346519	0.601345	0	0	0.971163	0	0
ENSMUSG00000007035	Msh5	Mus musculus mutS homolog 5 (Msh5), transcript variant 2, mRNA.	0.0195812	0.182067	0.404511	0.0195812	0.95637	0.111945	-0.164866	0.999908	0.111945	0.999928	-0.124125	-0.124125	0.467025	-0.240755	0.151991	-0.0021238	0.99347	-0.134088	0.610145	80.73	63.3242	82.7233	103.788	67.4093	85.9503	71.564	90.3503
ENSMUSG00000007036	Abhd16a	Mus musculus abhydrolase domain containing 16A (Abhd16a), mRNA.	0.148572	-0.616445	0.00717394	0.148572	0.579228	-0.0640529	0.0696956	0.999908	-0.0640529	0.999928	-0.342823	-0.464128	0.0100826	-0.342823	0.0415815	-0.279847	0.249156	-0.0926593	0.760233	663.99	600.878	600.593	735.42	685.07	577.575	732.802	715.585
ENSMUSG00000007038	Neu1	Mus musculus neuraminidase 1 (Neu1), mRNA.	-0.268154	0.732535	0.144859	-0.268154	0.685639	0.0302517	-0.349603	0.999908	0.0302517	0.999928	-0.0841189	-0.382281	0.346515	-0.0841189	0.883918	0.423245	0.365147	-0.0919073	0.91837	2.83719	2.97949	3.79009	3.26948	2.05924	3.66585	1.33901	2.75717
ENSMUSG00000007039	Ddah2	Mus musculus dimethylarginine dimethylaminohydrolase 2 (Ddah2), transcript variant 1, mRNA.	0.759977	0.759977	NA	-1.12991	0.238078	0.0652603	0.222371	NA	0.0652603	0.999928	-0.493169	-0.493169	NA	-0.61124	NA	0.623564	0.403227	0.0324004	0.987655	1.61755	2.45179	3.68535	0.807551	1.33541	2.21346	0	0.82929
ENSMUSG00000007041	Clic1	Mus musculus chloride intracellular channel 1 (Clic1), mRNA.	-0.0890617	-0.439986	0.303657	-0.0890617	0.864972	-0.0667732	-0.109746	0.999908	-0.0667732	0.999928	-0.414797	-0.554423	0.0465335	-0.414797	0.181498	-0.333989	0.222947	-0.133396	0.819963	13.7206	13.7575	15.9366	10.5363	14.8305	13.8182	13.941	13.2243
ENSMUSG00000007050	Lsm2	Mus musculus LSM2 homolog, U6 small nuclear RNA and mRNA degradation associated (Lsm2), transcript variant 1, mRNA.	-0.00618707	-0.413155	0.0869777	-0.00618707	0.98762	-0.0981078	-0.099106	0.999908	-0.0981078	0.999928	-0.204139	-0.288442	0.0409715	-0.204139	0.25702	-0.195366	0.244403	-0.198742	0.425057	907.46	934.928	936.538	817.883	880.086	845.066	989.855	947.861
ENSMUSG00000007080	Pole	Mus musculus polymerase (DNA directed), epsilon (Pole), mRNA.	0.0337434	0.605388	0.00427637	0.0337434	0.928415	0.0628328	0.0628328	0.999908	0.16034	0.999928	0.22292	0.22292	0.153597	0.224383	0.231132	0.35414	0.185757	0.17213	0.535693	98.4364	86.2669	119.728	122.03	87.1382	118.22	79.2595	76.4116
ENSMUSG00000007097	Atp1a2	Mus musculus ATPase, Na+/K+ transporting, alpha 2 polypeptide (Atp1a2), mRNA.	-0.119514	1.15234	NA	-0.119514	0.936234	-0.0395981	-0.0395981	0.999908	-0.344448	0.999928	0.0102464	0.0102464	NA	-0.105848	NA	-0.768904	0.341155	-0.773964	0.55239	0.503625	0.423223	0.452306	0.501037	0	1.17667	0	0.972128
ENSMUSG00000007107	Atp1a4	Mus musculus ATPase, Na+/K+ transporting, alpha 4 polypeptide (Atp1a4), mRNA.	0.0970464	0.446117	0.251197	0.0970464	0.878654	0.0131714	-0.0775703	0.999908	0.0131714	0.999928	-0.281584	-0.351015	0.23506	-0.281584	0.433518	-0.394596	0.346421	-0.443895	0.290416	147.643	101.655	271.911	123.057	126.412	149.515	81.2256	179.726
ENSMUSG00000007122	Casq1	Mus musculus calsequestrin 1 (Casq1), mRNA.	0.198564	0.666921	0.11307	0.198564	0.653593	-0.0971833	0.142791	0.999908	-0.0971833	0.999928	-0.247479	-0.247479	0.45712	-0.475572	0.160807	-0.360011	0.345403	-0.403073	0.46208	13.6548	10.7887	19.3649	8.77986	15.8655	11.0997	12.8372	16.848
ENSMUSG00000007207	Stx1a	Mus musculus syntaxin 1A (brain) (Stx1a), transcript variant 1, mRNA.	-0.402365	1.04569	0.0226282	-0.402365	0.495581	0.168197	0.168197	0.999908	0.511338	0.999928	0.143302	0.143302	0.780803	0.473153	0.335323	0.710513	0.174363	0.285594	0.752624	4.73633	3.87206	5.82679	4.87611	4.21005	7.2372	4.8716	2.26052
ENSMUSG00000007209	Ceacam9	Mus musculus carcinoembryonic antigen-related cell adhesion molecule 9 (Ceacam9), mRNA.	NA	NA	NA	NA	NA	NA	NA	NA	NA	NA	NA	NA	NA	NA	NA	NA	NA	NA	NA	0	0	0	0	0	0	0	0
ENSMUSG00000007216	Zfp775	Mus musculus zinc finger protein 775 (Zfp775), mRNA.	0.1994	-0.536606	0.148475	0.1994	0.579828	0.0442338	0.0442338	0.999908	-0.115171	0.999928	-0.140635	-0.257715	0.402073	-0.140635	0.644791	-0.0425512	0.902813	0.127666	0.786733	7.54859	6.55762	6.66005	9.44686	7.58574	8.58823	6.66727	7.33448
ENSMUSG00000007279	Scube2	Mus musculus signal peptide, CUB domain, EGF-like 2 (Scube2), mRNA.	-0.0647512	0.964634	0.0033067	-0.0647512	0.918022	0.0193245	-0.286024	0.999908	0.0193245	0.999928	-0.0736243	-0.0736243	0.847268	-0.327988	0.429672	-0.0583986	0.87121	0.0783453	0.897893	12.404	9.11221	19.8991	11.8789	14.091	15.1895	6.45737	10.1996
ENSMUSG00000007338	Mrpl49	Mus musculus mitochondrial ribosomal protein L49 (Mrpl49), mRNA.	-0.212659	0.584767	0.0732597	-0.212659	0.546491	-0.127111	-0.127111	0.999908	0.182517	0.999928	0.111651	0.360507	0.200571	0.111651	0.788093	0.41882	0.261802	0.391378	0.366399	28.4986	32.8997	36.6898	31.8459	23.8782	35.7013	15.1475	23.3278
ENSMUSG00000007379	Dennd2c	Mus musculus DENN/MADD domain containing 2C (Dennd2c), transcript variant 2, mRNA.	-0.605398	1.27519	0.00285552	-0.605398	0.197612	0.215391	-0.304131	0.999908	0.215391	0.999928	0.354761	0.456724	0.240337	0.354761	0.428771	0.744817	0.173406	0.266778	0.725929	6.41265	5.04029	8.21959	9.10036	4.66901	11.4954	3.07608	3.28777
ENSMUSG00000007411	Mark3	Mus musculus MAP/microtubule affinity regulating kinase 3 (Mark3), transcript variant 1, mRNA.	-0.0798106	0.471987	0.0379536	-0.0798106	0.797072	0.0775665	-0.114299	0.999908	0.0775665	0.999928	0.00759862	0.00759862	0.971825	0.0251065	0.926329	0.138554	0.56735	0.0271445	0.949421	86.5491	76.6067	116.478	113.447	79.6012	87.0808	56.4205	76.2093
ENSMUSG00000007415	Gatad1	Mus musculus GATA zinc finger domain containing 1 (Gatad1), mRNA.	-0.11156	-0.38433	0.0277422	-0.11156	0.576325	-0.219362	-0.226702	0.999908	-0.219362	0.999928	-0.0232036	-0.0232036	0.9057	-0.150206	0.31404	-0.119856	0.334475	-0.0158885	0.965037	371.818	413.399	353.357	434.873	339.988	407.589	318.447	335.072
ENSMUSG00000007440	Pcdha11	Mus musculus protocadherin alpha 11 (Pcdha11), mRNA.	-0.69944	-0.892186	0.00253573	-0.69944	0.00449938	0.116477	0.116477	0.999908	0.245369	0.999928	-0.502784	-0.5049	0.0813279	-0.502784	0.0486288	-0.595002	0.000441567	-0.534639	0.063623	14.4973	14.5542	12.788	14.5123	14.6807	13.1488	13.7856	18.0113
ENSMUSG00000007457	2310003L06Rik		NA	NA	NA	NA	NA	NA	NA	NA	NA	NA	0.787099	NA	NA	0.787099	NA	NA	NA	NA	NA	0	0	0	0	0	0	0	0
ENSMUSG00000007458	M6pr	Mus musculus mannose-6-phosphate receptor, cation dependent (M6pr), mRNA.	-0.0635041	0.222058	0.24285	-0.0635041	0.810715	0.0144846	-0.091487	0.999908	0.0144846	0.999928	0.0254922	0.105161	0.433719	0.0254922	0.911957	0.0782745	0.63315	-0.0123094	0.968367	84.7548	90.4468	93.1388	92.7533	67.2562	92.5361	77.1723	79.9808
ENSMUSG00000007476	Lrrc8a	Mus musculus leucine rich repeat containing 8A (Lrrc8a), mRNA.	-0.0948906	0.118137	0.691771	-0.0948906	0.743337	-0.00143988	-0.00143988	0.999908	-0.103785	0.999928	-0.00304741	-0.0282914	0.902826	-0.00304741	0.993229	0.0632693	0.784908	0.0423851	0.921741	64.7968	64.3318	70.8777	73.9955	53.3541	68.5831	64.9009	57.5339
ENSMUSG00000007480	Mc5r	Mus musculus melanocortin 5 receptor (Mc5r), mRNA.	0.820867	-1.70537	NA	0.820867	NA	0.797401	-1.4028	NA	0.797401	NA	-0.197355	-0.197355	NA	-0.71212	NA	-0.927762	NA	-0.132406	NA	0.206037	0	0.698228	0	0	0.425544	0.318487	0
ENSMUSG00000007564	Ppp2r1a	Mus musculus protein phosphatase 2, regulatory subunit A, alpha (Ppp2r1a), mRNA.	0.019248	0.569531	0.0158571	0.019248	0.969003	0.0483943	0.0483943	0.999908	0.157259	0.999928	0.00836366	0.00836366	0.974632	0.0379536	0.905206	0.282479	0.367385	0.196792	0.568918	61.4852	61.3577	71.5037	82.9736	57.1553	67.3901	40.2903	49.7267
ENSMUSG00000007570	Fance	Mus musculus Fanconi anemia, complementation group E (Fance), transcript variant 4, non-coding RNA.	-0.446668	1.25175	9.91565e-05	-0.446668	0.307908	0.153802	0.153802	0.999908	0.45836	0.999928	0.064207	0.0828961	0.856996	0.064207	0.909691	0.661984	0.169411	0.1989	0.782929	20.3846	25.0687	22.2639	22.6123	17.6152	29.08	10.9684	15.0837
ENSMUSG00000007589	Tinf2	Mus musculus Terf1 (TRF1)-interacting nuclear factor 2 (Tinf2), mRNA.	-0.0695284	-0.0695284	0.763474	0.0814364	0.681018	0.01806	0.01806	0.999908	0.0690595	0.999928	-0.0254442	-0.195297	0.0647875	-0.0254442	0.886955	0.0350886	0.827492	0.0518663	0.841738	233.365	195.487	223.1	265.907	250.399	236.717	215.387	246.554
ENSMUSG00000007591	Tssk4	Mus musculus testis-specific serine kinase 4 (Tssk4), transcript variant 4, mRNA.	-0.0119984	0.275232	0.547786	-0.0119984	0.988317	-0.0235529	-0.0235529	0.999908	-0.109743	0.999928	-0.553214	-0.553214	0.0215565	-0.643804	0.0340754	-0.615597	0.125462	-0.405853	0.344686	163.253	115.283	301.867	122.313	184.33	172.479	109.115	137.386
ENSMUSG00000007594	Hapln4	Mus musculus hyaluronan and proteoglycan link protein 4 (Hapln4), mRNA.	0.326431	0.326431	0.648666	-0.345853	0.668787	-0.152005	-0.178111	0.999908	-0.152005	0.999928	0.251204	-0.390965	NA	0.251204	NA	0.49911	0.280865	0.301787	0.734596	1.79527	1.2331	2.74272	1.81598	1.01767	2.8488	1.66067	1.24796
ENSMUSG00000007603	Dus3l	Mus musculus dihydrouridine synthase 3-like (S. cerevisiae) (Dus3l), transcript variant 1, mRNA.	0.117438	-0.185465	0.414693	0.117438	0.715385	0.0455824	0.0455824	0.999908	0.0473374	0.999928	-0.123771	-0.32271	0.0594465	-0.123771	0.497823	0.011128	0.968213	0.0460702	0.903966	137.044	132.366	120.995	173.304	130.627	137.385	126.181	138.449
ENSMUSG00000007610	Gtpbp3	Mus musculus GTP binding protein 3 (Gtpbp3), mRNA.	0.187071	0.226819	0.478997	0.187071	0.705521	0.00545566	0.00545566	0.999908	0.273158	0.999928	0.0120811	-0.133479	0.614426	0.0120811	0.974425	0.168694	0.626536	0.19207	0.700603	20.3538	18.4331	19.0985	25.2787	21.8385	19.2837	15.2689	23.2752
ENSMUSG00000007613	Tgfbr1	Mus musculus transforming growth factor, beta receptor I (Tgfbr1), transcript variant 3, mRNA.	-0.288904	0.863389	0.0167857	-0.288904	0.50543	-0.142919	-0.142919	0.999908	0.260792	0.999928	0.35344	0.452709	0.0879147	0.35344	0.231679	0.433501	0.220092	0.174668	0.74431	31.1977	28.7125	36.3659	48.0076	28.8416	36.3562	18.5865	21.5138
ENSMUSG00000007617	Homer1	Mus musculus homer scaffolding protein 1 (Homer1), transcript variant M, mRNA.	-0.55485	0.822503	0.0445233	-0.55485	0.116377	-0.144254	-0.144254	0.999908	0.28214	0.999928	0.0741526	0.0741526	0.8514	0.0887561	0.850275	0.192486	0.694188	0.0130791	0.988041	23.5743	19.668	45.6514	29.2316	18.4971	21.7104	14.5458	15.7156
ENSMUSG00000007646	Rad51c	Mus musculus RAD51 paralog C (Rad51c), transcript variant 2, mRNA.	-0.104916	-0.208333	0.236173	-0.104916	0.542974	-0.055768	-0.055768	0.999908	-0.100747	0.999928	0.0412491	0.0780993	0.610431	0.0412491	0.828765	-0.149541	0.309813	-0.0240085	0.934051	74.4124	57.5611	106.512	71.2121	51.4513	81.3756	74.4613	78.3122
ENSMUSG00000007653	Gabrb2	Mus musculus gamma-aminobutyric acid (GABA) A receptor, subunit beta 2 (Gabrb2), transcript variant 2, mRNA.	-0.319936	-0.753729	NA	-0.319936	NA	-0.459997	-0.459997	NA	1.13554	NA	-0.0331438	-0.0331438	NA	-0.441457	NA	-0.790078	NA	1.22204	NA	0	0	0	0	0	0	0	0
ENSMUSG00000007655	Cav1	Mus musculus caveolin 1, caveolae protein (Cav1), transcript variant 2, mRNA.	0.0953297	NA	NA	0.0953297	NA	0.79971	NA	NA	0.79971	NA	0.787099	1.6254	NA	0.787099	NA	2.17467	NA	0.757579	NA	0	0	0	0	0	0	0	0
ENSMUSG00000007656	Arpp19	Mus musculus cAMP-regulated phosphoprotein 19 (Arpp19), transcript variant 4, mRNA.	0.369808	0.369808	0.245917	-0.459311	0.104104	-0.18531	-0.281978	0.999908	-0.18531	0.999928	0.172129	0.172129	0.487274	-0.312214	0.280459	0.314015	0.335232	-0.194981	0.634347	38.7447	54.1225	32.3439	32.6398	32.4408	40.012	34.2888	45.3653
ENSMUSG00000007659	Bcl2l1	Mus musculus BCL2-like 1 (Bcl2l1), transcript variant 4, mRNA.	0.0422316	-0.515938	0.0459727	0.0422316	0.918249	-0.0692064	-0.0692064	0.999908	-0.100915	0.999928	-0.323239	-0.372982	0.0182128	-0.323239	0.0994648	-0.232128	0.315528	-0.197656	0.510212	954.75	989.383	849.252	974.134	911.179	862.057	1063.4	1033.86
ENSMUSG00000007670	Khsrp	Mus musculus KH-type splicing regulatory protein (Khsrp), mRNA.	-0.0392978	-0.16808	0.454774	-0.0392978	0.927656	-0.0263442	-0.0818312	0.999908	-0.0263442	0.999928	-0.245399	-0.259742	0.0790749	-0.245399	0.144496	-0.00858695	0.972444	-0.0431	0.900554	563.265	598.825	493.506	673.638	527.378	545.216	529.41	574.885
ENSMUSG00000007682	Dio2	Mus musculus deiodinase, iodothyronine, type II (Dio2), mRNA.	0.0895948	-0.387359	0.301654	0.0895948	0.841318	-0.0379477	0.124801	0.999908	-0.0379477	0.999928	0.339115	0.403081	0.0531126	0.339115	0.206902	0.076907	0.795089	0.154274	0.741631	4.85958	3.74932	5.55182	6.57381	4.50763	4.31524	4.04289	5.27633
ENSMUSG00000007721	Ccdc124	Mus musculus coiled-coil domain containing 124 (Ccdc124), mRNA.	0.0812762	-0.282803	0.194509	0.0812762	0.770244	-0.015676	-0.015676	0.999908	-0.0945507	0.999928	-0.190775	-0.335411	0.0319806	-0.190775	0.303315	-0.0958074	0.646637	-0.112415	0.676422	280.211	300.717	266.761	301.139	270.484	276.411	256.836	289.131
ENSMUSG00000007739	Cct4	Mus musculus chaperonin containing Tcp1, subunit 4 (delta) (Cct4), mRNA.	0.161839	-0.531765	0.00150419	0.161839	0.321655	0.0144662	0.185742	0.999908	0.0144662	0.999928	0.121269	0.121269	0.473137	0.257619	0.269308	-0.0895075	0.6346	0.288594	0.133139	939.9	781.107	1201.13	1151.1	883.635	886.618	865.793	809.923
ENSMUSG00000007777	0610009B22Rik	Mus musculus RIKEN cDNA 0610009B22 gene (0610009B22Rik), mRNA.	0.0801257	-0.143125	0.600823	0.0801257	0.780643	0.0408966	0.187889	0.999908	0.0408966	0.999928	0.218459	0.218459	0.206815	0.320056	0.128201	-0.0692796	0.782987	0.219585	0.511978	101.895	93.5225	134.94	116.965	86.1403	111.947	93.5463	76.208
ENSMUSG00000007783	Cpt1c	Mus musculus carnitine palmitoyltransferase 1c (Cpt1c), transcript variant 2, mRNA.	0.166008	-0.344511	0.166921	0.166008	0.468482	-0.0474685	0.125655	0.999908	-0.0474685	0.999928	-0.312925	-0.312925	0.0759914	-0.353932	0.0299751	-0.260437	0.192978	-0.178835	0.492009	353.128	318.872	351.146	346.644	360.216	318.727	387	389.289
ENSMUSG00000007805	Twist2	Mus musculus twist basic helix-loop-helix transcription factor 2 (Twist2), mRNA.	0.32537	1.955	NA	0.32537	NA	-0.399484	-0.399484	NA	0.640232	NA	0.286765	1.18738	NA	0.286765	NA	0.73661	NA	0.266302	NA	0.0994836	0	0	0	0.304776	0	0.231748	0.15986
ENSMUSG00000007812	Zfp655	Mus musculus zinc finger protein 655 (Zfp655), transcript variant 2, mRNA.	-0.434124	0.84635	0.0245747	-0.434124	0.22706	-0.165264	-0.165264	0.999908	0.260231	0.999928	0.448868	0.472244	0.176652	0.448868	0.144496	0.562505	0.246266	0.265135	0.619235	18.1125	15.6956	28.3744	21.8581	13.7339	24.4527	8.41402	14.2587
ENSMUSG00000007815	Rhoa	Mus musculus ras homolog family member A (Rhoa), transcript variant 3, mRNA.	-0.0019434	-0.0848916	0.590263	-0.0019434	0.99454	-0.0259441	-0.0259441	0.999908	0.0518374	0.999928	0.107203	0.107203	0.470033	0.199795	0.0936076	0.0690267	0.486637	0.155278	0.350905	175.636	168.883	193.281	206.182	161.647	181.339	150.108	168.009
ENSMUSG00000007817	Zmiz1	Mus musculus zinc finger, MIZ-type containing 1 (Zmiz1), transcript variant 1, mRNA.	-0.34624	0.704014	0.0224696	-0.34624	0.300604	0.0327917	0.0327917	0.999908	0.0493026	0.999928	-0.0888882	-0.11305	0.726664	-0.0888882	0.839866	0.459694	0.230489	0.0777049	0.915122	9.26084	8.97192	11.8993	6.20542	6.97433	14.2191	6.87837	9.67733
ENSMUSG00000007827	Ankrd26	Mus musculus ankyrin repeat domain 26 (Ankrd26), mRNA.	-0.250679	0.881392	0.0165506	-0.250679	0.574491	0.00396897	0.00396897	0.999908	0.135349	0.999928	0.262741	0.3676	0.173383	0.262741	0.429672	0.586426	0.169931	0.341653	0.43746	6.89669	6.13572	10.1346	9.02823	5.81766	7.97164	3.2291	5.9599
ENSMUSG00000007833	Aldh16a1	Mus musculus aldehyde dehydrogenase 16 family, member A1 (Aldh16a1), mRNA.	-0.0217026	0.314456	0.108059	-0.0217026	0.972954	0.00178001	0.00178001	0.999908	0.126852	0.999928	-0.166594	-0.170354	0.259867	-0.166594	0.401721	0.132599	0.681664	-0.0817444	0.849484	43.7848	40.625	49.779	52.6681	36.8515	53.4191	30.0488	43.1014
ENSMUSG00000007836	Hnrnpa0	Mus musculus heterogeneous nuclear ribonucleoprotein A0 (Hnrnpa0), mRNA.	0.0566434	-1.25832	1.05488e-05	0.0566434	0.959324	0.116519	0.116519	0.999908	-0.189632	0.999928	-0.154672	-0.708336	0.0455124	-0.154672	0.698211	-0.190473	0.550009	0.230206	0.486124	349.089	276.906	340.884	479.659	390.923	288.968	318.242	348.043
ENSMUSG00000007837	Prrg2	Mus musculus proline-rich Gla (G-carboxyglutamic acid) polypeptide 2 (Prrg2), mRNA.	0.167385	-0.58542	0.053899	0.167385	0.670957	0.0550824	0.0550824	0.999908	-0.0868009	0.999928	-0.448514	-0.478826	0.0153475	-0.448514	0.0453984	-0.243764	0.327563	-0.0221295	0.96628	107.349	107.448	89.7319	114.599	115.046	96.0266	109.313	119.283
ENSMUSG00000007850	Hnrnph1	Mus musculus heterogeneous nuclear ribonucleoprotein H1 (Hnrnph1), transcript variant 1, mRNA.	0.0737267	0.0737267	0.69713	-0.152485	0.653593	0.0297451	-0.0882109	0.999908	0.0297451	0.999928	0.131121	0.3078	0.0154006	0.131121	0.340679	0.140228	0.305155	0.0964624	0.695518	556.197	585.327	582.343	672.333	473.641	582.883	456.731	540.128
ENSMUSG00000007867	Ift43	Mus musculus intraflagellar transport 43 (Ift43), transcript variant 2, mRNA.	-0.00395253	-0.411563	0.0230827	-0.00395253	0.992032	-0.0934594	-0.0934594	0.999908	-0.183652	0.999928	0.00706416	-0.137893	0.291881	0.00706416	0.979127	-0.234474	0.166619	0.034532	0.900702	723.953	706.197	839.494	755.718	719.771	670.535	674.199	701.76
ENSMUSG00000007872	Id3	Mus musculus inhibitor of DNA binding 3 (Id3), mRNA.	-0.308865	-0.341718	NA	-0.308865	NA	0.256215	0.256215	NA	-0.501165	0.999928	-0.186675	-0.328743	NA	-0.186675	NA	0.297682	NA	0.386975	NA	1.00704	0.345763	1.2561	1.56101	1.2746	0.779403	0.875024	0.957393
ENSMUSG00000007877	Tcap	Mus musculus titin-cap (Tcap), mRNA.	0.466301	1.34954	NA	0.466301	NA	0.289023	0.395763	NA	0.289023	NA	0.802036	0.802036	NA	0.879158	NA	0.714585	NA	-0.819604	NA	0.12008	0	0.840561	0	0	0	0	0
ENSMUSG00000007880	Arid1a	Mus musculus AT rich interactive domain 1A (SWI-like) (Arid1a), mRNA.	0.00665236	-0.0716084	0.735535	0.00665236	0.986794	-0.0230131	-0.089578	0.999908	-0.0230131	0.999928	-0.246511	-0.246511	0.0394343	-0.286827	0.0370237	0.0711657	0.689473	-0.0841706	0.751091	235.086	231.276	218.991	277.514	223.594	233.802	211.687	248.735
ENSMUSG00000007888	Crlf1	Mus musculus cytokine receptor-like factor 1 (Crlf1), mRNA.	-0.118568	-0.2024	0.516572	-0.118568	0.765576	0.0140422	0.0140422	0.999908	-0.244519	0.999928	-0.303143	-0.303143	0.102976	-0.324354	0.080595	-0.277796	0.140009	-0.232746	0.462464	149.781	183.066	162.849	170.997	141.859	151.733	137.453	100.51
ENSMUSG00000007891	Ctsd	Mus musculus cathepsin D (Ctsd), mRNA.	-0.782976	1.38313	8.2579e-06	-0.782976	0.0647863	-0.0194084	-0.0194084	0.999908	0.174248	0.999928	-0.0564986	-0.0672616	0.878052	-0.0564986	0.925001	0.607137	0.22423	0.0106547	0.994755	64.504	63.4002	81.1665	69.8951	52.2597	100.077	35.9171	48.8121
ENSMUSG00000007892	Rplp1	Mus musculus ribosomal protein, large, P1 (Rplp1), mRNA.	-0.0345147	-0.0345147	0.90064	0.200657	0.395519	0.0814124	0.149284	0.999908	0.0814124	0.999928	-0.100581	-0.100581	0.70155	0.21001	0.349565	0.154495	0.428496	0.177385	0.540024	1624.05	1622.23	1824.22	1993.15	1671.74	1768.31	1296.8	1191.86
ENSMUSG00000007907	Cabs1	Mus musculus calcium binding protein, spermatid specific 1 (Cabs1), mRNA.	-0.166048	0.358597	0.670661	-0.166048	0.878246	0.162432	-0.302192	0.999908	0.162432	0.999928	-0.0761129	-0.0761129	0.871566	-0.20088	0.768002	-0.479443	0.317113	-0.597719	0.466015	64.8843	40.2376	108.007	60.2858	33.973	51.7756	32.7136	127.2
ENSMUSG00000007908	Hmgcll1	Mus musculus 3-hydroxymethyl-3-methylglutaryl-Coenzyme A lyase-like 1 (Hmgcll1), mRNA.	-0.0715414	-0.198447	0.66841	-0.0715414	0.892443	0.132344	0.132344	0.999908	0.175636	0.999928	0.272	0.272	0.315183	0.443482	0.169987	0.94463	8.27335e-07	0.79406	0.0137121	6.02217	6.3404	6.29671	5.92314	6.97659	4.62383	3.59796	8.39634
ENSMUSG00000007944	Ttc9b	Mus musculus tetratricopeptide repeat domain 9B (Ttc9b), mRNA.	-0.840014	-0.840014	NA	-1.6272	0.109889	-0.071466	-1.72629	NA	-0.071466	0.999928	0.00147881	0.00147881	NA	-0.928902	NA	-1.1422	0.215292	-1.59766	NA	0.331789	0.864029	0.555968	0.109408	0.126412	0	0.445209	0.221501
ENSMUSG00000007946	Phox2a	Mus musculus paired-like homeobox 2a (Phox2a), mRNA.	-0.688366	0.902991	NA	-0.688366	0.40146	0.488582	0.488582	0.999908	0.514157	0.999928	0.280233	0.280233	NA	0.546265	NA	0.62948	0.250414	0.259492	0.852077	2.27684	3.17824	3.07456	1.7119	0.884943	3.61992	1.89127	1.57702
ENSMUSG00000007950	Abhd8	Mus musculus abhydrolase domain containing 8 (Abhd8), mRNA.	0.227494	-0.735579	0.00762007	0.227494	0.401394	-0.0731368	0.114171	0.999908	-0.0731368	0.999928	-0.311357	-0.513122	0.0254991	-0.311357	0.132297	-0.174976	0.540704	-0.0638732	0.866182	1524.66	1400.34	1350.48	1716.98	1619.2	1324.75	1646.7	1614.14
ENSMUSG00000007987	Ift22	Mus musculus intraflagellar transport 22 (Ift22), mRNA.	0.107698	-0.398276	0.0513558	0.107698	0.594127	0.00617435	0.00617435	0.999908	-0.00968605	0.999928	-0.0728817	-0.0728817	0.609801	-0.0984314	0.582234	-0.136923	0.426044	-0.0652989	0.830255	400.461	403.921	391.915	418.495	391.821	384.059	415.013	398.001
ENSMUSG00000007989	Fzd3	Mus musculus frizzled class receptor 3 (Fzd3), mRNA.	-0.370015	1.08426	0.00158545	-0.370015	0.322777	-0.0557341	-0.0557341	0.999908	0.0861599	0.999928	0.335804	0.375301	0.200505	0.335804	0.285756	0.589239	0.170884	0.178484	0.752624	3.58499	3.56375	4.47253	5.66614	2.48746	4.22735	2.22989	2.44779
ENSMUSG00000008028	1700008O03Rik	Mus musculus RIKEN cDNA 1700008O03 gene (1700008O03Rik), mRNA.	0.00207765	-0.654062	0.0688888	0.00207765	0.997629	-0.14149	-0.14149	0.999908	-0.21231	0.999928	-0.613576	-0.854184	0.0017518	-0.613576	0.0143202	-0.622899	0.0455389	-0.477351	0.133403	270.853	227.362	278.046	248.871	275.996	209.979	366.37	289.345
ENSMUSG00000008035	Mid1ip1	Mus musculus Mid1 interacting protein 1 (gastrulation specific G12-like (zebrafish)) (Mid1ip1), transcript variant 2, mRNA.	0.661889	0.661889	NA	-0.788338	0.450984	0.0562292	0.0562292	0.999908	-1.08306	0.999928	-0.301533	-0.301533	NA	-1.14641	NA	-0.319689	0.721279	-0.635265	0.651883	2.42081	1.25306	3.37844	1.2801	0.93531	3.4052	0	6.69354
ENSMUSG00000008036	Ap2s1	Mus musculus adaptor-related protein complex 2, sigma 1 subunit (Ap2s1), mRNA.	0.087029	-0.436454	0.0841285	0.087029	0.795658	-0.0717698	0.178724	0.999908	-0.0717698	0.999928	-0.342703	-0.431972	0.0506206	-0.342703	0.0637874	-0.250844	0.265934	-0.237347	0.394907	698.398	705.457	654.823	672.885	678.547	639.434	780.993	756.649
ENSMUSG00000008090	Fgfrl1	Mus musculus fibroblast growth factor receptor-like 1 (Fgfrl1), transcript variant 2, mRNA.	0.0592578	-0.225968	0.280503	0.0592578	0.852247	0.0130026	0.0130026	0.999908	-0.0643411	0.999928	-0.238379	-0.238379	0.201744	-0.277173	0.0641663	-0.153654	0.335833	-0.0156286	0.965467	90.5692	90.7787	85.6596	101.617	85.9818	89.3337	88.5819	92.0316
ENSMUSG00000008129	4930432K21Rik	Mus musculus RIKEN cDNA 4930432K21 gene (4930432K21Rik), transcript variant 2, mRNA.	0.0989996	-0.244594	0.264581	0.0989996	0.695757	0.0661123	0.0661123	0.999908	-0.11851	0.999928	-0.241386	-0.241386	0.114681	-0.302235	0.0637874	-0.210281	0.235672	-0.170146	0.506014	351.306	363.74	336.939	353.605	333.127	350.248	390.773	330.712
ENSMUSG00000008136	Fhl2	Mus musculus four and a half LIM domains 2 (Fhl2), transcript variant 1, mRNA.	0.0162891	0.592817	NA	0.0162891	NA	0.239667	-1.41215	NA	0.239667	NA	-0.32599	-0.32599	NA	-0.455728	NA	-1.34568	NA	-0.181782	NA	0	0	0	0	0	0	0	0
ENSMUSG00000008140	Emc10	Mus musculus ER membrane protein complex subunit 10 (Emc10), transcript variant 2, mRNA.	0.0209749	0.0209814	0.943127	0.0209749	0.96342	0.023964	0.0412271	0.999908	0.023964	0.999928	-0.437476	-0.54129	0.0105569	-0.437476	0.0192651	-0.140984	0.578473	-0.259269	0.363757	202.254	187.618	186.917	199.054	204.962	188.671	198.84	249.719
ENSMUSG00000008153	Clstn3	Mus musculus calsyntenin 3 (Clstn3), transcript variant 1, mRNA.	0.307647	0.90264	0.0359333	0.307647	0.474379	0.001701	0.001701	0.999908	-0.0593395	0.999928	-0.316368	-0.316368	0.365827	-0.318035	0.472265	0.0748904	0.853155	-0.161688	0.832879	2.28745	1.98472	2.66304	2.45419	2.3013	2.48772	1.52125	2.59994
ENSMUSG00000008167	Fbxw9	Mus musculus F-box and WD-40 domain protein 9 (Fbxw9), mRNA.	0.100423	-0.486595	0.0731921	0.100423	0.749086	0.00859886	0.0881304	0.999908	0.00859886	0.999928	-0.201544	-0.401739	0.0366895	-0.201544	0.30925	-0.17558	0.455276	-0.129345	0.695291	477.789	442.553	389.746	522.091	565.118	424.909	485.257	514.845
ENSMUSG00000008193	Spib	Mus musculus Spi-B transcription factor (Spi-1/PU.1 related) (Spib), mRNA.	0.646126	1.41966	NA	0.646126	NA	0.313445	0.313445	NA	0.803158	0.999928	0.461595	0.461595	NA	0.606146	NA	1.17186	NA	0.439706	NA	0.151923	0	0	0.370341	0.426441	0.266679	0	0
ENSMUSG00000008200	Fnbp4	Mus musculus formin binding protein 4 (Fnbp4), mRNA.	0.104782	-0.236027	0.139711	0.104782	0.487654	-0.0516874	-0.0516874	0.999908	-0.0609705	0.999928	0.0571599	0.116602	0.305618	0.0571599	0.701094	0.012297	0.936551	0.123952	0.530738	213.122	193.164	231.157	262.536	183.556	202.742	208.649	210.046
ENSMUSG00000008206	Cers4	Mus musculus ceramide synthase 4 (Cers4), mRNA.	0.192493	0.192493	0.799134	0.197264	0.80678	-0.359581	-0.359581	0.999908	0.396051	0.999928	0.0138125	0.0138125	0.980516	0.0808761	NA	0.721584	0.159552	0.0686772	0.949717	1.46738	0.39692	1.933	1.10021	0.470441	1.84364	0.732564	3.79487
ENSMUSG00000008226	Scrn3	Mus musculus secernin 3 (Scrn3), transcript variant 2, mRNA.	-0.750067	1.00651	0.123833	-0.750067	0.30853	0.18352	-0.724244	0.999908	0.18352	0.999928	-0.138184	0.338062	0.548274	-0.138184	0.861452	0.509554	0.438935	0.101718	0.93661	3.19008	3.99523	5.21654	2.79562	3.96954	3.98762	1.35948	1.00648
ENSMUSG00000008301	Phax	Mus musculus phosphorylated adaptor for RNA export (Phax), transcript variant 2, mRNA.	-0.00448756	0.809452	0.0537283	-0.00448756	0.996679	-0.0797168	-0.0797168	0.999908	0.448913	0.999928	0.341929	0.341929	0.310357	0.529748	0.101372	0.724517	0.106707	0.544298	0.260596	10.7902	9.65387	14.0638	17.1827	8.67735	12.3707	5.42113	8.1614
ENSMUSG00000008305	Tle1	Mus musculus transducin-like enhancer of split 1 (Tle1), transcript variant 5, mRNA.	0.00028583	0.131628	0.56291	0.00028583	0.999623	0.0574149	-0.0645282	0.999908	0.0574149	0.999928	-0.0175457	-0.0175457	0.925802	0.0861571	0.655266	0.258628	0.222412	0.0532657	0.886646	57.1056	56.8157	59.6046	73.6011	51.2639	58.1255	48.4262	51.901
ENSMUSG00000008307	1700109H08Rik	Mus musculus RIKEN cDNA 1700109H08 gene (1700109H08Rik), mRNA.	-0.00808375	0.251995	0.410572	-0.00808375	0.989901	-0.0968305	-0.0968305	0.999908	0.126538	0.999928	-0.065477	-0.065477	0.786377	-0.132165	0.617385	-0.281104	0.279043	-0.171423	0.649973	81.5809	65.439	140.434	72.8722	70.788	82.5639	66.3884	72.5798
ENSMUSG00000008318	Relt	Mus musculus RELT tumor necrosis factor receptor (Relt), transcript variant 1, mRNA.	-0.506068	1.434	0.000345764	-0.506068	0.344034	0.269669	0.269669	0.999908	0.451157	0.999928	0.0626005	0.0626005	0.911436	-0.0660658	0.928991	0.553725	0.266313	0.307212	0.676793	4.81283	4.32642	6.29901	6.76562	2.66258	6.048	3.64781	3.94035
ENSMUSG00000008333	Snrpb2	Mus musculus U2 small nuclear ribonucleoprotein B (Snrpb2), mRNA.	0.0671435	0.0671435	0.781339	-0.227139	0.300604	-0.00140829	-0.13262	0.999908	-0.00140829	0.999928	0.241256	0.342796	0.10467	0.241256	0.111959	0.0272773	0.913594	0.0992963	0.722488	63.7657	57.2756	73.1417	64.4517	53.8921	69.4531	52.459	75.6865
ENSMUSG00000008348	Ubc	Mus musculus ubiquitin C (Ubc), mRNA.	-0.0294246	-0.0528311	0.85926	-0.0294246	0.928113	-0.0277745	-0.211488	0.999908	-0.0277745	0.999928	-0.152304	-0.279171	0.213963	-0.152304	0.446679	-0.20767	0.2348	-0.251059	0.336072	2188.07	1966.59	2677.4	2000.22	2187.61	2237.67	2066.78	2180.2
ENSMUSG00000008373	Prpf31	Mus musculus pre-mRNA processing factor 31 (Prpf31), transcript variant 2, mRNA.	0.0870138	0.0870138	0.641494	0.121347	0.567151	-0.0152184	0.068026	0.999908	-0.0152184	0.999928	0.0448644	0.136485	0.241762	0.0448644	0.789827	0.10013	0.379506	0.12678	0.492645	98.8525	120.893	98.6484	105.666	79.852	92.3831	80.6871	113.838
ENSMUSG00000008384	Sertad1	Mus musculus SERTA domain containing 1 (Sertad1), mRNA.	-0.0357575	-0.350934	0.330361	-0.0357575	0.947771	-0.0121399	-0.0294359	0.999908	-0.0121399	0.999928	-0.339332	-0.362194	0.142562	-0.339332	0.194049	-0.18558	0.457255	-0.18835	0.654729	107.137	104.388	85.8313	94.4613	92.8769	90.5458	140.063	141.791
ENSMUSG00000008393	Carhsp1	Mus musculus calcium regulated heat stable protein 1 (Carhsp1), mRNA.	0.0164266	0.445291	0.201399	0.0164266	0.982879	-0.00358268	-0.00358268	0.999908	-0.0973452	0.999928	-0.35118	-0.380723	0.186762	-0.35118	0.215052	-0.119601	0.71368	-0.435255	0.26468	41.4566	33.6035	59.5935	32.3817	44.6492	41.7806	30.4176	47.7704
ENSMUSG00000008398	Elk3	Mus musculus ELK3, member of ETS oncogene family (Elk3), transcript variant 4, mRNA.	-0.248527	-0.454983	NA	-0.248527	NA	-0.0478251	-0.0478251	NA	-0.22053	0.999928	-0.351506	0.435208	NA	-0.351506	NA	-0.352724	NA	-1.91338	NA	0.245305	0	0.385441	0.225611	0.325852	0	0.312681	0.467551
ENSMUSG00000008429	Herpud2	Mus musculus HERPUD family member 2 (Herpud2), mRNA.	-0.19249	0.193574	0.466064	-0.19249	0.369034	-0.0311227	-0.0584734	0.999908	-0.0311227	0.999928	-0.264208	-0.264208	0.156748	-0.35103	0.0813783	-0.138515	0.480187	-0.289118	0.322139	62.4168	49.8589	77.7491	71.9725	50.9762	56.6313	48.6561	81.0743
ENSMUSG00000008435	Rdh13	Mus musculus retinol dehydrogenase 13 (all-trans and 9-cis) (Rdh13), transcript variant 2, mRNA.	-0.356255	1.66835	0.00221161	-0.356255	0.619842	0.228197	0.228197	0.999908	0.33369	0.999928	0.256367	0.425175	0.357691	0.256367	0.671834	0.791672	0.204472	0.456123	0.607852	3.20744	3.2823	5.58969	4.03086	2.43393	4.31235	1.35013	1.45283
ENSMUSG00000008438	Adam21	Mus musculus a disintegrin and metallopeptidase domain 21 (Adam21), mRNA.	0.138039	0.138039	0.827933	-0.193449	0.786332	0.213384	0.213384	0.999908	0.546908	NA	-0.152731	-0.200052	0.604747	-0.152731	0.779871	-0.524833	0.245879	-0.338264	0.616808	11.6733	8.47233	26.6642	8.76231	8.55687	13.2838	7.00052	8.97345
ENSMUSG00000008450	Nutf2	Mus musculus nuclear transport factor 2 (Nutf2), transcript variant 1, mRNA.	-0.23285	0.378132	0.171397	-0.23285	0.455672	0.0198464	-0.180678	0.999908	0.0198464	0.999928	0.0507616	0.0507616	0.878638	-0.0625829	0.831728	0.324048	0.228424	0.07547	0.878748	98.7045	107.272	109.615	115.081	87.6622	111.556	73.7435	86.0017
ENSMUSG00000008461	Fut1	Mus musculus fucosyltransferase 1 (Fut1), transcript variant 2, mRNA.	0.708648	2.0908	NA	0.708648	NA	-0.271601	-0.271601	NA	0.366373	NA	-0.762233	0.804363	NA	-0.762233	NA	0.0625886	NA	1.27567	NA	0.0727927	0	0.212271	0	0	0	0.297279	0
ENSMUSG00000008475	Arpc5	Mus musculus actin related protein 2/3 complex, subunit 5 (Arpc5), mRNA.	-0.194443	0.642489	0.0748297	-0.194443	0.700233	0.166972	0.166972	0.999908	0.430135	0.999928	0.291822	0.291822	0.318827	0.537513	0.0688234	0.719662	0.0852712	0.607743	0.134556	16.0338	14.9967	23.3191	20.9979	11.3531	20.7679	9.23755	11.564
ENSMUSG00000008482	Rnf151	Mus musculus ring finger protein 151 (Rnf151), mRNA.	0.0843375	0.25559	0.521663	0.0843375	0.892191	0.0298222	0.0298222	0.999908	-0.0601559	0.999928	-0.274997	-0.466283	0.0912179	-0.274997	0.409204	-0.481864	0.226311	-0.502371	0.18092	244.751	150.102	436.067	215.403	258.556	241.912	158.86	252.358
ENSMUSG00000008489	Elavl2	Mus musculus ELAV like RNA binding protein 1 (Elavl2), transcript variant 4, mRNA.	-1.02132	1.50865	2.93103e-05	-1.02132	0.0143744	-0.182297	-0.182297	0.999908	0.249212	0.999928	0.236125	0.53507	0.217225	0.236125	0.572619	0.825925	0.150331	0.212352	0.74164	11.4338	9.65247	10.8143	12.546	14.0149	14.059	10.267	8.68275
ENSMUSG00000008496	Pou2f2	Mus musculus POU domain, class 2, transcription factor 2 (Pou2f2), transcript variant 4, mRNA.	0.0562541	-0.364923	0.257344	0.0562541	0.913156	0.0603457	0.0603457	0.999908	0.151533	0.999928	-0.0648311	-0.0648311	0.798052	-0.155371	0.598341	-0.03029	0.931881	-0.287758	0.427071	169.054	136.072	143.37	226.391	180.055	111.739	127.687	258.066
ENSMUSG00000008540	Mgst1	Mus musculus microsomal glutathione S-transferase 1 (Mgst1), transcript variant 2, mRNA.	-1.25772	-1.25772	NA	-2.724	NA	-0.144177	-0.144177	NA	-0.587083	NA	-0.435949	-1.25355	NA	-0.435949	NA	-1.23135	NA	-0.430716	NA	0.436262	0	0	0.986493	0	0.844394	0	1.22295
ENSMUSG00000008575	Nfib	Mus musculus nuclear factor I/B (Nfib), transcript variant 3, mRNA.	0.655652	0.655652	0.275502	-1.04311	0.0465519	0.0706986	0.0862449	0.999908	0.0706986	0.999928	0.117413	0.117413	0.838307	0.307189	0.542991	0.654687	0.22738	0.267337	0.783793	1.97631	1.88592	4.39344	2.52373	1.18429	2.09615	0.889274	0.86136
ENSMUSG00000008590	Htr3b	Mus musculus 5-hydroxytryptamine (serotonin) receptor 3B (Htr3b), mRNA.	0.499266	1.33518	NA	0.499266	NA	0.187146	0.187146	NA	0.298358	NA	-0.00535199	0.0829031	NA	-0.00535199	NA	0.738974	NA	0.704142	NA	0.206278	0	0	0	0.333583	0.615281	0	0.495082
ENSMUSG00000008601	Rab25	Mus musculus RAB25, member RAS oncogene family (Rab25), mRNA.	1.42278	1.42278	NA	-1.50095	NA	-0.0422491	-1.35495	NA	-0.0422491	0.999928	0.262513	0.262513	NA	-0.446009	NA	-0.152266	NA	0.411501	NA	0.629136	0	1.59511	0	2.80883	0	0	0
ENSMUSG00000008604	Ubqln4	Mus musculus ubiquilin 4 (Ubqln4), mRNA.	-0.13395	-0.13395	0.582389	0.183624	0.295529	0.00417831	0.00417831	0.999908	0.0160364	0.999928	-0.0713368	-0.147641	0.249626	-0.0713368	0.706389	0.0653039	0.714115	-0.0480263	0.873794	225.647	202.794	218.043	245.902	227.224	213.75	236.741	235.073
ENSMUSG00000008658	Rbfox1	Mus musculus RNA binding protein, fox-1 homolog (C. elegans) 1 (Rbfox1), transcript variant 3, mRNA.	0.330786	0.330786	NA	0.471691	NA	-0.0183338	-0.0247195	NA	-0.0183338	NA	0.142979	0.142979	NA	-0.518859	NA	-0.0200726	NA	-0.19628	NA	0.0674959	0	0	0	0.265604	0.206869	0	0
ENSMUSG00000008668	Rps18	Mus musculus ribosomal protein S18 (Rps18), mRNA.	-0.0312763	0.0589269	0.798589	-0.0312763	0.949218	0.00291258	0.0313857	0.999908	0.00291258	0.999928	0.0291604	0.0291604	0.853858	0.2073	0.241175	0.143015	0.415339	0.247404	0.230997	842.596	908.884	1007.85	965.162	745.871	969.025	622.961	678.432
ENSMUSG00000008682	Rpl10	Mus musculus ribosomal protein L10 (Rpl10), mRNA.	-0.507682	0.893344	0.0484169	-0.507682	0.218441	-0.0138824	-0.0138824	0.999908	0.145999	0.999928	0.160681	0.160681	0.695672	0.275634	0.563575	0.377029	0.500148	0.119349	0.887699	57.2475	51.5746	90.219	75.6275	34.2703	88.1093	28.8878	32.0446
ENSMUSG00000008683	Rps15a	Mus musculus ribosomal protein S15A (Rps15a), mRNA.	0.0201107	0.0251049	0.903498	0.0201107	0.942011	-0.0045414	0.0746017	0.999908	-0.0045414	0.999928	0.230611	0.230611	0.114956	0.464614	0.0143202	0.0902754	0.657031	0.136983	0.492645	135.473	122.544	147.998	168.235	114.205	154.528	121.276	119.526
ENSMUSG00000008690	Ncaph2	Mus musculus non-SMC condensin II complex, subunit H2 (Ncaph2), transcript variant 2, non-coding RNA.	0.105599	0.210671	0.23918	0.105599	0.672843	-0.0618439	-0.0813921	0.999908	-0.0618439	0.999928	-0.00703516	-0.180675	0.102975	-0.00703516	0.978441	-0.0017478	0.995279	0.0517073	0.869351	140.158	143.021	141.081	172.301	135.148	143.128	123.131	123.298
ENSMUSG00000008730	Hipk1	Mus musculus homeodomain interacting protein kinase 1 (Hipk1), transcript variant 3, mRNA.	0.0228869	0.0228869	0.921261	0.0625397	0.852721	-0.0220835	-0.0220835	0.999908	0.110165	0.999928	0.0667241	0.0977763	0.491908	0.0667241	0.743332	0.169434	0.267036	0.0871303	0.765083	144.534	117.038	152.189	159.544	143.248	132.798	122.775	184.143
ENSMUSG00000008734	Gprc5b	Mus musculus G protein-coupled receptor, family C, group 5, member B (Gprc5b), transcript variant 1, mRNA.	0.192313	0.192313	0.784793	-0.458967	0.488818	-0.140956	-0.140956	0.999908	-0.15392	0.999928	-0.460511	-0.460511	0.31631	-0.748439	0.141957	-0.520976	0.321502	-0.480516	0.557263	10.2152	8.58088	11.6719	6.5141	6.36144	9.78248	5.23141	23.364
ENSMUSG00000008763	Man1a2	Mus musculus mannosidase, alpha, class 1A, member 2 (Man1a2), mRNA.	-0.00749893	-0.152947	0.288285	-0.00749893	0.983706	0.0459556	0.147708	0.999908	0.0459556	0.999928	0.148667	0.159029	0.224374	0.148667	0.247243	0.0172832	0.89801	0.175442	0.326378	111.736	103.581	122.995	132.147	102.885	112.829	101.417	106.296
ENSMUSG00000008789	Ceacam5	Mus musculus carcinoembryonic antigen-related cell adhesion molecule 5 (Ceacam5), mRNA.	0.0953297	NA	NA	0.0953297	NA	1.52617	1.52617	NA	NA	NA	NA	NA	NA	NA	NA	NA	NA	NA	NA	0	0	0	0	0	0	0	0
ENSMUSG00000008813	Tppp2	Mus musculus tubulin polymerization-promoting protein family member 2 (Tppp2), mRNA.	-0.370622	0.417281	0.505057	-0.370622	0.537069	-0.11578	-0.75324	0.999908	-0.11578	0.999928	-0.133543	-0.190418	0.67484	-0.133543	0.837321	-0.477281	0.340672	-0.733722	0.249155	56.7303	44.5124	86.9044	45.319	27.5832	53.1267	25.4829	114.183
ENSMUSG00000008822	Acyp1	Mus musculus acylphosphatase 1, erythrocyte (common) type (Acyp1), mRNA.	0.0843018	-0.490675	0.000863537	0.0843018	0.832716	-0.125747	0.165822	0.999908	-0.125747	0.999928	-0.00789558	-0.00789558	0.974762	0.0205635	0.914976	-0.0911395	0.539929	0.138112	0.476805	1206.82	1214.97	1404.84	1352.1	1092.47	1267.29	1040.71	1075.36
ENSMUSG00000008843	Cldn13	Mus musculus claudin 13 (Cldn13), mRNA.	0.625564	1.43566	NA	0.625564	NA	0.483805	1.26402	NA	0.483805	0.999928	-0.0153236	-0.0153236	NA	0.832014	NA	0.278355	NA	-0.0747937	NA	0.718326	0.819341	0	0.492027	0	1.85707	0.349354	1.5105
ENSMUSG00000008845	Cd163	Mus musculus CD163 antigen (Cd163), transcript variant 2, mRNA.	-1.38027	-1.38027	NA	-1.75888	NA	-0.0105727	-0.0105727	NA	-1.62354	NA	-0.0983224	-0.0983224	NA	-1.78979	NA	-1.4239	NA	-1.81676	NA	0.0259007	0	0.181305	0	0	0	0	0
ENSMUSG00000008855	Hdac5	Mus musculus histone deacetylase 5 (Hdac5), transcript variant 5, mRNA.	-0.138671	0.419448	0.0572852	-0.138671	0.381745	0.00939038	0.00939038	0.999908	0.111114	0.999928	-0.201485	-0.275422	0.102052	-0.201485	0.337678	0.0210933	0.942439	-0.224772	0.400713	65.396	56.8429	76.1222	67.0148	66.8895	75.3992	56.0239	59.4783
ENSMUSG00000008859	Rala	Mus musculus v-ral simian leukemia viral oncogene A (ras related) (Rala), mRNA.	-0.104298	-0.104298	0.655182	-0.258326	0.228068	0.0165411	0.0165411	0.999908	-0.130193	0.999928	-0.0994642	0.13017	0.409302	-0.0994642	0.622137	0.199822	0.183213	0.141146	0.589904	49.3272	51.7625	51.6146	61.4724	43.8387	54.4867	36.1865	45.928
ENSMUSG00000008874	Clec3a	Mus musculus C-type lectin domain family 3, member a (Clec3a), mRNA.	0.0608612	0.0608612	NA	0.0953369	NA	0.964593	2.24227	NA	0.964593	NA	0.314457	0.314457	NA	0.374908	NA	0.026594	NA	0.345388	NA	0	0	0	0	0	0	0	0
ENSMUSG00000008892	Vdac3	Mus musculus voltage-dependent anion channel 3 (Vdac3), transcript variant 1, mRNA.	0.00154491	-0.211378	0.317367	0.00154491	0.997629	-0.0103747	-0.0103747	0.999908	-0.0485824	0.999928	0.351079	0.351079	0.0219779	0.366081	0.0522134	-0.0447894	0.860582	0.218873	0.416881	664.296	653.76	922.904	765.217	550.269	692.189	544.506	521.241
ENSMUSG00000008932	Slc1a7	Mus musculus solute carrier family 1 (glutamate transporter), member 7 (Slc1a7), mRNA.	0.104736	-0.140799	0.805485	0.104736	0.866946	0.062324	0.336725	0.999908	0.062324	0.999928	-0.504056	-0.564257	0.126438	-0.504056	0.21604	-0.358687	0.357184	-0.0398559	0.960719	3.49411	4.08929	4.83484	3.13659	3.23672	3.09604	3.36603	2.69923
ENSMUSG00000008958	Vps72	Mus musculus vacuolar protein sorting 72 (Vps72), mRNA.	0.0827916	-0.331749	0.186277	0.0827916	0.798689	-0.0712905	-0.0712905	0.999908	-0.135194	0.999928	-0.313635	-0.473545	0.00795982	-0.313635	0.118943	-0.147376	0.496376	-0.212018	0.455408	192.048	202.077	175.609	203.574	199.132	162.858	197.72	203.365
ENSMUSG00000008976	Gabpa	Mus musculus GA repeat binding protein, alpha (Gabpa), mRNA.	0.0344625	0.0344625	0.875301	-0.125078	0.51673	-0.00953223	0.037431	0.999908	-0.00953223	0.999928	0.279778	0.279778	0.0787744	0.290459	0.0349883	0.109589	0.573051	0.16728	0.405089	69.1377	64.7789	89.5173	61.798	59.1354	71.615	67.5742	69.544
ENSMUSG00000008999	Bmp7	Mus musculus bone morphogenetic protein 7 (Bmp7), mRNA.	-0.719075	0.804229	0.0716105	-0.719075	0.108073	-0.0373341	-0.0373341	0.999908	-0.0725519	0.999928	0.0748099	-0.132483	0.755984	0.0748099	0.894095	0.515561	0.314335	0.0734066	0.944781	8.11631	8.97387	10.3034	7.31808	6.08171	13.9161	4.57279	5.64821
ENSMUSG00000009013	Dynll1	Mus musculus dynein light chain LC8-type 1 (Dynll1), mRNA.	0.124109	-0.167555	0.314616	0.124109	0.47876	-0.0023196	0.139653	0.999908	-0.0023196	0.999928	-0.129681	-0.2807	0.0575303	-0.129681	0.400866	-0.00876801	0.964127	-0.0490323	0.796606	681.092	601.702	762.267	777.38	649.243	704.79	637.713	634.551
ENSMUSG00000009030	Pdcl	Mus musculus phosducin-like (Pdcl), mRNA.	-0.0170151	0.0279127	0.931886	-0.0170151	0.973399	0.0159834	-0.120634	0.999908	0.0159834	0.999928	0.0441072	0.148144	0.510719	0.0441072	0.872548	0.0836995	0.680732	0.205334	0.551596	14.0607	14.365	14.6597	14.5504	12.7789	14.8841	12.3397	14.847
ENSMUSG00000009035	Tmem184b	Mus musculus transmembrane protein 184b (Tmem184b), transcript variant 1, mRNA.	-0.417247	0.920965	0.000216733	-0.417247	0.108073	0.0293067	0.0293067	0.999908	0.216017	0.999928	-0.0103116	-0.0103116	0.978469	-0.0460159	0.931465	0.476271	0.143429	0.0968995	0.852228	22.7474	20.088	25.5418	23.7902	18.6528	32.415	19.3744	19.3693
ENSMUSG00000009047	Gm5965		0.428016	1.70055	NA	0.428016	NA	0.987086	0.987086	NA	-1.00416	NA	-0.442159	-0.502233	NA	-0.442159	NA	-0.790774	NA	-0.471111	NA	0.0980675	0	0	0	0	0	0	0.686473
ENSMUSG00000009070	Rsph14	Mus musculus radial spoke head homolog 14 (Chlamydomonas) (Rsph14), transcript variant 2, mRNA.	0.161049	-0.235732	0.393813	0.161049	0.471991	0.102853	0.102853	0.999908	-0.186822	0.999928	-0.275246	-0.275246	0.0859668	-0.281952	0.1156	-0.306195	0.0855237	-0.123494	0.687788	80.7619	73.9921	100.387	84.609	89.913	71.0583	69.2924	76.0827
ENSMUSG00000009073	Nf2	Mus musculus neurofibromin 2 (Nf2), transcript variant 8, mRNA.	-0.00432708	-0.417676	0.0582623	-0.00432708	0.991476	0.0180188	0.0180188	0.999908	-0.0606227	0.999928	-0.135689	-0.164168	0.21211	-0.135689	0.475867	-0.106285	0.558855	-0.100246	0.733267	403.911	419.954	380.425	420.148	391.566	355.607	428.957	430.721
ENSMUSG00000009075	Cabp7	Mus musculus calcium binding protein 7 (Cabp7), mRNA.	0.67631	0.67631	NA	-0.786246	NA	-0.343863	-0.343863	NA	0.6396	0.999928	0.578858	0.578858	NA	-1.19214	NA	0.201365	NA	-0.573984	NA	0.415446	0.35949	0.489277	0.742246	0	0.686783	0.26778	0.362551
ENSMUSG00000009076	Zmat5	Mus musculus zinc finger, matrin type 5 (Zmat5), transcript variant 2, mRNA.	0.217842	-0.26608	0.296517	0.217842	0.265487	-0.0557173	-0.0557173	0.999908	-0.0819805	0.999928	-0.0843183	-0.225323	0.23478	-0.0843183	0.743439	-0.0892038	0.696629	-0.136537	0.682935	146.709	150.342	139.872	164.262	157.582	124.832	148.669	141.403
ENSMUSG00000009079	Ewsr1	Mus musculus Ewing sarcoma breakpoint region 1 (Ewsr1), transcript variant 3, mRNA.	0.0594976	-0.118929	0.509362	0.0594976	0.819448	-0.0230866	0.0277859	0.999908	-0.0230866	0.999928	-0.0739708	-0.0739708	0.541818	-0.140128	0.289277	0.012213	0.941886	0.0290918	0.915421	1643.94	1711.07	1717.11	1824.48	1452.03	1731.05	1479.44	1592.4
ENSMUSG00000009090	Ap1b1	Mus musculus adaptor protein complex AP-1, beta 1 subunit (Ap1b1), transcript variant 2, mRNA.	0.148306	-0.184097	0.363288	0.148306	0.436949	-0.0722655	0.142204	0.999908	-0.0722655	0.999928	-0.0153881	-0.0153881	0.939918	-0.156146	0.320243	-0.0325752	0.836495	-0.0291069	0.925358	252.022	253.948	238.741	282.357	233.439	254.45	258.206	243.017
ENSMUSG00000009092	Derl3	Mus musculus Der1-like domain family, member 3 (Derl3), transcript variant 2, mRNA.	0.0623268	0.0623268	0.863446	0.111041	0.782479	0.00393437	0.186932	0.999908	0.00393437	0.999928	-0.305849	-0.3129	0.13703	-0.305849	0.192	0.109465	0.652251	-0.268517	0.409438	184.031	197.369	168.537	168.297	176.298	151.132	230.626	195.955
ENSMUSG00000009093	Gstt4	Mus musculus glutathione S-transferase, theta 4 (Gstt4), mRNA.	-0.138073	0.310081	0.425862	-0.138073	0.768774	-0.00904673	-0.00904673	0.999908	-0.140012	0.999928	-0.518111	-0.518111	0.040779	-0.627097	0.0311186	-0.515073	0.198548	-0.559318	0.123273	223.104	179.799	391.535	170.379	211.658	238.801	132.131	237.421
ENSMUSG00000009097	Tbx1	Mus musculus T-box 1 (Tbx1), transcript variant 1, mRNA.	-0.565089	0.739188	0.00607774	-0.565089	0.095337	0.0868718	0.0868718	0.999908	0.0931872	0.999928	-0.194353	-0.194353	0.5311	-0.240407	0.391834	0.336038	0.341155	0.18677	0.758752	24.476	19.9812	28.2607	26.3657	20.1226	34.9117	20.1469	21.5436
ENSMUSG00000009108	Gnat2	Mus musculus guanine nucleotide binding protein, alpha transducing 2 (Gnat2), mRNA.	-0.386909	0.778845	NA	-0.386909	0.804919	0.174091	-0.660044	NA	0.174091	0.999928	0.413522	0.413522	NA	0.558127	NA	1.01782	0.273213	0.494287	0.761319	0.967423	1.49733	1.9554	1.03801	0.697837	1.58339	0	0
ENSMUSG00000009112	Bcl2l13	Mus musculus BCL2-like 13 (apoptosis facilitator) (Bcl2l13), mRNA.	0.0273107	-0.234239	0.149619	0.0273107	0.901683	-0.11939	-0.11939	0.999908	-0.205787	0.999928	-0.181343	-0.181343	0.131976	-0.208838	0.0677431	-0.256072	0.0178402	-0.0770997	0.734826	66.2252	68.5759	68.6974	74.3516	63.3637	70.802	59.1574	58.6296
[truncated: 52,497 more rows]
