# Supplementary material for: Cleavage of mRNAs by a minority of pachytene piRNAs improves sperm fitness
Source: Nature. 2026 Feb 4;652(8109):508–16. doi: 10.1038/s41586-026-10102-9 (PMC13061629; doi:10.1038/s41586-026-10102-9)
Supplement: Supplementary file 7 — Significant changes in steady-state abundance of transposon-derived transcripts in pi9−/−, pi17−/−, pi9−/−pi17−/− and pi2−/−pi9−/−pi17−/− primary spermatocytes vs C57BL/6. [file 41586_2026_10102_MOESM7_ESM.xlsx]

## Sheet: pi9 mutant
Transposon subfamily	Mean read count		Change in steady-state transcript abundance in primary spermatocytes, log2 (mutant / C57BL/6)		FDR adjusted p-value
	pi9em1/pi9em1	pi9em2/pi9em2	pi9em1/pi9em1	pi9em2/pi9em2	pi9em1/pi9em1	pi9em2/pi9em2
RMER19B2	780.857	856.082	-0.595	-0.46131	5.13505e-07	1.45012e-14
L1M1	153.359	135.792	-1.00258	-1.55488	0.00875012	3.62057e-25

## Sheet: pi17 mutant
Transposon subfamily	Mean read count		Change in steady-state transcript abundance in primary spermatocytes, log2 (mutant / C57BL/6)		FDR adjusted p-value
	pi17em1/pi17em1	pi17em2/pi17em2	pi17em1/pi17em1	pi17em2/pi17em2	pi17em1/pi17em1	pi17em2/pi17em2
RLTR12BD_Mm	263.319	254.197	0.747651	0.591419	1.00881e-09	0.000665968
LTR67B	201.765	178.462	-1.05565	-1.10076	3.29855e-09	1.9202e-14
Charlie18a	81.8412	74.2786	-1.17787	-1.06495	0.00221168	0.000665968

## Sheet: pi9pi17 mutant
Transposon subfamily	Mean read count		Change in steady-state transcript abundance in primary spermatocytes, log2 (mutant / C57BL/6 control)		FDR adjusted p-value
	pi9em1pi17em1/pi9em1pi17em1	pi9em2pi17em2/pi9em2pi17em2	pi9em1pi17em1/pi9em1pi17em1	pi9em2pi17em2/pi9em2pi17em2	pi9em1pi17em1/pi9em1pi17em1	pi9em2pi17em2/pi9em2pi17em2
MER34B-int	223.567	255.156	0.91239	1.41292	0.00569879	6.52e-11
MER99	63.4651	65.459	0.740462	0.994579	0.00162235	3.8e-07
MurERV4-int	2018.6	2027.89	0.714639	0.863537	0.000280816	0.000101527
RLTR13D2	437.026	445.159	0.642506	0.819253	0.00321192	0.0029059
RLTR24	1232.32	1192.65	0.546506	0.554224	0.00018733	2.74e-05
RLTR12BD_Mm	260.967	243.157	0.523797	0.396255	5.45e-06	9.23e-05
MYSERV16_I-int	1159.51	1150.62	0.385032	0.439278	2.51e-06	0.000104557
Tigger1	801.589	778.529	0.323725	0.286392	0.00223411	0.00599305
MYSERV6-int	1290.3	1295.63	0.263024	0.329215	0.0088541	0.000534872
MERVL_2A-int	3053.05	2966.15	0.259793	0.209719	0.000668276	0.00771021
RMER13A	841.456	847.598	-0.332062	-0.413435	0.00900527	0.000101527
RMER19B2	823.558	842.61	-0.344714	-0.367759	0.00900527	5.58e-06
MURVY-LTR	433.29	457.446	-0.433018	-0.323336	0.000139628	0.00187129
RMER21A	1422.37	1466.78	-0.457561	-0.468331	0.00409109	0.00420562
RMER17A2	4000.75	4189.25	-0.525701	-0.481874	0.000111428	7.91e-05
RMER17B	3468.37	3570.61	-0.570355	-0.625973	0.000719667	0.000534872
MER67D	134.361	144.28	-0.588643	-0.459228	0.000819838	0.0027194
RLTR4_MM-int	1328.83	1444.71	-0.64469	-0.441926	2.51e-06	4.14e-05
Tigger16a	382.572	398.737	-0.689261	-0.710124	0.00050245	2.21e-05
Charlie18a	74.8249	79.2715	-1.02607	-1.10986	0.0001	2.89e-06
L1M1	143.085	151.756	-1.02762	-1.06903	7.99e-10	8.37e-09
LTR67B	178.419	190.55	-1.12909	-1.16891	3.23e-18	5.34e-16

## Sheet: pi2pi9pi17 mutant
Transposon subfamily	Mean read count	Change in steady-state transcript abundance in primary spermatocytes, log2 (mutant / C57BL/6 control)	FDR adjusted p-value
	pi2em1pi9em1pi17em1/pi2em1pi9em1pi17em1	pi2em1pi9em1pi17em1/pi2em1pi9em1pi17em1	pi2em1pi9em1pi17em1/pi2em1pi9em1pi17em1
MER99	67.2151	0.879177	1.21e-07
MER34B-int	217.948	0.838637	4.35e-08
RLTR13D2	435.772	0.622123	0.000699667
Kanga11a	89.273	0.532042	0.0191173
MLT1E	334.686	0.46896	7.3e-06
LTRIS4	343.081	0.458865	0.0354611
RLTR20A2B_MM	595.684	0.43997	0.0167722
RLTR12BD_Mm	249.816	0.405184	0.00338635
IAPLTR1_Mm	230.237	0.310941	0.0191173
Charlie1b	561.736	0.265258	0.043688
MER58D	307.762	0.257028	0.0490359
MYSERV16_I-int	1094.42	0.238514	9.37e-05
Charlie24	402.176	0.230879	0.0258482
L1MC5a	784.81	0.178142	0.0408647
L1MA7	1449.82	0.177996	0.0408647
BC1_Mm	2446.92	0.172248	0.0302551
ORR1F	7813.78	-0.130711	0.0111802
IAPEY3-int	335.002	-0.2209	0.0115194
L1MB5	1804.35	-0.286413	0.00478386
RMER12B	153.525	-0.297854	0.0408647
MMVL30-int	1846.96	-0.371178	0.0408647
MLTR18B_MM	815.107	-0.417018	0.0479266
RLTR4_MM-int	1377.12	-0.417797	0.00478386
MER67D	136.828	-0.456467	0.0169862
RMER19B2	773.567	-0.491732	4.85e-13
RMER17A2	3934.35	-0.497226	0.0339358
RLTR13D1	94.1763	-0.758246	0.000564819
U7	20.2238	-0.997299	0.0031649
LTR67B	172.026	-1.1216	7.26e-16
Charlie18a	70.6117	-1.15444	1.27e-07
L1M1	131.829	-1.23269	2.46e-13
GSAT_MM	100.704	-1.84247	0.0408647

## Sheet: pi2 mutant
Transposon subfamily	Mean read count	Change in steady-state transcript abundance in primary spermatocytes, log2 (mutant / C57BL/6 control)	FDR adjusted p-value
	pi2em1/pi2em1	pi2em1/pi2em1	pi2em1/pi2em1
MLT1E	341.052	0.763703	3.58572e-12
LTR108e_Mam	31.837	0.731431	0.0491876
Kanga11a	87.354	0.724222	0.0023664
RLTR4_Mm	31.3866	0.65143	0.0335131
Charlie1b	594.583	0.641093	2.14214e-07
X5B_LINE	160.018	0.635611	0.00421067
RLTR19A	89.3247	0.590828	0.00602752
RLTR20A2B_MM	577.23	0.580504	1.92869e-05
RLTR13A3	112.632	0.550298	0.00447412
Zaphod2	198.879	0.539453	0.000305805
L1MCa	1567.06	0.532805	0.00248045
Ricksha_c	519.844	0.528703	0.0012054
hAT-N1_Mam	153.906	0.52809	0.00785258
Charlie6	266.385	0.512474	0.00197232
RLTR13D2	383.521	0.511178	0.0310025
LTR31	71.9416	0.495653	0.0212657
Kanga1	402.431	0.492793	0.00197232
LTR65	75.2687	0.492101	0.0346731
MamRep1151	93.1071	0.475688	0.00530312
LTR102_Mam	638.043	0.456539	0.0244704
MurERV4-int	1688.66	0.451304	0.0116683
L1M1	202.167	0.440784	0.0270855
MLTR18B_MM	1012.31	0.418489	0.043042
MER34B-int	169.332	0.40822	0.0227128
MamSINE1	282.745	0.397419	0.00248045
RMER16_Mm	2105.28	0.396902	0.0101721
MMSAT4	16400	0.391642	0.00602752
Tigger16a	493.02	0.390276	0.0316235
MARNA	184.805	0.387874	0.0182854
MER58D	298.562	0.350528	0.0162398
ETnERV3-int	179.817	0.348919	0.0381536
Charlie4z	165.525	0.346346	0.0399904
MER33	1205.1	0.343577	0.00197232
L1M2	3824.69	0.34288	0.00248045
RMER30	1275.29	0.341675	0.0243936
L5	437.776	0.340638	0.0439513
RLTR13B2	331.961	0.339253	0.00972839
RLTR19	482.962	0.327291	0.00575076
Charlie1a	1434.06	0.326531	0.0335131
MamTip2	764.28	0.322961	0.043042
LTR72_RN	585.388	0.322755	0.0335131
MurERV4_19-int	958.295	0.321786	0.00415432
RMER15-int	2021.71	0.311542	0.004929
Kanga2_a	133.206	0.309427	0.0462519
L1ME4c	337.564	0.298468	0.0161659
RLTR14	1071.06	0.295935	0.0150126
MurSatRep1	6861.25	0.282959	0.0166701
L1MB5	2063.15	0.272196	0.014795
MER5A1	1501.78	0.270923	0.0127715
Charlie1	370.04	0.259732	0.043042
MLT1F	1634.12	0.242442	0.0184994
MLTR14	3731.8	0.236591	0.00159394
L1MC5a	756.66	0.229423	0.0099301
Tigger5	532.173	0.22598	0.0248004
L1MD1	501.991	0.223926	0.0123405
MLT1J	1057.08	0.199904	0.0116683
L1_Rod	3588.57	0.184184	0.043042
PB1D11	8718.63	0.180624	0.0406558
L3b	1676.75	0.178726	0.0267085
ID	1677.66	0.177991	0.0153141
PB1	6859.25	0.170012	0.0427331
MYSERV16_I-int	1013.83	0.165054	0.026632
ID_B1	48900.1	0.148033	0.0462519
ID4	9781.27	0.146694	0.0346731
RMER15	6786.19	0.136793	0.0127715
RSINE1	51025.4	0.105926	0.0439513
Lx2B2	2961.71	-0.160924	0.043042
ORR1A3	1426.65	-0.161167	0.0249396
L2b	8880.29	-0.163151	0.0335131
Lx3C	1779.24	-0.167277	0.0335131
RMER1C	2036.55	-0.176086	0.0162398
RMER13A	842.913	-0.225232	0.0248004
Lx3B	1422.81	-0.2262	0.0173695
Lx2B	2699.61	-0.232677	0.00358659
Lx2	4242.22	-0.23853	0.004929
ERVB4_1-I_MM-int	274.722	-0.269198	0.0359161
RLTR10	459.412	-0.290916	0.0184994
RMER13B	1752.1	-0.296248	0.0470548
RLTR1B-int	637.294	-0.320954	0.004929
RLTR53_Mm	349.208	-0.326192	0.00821167
BGLII_B	301.905	-0.336427	0.043042
IMPB_01	4527.85	-0.338651	0.043042
MLTR31FA_MM	281.416	-0.372059	0.00197232
RMER17A	1445.41	-0.373079	0.00909999
RLTR20B2	177.139	-0.375295	0.0278126
IAPLTR2a2_Mm	280.347	-0.375681	0.0335131
ERVB7_1-LTR_MM	198.947	-0.387627	0.0093986
RLTR13D5	170.177	-0.409789	0.0099301
RMER17D2	1861.88	-0.413879	0.0178199
RMER17C	3472.18	-0.417288	0.00616908
RMER17B2	1093.31	-0.433737	0.00197232
MER67D	138.167	-0.453703	0.00616908
RLTR31M	131.756	-0.459411	0.00942889
MLTR31D_MM	66.8041	-0.497785	0.0305993
RMER17A2	3979.03	-0.502303	0.000305805
RLTR31D_MM	1560.45	-0.516155	0.0133669
RMER17D	778.663	-0.525342	0.00148886
BGLII_Mus	127.727	-0.551655	0.00421067
RMER17B	3430.68	-0.58651	0.000305805
RLTR31B_Mm	66.2245	-0.624007	0.00744575
RLTR13D1	98.2281	-0.707972	0.0012054
GSAT_MM	112.452	-1.82806	0.0270855
U2	952.133	-1.99994	0.00575076
