# Supplementary material for: Cleavage of mRNAs by a minority of pachytene piRNAs improves sperm fitness
Source: Nature. 2026 Feb 4;652(8109):508–16. doi: 10.1038/s41586-026-10102-9 (PMC13061629; doi:10.1038/s41586-026-10102-9)
Supplement: Supplementary file 9 — Change in steady-state abundance of poly(A)+ RNAs and ribosome footprints in pi9−/−pi17−/− versus C57BL/6. Data are for primary spermatocytes, primary spermatocytes and round spermatids. [file 41586_2026_10102_MOESM9_ESM.xlsx]

## Sheet: Primary spermatocytes
Supplementary Table 7a. Change in abundance of mRNAs and ribosome-protected footprints in pi9em1/em1pi17em1/em1 and pi9em2/em2pi17em2/em2 primary spermatocytes versus C57BL/6 controls
Ensembl name	Gene name	Full gene name	Ribosome footprints										poly(A)+ mRNA abundance
			min log2 fold change	pi9em1/em1pi17em1/em1 / C57BL/6		pi9em2/em2pi17em2/em2 / C57BL/6		Abundance in C57BL/6					min log2 fold change	pi9em1/em1pi17em1/em1 / C57BL/6		pi9em2/em2pi17em2/em2 / C57BL/6		Abundance in C57BL/6
				log2 fold change	adjusted p-value	log2 fold change	adjusted p-value	mean TPM	TPM, rep1	TPM, rep2	TPM, rep3	TPM, rep4		log2 fold change	adjusted p-value	log2 fold change	adjusted p-value	mean TPM	TPM, rep1	TPM, rep2	TPM, rep3
ENSMUSG00000054792	Klhl18	Mus musculus kelch-like 18 (Klhl18), transcript variant 1, mRNA.	0.0581582	0.0581582	0.930644	-0.0898278	0.999796	5.28153	5.96066	5.24139	7.35395	2.57012	-0.0804013	-0.192996	0.712777	-0.0804013	0.999982	23.5148	21.8727	25.2756	23.396
ENSMUSG00000054793	Cadm4	Mus musculus cell adhesion molecule 4 (Cadm4), mRNA.	0.0709557	1.18236	0.293968	0.0709557	0.999796	0.193531	0.249587	0	0	0.524537	-0.127293	0.303483	0.937344	-0.127293	0.999982	1.68499	2.2271	1.3623	1.46559
ENSMUSG00000048047	Zbtb33	Mus musculus zinc finger and BTB domain containing 33 (Zbtb33), transcript variant 1, mRNA.	0.555972	0.600058	0.571306	0.555972	0.999796	0.910174	0.462776	1.15283	0.279345	1.74574	0.0338215	0.954547	0.473566	0.0338215	0.999982	1.27933	2.17778	1.04625	0.61396
ENSMUSG00000062743	Zfp677	Mus musculus zinc finger protein 677 (Zfp677), mRNA.	-0.0339148	0.0842238	0.950767	-0.0339148	0.999796	1.01572	0.723491	0.961343	1.55665	0.821404	0.0494217	-0.235127	0.793972	0.0494217	0.999982	9.77547	9.14747	9.03178	11.1472
ENSMUSG00000035161	Ints6	Mus musculus integrator complex subunit 6 (Ints6), mRNA.	0.0110382	0.0110382	0.981519	-0.115487	0.999796	43.1009	26.9007	69.9807	43.0157	32.5064	0.00705676	0.00705676	0.991638	0.100793	0.999982	73.3868	74.0572	67.2341	78.8691
ENSMUSG00000035164	Zc3h12c	Mus musculus zinc finger CCCH type containing 12C (Zc3h12c), mRNA.	-0.265074	-0.311007	0.500283	-0.265074	0.999796	2.29112	1.85167	2.42137	2.93797	1.95345	-0.0365703	-0.221812	0.793972	-0.0365703	0.999982	6.22333	5.33334	7.33366	6.00299
ENSMUSG00000035168	Tanc1	Mus musculus tetratricopeptide repeat, ankyrin repeat and coiled-coil containing 1 (Tanc1), transcript variant 2, mRNA.	0.0268558	0.0268558	0.988447	0.134058	0.999796	0.228246	0.215638	0.140469	0.134328	0.42255	-0.102223	-0.12068	0.893153	-0.102223	0.999982	13.0346	13.998	11.893	13.213
ENSMUSG00000025871	4833439L19Rik	Mus musculus RIKEN cDNA 4833439L19 gene (4833439L19Rik), transcript variant 1, mRNA.	0.333765	0.333765	0.751829	-0.407808	0.999796	0.855841	1.01905	0.516969	0.900873	0.986469	0.0172895	-0.0720608	0.923454	0.0172895	0.999982	69.7597	62.2316	72.7575	74.29
ENSMUSG00000025872	Thoc3	Mus musculus THO complex 3 (Thoc3), mRNA.	0.0408894	0.0408894	0.94438	0.154161	0.999796	18.4353	17.8327	19.5692	23.031	13.3081	0.124851	0.184783	0.760272	0.124851	0.999982	39.9872	37.2184	43.5792	39.164
ENSMUSG00000025873	Faf2	Mus musculus Fas associated factor family member 2 (Faf2), mRNA.	0.0353512	0.0891382	0.843131	0.0353512	0.999796	52.6267	59.5854	45.3767	52.2647	53.2798	-0.00239767	-0.00239767	0.997672	0.0707389	0.999982	45.6724	44.7446	45.1284	47.1443
ENSMUSG00000025877	Hk3	Mus musculus hexokinase 3 (Hk3), transcript variant 1, mRNA.	0.442407	0.503414	0.741013	0.442407	0.999796	0.212258	0.296686	0.552346	0	0	-0.0874696	-0.0874696	0.986971	-0.429131	0.999982	0.688985	0.731248	0.726486	0.609221
ENSMUSG00000025878	Uimc1	Mus musculus ubiquitin interaction motif containing 1 (Uimc1), transcript variant 3, non-coding RNA.	0.064657	0.064657	0.909433	0.0981295	0.999796	15.1244	14.2643	13.0054	18.2745	14.9533	0.0303421	0.0871563	0.954075	0.0303421	0.999982	21.6445	20.6742	22.3519	21.9075
ENSMUSG00000006241	Ccdc159	Mus musculus coiled-coil domain containing 159 (Ccdc159), transcript variant 1, mRNA.	-0.41862	-0.75358	0.66675	-0.41862	0.999796	0.0491395	0	0.196558	0	0	-0.0556056	-0.183888	0.938429	-0.0556056	0.999982	7.70686	10.8114	7.0762	5.23294
ENSMUSG00000033826	Dnah8	Mus musculus dynein, axonemal, heavy chain 8 (Dnah8), mRNA.	-0.184827	-0.184827	0.542715	-0.346494	0.633571	702.439	602.744	784.037	792.503	630.47	-0.141951	-0.15161	0.792885	-0.141951	0.999982	697.133	683.33	671.083	736.987
ENSMUSG00000053553	3110082I17Rik	Mus musculus RIKEN cDNA 3110082I17 gene (3110082I17Rik), mRNA.	-0.00499739	-0.0510748	0.94844	-0.00499739	0.999796	7.07929	5.9916	6.79658	10.3427	5.18627	-0.199985	-0.201371	0.853681	-0.199985	0.999982	17.2727	16.3179	17.8943	17.606
ENSMUSG00000057240	Ms4a13	Mus musculus membrane-spanning 4-domains, subfamily A, member 13 (Ms4a13), transcript variant 1, mRNA.	0.343545	0.425206	0.532762	0.343545	0.999796	6.69629	9.92636	3.00057	7.47275	6.38549	0.0504775	-0.0640232	0.937094	0.0504775	0.999982	143.455	140.493	141.709	148.164
ENSMUSG00000057246	BC051142	Mus musculus cDNA sequence BC051142 (BC051142), transcript variant 1, mRNA.	-0.189288	-0.189288	0.658028	-0.189773	0.999796	76.1364	85.2266	70.8059	71.9059	76.6071	-0.0543974	-0.0543974	0.939355	-0.0833368	0.999982	1170.41	1261.23	1103.37	1146.63
ENSMUSG00000024639	Gnaq	Mus musculus guanine nucleotide binding protein, alpha q polypeptide (Gnaq), mRNA.	-0.124826	-0.124826	0.958398	0.199929	0.999796	0.211079	0.143165	0.275923	0.24662	0.178606	0.245622	0.245622	0.889709	0.248077	0.999982	2.33689	2.14825	2.16712	2.6953
ENSMUSG00000044362	Ccdc89	Mus musculus coiled-coil domain containing 89 (Ccdc89), mRNA.	-0.20028	-0.475857	0.0916311	-0.20028	0.999796	231.802	177.442	282.871	292.778	174.118	-0.178113	-0.185838	0.456983	-0.178113	0.832195	190.236	193.85	186.539	190.319
ENSMUSG00000052310	Slc39a1	Mus musculus solute carrier family 39 (zinc transporter), member 1 (Slc39a1), mRNA.	0.048341	0.484097	0.760084	0.048341	0.999796	0.707927	0.902102	0.875079	0.568736	0.485791	0.00506431	0.232152	0.920115	0.00506431	0.999982	4.44069	5.44264	4.49795	3.38149
ENSMUSG00000056004	9330182L06Rik	Mus musculus RIKEN cDNA 9330182L06 gene (9330182L06Rik), transcript variant 5, mRNA.	0.555836	0.61898	0.734291	0.555836	0.999796	0.249036	0.252791	0.190436	0.065244	0.487673	0.346698	0.891686	0.730058	0.346698	0.999982	0.63897	0.911556	0.453971	0.551384
ENSMUSG00000062753	AI413582	Mus musculus expressed sequence AI413582 (AI413582), mRNA.	0.0977804	0.0977804	0.964159	0.65491	0.999796	1.51675	1.32151	0.876323	1.39906	2.47011	0.0479654	0.0479654	0.97944	0.245601	0.999982	20.0401	15.3756	21.1168	23.6279
ENSMUSG00000035171	1110059E24Rik	Mus musculus RIKEN cDNA 1110059E24 gene (1110059E24Rik), mRNA.	-0.112776	-0.112776	0.909092	0.151077	0.999796	3.79456	3.84847	4.35643	4.37295	2.60039	0.208798	0.208798	0.834085	0.258758	0.999982	14.7502	14.6402	13.7217	15.8888
ENSMUSG00000035173	Ccdc186	Mus musculus coiled-coil domain containing 186 (Ccdc186), mRNA.	-0.0330267	-0.0330267	0.955228	0.384281	0.737349	8.37643	7.29424	8.39586	10.2959	7.51975	0.389724	0.434794	0.0937791	0.389724	0.169421	14.9368	17.822	13.5894	13.3991
ENSMUSG00000035179	Ppp1r32	Mus musculus protein phosphatase 1, regulatory subunit 32 (Ppp1r32), mRNA.	-0.14044	-0.473278	0.141786	-0.14044	0.999796	64.976	47.9846	81.8289	73.7969	56.2938	-0.0579217	-0.0579217	0.959044	-0.128329	0.999982	152.316	179.453	128.407	149.088
ENSMUSG00000070705	Eid2b	Mus musculus EP300 interacting inhibitor of differentiation 2B (Eid2b), mRNA.	-0.0923974	-0.0923974	0.902408	0.255508	0.999796	5.35356	4.90183	6.02091	6.50898	3.98253	-0.0588506	-0.183817	0.904369	-0.0588506	0.999982	13.1986	13.6598	12.0481	13.888
ENSMUSG00000025885	Myo5b	Mus musculus myosin VB (Myo5b), mRNA.	-0.404027	-0.599047	0.412611	-0.404027	0.999796	0.353658	0.291298	0.477271	0.220969	0.425095	-0.475367	-0.475367	0.536889	-0.56171	0.280758	10.3139	12.9238	8.27752	9.74032
ENSMUSG00000070708	Gtsf1l	Mus musculus gametocyte specific factor 1-like (Gtsf1l), mRNA.	-0.103969	-0.734651	0.546418	-0.103969	0.999796	4.23507	2.71342	7.54157	4.18606	2.49925	0.0232381	0.150521	0.955319	0.0232381	0.999982	85.2637	122.023	60.4983	73.2699
ENSMUSG00000070709	Zfp974	Mus musculus zinc finger protein 974 (Zfp974), mRNA.	-0.0707598	-0.0707598	0.945661	-0.485467	0.999796	1.60533	1.31333	2.15657	1.84782	1.10359	0.0220995	-0.0657153	0.965351	0.0220995	0.999982	10.1695	10.2329	8.60256	11.6732
ENSMUSG00000033837	Foxh1	Mus musculus forkhead box H1 (Foxh1), mRNA.	0.0626418	0.0626418	0.971164	0.095299	0.999796	0.983073	0.782843	0.960847	1.44699	0.741615	0.125684	-0.157446	0.924986	0.125684	0.999982	14.185	17.3491	14.4133	10.7925
ENSMUSG00000053565	Eif3k	Mus musculus eukaryotic translation initiation factor 3, subunit K (Eif3k), transcript variant 1, mRNA.	0.0783951	-0.122903	0.755122	0.0783951	0.999796	183.328	156.617	190.202	244.902	141.591	-0.0177629	-0.139134	0.760272	-0.0177629	0.999982	369.099	368.274	342.854	396.169
ENSMUSG00000061518	Cox5b	Mus musculus cytochrome c oxidase subunit Vb (Cox5b), mRNA.	-0.0825267	-0.128769	0.805268	-0.0825267	0.999796	200.413	165.624	178.893	285.595	171.541	-0.00971066	-0.0417509	0.955319	-0.00971066	0.999982	249.852	251.052	255.445	243.061
ENSMUSG00000024640	Psat1	Mus musculus phosphoserine aminotransferase 1 (Psat1), transcript variant 1, mRNA.	0.344984	0.691807	0.286593	0.344984	0.999796	4.52912	4.59865	4.10379	2.71252	6.70151	-0.0423482	0.522214	0.7324	-0.0423482	0.999982	6.44733	7.61639	5.65905	6.06654
ENSMUSG00000024642	Tle4	Mus musculus transducin-like enhancer of split 4 (Tle4), transcript variant 2, mRNA.	0.225915	0.661532	0.568711	0.225915	0.999796	0.390202	0.375485	0.464665	0.243686	0.47697	-0.215574	0.522332	0.745994	-0.215574	0.999982	2.20586	3.00215	2.12142	1.49401
ENSMUSG00000024644	Cndp2	Mus musculus CNDP dipeptidase 2 (metallopeptidase M20 family) (Cndp2), transcript variant 1, mRNA.	-0.0908465	-0.232511	0.612327	-0.0908465	0.999796	11.1745	8.57776	12.1581	14.8428	9.1194	-0.0190813	-0.0623864	0.952008	-0.0190813	0.999982	73.0615	72.6902	77.3884	69.106
ENSMUSG00000024645	Timm21	Mus musculus translocase of inner mitochondrial membrane 21 (Timm21), mRNA.	0.227648	0.227648	0.808822	0.232965	0.999796	4.68985	3.82154	5.10705	6.19036	3.64044	0.0731966	0.0731966	0.955319	0.162508	0.999982	21.693	19.9014	24.9244	20.2531
ENSMUSG00000044375	BC027072	Mus musculus cDNA sequence BC027072 (BC027072), mRNA.	-0.248446	0.325158	0.774948	-0.248446	0.999796	0.429354	0.387379	0.429486	0.549076	0.351474	0.0038795	0.0038795	0.996765	0.0693199	0.999982	11.3218	11.9528	10.0375	11.9752
ENSMUSG00000048065	Cyb5r2	Mus musculus cytochrome b5 reductase 2 (Cyb5r2), transcript variant 2, mRNA.	0.146921	-0.559513	0.308985	0.146921	0.999796	3.87053	3.38111	3.37896	6.33718	2.38485	-0.0576677	-0.0576677	0.976297	-0.150198	0.999982	23.0073	27.2941	22.0487	19.6791
ENSMUSG00000062761	Zfp512	Mus musculus zinc finger protein 512 (Zfp512), transcript variant 3, mRNA.	0.0390483	0.219839	0.681376	0.0390483	0.999796	8.46459	6.5567	8.25419	10.8614	8.18608	-0.0293966	-0.0546244	0.962089	-0.0293966	0.999982	26.9153	24.1424	30.6107	25.9928
ENSMUSG00000062762	Ei24	Mus musculus etoposide induced 2.4 mRNA (Ei24), transcript variant 1, mRNA.	0.459332	0.459332	0.784385	0.980893	0.990763	0.44648	0.415645	0.330271	0.301105	0.738897	0.449097	0.449097	0.682084	0.486892	0.802434	8.88881	9.04843	8.05246	9.56555
ENSMUSG00000056018	Ccdc7b	Mus musculus coiled-coil domain containing 7B (Ccdc7b), transcript variant 1, mRNA.	-0.143954	-0.143954	0.847143	-0.287926	0.999796	6.43629	8.97041	5.02752	6.46199	5.28522	-0.202801	-0.202801	0.62874	-0.274406	0.19701	357.302	367.065	355.589	349.252
ENSMUSG00000056019	Zfp709	Mus musculus zinc finger protein 709 (Zfp709), mRNA.	0.0896415	0.0896415	0.954173	-0.341525	0.999796	0.282705	0.271496	0.29601	0.296323	0.266993	-0.0142595	-0.0585657	0.988584	-0.0142595	0.999982	0.611434	0.490366	0.844075	0.49986
ENSMUSG00000035181	Heatr5a	Mus musculus HEAT repeat containing 5A (Heatr5a), mRNA.	0.1865	0.1865	0.780328	-0.252892	0.999796	3.21427	2.86237	3.54034	2.61858	3.83576	-0.0125284	0.213636	0.797015	-0.0125284	0.999982	5.69563	6.34176	5.09741	5.64772
ENSMUSG00000023403	Stk31	Mus musculus serine threonine kinase 31 (Stk31), mRNA.	-0.173332	-0.173332	0.565553	-0.216674	0.99732	179.083	150.746	195.209	222.259	148.116	-0.040522	-0.040522	0.967869	0.122395	0.999982	121.517	100.044	137.113	127.393
ENSMUSG00000035187	Nkx6-1	Mus musculus NK6 homeobox 1 (Nkx6-1), mRNA.	0.440634	-0.46147	0.77518	0.440634	0.999796	0.418027	0.341822	0.515883	0.319669	0.494736	0.0228339	0.0228339	0.992258	0.107999	0.999982	3.92972	3.75461	3.63134	4.40321
ENSMUSG00000025892	Gria4	Mus musculus glutamate receptor, ionotropic, AMPA4 (alpha 4) (Gria4), transcript variant 1, mRNA.	-0.347486	-0.35606	0.767697	-0.347486	0.999796	0.437242	0.490802	0.591497	0.38116	0.285508	0.367989	0.367989	0.524504	0.529431	0.192765	7.43688	7.15972	7.64223	7.5087
ENSMUSG00000043131	Mob1a	Mus musculus MOB kinase activator 1A (Mob1a), mRNA.	0.183498	0.183498	0.692114	0.23137	0.999796	6.50371	5.7504	6.06382	8.30902	5.89161	0.157541	0.171455	0.877807	0.157541	0.999982	18.5821	16.5259	19.7352	19.4852
ENSMUSG00000025893	Kbtbd3	Mus musculus kelch repeat and BTB (POZ) domain containing 3 (Kbtbd3), transcript variant 1, mRNA.	-0.00127688	-0.0142561	0.992502	-0.00127688	0.999796	1.59122	1.23474	1.56125	2.1337	1.43518	0.0472417	-0.298546	0.884638	0.0472417	0.999982	3.78393	3.47533	4.49029	3.38617
ENSMUSG00000025894	Aasdhppt	Mus musculus aminoadipate-semialdehyde dehydrogenase-phosphopantetheinyl transferase (Aasdhppt), transcript variant 2, mRNA.	-0.330543	-0.347653	0.273096	-0.330543	0.825557	61.1072	48.134	67.3026	80.836	48.1561	-0.0200355	-0.128197	0.889709	-0.0200355	0.999982	33.8741	28.758	38.5483	34.316
ENSMUSG00000025898	Cwf19l2	Mus musculus CWF19-like 2, cell cycle control (S. pombe) (Cwf19l2), mRNA.	0.0497619	0.0497619	0.912059	-0.182398	0.999796	16.333	13.1575	18.0097	19.2925	14.8722	-0.013693	-0.013693	0.991461	0.117827	0.999982	16.1369	14.6146	17.5788	16.2172
ENSMUSG00000025899	Alkbh8	Mus musculus alkB homolog 8, tRNA methyltransferase (Alkbh8), mRNA.	-0.0568926	-0.0568926	0.96274	-0.123801	0.999796	0.578282	0.454021	0.417714	0.885217	0.556174	0.029306	-0.145801	0.933612	0.029306	0.999982	3.61591	3.02671	3.75965	4.06136
ENSMUSG00000033845	Mrpl15	Mus musculus mitochondrial ribosomal protein L15 (Mrpl15), transcript variant 3, non-coding RNA.	-0.0124759	-0.0403525	0.944351	-0.0124759	0.999796	14.7455	13.7678	16.3201	14.0731	14.8209	0.121242	0.121242	0.899997	0.166177	0.999982	16.0899	13.4445	17.0598	17.7654
ENSMUSG00000074405	Zfp865	Mus musculus zinc finger protein 865 (Zfp865), transcript variant 1, mRNA.	-0.0238572	-0.0238572	0.987552	-0.273418	0.999796	0.908889	0.963382	0.941489	1.00127	0.729414	0.0610105	0.0610105	0.964441	0.120118	0.999982	13.9476	17.512	11.7379	12.5928
ENSMUSG00000006262	Mob1b	Mus musculus MOB kinase activator 1B (Mob1b), mRNA.	0.0826898	0.0826898	0.881895	0.15101	0.999796	9.72636	9.47673	10.7483	9.92942	8.75096	-0.00258272	0.0556191	0.960175	-0.00258272	0.999982	9.89036	10.0414	11.2591	8.3706
ENSMUSG00000006269	Atp6v1b1	Mus musculus ATPase, H+ transporting, lysosomal V1 subunit B1 (Atp6v1b1), mRNA.	0.158848	-0.534871	0.779943	0.158848	0.999796	0.227439	0	0.145523	0.303422	0.460811	-0.126127	-0.126127	0.969626	-0.265414	0.999982	3.02618	3.81771	1.32937	3.93147
ENSMUSG00000057265	Bbof1	Mus musculus basal body orientation factor 1 (Bbof1), mRNA.	-0.0957101	-0.342479	0.250246	-0.0957101	0.999796	179.808	153.071	197.684	218.24	150.236	-0.165402	-0.165402	0.66593	-0.176701	0.562402	492.902	503.37	479.959	495.378
ENSMUSG00000024654	Asrgl1	Mus musculus asparaginase like 1 (Asrgl1), mRNA.	0.0711739	-0.11539	0.781559	0.0711739	0.999796	75.5573	66.6987	77.9605	100.632	56.9374	-0.095594	-0.095594	0.872883	-0.151549	0.999982	791.588	794.573	788.264	791.928
ENSMUSG00000029909	Prss37	Mus musculus protease, serine 37 (Prss37), mRNA.	-0.571299	-0.932624	0.364592	-0.571299	0.999796	2.26338	1.58807	4.08038	1.44057	1.94451	-0.0542076	-0.0542076	0.986903	0.295765	0.999982	14.228	20.1747	12.3259	10.1833
ENSMUSG00000032601	Prkar2a	Mus musculus protein kinase, cAMP dependent regulatory, type II alpha (Prkar2a), mRNA.	-0.0189393	-0.0189393	0.992754	-0.295001	0.999796	0.331945	0.277885	0.484712	0.217055	0.348128	0.0381525	0.0381525	0.985717	0.308499	0.999982	3.50336	4.1536	3.14268	3.2138
ENSMUSG00000032602	Slc25a20	Mus musculus solute carrier family 25 (mitochondrial carnitine/acylcarnitine translocase), member 20 (Slc25a20), mRNA.	0.196855	0.196855	0.66675	0.214079	0.999796	12.0383	11.0876	12.7687	14.5312	9.76571	-0.0184936	-0.0516727	0.954075	-0.0184936	0.999982	66.6938	60.8953	65.3464	73.8398
ENSMUSG00000032604	Qars	Mus musculus glutaminyl-tRNA synthetase (Qars), mRNA.	0.0859261	0.112203	0.777521	0.0859261	0.999796	33.4611	26.5105	38.6569	41.3547	27.3221	0.0436517	0.0436517	0.954075	0.0757355	0.999982	74.6789	75.9041	76.2021	71.9305
ENSMUSG00000032606	Nicn1	Mus musculus nicolin 1 (Nicn1), mRNA.	0.0406864	-0.329263	0.557798	0.0406864	0.999796	10.2674	8.41242	10.9961	12.6649	8.99638	-0.5193	-0.60556	0.00233317	-0.5193	0.000349689	71.6093	73.8105	72.4309	68.5867
ENSMUSG00000032607	Amt	Mus musculus aminomethyltransferase (Amt), mRNA.	-0.351224	-0.543928	0.770918	-0.351224	0.999796	0.18548	0	0.319907	0.207506	0.214509	-0.0459397	0.064692	0.975281	-0.0459397	0.999982	6.83324	6.77977	5.90742	7.81254
ENSMUSG00000052331	Ankrd44	Mus musculus ankyrin repeat domain 44 (Ankrd44), mRNA.	-0.00682331	-0.0224918	0.980492	-0.00682331	0.999796	2.80929	1.76735	1.50728	4.2607	3.70184	-0.0461566	-0.0461566	0.973365	0.267777	0.999982	13.2292	12.7042	15.287	11.6963
ENSMUSG00000052337	Immt	Mus musculus inner membrane protein, mitochondrial (Immt), transcript variant 5, mRNA.	0.0224759	0.0224759	0.959263	-0.0925985	0.999796	71.758	65.6874	87.6985	74.5873	59.0587	0.0322352	-0.0853532	0.870367	0.0322352	0.999982	208.579	211.379	208.766	205.593
ENSMUSG00000048076	Arf1	Mus musculus ADP-ribosylation factor 1 (Arf1), transcript variant 2, mRNA.	0.000858641	0.000858641	0.998549	0.135886	0.999796	81.8515	55.4249	89.1443	113.686	69.1512	0.0127094	0.0127094	0.987557	0.0312275	0.999982	286.123	264.975	291.882	301.512
ENSMUSG00000048077	H1fnt	Mus musculus H1 histone family, member N, testis-specific (H1fnt), mRNA.	-0.276196	-0.892902	0.19914	-0.276196	0.999796	6.55422	3.35619	11.0663	6.33941	5.45493	0.151517	0.151517	0.936532	0.182784	0.999982	49.8907	71.7493	39.8507	38.072
ENSMUSG00000048078	Tenm4	Mus musculus teneurin transmembrane protein 4 (Tenm4), transcript variant 3, mRNA.	-0.00595921	-0.00595921	0.994345	-0.426726	0.981745	1.05185	1.59045	0.693919	0.912206	1.01084	-0.00170538	-0.074793	0.9639	-0.00170538	0.999982	2.49943	2.1335	2.5892	2.7756
ENSMUSG00000095384	1700001F09Rik	Mus musculus RIKEN cDNA 1700001F09 gene (1700001F09Rik), mRNA.	-0.000837942	-0.0458603	0.974934	-0.000837942	0.999796	18.6281	15.6474	24.138	16.4727	18.2541	-0.114659	-0.114659	0.940128	-0.399592	0.999982	69.1053	88.3989	55.4355	63.4816
ENSMUSG00000015461	Atf6b	Mus musculus activating transcription factor 6 beta (Atf6b), mRNA.	-0.0154015	0.116294	0.750122	-0.0154015	0.999796	24.9605	21.3193	28.0538	28.4269	22.042	0.232919	0.232919	0.777013	0.306393	0.923769	26.4487	21.3369	30.1156	27.8936
ENSMUSG00000101959	Ldhal6b	Mus musculus lactate dehydrogenase A-like 6B (Ldhal6b), mRNA.	-0.0291869	-0.0291869	0.95148	-0.0455495	0.999796	637.149	524.731	722.306	813.936	487.625	-0.0258601	-0.0258601	0.974292	-0.0732887	0.999982	1286.5	1329.09	1206.02	1324.38
ENSMUSG00000056025	Clca3a1	Mus musculus chloride channel accessory 3A1 (Clca3a1), transcript variant 1, mRNA.	-0.0604921	-0.248402	0.854429	-0.0604921	0.999796	0.684794	0.815046	0.590108	0.712849	0.621174	0.0304731	-0.171495	0.947857	0.0304731	0.999982	2.57493	2.98755	2.46919	2.26805
ENSMUSG00000062773	Tex101	Mus musculus testis expressed gene 101 (Tex101), mRNA.	-0.0443831	-0.0443831	0.927546	-0.10988	0.999796	398.786	327.516	356.187	492.119	419.322	-0.201256	-0.286976	0.739902	-0.201256	0.999982	271.515	211.819	305.496	297.23
ENSMUSG00000035198	Tubg1	Mus musculus tubulin, gamma 1 (Tubg1), mRNA.	0.105988	0.130285	0.847586	0.105988	0.999796	5.65301	4.81599	5.84133	6.3111	5.64363	0.220407	0.415048	0.534775	0.220407	0.999982	16.5437	16.545	17.3433	15.7428
ENSMUSG00000070720	Tmem200b	Mus musculus transmembrane protein 200B (Tmem200b), mRNA.	-0.252091	-0.252091	0.823456	0.412058	0.999796	2.67522	2.42876	2.87751	3.11424	2.28037	-0.162932	-0.268803	0.89421	-0.162932	0.999982	8.52351	13.252	6.46364	5.85492
ENSMUSG00000035199	Arl6ip5	Mus musculus ADP-ribosylation factor-like 6 interacting protein 5 (Arl6ip5), mRNA.	0.185365	0.185365	0.783237	0.239862	0.999796	6.25561	6.01339	5.20507	7.44898	6.355	0.15778	0.15778	0.954075	0.415459	0.999982	5.13177	4.8993	7.99466	2.50135
ENSMUSG00000043140	Tmem186	Mus musculus transmembrane protein 186 (Tmem186), mRNA.	0.0322794	0.0322794	0.960948	0.123429	0.999796	5.49115	4.42666	6.13886	6.92996	4.46912	-0.0425988	-0.155482	0.809473	-0.0425988	0.999982	34.1309	30.9147	36.2156	35.2622
ENSMUSG00000033857	Engase	Mus musculus endo-beta-N-acetylglucosaminidase (Engase), transcript variant 2, mRNA.	-0.129853	-0.129853	0.883104	-0.383262	0.999796	2.00601	1.15443	0.718001	4.94193	1.20967	-0.0286077	-0.0286077	0.988994	0.184853	0.999982	5.19771	5.18	5.38456	5.02856
ENSMUSG00000058833	Rex1bd	Mus musculus required for excision 1-B domain containing (Rex1bd), transcript variant 1, mRNA.	0.662224	0.796677	0.305809	0.662224	0.99732	3.22643	3.40082	2.09529	3.96607	3.44354	0.148776	0.478735	0.744471	0.148776	0.999982	11.1749	11.3903	11.6949	10.4396
ENSMUSG00000006273	Atp6v1b2	Mus musculus ATPase, H+ transporting, lysosomal V1 subunit B2 (Atp6v1b2), mRNA.	-0.131174	-0.131174	0.718971	-0.256968	0.936395	44.6124	37.6983	51.4164	51.905	37.4301	-0.0019047	-0.0019047	0.997672	0.128396	0.999982	42.7717	39.2445	43.5044	45.5662
ENSMUSG00000053580	Tanc2	Mus musculus tetratricopeptide repeat, ankyrin repeat and coiled-coil containing 2 (Tanc2), mRNA.	-0.121977	0.747089	0.302158	-0.121977	0.999796	0.331426	0.255861	0.50693	0.203123	0.359789	0.0280966	0.182064	0.886367	0.0280966	0.999982	4.50174	5.84326	3.75391	3.90806
ENSMUSG00000058835	Abi1	Mus musculus abl-interactor 1 (Abi1), transcript variant 8, mRNA.	0.295156	0.758534	0.178245	0.295156	0.999796	3.61378	5.24263	1.90134	0.90163	6.40952	0.0255663	0.186367	0.89421	0.0255663	0.999982	12.0008	13.8838	11.0992	11.0194
ENSMUSG00000053581	Zfand2a	Mus musculus zinc finger, AN1-type domain 2A (Zfand2a), transcript variant 1, mRNA.	0.390566	0.561861	0.707061	0.390566	0.999796	0.527946	0.259138	0.393647	0.555185	0.903813	-0.0225568	-0.0903245	0.951917	-0.0225568	0.999982	12.9626	11.2265	14.4939	13.1674
ENSMUSG00000006276	Eps15l1	Mus musculus epidermal growth factor receptor pathway substrate 15-like 1 (Eps15l1), transcript variant 3, mRNA.	-0.100254	0.153501	0.774632	-0.100254	0.999796	5.30599	4.47295	4.28498	7.3393	5.12672	0.122283	0.139642	0.909966	0.122283	0.999982	11.7967	11.4531	12.5873	11.3496
ENSMUSG00000041805	Pramel1	Mus musculus preferentially expressed antigen in melanoma-like 1 (Pramel1), mRNA.	0.0479698	0.289344	0.475901	0.0479698	0.999796	12.0593	10.8902	13.3996	12.782	11.1655	0.020898	0.105633	0.952008	0.020898	0.999982	11.6984	12.6512	12.8993	9.54463
ENSMUSG00000041809	Efhc1	Mus musculus EF-hand domain (C-terminal) containing 1 (Efhc1), mRNA.	-0.306723	-0.308835	0.281252	-0.306723	0.790671	215.158	172.256	244.817	265.708	177.851	-0.098222	-0.113941	0.782955	-0.098222	0.999982	472.362	485.395	468.517	463.175
ENSMUSG00000014226	Cacybp	Mus musculus calcyclin binding protein (Cacybp), mRNA.	0.191211	0.256863	0.595108	0.191211	0.999796	16.0662	14.8079	16.1281	17.2373	16.0915	-0.0703617	0.120475	0.916108	-0.0703617	0.999982	49.2543	52.4859	47.8836	47.3934
ENSMUSG00000061533	Cep128	Mus musculus centrosomal protein 128 (Cep128), mRNA.	-0.00741686	-0.00741686	0.992754	-0.327037	0.999796	4.97816	5.00556	5.99094	4.07019	4.84596	-0.0721815	-0.0975152	0.847728	-0.0721815	0.999982	271.035	267.735	262.119	283.249
ENSMUSG00000029910	Mad2l1	Mus musculus MAD2 mitotic arrest deficient-like 1 (Mad2l1), transcript variant 2, mRNA.	0.254524	0.254524	0.570302	0.283119	0.999796	16.8974	14.185	18.0062	21.5702	13.8284	0.167611	0.167611	0.870832	0.188652	0.999982	16.8075	15.0927	19.4966	15.8334
ENSMUSG00000029911	Ssbp1	Mus musculus single-stranded DNA binding protein 1 (Ssbp1), transcript variant 4, mRNA.	0.0360924	0.237822	0.819318	0.0360924	0.999796	5.04074	4.61512	4.73244	4.75082	6.06459	0.353659	0.403084	0.793972	0.353659	0.999982	7.59956	5.19933	7.98283	9.61653
ENSMUSG00000024660	Incenp	Mus musculus inner centromere protein (Incenp), mRNA.	-0.00740622	-0.00740622	0.991169	-0.13876	0.999796	32.716	23.3147	40.9157	37.6894	28.9443	-0.0655239	-0.0888874	0.923454	-0.0655239	0.999982	90.4	101.32	83.5416	86.3384
ENSMUSG00000024661	Fth1	Mus musculus ferritin heavy polypeptide 1 (Fth1), transcript variant 2, non-coding RNA.	-0.00466666	-0.00466666	0.994345	0.206503	0.999796	65.4077	51.3663	61.4622	87.4498	61.3523	-0.0197771	-0.0197771	0.985724	0.0257893	0.999982	297.689	281.172	318.122	293.774
ENSMUSG00000029916	Agk	Mus musculus acylglycerol kinase (Agk), mRNA.	0.108223	0.108223	0.88989	-0.164632	0.999796	18.4702	10.8985	24.1163	27.7083	11.1576	0.0372968	0.0372968	0.976824	0.133943	0.999982	23.625	22.0343	26.5702	22.2705
ENSMUSG00000024663	Rab3il1	Mus musculus RAB3A interacting protein (rabin3)-like 1 (Rab3il1), transcript variant 2, mRNA.	0.251314	0.251314	0.898556	-0.423248	0.999796	0.12812	0.311137	0.076243	0	0.1251	0.0274349	0.0596559	0.975281	0.0274349	0.999982	39.076	55.3618	30.4265	31.4396
ENSMUSG00000029918	Mrps33	Mus musculus mitochondrial ribosomal protein S33 (Mrps33), transcript variant 2, mRNA.	-0.296752	-0.296752	0.763911	-0.326712	0.999796	17.1248	15.6668	15.8272	22.8675	14.1378	0.301488	0.301488	0.847438	0.33678	0.999982	21.5838	21.8017	22.8619	20.0879
ENSMUSG00000024665	Fads2	Mus musculus fatty acid desaturase 2 (Fads2), mRNA.	0.472927	0.613844	0.477891	0.472927	0.999796	2.27858	3.21292	1.17239	0.39362	4.33539	0.150097	0.42166	0.776596	0.150097	0.999982	6.02983	6.58899	7.87552	3.62499
ENSMUSG00000024666	Tmem138	Mus musculus transmembrane protein 138 (Tmem138), transcript variant 2, mRNA.	0.331111	0.393493	0.545078	0.331111	0.999796	4.71739	4.15832	4.25057	5.79265	4.66802	0.0137244	-0.167208	0.859545	0.0137244	0.999982	21.5636	21.4411	21.6016	21.6481
ENSMUSG00000024667	Tmem216	Mus musculus transmembrane protein 216 (Tmem216), transcript variant 3, mRNA.	0.0312115	0.0312115	0.973501	-0.265996	0.999796	9.65328	9.9445	7.77954	11.3466	9.54246	0.0992736	0.0992736	0.952008	0.142046	0.999982	19.9375	19.0099	21.4601	19.3426
ENSMUSG00000049643	2310022A10Rik	Mus musculus RIKEN cDNA 2310022A10 gene (2310022A10Rik), transcript variant 2, mRNA.	0.147759	-0.393499	0.546567	0.147759	0.999796	3.07658	4.14113	3.90539	2.50181	1.758	-0.103565	-0.201762	0.760272	-0.103565	0.999982	66.0775	61.1892	65.8364	71.207
ENSMUSG00000024668	Sdhaf2	Mus musculus succinate dehydrogenase complex assembly factor 2 (Sdhaf2), mRNA.	0.105046	0.210329	0.837418	0.105046	0.999796	1.21073	1.43918	1.00305	0.805665	1.59502	0.0624633	0.0624633	0.952008	0.118297	0.999982	23.5347	20.849	25.5038	24.2514
ENSMUSG00000032611	1700102P08Rik	Mus musculus RIKEN cDNA 1700102P08 gene (1700102P08Rik), mRNA.	-0.120712	-0.378851	0.262797	-0.120712	0.999796	452.713	363.55	522.061	605.728	319.512	0.0703366	-0.0741271	0.92339	0.0703366	0.999982	425.527	378.031	456.421	442.13
ENSMUSG00000032612	Usp4	Mus musculus ubiquitin specific peptidase 4 (proto-oncogene) (Usp4), transcript variant 2, mRNA.	-0.215439	-0.279407	0.326649	-0.215439	0.999796	50.3828	38.6849	54.145	63.8897	44.8117	-0.0573129	-0.100139	0.850403	-0.0573129	0.999982	172.269	174.862	164.572	177.373
ENSMUSG00000032615	Nt5m	Mus musculus 5',3'-nucleotidase, mitochondrial (Nt5m), mRNA.	0.00603068	0.00603068	0.994345	0.0351002	0.999796	9.16078	9.26261	6.92753	12.9332	7.51975	-0.0407553	-0.0407553	0.955319	-0.0455968	0.999982	140.041	131.95	143.72	144.453
ENSMUSG00000005034	Prkacb	Mus musculus protein kinase, cAMP dependent, catalytic, beta (Prkacb), transcript variant 2, mRNA.	0.823441	1.02473	0.249366	0.823441	0.944129	0.420922	0.438043	0.206639	0.124623	0.914383	0.0714474	0.0714474	0.975281	-0.313922	0.999982	4.18852	4.47363	4.59277	3.49916
ENSMUSG00000015474	Ppt2	Mus musculus palmitoyl-protein thioesterase 2 (Ppt2), transcript variant 4, mRNA.	0.384519	0.540062	0.123598	0.384519	0.901636	8.92028	7.56025	8.19142	11.113	8.81648	-0.0151722	-0.0151722	0.99675	0.326999	0.999982	9.62674	8.98786	8.86761	11.0247
ENSMUSG00000070730	Rmdn3	Mus musculus regulator of microtubule dynamics 3 (Rmdn3), mRNA.	0.055413	0.142813	0.784385	0.055413	0.999796	10.0246	9.81185	9.9048	13.1664	7.21515	0.0824707	0.0973032	0.949722	0.0824707	0.999982	16.5363	15.4579	20.2482	13.9027
ENSMUSG00000070732	Rbm44	Mus musculus RNA binding motif protein 44 (Rbm44), mRNA.	-0.240936	-0.240936	0.375906	-0.372284	0.320861	218.308	205.451	223.114	236.956	207.71	-0.10469	-0.193692	0.513544	-0.10469	0.999982	159.45	151.918	161.294	165.137
ENSMUSG00000070733	Fryl	Mus musculus FRY like transcription coactivator (Fryl), mRNA.	-0.363188	-0.363188	0.285704	-0.38602	0.848857	6.89073	5.88801	5.08691	9.19772	7.3903	-0.0121409	0.0204624	0.986277	-0.0121409	0.999982	15.3027	12.0399	15.5141	18.3541
ENSMUSG00000043153	Ispd	Mus musculus isoprenoid synthase domain containing (Ispd), transcript variant 4, mRNA.	0.0373035	0.121688	0.949222	0.0373035	0.999796	0.181119	0.279236	0.110938	0.109848	0.224453	0.268105	0.268105	0.937088	0.373821	0.999982	1.6776	2.52895	1.51422	0.98962
ENSMUSG00000070737	Tmem35b	Mus musculus transmembrane protein 35B (Tmem35b), mRNA.	-0.00173929	0.227965	0.609809	-0.00173929	0.999796	29.1941	24.571	25.4134	39.6722	27.12	0.0398843	-0.0481847	0.977756	0.0398843	0.999982	22.4777	18.6869	20.81	27.9363
ENSMUSG00000043154	Ppp2r3a	n/a	0.567829	1.64993	0.228105	0.567829	0.999796	0.06562	0.15233	0.021802	0.022535	0.065813	-0.253484	0.388365	0.849712	-0.253484	0.999982	2.18962	3.00402	1.65217	1.91266
ENSMUSG00000070738	Dgkd	Mus musculus diacylglycerol kinase, delta (Dgkd), mRNA.	-0.0770815	-0.218856	0.616161	-0.0770815	0.999796	16.0814	21.8428	10.114	22.2549	10.1138	0.022153	0.022153	0.980314	0.0657632	0.999982	152.096	136.624	161.455	158.208
ENSMUSG00000033862	Cdk10	Mus musculus cyclin-dependent kinase 10 (Cdk10), transcript variant 2, mRNA.	-0.0164865	-0.0164865	0.981189	-0.139759	0.999796	21.2547	19.6502	20.868	27.7689	16.7318	-0.034518	-0.034518	0.969353	0.0375705	0.999982	129.894	116.601	142.75	130.33
ENSMUSG00000033863	Klf9	Mus musculus Kruppel-like factor 9 (Klf9), mRNA.	0.108296	0.108296	0.948416	0.747666	0.999796	0.805603	0.641918	1.04443	0.849758	0.686302	-0.0559389	-0.137476	0.90684	-0.0559389	0.999982	13.0024	14.9732	11.9152	12.1186
ENSMUSG00000006281	Tep1	Mus musculus telomerase associated protein 1 (Tep1), mRNA.	-0.388257	-0.388257	0.19914	-0.463786	0.422536	6.28804	4.13188	5.20147	8.47028	7.34855	-0.172871	-0.292726	0.421235	-0.172871	0.999982	14.3345	12.4096	14.8663	15.7276
ENSMUSG00000094152	Slc6a16	Mus musculus solute carrier family 6, member 16 (Slc6a16), mRNA.	-0.124942	-0.137143	0.767683	-0.124942	0.999796	18.1167	14.2246	20.978	21.6084	15.6557	-0.188843	-0.210906	0.540047	-0.188843	0.923615	86.8914	89.997	81.9062	88.771
ENSMUSG00000006288	Ttc5	Mus musculus tetratricopeptide repeat domain 5 (Ttc5), transcript variant 2, mRNA.	-0.0177939	-0.233565	0.545078	-0.0177939	0.999796	32.5764	33.4413	31.6599	42.1112	23.0934	0.212618	0.212618	0.793972	0.27249	0.999982	28.96	25.2711	31.2107	30.3984
ENSMUSG00000006289	Osgep	Mus musculus O-sialoglycoprotein endopeptidase (Osgep), mRNA.	0.209725	0.209725	0.679149	0.212558	0.999796	23.1447	24.7724	23.5093	36.5716	7.72549	0.0145945	0.0145945	0.990147	-0.0430427	0.999982	26.8332	27.0345	26.3106	27.1545
ENSMUSG00000041815	Poldip3	Mus musculus polymerase (DNA-directed), delta interacting protein 3 (Poldip3), transcript variant 1, mRNA.	-0.0701404	-0.174705	0.616161	-0.0701404	0.999796	31.3313	25.6032	45.7024	31.9241	22.0956	-0.015092	-0.015092	0.985066	-0.100629	0.999982	85.5923	86.9439	87.1381	82.6949
ENSMUSG00000014232	Cluap1	Mus musculus clusterin associated protein 1 (Cluap1), mRNA.	-0.132951	-0.165904	0.663126	-0.132951	0.999796	46.8007	43.089	47.8851	54.1291	42.0994	0.0312867	0.0312867	0.975067	-0.0321653	0.999982	71.8032	72.4664	73.1192	69.824
ENSMUSG00000041817	Fam169a	Mus musculus family with sequence similarity 169, member A (Fam169a), transcript variant 2, mRNA.	-0.128938	-0.183928	0.663126	-0.128938	0.999796	8.35617	6.79755	7.26261	11.8601	7.50445	0.101978	0.10261	0.88567	0.101978	0.999982	20.9183	20.7524	21.7969	20.2055
ENSMUSG00000029920	Smarcad1	Mus musculus SWI/SNF-related, matrix-associated actin-dependent regulator of chromatin, subfamily a, containing DEAD/H box 1 (Smarcad1), transcript variant 3, mRNA.	0.169468	0.893086	0.250246	0.169468	0.999796	0.805213	0.518995	0.828748	0.309355	1.56376	0.0849904	0.0849904	0.968088	-0.20993	0.999982	4.19494	5.24788	3.1653	4.17164
ENSMUSG00000029922	Mkrn1	Mus musculus makorin, ring finger protein, 1 (Mkrn1), transcript variant 1, mRNA.	-0.0320606	-0.0320606	0.947494	0.0373579	0.999796	105.626	96.1734	103.16	141.08	82.0908	-0.0909198	-0.0909198	0.849712	-0.0928529	0.999982	701.081	696.937	705.662	700.643
ENSMUSG00000049657	Zbtb5	Mus musculus zinc finger and BTB domain containing 5 (Zbtb5), transcript variant 3, mRNA.	-0.080104	-0.080104	0.916971	-0.168817	0.999796	2.8958	2.08414	2.98023	4.48952	2.02932	0.0191804	-0.0781835	0.951734	0.0191804	0.999982	53.1051	56.0639	49.799	53.4523
ENSMUSG00000049658	Bdp1	Mus musculus B double prime 1, subunit of RNA polymerase III transcription initiation factor IIIB (Bdp1), mRNA.	-0.0538038	0.104752	0.906586	-0.0538038	0.999796	0.309655	0.359629	0.322791	0.200915	0.355285	0.0858456	0.0858456	0.951332	-0.265944	0.999982	6.63075	7.68408	7.06105	5.14712
ENSMUSG00000049659	Aftph	Mus musculus aftiphilin (Aftph), transcript variant 2, mRNA.	-0.116488	-0.116488	0.782683	0.326498	0.790671	19.6559	16.0822	24.4554	22.9564	15.1294	0.28837	0.28837	0.0857628	0.342779	0.0116796	86.2682	83.561	90.1082	85.1353
ENSMUSG00000032621	Srek1	Mus musculus splicing regulatory glutamine/lysine-rich protein 1 (Srek1), transcript variant 1, mRNA.	-0.0894814	-0.0894814	0.833293	-0.266696	0.999796	18.5232	18.3671	14.2151	23.592	17.9185	0.0562544	0.0805835	0.927097	0.0562544	0.999982	118.959	108.171	133.497	115.208
ENSMUSG00000032624	Eml4	Mus musculus echinoderm microtubule associated protein like 4 (Eml4), transcript variant 1, mRNA.	-0.135252	-0.264966	0.501231	-0.135252	0.999796	4.8883	3.76454	5.77751	5.78648	4.22467	-0.0196178	0.0345083	0.973365	-0.0196178	0.999982	29.4187	25.8683	30.6507	31.7371
ENSMUSG00000032625	Thsd7a	Mus musculus thrombospondin, type I, domain containing 7A (Thsd7a), mRNA.	0.0893214	0.155364	0.916168	0.0893214	0.999796	0.381667	0.071349	0.052901	1.33957	0.062846	0.299996	-0.383266	0.858787	0.299996	0.999982	1.04127	1.11045	1.04902	0.964342
ENSMUSG00000005045	Chd5	Mus musculus chromodomain helicase DNA binding protein 5 (Chd5), transcript variant 2, mRNA.	-0.380871	-0.636415	0.117315	-0.380871	0.981745	3.81919	2.295	5.1351	3.73444	4.11221	-0.075868	-0.075868	0.976109	-0.236933	0.999982	27.4162	37.023	20.509	24.7166
ENSMUSG00000015488	Cacfd1	Mus musculus calcium channel flower domain containing 1 (Cacfd1), transcript variant 1, mRNA.	0.164173	0.200521	0.844687	0.164173	0.999796	1.55993	1.21353	1.5189	1.6594	1.84788	0.049635	0.049635	0.975795	0.140553	0.999982	11.0031	10.0376	11.3571	11.6146
ENSMUSG00000062797	Hikeshi	Mus musculus heat shock protein nuclear import factor (Hikeshi), transcript variant 5, mRNA.	-0.0611354	0.732838	0.61537	-0.0611354	0.999796	0.263051	0.162838	0.094078	0.134211	0.661077	-0.209136	0.588905	0.781262	-0.209136	0.999982	2.75394	4.13744	2.72826	1.39613
ENSMUSG00000074435	Smcp	Mus musculus sperm mitochondria-associated cysteine-rich protein (Smcp), mRNA.	-0.206738	-0.206738	0.843131	-0.612845	0.99732	31.3973	22.3137	50.1682	29.5722	23.5352	0.0457996	0.0457996	0.987557	0.288682	0.999982	166.736	241.496	130.449	128.264
ENSMUSG00000099418	Gm6657		-0.161793	-0.161793	0.902752	-0.232131	0.999796	2.49069	0.587299	8.57818	0	0.797264	-0.0286688	-0.0286688	0.990564	-0.144718	0.999982	17.8752	25.4519	13.861	14.3127
ENSMUSG00000006299	Aamp	Mus musculus angio-associated migratory protein (Aamp), transcript variant 2, mRNA.	0.000316778	-0.302633	0.344322	0.000316778	0.999796	171.388	152.605	170.266	231.177	131.504	-0.019333	-0.0399186	0.954304	-0.019333	0.999982	694.517	673.264	723.85	686.435
ENSMUSG00000014243	Zswim7	Mus musculus zinc finger SWIM-type containing 7 (Zswim7), mRNA.	0.179403	0.179403	0.700023	0.277198	0.999796	38.4319	33.2861	36.4104	50.8016	33.2295	0.124988	0.124988	0.852101	0.145824	0.999982	114.361	99.1444	123.7	120.24
ENSMUSG00000014245	Pigl	n/a	-0.268529	-0.268529	0.78131	-0.411276	0.999796	1.02503	1.09905	1.79719	0.390476	0.813406	-0.0356517	-0.0356517	0.985066	-0.0459399	0.999982	9.75281	10.3175	9.49904	9.44194
ENSMUSG00000061559	Wdr61	Mus musculus WD repeat domain 61 (Wdr61), transcript variant 2, mRNA.	-0.141587	-0.166276	0.664584	-0.141587	0.999796	90.7105	76.6547	102.676	114.58	68.9319	0.0243486	-0.0566014	0.954075	0.0243486	0.999982	65.2453	62.8201	67.505	65.4107
ENSMUSG00000024683	Mrpl16	Mus musculus mitochondrial ribosomal protein L16 (Mrpl16), mRNA.	0.037974	0.037974	0.942605	0.249913	0.999796	44.3004	37.5913	45.7274	58.8662	35.0164	0.313001	0.313001	0.476615	0.433339	0.105988	63.0543	59.2972	70.0706	59.7953
ENSMUSG00000024687	Osbp	Mus musculus oxysterol binding protein (Osbp), mRNA.	-0.00847231	-0.00847231	0.990767	-0.111981	0.999796	8.11992	5.81858	9.40655	9.5438	7.71076	0.0187827	0.0187827	0.985066	-0.0436566	0.999982	23.9354	27.1878	21.6069	23.0113
ENSMUSG00000032633	Flcn	Mus musculus folliculin (Flcn), transcript variant 2, mRNA.	0.108793	-0.118585	0.825227	0.108793	0.999796	8.17278	7.84805	7.84774	10.9153	6.07998	-0.0609599	-0.0609599	0.954075	0.0890673	0.999982	29.7727	25.4651	31.1814	32.6715
ENSMUSG00000032637	Atxn2l	Mus musculus ataxin 2-like (Atxn2l), transcript variant 1, mRNA.	-0.183028	-0.183028	0.584239	-0.223957	0.999796	146.543	107.508	158.531	204.678	115.454	-0.0298214	-0.070204	0.927097	-0.0298214	0.999982	775.811	790.096	770.96	766.377
ENSMUSG00000057614	Gnai1	Mus musculus guanine nucleotide binding protein (G protein), alpha inhibiting 1 (Gnai1), mRNA.	0.545064	0.798797	0.532417	0.545064	0.999796	0.186119	0.289873	0.136786	0	0.317817	0.0228291	0.469959	0.85956	0.0228291	0.999982	1.7838	2.47462	1.49654	1.38025
ENSMUSG00000005054	Cstb	Mus musculus cystatin B (Cstb), mRNA.	0.224052	0.224052	0.854319	0.277692	0.999796	4.31956	3.80986	4.2295	3.88162	5.35728	-0.0183921	0.44722	0.893153	-0.0183921	0.999982	4.78684	2.91797	6.77294	4.66962
ENSMUSG00000052363	Zdhhc19	Mus musculus zinc finger, DHHC domain containing 19 (Zdhhc19), mRNA.	-0.288988	-0.53413	0.506148	-0.288988	0.999796	5.71237	4.06543	8.16205	4.57977	6.04224	-0.217437	-0.217437	0.891742	-0.388875	0.999982	26.7444	35.4711	20.7948	23.9673
ENSMUSG00000052369	Tmem106c	Mus musculus transmembrane protein 106C (Tmem106c), transcript variant 2, mRNA.	-0.0376041	-0.0820583	0.909357	-0.0376041	0.999796	11.3444	11.5385	8.7919	14.6467	10.4003	-0.0725476	-0.0725476	0.953753	0.0814313	0.999982	66.9082	53.3399	75.8356	71.5491
ENSMUSG00000056050	Mia3	Mus musculus melanoma inhibitory activity 3 (Mia3), mRNA.	0.0119646	0.0829679	0.850569	0.0119646	0.999796	248.286	240.483	254.085	259.593	238.981	-0.0484295	-0.068063	0.925536	-0.0484295	0.999982	178.793	150.414	188.989	196.975
ENSMUSG00000056055	Sag	Mus musculus S-antigen, retina and pineal gland (arrestin) (Sag), mRNA.	-0.331015	-0.331015	0.821756	0.380988	0.999796	0.270565	0.091707	0.668625	0.144216	0.177713	0.425401	0.425401	0.889709	0.629555	0.999982	2.02301	4.08184	1.52091	0.466265
ENSMUSG00000023443	Esx1	Mus musculus extraembryonic, spermatogenesis, homeobox 1 (Esx1), mRNA.	0.824861	1.38558	0.387384	0.824861	0.999796	4.14078	3.71397	3.68234	1.81678	7.35003	0.351267	0.351267	0.858877	-0.715055	0.64188	12.7784	17.6909	9.18489	11.4593
ENSMUSG00000033882	Rbm46	Mus musculus RNA binding motif protein 46 (Rbm46), transcript variant 1, mRNA.	-0.147852	-0.148421	0.655429	-0.147852	0.999796	72.7381	63.1864	74.2427	92.5781	60.9452	0.00474806	0.00474806	0.996356	0.0787164	0.999982	93.1576	88.6153	96.7002	94.1572
ENSMUSG00000033883	D3Ertd254e	Mus musculus DNA segment, Chr 3, ERATO Doi 254, expressed (D3Ertd254e), mRNA.	-0.0637965	-0.0637965	0.971903	0.111062	0.999796	0.239358	0.223031	0.21326	0.254204	0.266938	0.124645	0.303426	0.936532	0.124645	0.999982	0.542307	0.389651	0.508791	0.728479
ENSMUSG00000033885	Pxk	Mus musculus PX domain containing serine/threonine kinase (Pxk), transcript variant 3, mRNA.	-0.0103722	-0.0103722	0.991629	-0.0833593	0.999796	2.53595	2.01029	2.55014	3.36728	2.21609	-0.000705235	-0.166701	0.825971	-0.000705235	0.999982	16.2698	17.1102	16.0557	15.6435
ENSMUSG00000019505	Ubb	Mus musculus ubiquitin B (Ubb), transcript variant 1, mRNA.	-0.129305	-0.292874	0.352534	-0.129305	0.999796	1355.11	1128.53	1422.26	1803.2	1066.44	-0.0183662	-0.0183662	0.985066	-0.143706	0.999982	3803.72	3810.73	3669.09	3931.35
ENSMUSG00000041837	Pdcd7	Mus musculus programmed cell death 7 (Pdcd7), mRNA.	-0.285555	-0.312533	0.386191	-0.285555	0.999796	65.9809	46.6258	79.5012	84.6074	53.1893	0.00803025	-0.133078	0.873634	0.00803025	0.999982	51.4947	45.5261	54.5705	54.3875
ENSMUSG00000022200	Golph3	Mus musculus golgi phosphoprotein 3 (Golph3), mRNA.	0.0198589	0.0198589	0.983725	0.25945	0.999796	4.06497	3.82905	3.4662	3.81623	5.1484	-0.000980954	0.0703262	0.950222	-0.000980954	0.999982	29.3613	28.0391	28.2819	31.7628
ENSMUSG00000022201	Zfr	Mus musculus zinc finger RNA binding protein (Zfr), transcript variant 1, mRNA.	-0.0924862	-0.0924862	0.793154	-0.261678	0.901636	43.5182	38.5582	43.629	51.8681	40.0174	0.0204153	0.0204153	0.976663	0.0710217	0.999982	106.52	98.318	110.164	111.079
ENSMUSG00000022204	Ngdn	Mus musculus neuroguidin, EIF4E binding protein (Ngdn), mRNA.	0.0325457	0.0325457	0.952123	0.123251	0.999796	43.9252	37.5633	43.7136	60.3294	34.0945	0.19391	0.19391	0.789654	0.21122	0.999982	43.3174	37.3277	48.0138	44.6108
ENSMUSG00000022205	Sub1	Mus musculus SUB1 homolog (S. cerevisiae) (Sub1), mRNA.	-0.0691362	-0.141419	0.688296	-0.0691362	0.999796	580.646	496.304	683.427	696.419	446.433	0.0274701	0.0450643	0.954075	0.0274701	0.999982	148.684	142.045	156.6	147.408
ENSMUSG00000049670	Morn4	Mus musculus MORN repeat containing 4 (Morn4), mRNA.	0.202212	0.202212	0.767005	0.331923	0.999796	5.86883	6.21475	6.08434	5.75645	5.41978	-0.0929581	-0.144612	0.718499	-0.0929581	0.999982	248.849	249.238	243.676	253.634
ENSMUSG00000024695	Zfp91	Mus musculus zinc finger protein 91 (Zfp91), mRNA.	0.145561	-0.17648	0.663126	0.145561	0.999796	12.6017	11.2962	14.4041	14.9385	9.76813	0.0738324	0.0738324	0.904853	0.155085	0.964051	184.799	177.494	182.042	194.86
ENSMUSG00000024696	Lpxn	Mus musculus leupaxin (Lpxn), transcript variant 1, mRNA.	-0.232781	-0.268387	0.574193	-0.232781	0.999796	9.6242	8.57866	9.30269	12.2367	8.3788	-0.0738181	-0.173967	0.792885	-0.0738181	0.999982	113.177	121.786	114.379	103.366
ENSMUSG00000049676	Catsperg1	Mus musculus cation channel sperm associated auxiliary subunit gamma 1 (Catsperg1), mRNA.	-0.251823	-0.251823	0.600769	-0.338761	0.841	78.0101	70.8333	87.7668	80.447	72.9933	-0.0141251	-0.0323932	0.9639	-0.0141251	0.999982	431.032	418.025	435.825	439.245
ENSMUSG00000032640	Chsy1	Mus musculus chondroitin sulfate synthase 1 (Chsy1), mRNA.	-0.0449739	-0.0449739	0.983725	0.127156	0.999796	0.282182	0.212187	0.243809	0.315317	0.357414	0.132777	0.843049	0.568016	0.132777	0.999982	1.17459	1.41387	1.0021	1.10778
ENSMUSG00000032641	Gpr19	Mus musculus G protein-coupled receptor 19 (Gpr19), transcript variant 8, mRNA.	-0.129948	-0.265693	0.673789	-0.129948	0.999796	8.23749	8.11723	8.59887	8.6052	7.62865	-0.0329746	-0.204417	0.730058	-0.0329746	0.999982	65.2934	65.086	64.9526	65.8418
ENSMUSG00000032643	Fhl3	Mus musculus four and a half LIM domains 3 (Fhl3), mRNA.	0.503575	1.2122	0.423036	0.503575	0.999796	0.297066	0.144398	0.111522	0	0.932343	-0.4504	0.738474	0.749081	-0.4504	0.999982	1.64676	1.87545	1.62123	1.44359
ENSMUSG00000005069	Pex5	Mus musculus peroxisomal biogenesis factor 5 (Pex5), transcript variant 4, mRNA.	-0.102779	-0.17174	0.727386	-0.102779	0.999796	29.7415	22.2536	31.7488	38.7835	26.1801	0.0738338	0.0738338	0.951917	0.122793	0.999982	31.7327	26.4578	36.3301	32.4102
ENSMUSG00000003721	Insig2	Mus musculus insulin induced gene 2 (Insig2), transcript variant 4, mRNA.	-0.189035	-0.189035	0.827205	0.424507	0.999796	5.24952	4.03874	3.83284	11.1827	1.94381	-0.0541482	-0.0541482	0.954075	0.0722837	0.999982	71.492	63.0331	83.0337	68.4093
ENSMUSG00000028700	Pomgnt1	Mus musculus protein O-linked mannose beta 1,2-N-acetylglucosaminyltransferase (Pomgnt1), transcript variant 3, mRNA.	-0.0733334	-0.0733334	0.881645	-0.15797	0.999796	56.3851	39.3555	70.8115	67.9382	47.4352	-0.116305	-0.116305	0.83131	-0.150485	0.999982	174.745	179.811	166.636	177.786
ENSMUSG00000028701	Lurap1	Mus musculus leucine rich adaptor protein 1 (Lurap1), mRNA.	0.0486642	-0.535689	0.634393	0.0486642	0.999796	0.448695	0.286035	0.682624	0.448709	0.377411	0.0172552	0.0172552	0.995464	-0.395333	0.999982	6.29781	9.64435	3.33871	5.91038
ENSMUSG00000028702	Rad54l	Mus musculus RAD54 like (S. cerevisiae) (Rad54l), transcript variant 2, mRNA.	-0.0409989	0.112286	0.847645	-0.0409989	0.999796	6.19802	5.16106	6.91409	8.14166	4.57528	0.0707714	0.0707714	0.962089	0.225495	0.999982	12.9992	11.7817	13.7548	13.461
ENSMUSG00000028703	Lrrc41	Mus musculus leucine rich repeat containing 41 (Lrrc41), mRNA.	-0.106929	-0.15854	0.613471	-0.106929	0.999796	44.7055	36.5857	51.7133	51.9157	38.6072	-0.0434151	-0.0434151	0.955319	-0.0656173	0.999982	121.789	128.151	117.382	119.834
ENSMUSG00000028706	Nsun4	Mus musculus NOL1/NOP2/Sun domain family, member 4 (Nsun4), mRNA.	0.19958	0.19958	0.749736	-0.455605	0.93583	3.61913	3.52672	4.17837	2.7883	3.98311	-0.144497	-0.144497	0.928189	-0.20059	0.999982	20.9562	29.275	17.4341	16.1596
ENSMUSG00000023452	Pisd	Mus musculus phosphatidylserine decarboxylase (Pisd), transcript variant 1, mRNA.	-0.0211307	-0.0211307	0.992312	-0.429835	0.999796	12.4885	12.5106	9.55348	15.7051	12.1849	0.102384	-0.221569	0.794031	0.102384	0.999982	38.8672	36.4266	43.1579	37.0171
ENSMUSG00000028708	Mknk1	Mus musculus MAP kinase-interacting serine/threonine kinase 1 (Mknk1), transcript variant 3, mRNA.	0.0483693	-0.210943	0.738621	0.0483693	0.999796	8.9293	8.44556	11.82	10.505	4.94664	0.00420514	-0.00447202	0.996721	0.00420514	0.999982	45.9778	42.502	50.5586	44.8729
ENSMUSG00000023456	Tpi1	Mus musculus triosephosphate isomerase 1 (Tpi1), mRNA.	-0.0721328	-0.230985	0.722048	-0.0721328	0.999796	14.3067	13.2892	15.7224	19.3392	8.876	0.0450058	0.0450058	0.950726	0.0797845	0.999982	228.865	222.221	226.455	237.92
ENSMUSG00000043183	Simc1	Mus musculus SUMO-interacting motifs containing 1 (Simc1), mRNA.	-0.196281	-0.339038	0.326006	-0.196281	0.999796	10.3192	9.36707	10.8922	11.7969	9.22061	-0.0590471	-0.0590471	0.950222	0.0801005	0.999982	26.4942	26.7414	27.7145	25.0268
ENSMUSG00000031403	Dkc1	Mus musculus dyskeratosis congenita 1, dyskerin (Dkc1), transcript variant 3, mRNA.	0.509988	1.24701	0.161864	0.509988	0.999796	0.935134	1.17929	0.934149	0.13404	1.49306	-0.288536	0.340201	0.902631	-0.288536	0.999982	3.17566	3.588	2.81107	3.12792
ENSMUSG00000079702	Ssxb6	Mus musculus synovial sarcoma, X member B6 (Ssxb6), mRNA.	-0.00951667	0.424523	0.746766	-0.00951667	0.999796	5.86612	6.05612	6.35774	4.60589	6.44472	-0.301213	-0.301213	0.936532	-0.382009	0.999982	6.00862	7.84711	4.72844	5.4503
ENSMUSG00000079705	Ssxb1	Mus musculus synovial sarcoma, X member B1 (Ssxb1), mRNA.	0.0441363	0.275591	0.870171	0.0441363	0.999796	4.06646	3.57404	5.57708	2.55762	4.55712	0.227413	0.227413	0.950222	-0.409972	0.999982	4.70951	6.13843	2.83696	5.15313
ENSMUSG00000041840	Haus1	Mus musculus HAUS augmin-like complex, subunit 1 (Haus1), transcript variant 1, mRNA.	-0.0890963	-0.469881	0.0945707	-0.0890963	0.999796	307.398	267.895	324.224	408.693	228.781	-0.0516775	-0.0703268	0.918543	-0.0516775	0.999982	370.019	371.772	377.38	360.905
ENSMUSG00000041841	Rpl37	Mus musculus ribosomal protein L37 (Rpl37), mRNA.	0.0716544	0.0716544	0.929376	0.25259	0.999796	44.5422	48.3461	31.0558	54.5102	44.2566	0.0105313	0.0841497	0.910749	0.0105313	0.999982	248.801	252.86	251.282	242.262
ENSMUSG00000041842	Fhdc1	Mus musculus FH2 domain containing 1 (Fhdc1), transcript variant 2, mRNA.	-0.46519	-0.904255	0.3461	-0.46519	0.999796	0.280678	0.208146	0.372477	0.282069	0.260018	-0.124737	-0.258431	0.857209	-0.124737	0.999982	3.52522	4.43197	2.52235	3.62134
ENSMUSG00000041846	Ppp4r3a	Mus musculus protein phosphatase 4 regulatory subunit 3A (Ppp4r3a), transcript variant 1, mRNA.	0.0209842	0.0769371	0.9008	0.0209842	0.999796	4.19809	2.87437	5.05283	4.77808	4.08706	0.0263373	0.0263373	0.980088	-0.0616771	0.999982	29.2818	29.2808	27.2391	31.3254
ENSMUSG00000019518	Ap4m1	Mus musculus adaptor-related protein complex AP-4, mu 1 (Ap4m1), mRNA.	-0.100659	-0.100659	0.843261	-0.151671	0.999796	17.8882	16.4296	14.4942	28.3833	12.2457	-0.00252732	0.039714	0.963803	-0.00252732	0.999982	41.0854	40.6776	41.2802	41.2985
ENSMUSG00000041849	Card6	Mus musculus caspase recruitment domain family, member 6 (Card6), mRNA.	-0.17367	-0.17367	0.73176	-0.306392	0.999796	5.95765	4.59513	7.65773	6.83941	4.73834	-0.161059	-0.270745	0.646987	-0.161059	0.999982	18.1576	18.7511	16.9039	18.8177
ENSMUSG00000022210	Dhrs4	Mus musculus dehydrogenase/reductase (SDR family) member 4 (Dhrs4), transcript variant 1, mRNA.	0.271575	-0.384118	0.512866	0.271575	0.999796	26.8817	21.4046	33.8497	33.3041	18.9684	-0.15284	-0.15284	0.917674	-0.168393	0.999982	70.1325	78.822	64.1926	67.3829
ENSMUSG00000022214	Dcaf11	Mus musculus DDB1 and CUL4 associated factor 11 (Dcaf11), transcript variant 3, non-coding RNA.	-0.00783714	-0.122119	0.820088	-0.00783714	0.999796	17.3115	9.33527	35.7301	11.8398	12.3409	0.013682	0.013682	0.987557	0.110036	0.999982	63.0734	59.436	64.5943	65.1898
ENSMUSG00000022216	Psme1	Mus musculus proteasome (prosome, macropain) activator subunit 1 (PA28 alpha) (Psme1), mRNA.	0.537723	0.537723	0.556245	0.624387	0.999796	3.28406	3.25792	3.14826	1.90849	4.82156	-0.15282	0.80674	0.580611	-0.15282	0.999982	6.29417	5.7808	7.76131	5.34041
ENSMUSG00000049680	Urgcp	Mus musculus upregulator of cell proliferation (Urgcp), transcript variant 1, mRNA.	0.858945	0.858945	0.0547778	0.938732	0.0493985	1.41145	1.22458	1.65347	1.91094	0.856801	1.09257	1.09257	1.17255e-11	1.18333	2.07316e-19	18.3334	18.4905	19.184	17.3257
ENSMUSG00000037902	Sirpa	Mus musculus signal-regulatory protein alpha (Sirpa), transcript variant 7, mRNA.	0.0745802	0.0745802	0.970403	0.104297	0.999796	0.376025	0.518811	0.209761	0.399535	0.375994	0.191232	0.197995	0.939351	0.191232	0.999982	1.65213	1.42722	1.42915	2.10003
ENSMUSG00000049686	Orai1	Mus musculus ORAI calcium release-activated calcium modulator 1 (Orai1), mRNA.	0.0305152	0.0305152	0.979947	0.12856	0.999796	2.20252	1.87627	2.38872	3.08419	1.46089	-0.0766348	-0.178619	0.847728	-0.0766348	0.999982	29.6018	33.2973	26.6109	28.8973
ENSMUSG00000037905	Bri3bp	Mus musculus Bri3 binding protein (Bri3bp), transcript variant 1, mRNA.	0.580791	0.645042	0.566866	0.580791	0.999796	0.294557	0.156937	0.365671	0.093303	0.562318	0.587466	0.662023	0.704634	0.587466	0.999982	0.932398	1.33757	0.640621	0.819001
ENSMUSG00000032656	45354	Mus musculus membrane-associated ring finger (C3HC4) 3 (March3), mRNA.	0.423069	0.61581	0.291532	0.423069	0.999796	4.98195	4.87469	5.49097	5.57073	3.99141	0.107929	0.107929	0.946457	0.263345	0.999982	20.0644	18.5605	20.8335	20.7991
ENSMUSG00000057637	Prdm2	Mus musculus PR domain containing 2, with ZNF domain (Prdm2), transcript variant 1, mRNA.	-0.269653	-0.312952	0.335402	-0.269653	0.981745	14.7148	12.2809	16.4789	16.6986	13.401	-0.102982	-0.10834	0.87699	-0.102982	0.999982	89.8301	93.2754	84.1547	92.0601
ENSMUSG00000005078	Jkamp	Mus musculus JNK1/MAPK8-associated membrane protein (Jkamp), transcript variant 2, mRNA.	0.329402	1.2245	0.397423	0.329402	0.999796	0.515499	1.30263	0.157906	0	0.601464	0.0880613	0.216587	0.957764	0.0880613	0.999982	1.56091	1.79583	1.91581	0.971086
ENSMUSG00000040600	Eps8l3	Mus musculus EPS8-like 3 (Eps8l3), mRNA.	-0.296225	-0.414088	0.29363	-0.296225	0.999796	19.1853	14.3472	24.224	24.5381	13.632	-0.167038	-0.226549	0.496933	-0.167038	0.999982	106.497	99.4448	107.163	112.884
ENSMUSG00000003731	Kpna6	Mus musculus karyopherin (importin) alpha 6 (Kpna6), mRNA.	-0.192618	-0.319173	0.315586	-0.192618	0.999796	67.725	39.5378	64.361	122.863	44.1383	-0.103975	-0.129521	0.797015	-0.103975	0.999982	100.703	114.019	88.244	99.8458
ENSMUSG00000056073	Grik2	Mus musculus glutamate receptor, ionotropic, kainate 2 (beta 2) (Grik2), transcript variant 1, mRNA.	-0.0635342	-0.0635342	0.946406	0.213146	0.999796	1.26288	1.20628	0.489113	2.07083	1.2853	-0.113361	-0.113361	0.950222	-0.15242	0.999982	9.93732	12.1658	6.31355	11.3326
ENSMUSG00000056076	Eif3b	Mus musculus eukaryotic translation initiation factor 3, subunit B (Eif3b), mRNA.	5.60383e-05	-0.109735	0.74852	5.60383e-05	0.999945	101.729	89.7419	111.173	121.672	84.3285	-0.0500081	-0.0500081	0.951917	-0.102452	0.999982	477.111	495.088	460.867	475.379
ENSMUSG00000028716	Pdzk1ip1	Mus musculus PDZK1 interacting protein 1 (Pdzk1ip1), transcript variant 1, mRNA.	0.104107	-0.587483	0.343927	0.104107	0.999796	11.1846	8.22216	15.6705	10.8647	9.98101	-0.056603	-0.147133	0.946612	-0.056603	0.999982	46.5393	67.021	34.5654	38.0315
ENSMUSG00000028718	Stil	Mus musculus Scl/Tal1 interrupting locus (Stil), transcript variant 3, mRNA.	-0.250929	-0.250929	0.408861	-0.293044	0.74613	39.654	40.99	64.567	30.3484	22.7108	-0.0682808	-0.145979	0.771356	-0.0682808	0.999982	40.892	41.9491	40.932	39.7947
ENSMUSG00000028719	Cmpk1	Mus musculus cytidine monophosphate (UMP-CMP) kinase 1 (Cmpk1), mRNA.	0.0101443	0.301691	0.763965	0.0101443	0.999796	1.49816	1.44815	1.52522	1.26659	1.75267	-0.0445862	-0.0445862	0.980088	-0.0666709	0.999982	8.26181	8.13762	9.78962	6.85819
ENSMUSG00000023467	Tulp2	Mus musculus tubby-like protein 2 (Tulp2), transcript variant 4, mRNA.	-0.293747	-0.452783	0.371167	-0.293747	0.999796	26.5797	11.8751	35.8849	36.1641	22.3948	-0.0973014	-0.0978114	0.93699	-0.0973014	0.999982	255.731	325.482	214.549	227.161
ENSMUSG00000043190	Rfesd	Mus musculus Rieske (Fe-S) domain containing (Rfesd), transcript variant 3, mRNA.	-0.200849	-0.200849	0.854429	0.33484	0.999796	6.66926	2.75725	8.03532	9.13058	6.75391	-0.0339322	-0.0859538	0.952008	-0.0339322	0.999982	36.3767	37.7829	37.8008	33.5464
ENSMUSG00000079710	Gm3448	Mus musculus predicted gene 3448 (Gm3448), transcript variant 1, mRNA.	-0.176034	-0.176034	0.726147	0.201909	0.999796	3929.08	3342.63	4287.5	5148.4	2937.79	-0.193894	-0.201698	0.510677	-0.193894	0.839709	2882.33	2947.76	2889.74	2809.49
ENSMUSG00000058881	Zfp516	Mus musculus zinc finger protein 516 (Zfp516), transcript variant 2, mRNA.	-0.0376578	0.244705	0.806115	-0.0376578	0.999796	0.571956	0.371673	0.612898	0.655476	0.647779	0.0664626	0.249548	0.843648	0.0664626	0.999982	4.53198	5.82441	3.45289	4.31863
ENSMUSG00000058886	Deaf1	Mus musculus DEAF1, transcription factor (Deaf1), transcript variant 1, mRNA.	-0.0286875	-0.0286875	0.979008	-0.0724224	0.999796	1.1219	1.26266	0.766282	1.2772	1.18144	0.126447	0.126447	0.925764	-0.126923	0.999982	21.5235	21.4247	20.8232	22.3224
ENSMUSG00000041852	Tcf20	Mus musculus transcription factor 20 (Tcf20), transcript variant 2, mRNA.	-0.0655322	-0.0655322	0.884594	-0.18445	0.999796	7.23286	6.52748	7.29161	10.2905	4.82184	-0.0106483	-0.0106483	0.991998	0.0326218	0.999982	37.8412	34.9742	38.4416	40.1077
ENSMUSG00000041859	Mcm3	Mus musculus minichromosome maintenance complex component 3 (Mcm3), mRNA.	0.198353	0.475332	0.239192	0.198353	0.999796	16.4815	15.7117	17.3199	14.6334	18.261	0.0930585	0.433926	0.739102	0.0930585	0.999982	13.6598	14.84	13.5991	12.5404
ENSMUSG00000066839	Ecsit	Mus musculus ECSIT signalling integrator (Ecsit), transcript variant 3, mRNA.	0.552102	1.17197	0.160323	0.552102	0.999796	1.28803	1.64373	0.970045	0.879971	1.65835	0.0393426	0.0393426	0.98147	-0.289745	0.999982	18.9465	18.9755	18.0081	19.8559
ENSMUSG00000022221	Ripk3	Mus musculus receptor-interacting serine-threonine kinase 3 (Ripk3), transcript variant 2, mRNA.	-0.143213	-0.335681	0.695839	-0.143213	0.999796	5.75023	4.33793	8.10028	7.74942	2.8133	-0.309834	-0.412268	0.762978	-0.309834	0.999982	6.9728	4.73198	8.99645	7.18997
ENSMUSG00000061589	Dot1l	Mus musculus DOT1-like, histone H3 methyltransferase (S. cerevisiae) (Dot1l), mRNA.	-0.353336	-0.359763	0.317494	-0.353336	0.656275	18.8559	17.5689	25.5367	21.561	10.7569	-0.101396	-0.101396	0.901412	-0.139009	0.999982	198.589	211.308	186.666	197.793
ENSMUSG00000022223	Sdr39u1	Mus musculus short chain dehydrogenase/reductase family 39U, member 1 (Sdr39u1), mRNA.	-0.0566736	-0.0566736	0.916699	-0.0696696	0.999796	45.7477	40.7938	44.7734	61.2985	36.125	-0.00309083	-0.00309083	0.997672	0.266906	0.999982	87.6499	71.3272	82.1531	109.469
ENSMUSG00000022228	Zscan26	Mus musculus zinc finger and SCAN domain containing 26 (Zscan26), transcript variant 2, mRNA.	-0.252941	0.606482	0.475901	-0.252941	0.999796	0.596233	0.498842	0.784416	0.558067	0.543607	0.0680023	0.189278	0.916108	0.0680023	0.999982	3.32722	3.04692	3.7054	3.22933
ENSMUSG00000049690	Nckap5	Mus musculus NCK-associated protein 5 (Nckap5), transcript variant 2, mRNA.	-0.10709	-0.3088	0.879617	-0.10709	0.999796	0.123194	0.132423	0.143261	0.095602	0.121491	0.246513	0.246513	0.95379	-0.707113	0.999982	0.56427	0.90196	0.496473	0.294378
ENSMUSG00000037916	Ndufv1	Mus musculus NADH dehydrogenase (ubiquinone) flavoprotein 1 (Ndufv1), mRNA.	-0.0843377	-0.0843377	0.85255	-0.101497	0.999796	140.408	121.227	190.527	139.345	110.531	0.070585	0.070585	0.923454	0.0738397	0.999982	169.656	154.703	185.369	168.897
ENSMUSG00000032667	Pon2	Mus musculus paraoxonase 2 (Pon2), mRNA.	0.0770022	0.0770022	0.890038	0.126016	0.999796	8.70824	8.32834	8.71959	10.0059	7.7791	-0.195908	-0.197628	0.677781	-0.195908	0.999982	58.4464	60.4031	56.3498	58.5862
ENSMUSG00000057649	Brd9	Mus musculus bromodomain containing 9 (Brd9), transcript variant 2, mRNA.	-0.216412	-0.216412	0.542391	-0.305504	0.927502	46.3484	33.3747	59.8255	53.4811	38.7123	0.0471013	0.067201	0.929538	0.0471013	0.999982	89.4491	82.1874	91.2565	94.9035
ENSMUSG00000005089	Slc1a2	Mus musculus solute carrier family 1 (glial high affinity glutamate transporter), member 2 (Slc1a2), transcript variant 1, mRNA.	-0.0796469	-0.343304	0.49638	-0.0796469	0.999796	2.34408	1.38257	3.16897	3.29815	1.52664	-0.306947	-0.306947	0.621976	-0.384808	0.292591	14.471	17.5478	13.9736	11.8918
ENSMUSG00000052395	Rft1	Mus musculus RFT1 homolog (Rft1), mRNA.	0.197022	0.197022	0.753028	0.218844	0.999796	4.58225	4.20809	3.92017	5.64773	4.55303	0.156397	0.156397	0.935593	0.170136	0.999982	7.39339	6.32395	8.60312	7.25309
ENSMUSG00000052397	Ezr	Mus musculus ezrin (Ezr), mRNA.	0.0645953	0.387082	0.616093	0.0645953	0.999796	1.9314	1.49456	1.00818	4.0519	1.17095	0.0631755	0.0631755	0.95885	0.166159	0.999982	14.2319	14.0414	15.1751	13.4793
ENSMUSG00000013033	Adgrl1	Mus musculus adhesion G protein-coupled receptor L1 (Adgrl1), mRNA.	-0.0946735	0.357306	0.797653	-0.0946735	0.999796	0.101971	0.167964	0.049069	0.019961	0.170892	-0.166335	0.432839	0.695636	-0.166335	0.999982	7.61739	10.473	7.6136	4.76556
ENSMUSG00000040618	Pck2	Mus musculus phosphoenolpyruvate carboxykinase 2 (mitochondrial) (Pck2), mRNA.	0.44907	0.807145	0.561598	0.44907	0.999796	0.347149	0.193437	0.290654	0.117132	0.787371	-0.0784769	0.486769	0.883335	-0.0784769	0.999982	0.801289	1.11774	0.639067	0.647062
ENSMUSG00000064030	Pym1	Mus musculus PYM homolog 1, exon junction complex associated factor (Pym1), transcript variant 2, mRNA.	-0.120932	-0.14109	0.823456	-0.120932	0.999796	22.3578	16.4435	23.1742	33.0064	16.807	0.0543782	-0.148004	0.839524	0.0543782	0.999982	49.6649	47.6854	50.0129	51.2964
ENSMUSG00000091614	Gm17657		-0.0885861	-0.0885861	0.932259	0.308442	0.999796	8.6543	7.68525	11.0833	9.46859	6.38007	-0.287168	-0.345681	0.85338	-0.287168	0.999982	14.5329	16.5031	12.0296	15.0659
ENSMUSG00000023473	Celsr3	Mus musculus cadherin, EGF LAG seven-pass G-type receptor 3 (Celsr3), transcript variant 1, mRNA.	-0.192346	-0.205361	0.9008	-0.192346	0.999796	0.105433	0.045276	0.076231	0.250809	0.049418	0.321018	0.321018	0.909966	0.521549	0.999982	0.439824	0.496747	0.261635	0.561089
ENSMUSG00000028729	Ebna1bp2	Mus musculus EBNA1 binding protein 2 (Ebna1bp2), mRNA.	-0.013493	-0.013493	0.98135	0.158826	0.999796	39.5007	33.281	36.9477	51.3602	36.4137	-0.0153276	-0.0153276	0.987557	-0.0834305	0.999982	112.495	88.188	122.538	126.758
ENSMUSG00000064037	Gpn1	Mus musculus GPN-loop GTPase 1 (Gpn1), mRNA.	-0.0135999	-0.0926482	0.873907	-0.0135999	0.999796	8.34763	8.4657	9.21873	6.84011	8.86597	-0.0112268	0.0969977	0.950222	-0.0112268	0.999982	14.2205	15.2379	16.2814	11.1422
ENSMUSG00000031422	Morf4l2	Mus musculus mortality factor 4 like 2 (Morf4l2), transcript variant 1, mRNA.	0.435987	1.0435	0.540088	0.435987	0.999796	0.903099	0.803211	0.949727	0.408633	1.45082	-0.0721204	0.435106	0.801446	-0.0721204	0.999982	7.36859	9.31568	6.97509	5.81499
ENSMUSG00000031429	Psmd10	Mus musculus proteasome (prosome, macropain) 26S subunit, non-ATPase, 10 (Psmd10), transcript variant 2, mRNA.	0.197909	0.197909	0.834913	0.333295	0.999796	3.12183	2.77972	3.28814	2.27302	4.14643	0.134904	0.134904	0.954075	-0.199932	0.999982	6.02542	6.4187	5.21965	6.4379
ENSMUSG00000074476	Spc24	Mus musculus SPC24, NDC80 kinetochore complex component, homolog (S. cerevisiae) (Spc24), transcript variant 2, mRNA.	0.0448927	0.0448927	0.928822	0.0729954	0.999796	39.3621	31.5424	39.834	49.4313	36.6405	0.188017	0.188017	0.909966	0.195552	0.999982	19.0632	14.0241	21.9615	21.2039
ENSMUSG00000058897	Col25a1	Mus musculus collagen, type XXV, alpha 1 (Col25a1), transcript variant 2, mRNA.	0.0118912	0.0118912	0.991169	0.202753	0.999796	1.91623	1.59678	2.08412	2.59619	1.38783	-0.0870137	-0.0870137	0.955319	0.118875	0.999982	4.33245	3.20488	4.95865	4.83382
ENSMUSG00000022234	Cct5	Mus musculus chaperonin containing Tcp1, subunit 5 (epsilon) (Cct5), transcript variant 1, mRNA.	-0.0697454	-0.128566	0.695779	-0.0697454	0.999796	414.512	344.129	473.854	500.288	339.777	-0.0346776	-0.0346776	0.956615	-0.0574833	0.999982	610.854	598.175	636.785	597.601
ENSMUSG00000022236	Ropn1l	Mus musculus ropporin 1-like (Ropn1l), mRNA.	-0.111089	-0.111089	0.777521	0.1678	0.999796	1428.99	1331.39	1456.99	1827.62	1099.96	-0.0420591	-0.0420591	0.952919	-0.0670286	0.999982	1852.29	1871.82	1809.73	1875.3
ENSMUSG00000037921	Ddx60	Mus musculus DEAD (Asp-Glu-Ala-Asp) box polypeptide 60 (Ddx60), mRNA.	-0.129138	-0.129138	0.95438	-0.731614	0.999796	0.0335478	0	0.028588	0	0.105603	-0.297787	-0.298717	0.852868	-0.297787	0.999982	2.67283	3.36873	1.85268	2.79708
ENSMUSG00000032671	A930018P22Rik	Mus musculus RIKEN cDNA A930018P22 gene (A930018P22Rik), mRNA.	0.335727	-0.536606	0.383435	0.335727	0.999796	20.9213	14.4527	28.1253	25.9693	15.1378	-0.0788589	-0.165289	0.950222	-0.0788589	0.999982	34.6837	45.2607	29.9401	28.8502
ENSMUSG00000037926	Ssh2	Mus musculus slingshot protein phosphatase 2 (Ssh2), transcript variant 2, mRNA.	-0.199191	-0.328101	0.239743	-0.199191	0.999796	106.778	101.951	118.482	123.996	82.6828	0.0141084	-0.110105	0.859545	0.0141084	0.999982	233.444	231.452	231.549	237.331
ENSMUSG00000032673	Prorsd1	Mus musculus prolyl-tRNA synthetase domain containing 1 (Prorsd1), transcript variant 2, mRNA.	0.453877	0.802502	0.541022	0.453877	0.999796	0.451181	0.248928	0.312584	0.719334	0.523876	0.445352	0.761291	0.847728	0.445352	0.999982	1.02225	0.83279	1.49427	0.739681
ENSMUSG00000040620	Dhx33	Mus musculus DEAH (Asp-Glu-Ala-His) box polypeptide 33 (Dhx33), mRNA.	0.184547	0.227737	0.680023	0.184547	0.999796	3.54092	3.81067	2.99106	3.16523	4.19672	0.237842	0.33284	0.544764	0.237842	0.999982	8.36183	8.49827	9.25642	7.33081
ENSMUSG00000040629	Mael	Mus musculus maelstrom spermatogenic transposon silencer (Mael), mRNA.	0.0610069	-0.251537	0.466648	0.0610069	0.999796	84.6159	86.5541	79.8751	98.0081	74.0263	-0.046936	-0.0536625	0.93717	-0.046936	0.999982	1616.83	1621.14	1588.23	1641.14
ENSMUSG00000056091	St3gal5	Mus musculus ST3 beta-galactoside alpha-2,3-sialyltransferase 5 (St3gal5), transcript variant 2, mRNA.	0.0550618	0.224345	0.851203	0.0550618	0.999796	1.00703	0.760687	1.28641	0.810877	1.17016	-0.0317751	-0.0317751	0.987557	-0.0660097	0.999982	9.0348	9.7225	8.61866	8.76324
ENSMUSG00000003752	Itpkc	Mus musculus inositol 1,4,5-trisphosphate 3-kinase C (Itpkc), mRNA.	0.029398	-0.146818	0.825986	0.029398	0.999796	4.41138	3.68282	5.49995	4.85689	3.60587	-0.0815559	-0.0815559	0.954075	-0.129869	0.999982	9.80067	10.0438	10.5224	8.83579
ENSMUSG00000028730	Cfap57	Mus musculus cilia and flagella associated protein 57 (Cfap57), mRNA.	-0.200811	-0.200811	0.501231	-0.36048	0.352652	217.284	174.141	246.393	259.584	189.019	-0.143855	-0.15238	0.680354	-0.143855	0.947447	284.766	288.671	284.466	281.163
ENSMUSG00000028737	Aldh4a1	Mus musculus aldehyde dehydrogenase 4 family, member A1 (Aldh4a1), mRNA.	0.223807	0.223807	0.914831	0.516912	0.999796	0.058332	0.028882	0.110484	0.020026	0.073936	-0.139927	-0.139927	0.978957	-0.221996	0.999982	1.09015	1.04861	1.09466	1.12717
ENSMUSG00000031430	Vsig1	Mus musculus V-set and immunoglobulin domain containing 1 (Vsig1), transcript variant 3, mRNA.	-0.47492	-0.47492	0.772368	-0.672587	0.999796	0.761586	1.04958	1.47076	0.27146	0.254543	0.081274	0.081274	0.973365	0.238105	0.999982	7.96726	10.1335	8.57514	5.19318
ENSMUSG00000031431	Tsc22d3	Mus musculus TSC22 domain family, member 3 (Tsc22d3), transcript variant 2, mRNA.	0.561113	0.945645	0.0871924	0.561113	0.99732	5.61131	5.00093	5.77899	2.95345	8.71188	0.355486	0.947932	0.174766	0.355486	0.999982	9.82562	12.9565	9.37143	7.14897
ENSMUSG00000031432	Prps1	Mus musculus phosphoribosyl pyrophosphate synthetase 1 (Prps1), mRNA.	1.40575	1.65831	0.123456	1.40575	0.824905	5.58212	5.12298	7.63448	4.15312	5.41788	-0.157191	0.407441	0.737647	-0.157191	0.999982	7.38169	8.12981	7.64445	6.3708
ENSMUSG00000031438	Rnf128	Mus musculus ring finger protein 128 (Rnf128), transcript variant 2, mRNA.	0.355343	1.13559	0.36671	0.355343	0.999796	0.371179	0.302307	0.2143	0.056553	0.911556	-0.45909	0.484777	0.886367	-0.45909	0.999982	1.13071	1.34695	0.84184	1.20333
ENSMUSG00000074480	Mex3a	Mus musculus mex3 RNA binding family member A (Mex3a), mRNA.	-0.0134479	0.835495	0.589389	-0.0134479	0.999796	0.187624	0.074046	0.331591	0.065496	0.279362	0.31568	0.757147	0.573131	0.31568	0.999982	1.93897	3.04007	1.27443	1.50242
ENSMUSG00000079737	3110001I22Rik		-0.218172	-0.218172	0.888948	0.417358	0.999796	2.31222	1.42949	2.51471	4.15687	1.14782	-0.166592	-0.166592	0.958437	-0.661113	0.999982	3.92718	5.1018	4.06801	2.61173
ENSMUSG00000041870	Ankrd13a	Mus musculus ankyrin repeat domain 13a (Ankrd13a), mRNA.	-0.039508	-0.182103	0.612757	-0.039508	0.999796	34.8867	42.9669	28.6776	34.0072	33.8951	0.00148331	-0.0495205	0.950222	0.00148331	0.999982	307.4	297.771	298.4	326.029
ENSMUSG00000014294	Ndufa2	Mus musculus NADH dehydrogenase (ubiquinone) 1 alpha subcomplex, 2 (Ndufa2), mRNA.	0.00966536	-0.0903408	0.891397	0.00966536	0.999796	143.592	152.068	104.449	200.181	117.671	0.0301556	0.0301556	0.975312	0.0752655	0.999982	238.691	216.199	249.924	249.95
ENSMUSG00000041879	Ipo9	Mus musculus importin 9 (Ipo9), transcript variant 3, mRNA.	0.0583154	0.0583154	0.890038	-0.0741496	0.999796	25.6893	13.5036	44.2647	20.5218	24.4672	0.0924484	0.0924484	0.893153	0.115622	0.999982	36.5261	35.0189	38.3784	36.1809
ENSMUSG00000022240	Ctnnd2	Mus musculus catenin (cadherin associated protein), delta 2 (Ctnnd2), transcript variant 2, mRNA.	-0.388	-0.388	0.808822	-0.399094	0.999796	0.554675	0.51936	0.460075	0.785693	0.453572	-0.256225	0.366536	0.845945	-0.256225	0.999982	2.37042	2.79847	2.28737	2.02543
ENSMUSG00000022241	Tars	Mus musculus threonyl-tRNA synthetase (Tars), mRNA.	0.0769002	0.0769002	0.890038	-0.0901469	0.999796	19.8044	8.92653	23.4268	27.629	19.2355	0.0805349	0.21257	0.83131	0.0805349	0.999982	10.5795	10.2389	10.9369	10.5628
ENSMUSG00000022244	Amacr	Mus musculus alpha-methylacyl-CoA racemase (Amacr), mRNA.	0.00522642	0.49877	0.66305	0.00522642	0.999796	0.84087	0.416233	0.852461	1.28043	0.814354	0.0894381	0.0894381	0.986971	0.517748	0.999982	0.82946	0.81362	0.656073	1.01869
ENSMUSG00000022245	Skor1	Mus musculus SKI family transcriptional corepressor 1 (Skor1), transcript variant 1, mRNA.	-0.142928	-0.142928	0.940096	-0.340871	0.999796	0.236555	0.250062	0.143321	0.294148	0.258688	-0.0506111	-0.239969	0.862388	-0.0506111	0.999982	4.49342	4.46958	3.87028	5.1404
ENSMUSG00000022246	Rai14	Mus musculus retinoic acid induced 14 (Rai14), transcript variant 2, mRNA.	-0.24837	-0.473027	0.123456	-0.24837	0.999796	130.305	109.78	144.409	167.697	99.3348	-0.120409	-0.165142	0.621976	-0.120409	0.999982	338.989	331.815	336.195	348.957
ENSMUSG00000022247	Brix1	Mus musculus BRX1, biogenesis of ribosomes (Brix1), mRNA.	0.0133748	0.0133748	0.980075	-0.0778008	0.999796	34.8219	27.0926	40.6754	41.1021	30.4174	0.0430451	0.0430451	0.9639	0.158462	0.999982	27.9664	27.8654	29.585	26.4487
ENSMUSG00000022248	Rad1	Mus musculus RAD1 checkpoint DNA exonuclease (Rad1), transcript variant 1, mRNA.	-0.0289929	-0.0289929	0.960686	0.0557485	0.999796	17.5583	14.3122	15.1953	24.4387	16.2869	0.156403	0.156403	0.909966	0.249081	0.999982	16.1855	12.0242	17.7934	18.7389
ENSMUSG00000022249	Ttc23l	Mus musculus tetratricopeptide repeat domain 23-like (Ttc23l), mRNA.	-0.252288	-0.462906	0.502662	-0.252288	0.999796	3.48501	1.98461	3.85579	3.2263	4.87335	-0.0704354	-0.0704354	0.965288	-0.317929	0.999982	49.6429	66.8713	42.6748	39.3827
ENSMUSG00000037933	Bicd2	Mus musculus BICD cargo adaptor 2 (Bicd2), transcript variant 1, mRNA.	0.0557066	0.0724781	0.908131	0.0557066	0.999796	3.21721	3.76151	2.89233	3.37128	2.84371	0.0908173	0.0908173	0.92339	0.11122	0.999982	18.4932	16.6343	19.6689	19.1765
ENSMUSG00000032680	6820408C15Rik	Mus musculus RIKEN cDNA 6820408C15 gene (6820408C15Rik), transcript variant 4, non-coding RNA.	0.0383741	-0.587669	0.164207	0.0383741	0.999796	26.5853	21.5334	33.2893	30.1065	21.4121	0.00939052	0.00939052	0.993464	-0.0553338	0.999982	77.2515	86.6513	76.2316	68.8717
ENSMUSG00000037935	Smarce1	Mus musculus SWI/SNF related, matrix associated, actin dependent regulator of chromatin, subfamily e, member 1 (Smarce1), mRNA.	-0.0692336	-0.365826	0.752807	-0.0692336	0.999796	12.357	10.5858	13.9233	15.1641	9.755	0.0774023	0.127523	0.789654	0.0774023	0.999982	74.522	69.5007	77.4373	76.628
ENSMUSG00000037936	Scarb1	Mus musculus scavenger receptor class B, member 1 (Scarb1), transcript variant 3, mRNA.	-0.0568052	-0.0568052	0.929623	-0.112931	0.999796	8.61809	7.46955	9.18874	9.88541	7.92864	0.0012846	-0.0139598	0.992491	0.0012846	0.999982	24.9521	28.6038	21.0591	25.1934
ENSMUSG00000037938	Chchd5	Mus musculus coiled-coil-helix-coiled-coil-helix domain containing 5 (Chchd5), mRNA.	0.11317	-0.174844	0.862988	0.11317	0.999796	5.85352	6.08893	4.25384	8.10455	4.96676	0.274135	0.274135	0.754297	0.31498	0.999982	25.379	23.2426	29.5743	23.3201
ENSMUSG00000020900	Myh10	Mus musculus myosin, heavy polypeptide 10, non-muscle (Myh10), mRNA.	-0.178941	-0.178941	0.59709	-0.336387	0.495478	45.7874	39.9013	53.4957	52.1568	37.5958	-0.218225	-0.254715	0.357318	-0.218225	0.626734	99.6621	100.436	97.9251	100.625
ENSMUSG00000020903	Stx8	Mus musculus syntaxin 8 (Stx8), transcript variant 5, mRNA.	-0.0532222	-0.0532222	0.941413	0.0667389	0.999796	5.54684	5.79631	4.09532	7.93864	4.3571	-0.110237	-0.12567	0.830625	-0.110237	0.999982	31.0352	29.2371	35.8225	28.046
ENSMUSG00000020904	Cfap52	Mus musculus cilia and flagella associated protein 52 (Cfap52), mRNA.	-0.223283	-0.223283	0.444478	-0.230225	0.99732	282.714	285.911	305.062	328.349	211.534	-0.114161	-0.149419	0.755078	-0.114161	0.999982	244.714	247.142	247.357	239.642
ENSMUSG00000032688	Malt1	Mus musculus MALT1 paracaspase (Malt1), mRNA.	0.134443	0.134443	0.89968	-0.155343	0.999796	1.061	1.26043	0.694872	1.12212	1.16657	0.168994	0.168994	0.862178	0.199936	0.999982	6.98751	6.82483	6.9182	7.21951
ENSMUSG00000057667	Bloc1s3	Mus musculus biogenesis of lysosomal organelles complex-1, subunit 3 (Bloc1s3), mRNA.	0.0565271	0.0565271	0.96735	-0.0628576	0.999796	0.954643	0.880266	0.881055	1.3488	0.708451	0.16139	0.16139	0.946529	0.18405	0.999982	3.08464	3.1625	3.14935	2.94206
ENSMUSG00000020908	Myh3	Mus musculus myosin, heavy polypeptide 3, skeletal muscle, embryonic (Myh3), mRNA.	0.117323	0.117323	0.953008	0.304995	0.999796	0.0936255	0.145465	0.048859	0.040184	0.139994	0.12174	0.328818	0.885437	0.12174	0.999982	0.998449	0.762654	1.05288	1.17981
ENSMUSG00000021000	Mia2	Mus musculus melanoma inhibitory activity 2 (Mia2), transcript variant 4, mRNA.	-0.00560422	0.170695	0.743698	-0.00560422	0.999796	8.30512	10.0941	8.27855	6.90732	7.94047	0.187827	0.187827	0.869994	0.246915	0.999982	19.0093	13.5766	23.2604	20.1909
ENSMUSG00000003762	Coq8b	Mus musculus coenzyme Q8B (Coq8b), mRNA.	-0.025071	1.077	0.0471845	-0.025071	0.999796	1.3965	1.54413	1.30399	1.66237	1.07552	-0.0110075	0.671793	0.00649065	-0.0110075	0.999982	15.8176	17.5703	15.3408	14.5416
ENSMUSG00000021003	Galc	Mus musculus galactosylceramidase (Galc), mRNA.	-0.274137	0.316616	0.581324	-0.274137	0.999796	2.81556	2.60141	2.68934	3.17862	2.79288	0.0173145	0.0173145	0.988613	0.1137	0.999982	20.7833	19.958	21.9044	20.4875
ENSMUSG00000028741	Mrto4	Mus musculus mRNA turnover 4, ribosome maturation factor (Mrto4), transcript variant 3, mRNA.	-0.0726999	-0.285238	0.433383	-0.0726999	0.999796	74.7606	42.6128	96.3124	110.372	49.7454	-0.0759417	-0.0830161	0.90684	-0.0759417	0.999982	245.336	243.465	255.187	237.354
ENSMUSG00000028743	Akr7a5	Mus musculus aldo-keto reductase family 7, member A5 (aflatoxin aldehyde reductase) (Akr7a5), mRNA.	0.131228	0.131228	0.828954	0.152881	0.999796	12.3351	9.5285	13.4873	15.9375	10.3872	0.139646	0.239164	0.730058	0.139646	0.999982	42.9093	42.6163	46.595	39.5166
ENSMUSG00000028744	Pqlc2	Mus musculus PQ loop repeat containing 2 (Pqlc2), transcript variant 1, mRNA.	-0.00887257	0.515157	0.692669	-0.00887257	0.999796	0.12536	0.057442	0.166517	0.093959	0.183523	-0.0224888	0.108911	0.96827	-0.0224888	0.999982	2.84312	2.65076	1.73262	4.14599
ENSMUSG00000021007	Spata7	Mus musculus spermatogenesis associated 7 (Spata7), transcript variant 3, mRNA.	-0.397287	-0.514403	0.253078	-0.397287	0.976634	4.41595	3.65856	4.81184	4.93838	4.25504	-0.0187741	-0.0187741	0.990694	-0.0206424	0.999982	62.2691	76.9097	50.7624	59.1352
ENSMUSG00000028745	Capzb	Mus musculus capping protein (actin filament) muscle Z-line, beta (Capzb), transcript variant 3, mRNA.	-0.0883673	-0.0883673	0.86282	0.107789	0.999796	37.0966	27.9422	44.777	48.7375	26.9297	-0.0111561	-0.0439836	0.951917	-0.0111561	0.999982	222.101	220.395	232.454	213.455
ENSMUSG00000021009	Ptpn21	Mus musculus protein tyrosine phosphatase, non-receptor type 21 (Ptpn21), transcript variant 1, mRNA.	-0.191585	-0.231289	0.663246	-0.191585	0.999796	2.89574	2.22704	2.72162	3.48049	3.15382	-0.0378616	-0.077351	0.954075	-0.0378616	0.999982	11.847	11.0263	11.8595	12.6553
ENSMUSG00000069308	Hist1h2bp	Mus musculus histone cluster 1, H2bp (Hist1h2bp), transcript variant 2, mRNA.	-0.0718161	-0.0718161	0.925377	-0.0883245	0.999796	220.946	178.58	232.082	279.215	193.909	-0.0241909	-0.0241909	0.990919	-0.152527	0.999982	41.541	51.2134	32.8223	40.5874
ENSMUSG00000009112	Bcl2l13	Mus musculus BCL2-like 13 (apoptosis facilitator) (Bcl2l13), mRNA.	0.190663	0.550674	0.343927	0.190663	0.999796	2.04759	1.87518	2.32237	2.83796	1.15485	-0.188468	-0.210833	0.594868	-0.188468	0.999982	19.9008	19.9288	18.7542	21.0194
ENSMUSG00000031441	Atp11a	Mus musculus ATPase, class VI, type 11A (Atp11a), transcript variant 1, mRNA.	0.0236194	0.207343	0.659757	0.0236194	0.999796	5.43676	6.99628	6.42267	3.83442	4.49366	0.00871373	0.00871373	0.992739	0.0358841	0.999982	79.8145	91.2874	73.1615	74.9945
ENSMUSG00000031442	Mcf2l	Mus musculus mcf.2 transforming sequence-like (Mcf2l), transcript variant 2, mRNA.	-0.118404	-0.118404	0.9008	-0.359021	0.999796	0.859768	0.811303	0.85509	0.834169	0.93851	-0.17208	-0.17208	0.88567	-0.234817	0.999982	11.4732	13.9674	9.63624	10.816
ENSMUSG00000009115	Spatc1l	Mus musculus spermatogenesis and centriole associated 1 like (Spatc1l), transcript variant 2, mRNA.	0.000686887	0.000686887	0.999581	-0.231606	0.999796	2.0804	1.41495	3.14987	1.54705	2.20971	0.019373	0.019373	0.991461	-0.16301	0.999982	49.7796	65.5742	38.0151	45.7496
ENSMUSG00000031446	Cul4a	Mus musculus cullin 4A (Cul4a), mRNA.	-0.0592809	-0.0880393	0.828106	-0.0592809	0.999796	123.307	107.466	120.316	160.143	105.304	-0.00784351	-0.00784351	0.995464	0.10232	0.999982	145.334	124.066	161.94	149.995
ENSMUSG00000031447	Lamp1	Mus musculus lysosomal-associated membrane protein 1 (Lamp1), transcript variant 1, mRNA.	0.258804	0.334612	0.185291	0.258804	0.93583	256.379	253.972	263.123	282.241	226.182	0.0413623	0.0449013	0.94544	0.0413623	0.999982	591.229	551.331	604.734	617.623
ENSMUSG00000041881	Ndufa7	Mus musculus NADH dehydrogenase (ubiquinone) 1 alpha subcomplex, 7 (B14.5a) (Ndufa7), transcript variant 4, non-coding RNA.	0.0041797	0.0041797	0.994366	0.0659758	0.999796	110.978	108.377	88.758	155.526	91.2495	0.0812127	-0.0920847	0.896684	0.0812127	0.999982	305.044	293.392	305.484	316.257
ENSMUSG00000002524	Puf60	Mus musculus poly-U binding splicing factor 60 (Puf60), transcript variant 2, mRNA.	-0.0207008	-0.0207008	0.969469	0.109848	0.999796	68.1918	52.0443	84.845	72.9896	62.8881	0.0143518	0.113076	0.760272	0.0143518	0.999982	216.472	205.944	225.544	217.927
ENSMUSG00000027502	Rtf2	Mus musculus replication termination factor 2 (Rtf2), mRNA.	-0.0435934	-0.173867	0.689551	-0.0435934	0.999796	28.5597	22.6348	33.6424	36.7317	21.2298	0.0302161	0.0311392	0.975281	0.0302161	0.999982	46.2356	46.9235	45.8277	45.9557
ENSMUSG00000027505	Fam209	Mus musculus family with sequence similarity 209 (Fam209), mRNA.	0.0903596	-0.511769	0.335402	0.0903596	0.999796	28.1134	19.9034	42.9336	24.0748	25.5416	0.0616897	0.0616897	0.976824	-0.0948638	0.999982	67.7218	90.7945	54.4731	57.8978
ENSMUSG00000022253	Nadk2	Mus musculus NAD kinase 2, mitochondrial (Nadk2), transcript variant 4, mRNA.	-0.0626266	-0.0626266	0.93646	-0.114751	0.999796	5.73509	6.76193	8.94872	4.64558	2.58413	-0.290864	-0.290864	0.588631	-0.326597	0.498261	30.146	34.139	29.2948	27.0043
ENSMUSG00000029992	Gfpt1	Mus musculus glutamine fructose-6-phosphate transaminase 1 (Gfpt1), mRNA.	0.0275735	0.0275735	0.956704	-0.164409	0.999796	94.0835	54.6468	98.5944	144.745	78.3476	0.0518173	0.0518173	0.955908	0.159294	0.999982	73.7491	61.9163	78.0919	81.2391
ENSMUSG00000027509	Rae1	Mus musculus ribonucleic acid export 1 (Rae1), mRNA.	0.131465	0.131465	0.774844	0.243025	0.99732	46.6504	42.7407	46.9388	55.8021	41.1199	0.0728	0.186791	0.621976	0.0728	0.999982	93.3653	87.9859	92.4306	99.6794
ENSMUSG00000029993	Nfu1	Mus musculus NFU1 iron-sulfur cluster scaffold (Nfu1), transcript variant 2, mRNA.	-0.000912782	-0.0943323	0.843686	-0.000912782	0.999796	71.8117	64.3797	77.3003	88.4301	57.1367	0.0703136	0.0703136	0.950222	0.25973	0.999982	107.139	99.7107	113.226	108.481
ENSMUSG00000022255	Mtdh	Mus musculus metadherin (Mtdh), transcript variant 2, mRNA.	-0.0496484	-0.0496484	0.93995	-0.0528803	0.999796	6.54928	4.84325	8.39967	7.3693	5.58491	-0.126331	-0.126331	0.836856	-0.218774	0.999982	42.6153	42.9822	41.6554	43.2082
ENSMUSG00000022257	Laptm4b	Mus musculus lysosomal-associated protein transmembrane 4B (Laptm4b), mRNA.	0.170715	0.252111	0.587788	0.170715	0.999796	27.1593	28.5648	27.1113	28.5718	24.3891	-0.0778461	-0.165424	0.804816	-0.0778461	0.999982	51.7781	49.8254	51.2439	54.2649
ENSMUSG00000029998	Pcyox1	Mus musculus prenylcysteine oxidase 1 (Pcyox1), transcript variant 1, mRNA.	0.552767	1.01109	0.250246	0.552767	0.999796	0.61526	0.429137	0.672758	0.143633	1.21551	-0.0139031	0.459781	0.890996	-0.0139031	0.999982	1.95824	4.35963	0.548111	0.966984
ENSMUSG00000029999	Tgfa	Mus musculus transforming growth factor alpha (Tgfa), mRNA.	-0.0809297	-0.190989	0.784385	-0.0809297	0.999796	2.20768	1.97974	2.19948	2.57859	2.0729	-0.0393079	-0.182244	0.755078	-0.0393079	0.999982	14.8432	15.0506	14.8304	14.6486
ENSMUSG00000030201	Lrp6	Mus musculus low density lipoprotein receptor-related protein 6 (Lrp6), mRNA.	0.244999	0.904161	0.282253	0.244999	0.999796	0.632029	0.519808	1.18953	0.294765	0.52401	-0.274034	0.504345	0.633674	-0.274034	0.999982	1.97271	2.15074	2.00604	1.76136
ENSMUSG00000030203	Dusp16	Mus musculus dual specificity phosphatase 16 (Dusp16), transcript variant B1, mRNA.	0.10281	0.448317	0.693878	0.10281	0.999796	0.516294	0.51437	0.41456	0.356507	0.77974	-0.186049	-0.220426	0.745994	-0.186049	0.999982	11.1175	10.1439	11.5281	11.6806
ENSMUSG00000030204	Ddx47	Mus musculus DEAD (Asp-Glu-Ala-Asp) box polypeptide 47 (Ddx47), mRNA.	-0.00469648	-0.306551	0.335704	-0.00469648	0.999796	31.3553	26.6265	28.3138	45.319	25.1621	-0.0120756	-0.0120756	0.992133	0.049263	0.999982	57.3678	50.2801	61.2644	60.559
ENSMUSG00000030206	Gsg1	Mus musculus germ cell associated 1 (Gsg1), transcript variant 1, mRNA.	0.131294	0.131294	0.936226	-0.562149	0.999796	16.5636	9.56731	31.261	13.0862	12.3399	0.0736025	0.173504	0.881441	0.0736025	0.999982	169.359	224.354	135.399	148.322
ENSMUSG00000030207	Fam234b	Mus musculus family with sequence similarity 234, member B (Fam234b), transcript variant 2, mRNA.	0.136628	0.136628	0.74488	0.153581	0.999796	12.7962	13.1829	12.6756	13.8865	11.4398	-0.015527	-0.0920757	0.911953	-0.015527	0.999982	27.4174	26.794	27.9633	27.495
ENSMUSG00000020910	Adprm	Mus musculus ADP-ribose/CDP-alcohol diphosphatase, manganese dependent (Adprm), mRNA.	-0.0647105	-0.153699	0.837058	-0.0647105	0.999796	7.52903	6.04638	7.28937	11.4106	5.36979	-0.00744447	-0.00744447	0.99675	0.0762378	0.999982	14.3745	12.5949	14.0077	16.5209
ENSMUSG00000037949	Ano10	Mus musculus anoctamin 10 (Ano10), transcript variant 1, mRNA.	0.145304	0.24821	0.369221	0.145304	0.999796	34.9012	30.3667	38.6734	39.0174	31.5471	0.0450861	0.0450861	0.955319	0.117789	0.999982	102.484	93.5688	113.513	100.371
ENSMUSG00000057672	Pkn1	Mus musculus protein kinase N1 (Pkn1), transcript variant 2, mRNA.	-0.275502	0.779643	0.559638	-0.275502	0.999796	0.0708737	0.072134	0.211361	0	0	0.22747	0.636295	0.685466	0.22747	0.999982	1.43768	1.93296	1.37891	1.00119
ENSMUSG00000020914	Top2a	Mus musculus topoisomerase (DNA) II alpha (Top2a), mRNA.	-0.115059	-0.115059	0.73176	-0.252549	0.895713	123.092	97.6031	163.079	129.275	102.412	-0.0728449	-0.0728449	0.881441	-0.0743212	0.999982	157.374	159.839	155.106	157.178
ENSMUSG00000020917	Acly	Mus musculus ATP citrate lyase (Acly), transcript variant 2, mRNA.	-0.00917853	0.160108	0.721527	-0.00917853	0.999796	27.1402	22.0927	27.5521	37.3034	21.6127	0.173855	0.227146	0.741445	0.173855	0.999982	31.8812	31.4979	32.614	31.5316
ENSMUSG00000020918	Kat2a	Mus musculus K(lysine) acetyltransferase 2A (Kat2a), transcript variant 2, mRNA.	-0.168858	-0.168858	0.77187	0.270348	0.999796	3.34527	2.9977	3.54198	3.60768	3.23371	0.181488	0.181488	0.621236	0.254243	0.741272	43.6162	42.292	43.3894	45.1672
ENSMUSG00000040648	Ppip5k2	Mus musculus diphosphoinositol pentakisphosphate kinase 2 (Ppip5k2), mRNA.	-0.322027	-0.34611	0.513927	-0.322027	0.999796	2.31917	1.89187	2.18888	2.9133	2.28264	-0.169511	-0.239059	0.345641	-0.169511	0.999982	43.4687	43.7905	41.3647	45.2508
ENSMUSG00000040649	Rimklb	Mus musculus ribosomal modification protein rimK-like family member B (Rimklb), mRNA.	0.0492893	-0.213865	0.616778	0.0492893	0.999796	21.5392	18.9638	29.2318	22.3767	15.5844	-0.0271276	-0.0271276	0.967062	-0.0359529	0.999982	179.494	179.149	180.138	179.197
ENSMUSG00000021010	Npas3	Mus musculus neuronal PAS domain protein 3 (Npas3), mRNA.	-0.874607	-1.08864	0.406487	-0.874607	0.999796	0.187099	0.201477	0.217089	0.103612	0.226218	-0.449017	-0.584373	0.374344	-0.449017	0.947447	4.77685	5.60139	4.38432	4.34485
ENSMUSG00000021012	Zc3h14	Mus musculus zinc finger CCCH type containing 14 (Zc3h14), transcript variant 2, mRNA.	-0.128563	-0.243151	0.450661	-0.128563	0.999796	84.0385	84.0794	84.432	99.0745	68.568	-0.0156389	-0.0362733	0.950252	-0.0156389	0.999982	537.514	529.346	534.073	549.123
ENSMUSG00000028750	Pla2g2c	Mus musculus phospholipase A2, group IIC (Pla2g2c), mRNA.	0.19167	0.19167	0.925377	0.358108	0.999796	1.99652	2.26713	1.41135	2.20705	2.10053	-0.0170198	-0.0170198	0.985066	0.0530042	0.999982	90.3581	83.7876	93.0243	94.2625
ENSMUSG00000021013	Ttc8	Mus musculus tetratricopeptide repeat domain 8 (Ttc8), transcript variant 1, mRNA.	-0.206032	-0.317197	0.285704	-0.206032	0.999796	44.3535	37.8069	49.9938	57.0041	32.6094	-0.0214587	-0.0827449	0.952008	-0.0214587	0.999982	32.2965	25.0079	34.9035	36.9782
ENSMUSG00000028753	Vwa5b1	Mus musculus von Willebrand factor A domain containing 5B1 (Vwa5b1), mRNA.	-0.755568	-0.837345	0.242676	-0.755568	0.835766	0.747154	0.361735	1.10292	0.798241	0.72572	-0.390295	-0.390295	0.754297	-0.439917	0.973365	6.28857	8.80792	4.39454	5.66323
ENSMUSG00000003778	Brd8	Mus musculus bromodomain containing 8 (Brd8), transcript variant 4, mRNA.	-0.0783788	-0.0783788	0.833293	-0.306123	0.618	77.7519	65.4309	89.252	91.3249	64.9999	-0.00391942	0.0265687	0.977587	-0.00391942	0.999982	114.049	104.814	120.009	117.324
ENSMUSG00000003779	Kif20a	Mus musculus kinesin family member 20A (Kif20a), transcript variant 1, mRNA.	0.00924215	-0.122842	0.734291	0.00924215	0.999796	53.6669	44.3034	58.992	62.2107	49.1615	-0.040157	-0.0592506	0.927413	-0.040157	0.999982	150.486	153.64	147.372	150.445
ENSMUSG00000021018	Polr2h	Mus musculus polymerase (RNA) II (DNA directed) polypeptide H (Polr2h), transcript variant 1, mRNA.	0.187355	0.187355	0.891751	0.250191	0.999796	2.79652	3.24888	1.38587	1.72712	4.82423	0.0999073	0.705855	0.704634	0.0999073	0.999982	3.88773	4.42349	2.91082	4.32889
ENSMUSG00000028756	Pink1	Mus musculus PTEN induced putative kinase 1 (Pink1), mRNA.	-0.0792344	-0.162362	0.660462	-0.0792344	0.999796	75.3389	66.5524	81.5302	93.6892	59.5839	-0.0259368	-0.0259368	0.976275	-0.0610895	0.999982	332.852	316.414	329.17	352.97
ENSMUSG00000064061	Dzip3	Mus musculus DAZ interacting protein 3, zinc finger (Dzip3), transcript variant 3, mRNA.	0.0384727	0.0384727	0.950271	0.044093	0.999796	7.9664	7.58505	9.25271	9.7215	5.30632	0.0935583	0.0935583	0.938429	0.170655	0.999982	12.051	11.1301	12.457	12.5659
ENSMUSG00000028757	Ddost	Mus musculus dolichyl-di-phosphooligosaccharide-protein glycotransferase (Ddost), mRNA.	0.0946297	0.411821	0.0976609	0.0946297	0.999796	127.984	108.823	135.482	133.981	133.65	-0.054001	0.0889917	0.904853	-0.054001	0.999982	127.7	127.615	125.497	129.987
ENSMUSG00000028758	Kif17	Mus musculus kinesin family member 17 (Kif17), transcript variant 1, mRNA.	-0.10326	-0.10326	0.919166	-0.336831	0.999796	1.68518	1.11052	2.54312	1.47019	1.61689	-0.131534	-0.131534	0.933612	-0.302214	0.999982	54.5333	70.3981	40.2591	52.9427
ENSMUSG00000028759	Hp1bp3	Mus musculus heterochromatin protein 1, binding protein 3 (Hp1bp3), transcript variant 6, mRNA.	0.267202	0.494244	0.389524	0.267202	0.999796	5.66464	6.29734	5.86792	2.33219	8.16109	0.00468352	0.278707	0.749015	0.00468352	0.999982	21.9518	22.9844	21.2503	21.6209
ENSMUSG00000064068	Mtx1	Mus musculus metaxin 1 (Mtx1), transcript variant 3, mRNA.	-0.058502	-0.058502	0.899634	0.101252	0.999796	61.6525	53.0383	62.5021	80.7424	50.327	0.0332495	0.0527907	0.952008	0.0332495	0.999982	221.981	217.926	254.35	193.666
ENSMUSG00000031452	1700029H14Rik	Mus musculus RIKEN cDNA 1700029H14 gene (1700029H14Rik), transcript variant 1, mRNA.	0.0281161	0.123007	0.922953	0.0281161	0.999796	1.62482	1.62234	3.22052	0.434463	1.22194	0.236471	0.236471	0.848029	0.274507	0.999982	49.4627	68.9108	39.5263	39.9511
ENSMUSG00000036707	Cab39	Mus musculus calcium binding protein 39 (Cab39), transcript variant 1, mRNA.	0.00117138	-0.251397	0.506148	0.00117138	0.999796	25.7181	28.5107	21.7127	36.7327	15.9162	-0.0471272	-0.127015	0.737647	-0.0471272	0.999982	103.261	99.7289	108.522	101.532
ENSMUSG00000031453	Rasa3	Mus musculus RAS p21 protein activator 3 (Rasa3), mRNA.	-0.136275	-0.237176	0.554151	-0.136275	0.999796	13.1112	8.27539	18.427	14.624	11.1185	0.0134181	-0.0683107	0.944553	0.0134181	0.999982	24.4009	23.9189	23.7148	25.5689
ENSMUSG00000031458	Coprs	Mus musculus coordinator of PRMT5, differentiation stimulator (Coprs), transcript variant 1, mRNA.	-0.0872333	-0.0872333	0.871555	0.180112	0.999796	119.678	114.91	98.452	165.959	99.3918	0.0890383	0.0890383	0.936532	0.209498	0.999982	256.853	211.978	293.729	264.852
ENSMUSG00000041890	Git2	Mus musculus G protein-coupled receptor kinase-interactor 2 (Git2), transcript variant 2, mRNA.	-0.0549065	-0.0549065	0.937192	-0.136411	0.999796	5.94969	3.3419	5.66368	9.3803	5.41288	0.0880464	0.153252	0.897781	0.0880464	0.999982	13.8736	10.4438	15.5823	15.5948
ENSMUSG00000041891	Lman1	Mus musculus lectin, mannose-binding, 1 (Lman1), transcript variant 2, mRNA.	0.0331955	0.524389	0.0621986	0.0331955	0.999796	17.0285	18.0468	14.4386	13.4923	22.1362	0.0460011	0.318834	0.760272	0.0460011	0.999982	10.014	9.77152	11.162	9.10851
ENSMUSG00000019564	Arid3a	Mus musculus AT rich interactive domain 3A (BRIGHT-like) (Arid3a), transcript variant 2, mRNA.	0.203306	0.203306	0.887615	0.234845	0.999796	0.300558	0.217098	0.432851	0.285703	0.266581	0.237801	0.462064	0.472262	0.237801	0.999982	6.82556	7.90397	6.21902	6.35369
ENSMUSG00000041895	Wipi1	Mus musculus WD repeat domain, phosphoinositide interacting 1 (Wipi1), mRNA.	0.304363	-0.332914	0.790626	0.304363	0.999796	1.05338	0.394841	1.15846	1.37935	1.28086	-0.219536	-0.425259	0.594708	-0.219536	0.999982	20.3742	23.5867	19.3105	18.2252
ENSMUSG00000027510	Rbm38	Mus musculus RNA binding motif protein 38 (Rbm38), mRNA.	0.27848	0.543185	0.49833	0.27848	0.999796	2.20055	2.61701	1.48439	2.42212	2.27866	0.276885	0.518381	0.542926	0.276885	0.999982	12.6397	15.1531	10.4889	12.2771
ENSMUSG00000022262	Dnah5	Mus musculus dynein, axonemal, heavy chain 5 (Dnah5), mRNA.	-0.157985	-0.157985	0.944308	-0.431243	0.999796	0	0	0	0	0	0.329487	0.329487	0.917674	0.370921	0.999982	0.269051	0.296253	0.290591	0.220309
ENSMUSG00000027517	Ankrd60	Mus musculus ankyrin repeat domain 60 (Ankrd60), transcript variant 2, mRNA.	-0.0539297	-0.0685799	0.886389	-0.0539297	0.999796	40.7772	43.1328	37.4487	35.7257	46.8015	-0.153838	-0.153838	0.843648	-0.218131	0.972899	185.943	208.265	165.286	184.276
ENSMUSG00000022263	Trio	Mus musculus triple functional domain (PTPRF interacting) (Trio), mRNA.	0.0333753	0.0333753	0.963721	-0.369112	0.99732	2.4784	2.92719	2.47826	2.61846	1.88971	-0.0031293	0.0273712	0.980088	-0.0031293	0.999982	9.02364	10.0804	7.97143	9.0191
ENSMUSG00000027518	1700021F07Rik	Mus musculus RIKEN cDNA 1700021F07 gene (1700021F07Rik), mRNA.	0.134684	-0.167095	0.681914	0.134684	0.999796	85.7015	68.0005	100.669	106.434	67.7018	-0.142982	-0.142982	0.836856	-0.184523	0.999982	137.735	145.647	129.534	138.023
ENSMUSG00000027519	Rab22a	Mus musculus RAB22A, member RAS oncogene family (Rab22a), mRNA.	0.0443662	0.254178	0.792767	0.0443662	0.999796	0.795861	0.825967	0.730998	0.883154	0.743325	-0.0458908	-0.0458908	0.954075	-0.0585437	0.999982	35.2109	35.0266	33.8658	36.7403
ENSMUSG00000022269	45362	Mus musculus membrane-associated ring finger (C3HC4) 11 (March11), transcript variant 2, mRNA.	0.0831629	-0.13477	0.742323	0.0831629	0.999796	33.8212	27.2278	34.0536	40.2924	33.7112	-0.0767095	-0.0767095	0.931759	-0.121151	0.999982	603.137	627.203	598.532	583.676
ENSMUSG00000030213	Atf7ip	Mus musculus activating transcription factor 7 interacting protein (Atf7ip), mRNA.	0.0674472	0.179058	0.601707	0.0674472	0.999796	15.7651	11.7671	27.9332	12.6815	10.6784	0.0397226	0.0397226	0.958385	0.0579096	0.999982	33.35	31.1417	33.6107	35.2978
ENSMUSG00000030214	Plbd1	Mus musculus phospholipase B domain containing 1 (Plbd1), mRNA.	-0.287714	-0.287714	0.89843	-0.46877	0.999796	0.314056	0.77913	0	0.184408	0.292686	-0.174033	-0.194802	0.952008	-0.174033	0.999982	3.88501	5.56441	3.00867	3.08195
ENSMUSG00000030216	Wbp11	Mus musculus WW domain binding protein 11 (Wbp11), mRNA.	0.0731884	-0.171444	0.612327	0.0731884	0.999796	141.392	122.438	151.723	179.551	111.856	-0.106275	-0.127481	0.800153	-0.106275	0.999982	661.15	702.188	642.036	639.225
ENSMUSG00000078515	Ddi2	Mus musculus DNA-damage inducible protein 2 (Ddi2), mRNA.	0.19838	0.19838	0.820764	0.246908	0.999796	0.968492	0.614689	1.23944	1.15452	0.865316	0.0649588	0.0649588	0.961225	0.161168	0.999982	11.1398	10.83	11.1833	11.406
ENSMUSG00000037957	Wdr20	Mus musculus WD repeat domain 20 (Wdr20), transcript variant 2, mRNA.	0.0171387	0.0171387	0.987552	-0.23105	0.999796	6.0269	6.72511	7.81545	4.75264	4.81441	-0.103263	-0.103263	0.90684	-0.106616	0.999982	30.9973	31.2683	29.7202	32.0033
ENSMUSG00000078517	Emc1	Mus musculus ER membrane protein complex subunit 1 (Emc1), transcript variant 1, mRNA.	-0.0139859	0.377138	0.169563	-0.0139859	0.999796	20.0643	17.3095	21.6872	20.5087	20.7517	0.121433	0.176841	0.821608	0.121433	0.999982	17.3774	15.4659	17.8895	18.7767
ENSMUSG00000037958	Nsrp1	Mus musculus nuclear speckle regulatory protein 1 (Nsrp1), mRNA.	0.0320896	0.0320896	0.951902	-0.154469	0.999796	14.5716	10.7625	16.089	19.3688	12.0663	-0.130915	-0.130915	0.850403	-0.21647	0.999982	41.2269	45.6961	36.7876	41.1971
ENSMUSG00000020921	Tmem101	Mus musculus transmembrane protein 101 (Tmem101), mRNA.	0.0625885	0.0625885	0.898556	0.0923369	0.999796	23.866	20.0942	22.5842	28.9314	23.8544	0.0823767	0.0823767	0.966196	0.12585	0.999982	13.5991	10.7216	14.7466	15.3292
ENSMUSG00000020922	Lsm12	Mus musculus LSM12 homolog (Lsm12), mRNA.	0.215095	0.215095	0.742649	0.224243	0.999796	6.9734	6.2661	7.64029	8.1051	5.88213	0.00736443	-0.0708283	0.933612	0.00736443	0.999982	58.4774	57.4434	59.7195	58.2694
ENSMUSG00000020923	Ubtf	Mus musculus upstream binding transcription factor, RNA polymerase I (Ubtf), transcript variant 2, mRNA.	0.333234	0.474011	0.513288	0.333234	0.999796	0.85114	0.785858	1.09131	0.098334	1.42906	-0.00861717	0.357232	0.792885	-0.00861717	0.999982	9.04125	12.1232	7.30791	7.69262
ENSMUSG00000020925	Ccdc43	Mus musculus coiled-coil domain containing 43 (Ccdc43), mRNA.	-0.00557844	-0.00557844	0.995425	0.178174	0.999796	4.04148	3.21672	3.8152	6.07278	3.06122	0.0406201	-0.191559	0.871931	0.0406201	0.999982	16.7529	15.7748	15.1819	19.302
ENSMUSG00000020926	Adam11	Mus musculus a disintegrin and metallopeptidase domain 11 (Adam11), transcript variant 1, mRNA.	-0.372427	-0.372427	0.69578	-0.667778	0.981745	0.47985	0.262234	1.34034	0.059441	0.25738	0.0119249	0.0119249	0.993048	-0.0707383	0.999982	18.6968	17.6097	17.7625	20.7181
ENSMUSG00000020929	Eftud2	Mus musculus elongation factor Tu GTP binding domain containing 2 (Eftud2), transcript variant 1, mRNA.	-0.0769053	-0.0769053	0.837058	-0.142482	0.999796	86.5685	72.4549	76.4876	123.719	73.6127	0.00694055	-0.00941834	0.989885	0.00694055	0.999982	146.572	147.285	143.96	148.472
ENSMUSG00000018322	Tomm34	Mus musculus translocase of outer mitochondrial membrane 34 (Tomm34), transcript variant Tom34b, mRNA.	-0.106063	-0.33327	0.292783	-0.106063	0.999796	86.827	74.0834	100.516	115.892	56.8166	0.0322221	-0.0672798	0.909966	0.0322221	0.999982	107.625	103.97	110.605	108.301
ENSMUSG00000040651	Fam208a	Mus musculus family with sequence similarity 208, member A (Fam208a), transcript variant 1, mRNA.	-0.113201	-0.113201	0.738621	-0.178921	0.999796	26.0439	25.2385	26.3695	30.9914	21.5761	0.0725732	0.0725732	0.9195	0.125443	0.999982	31.8015	29.8092	32.2336	33.3616
ENSMUSG00000040652	Oaz2	Mus musculus ornithine decarboxylase antizyme 2 (Oaz2), transcript variant 2, mRNA.	0.0368483	0.0368483	0.966316	-0.191276	0.999796	31.0397	35.5282	18.2328	44.6035	25.794	-0.0251874	-0.0251874	0.975281	-0.0414865	0.999982	190.399	183.587	197.209	190.4
ENSMUSG00000018326	Ywhab	Mus musculus tyrosine 3-monooxygenase/tryptophan 5-monooxygenase activation protein, beta polypeptide (Ywhab), mRNA.	0.275394	0.275394	0.618252	0.39726	0.982346	3.77237	3.21748	3.85277	3.66396	4.35528	0.0219899	0.146004	0.88439	0.0219899	0.999982	19.2119	21.321	18.4543	17.8603
ENSMUSG00000040658	Dnph1	Mus musculus 2'-deoxynucleoside 5'-phosphate N-hydrolase 1 (Dnph1), mRNA.	-0.246428	-0.315548	0.590198	-0.246428	0.999796	11.945	11.9918	11.1507	16.2742	8.3635	-0.0629662	-0.192515	0.872883	-0.0629662	0.999982	20.2223	18.1592	23.3548	19.1529
ENSMUSG00000040659	Efhd2	Mus musculus EF hand domain containing 2 (Efhd2), mRNA.	0.0881746	0.0881746	0.964651	0.340603	0.999796	0.825763	1.23527	1.54186	0.105234	0.420693	-0.0239655	-0.0239655	0.992083	-0.271159	0.999982	7.08908	9.01014	4.54244	7.71466
ENSMUSG00000013076	Amotl1	Mus musculus angiomotin-like 1 (Amotl1), mRNA.	-0.287937	-0.354304	0.700023	-0.287937	0.999796	1.59009	0.194571	3.06091	1.60697	1.49792	-0.161332	-0.161332	0.903887	-0.295939	0.999982	16.2242	22.0492	7.94405	18.6792
ENSMUSG00000021022	Ppp2r3c	Mus musculus protein phosphatase 2, regulatory subunit B'', gamma (Ppp2r3c), mRNA.	-0.003626	-0.00493043	0.993809	-0.003626	0.999796	8.859	8.14831	10.397	9.33378	7.55692	0.0472492	-0.0478829	0.947857	0.0472492	0.999982	52.5373	54.1797	53.1398	50.2924
ENSMUSG00000028760	Eif4g3	Mus musculus eukaryotic translation initiation factor 4 gamma, 3 (Eif4g3), transcript variant 3, mRNA.	-0.289352	-0.367094	0.191527	-0.289352	0.901636	64.6885	55.2094	85.0216	72.4359	46.0872	-0.0997332	-0.102731	0.829609	-0.0997332	0.999982	308.959	356.076	263.394	307.408
ENSMUSG00000021023	1110008L16Rik	Mus musculus RIKEN cDNA 1110008L16 gene (1110008L16Rik), mRNA.	0.147557	-0.196047	0.867085	0.147557	0.999796	1.61179	1.20825	2.10399	1.69738	1.43756	0.0077773	0.0077773	0.996721	0.0886923	0.999982	7.08793	6.89449	6.43757	7.93175
ENSMUSG00000021024	Psma6	Mus musculus proteasome (prosome, macropain) subunit, alpha type 6 (Psma6), transcript variant 2, mRNA.	0.0130597	0.0130597	0.978414	0.14861	0.999796	115.653	100.305	121.917	142.896	97.4941	-0.00245421	-0.00245421	0.997672	0.0263796	0.999982	211.447	230.844	204.019	199.48
ENSMUSG00000028763	Hspg2	Mus musculus perlecan (heparan sulfate proteoglycan 2) (Hspg2), mRNA.	0.0313507	0.713525	0.546567	0.0313507	0.999796	1.1829	0.617951	1.76636	0.642285	1.70499	-0.0751978	0.239157	0.801672	-0.0751978	0.999982	3.94642	5.21478	3.57114	3.05334
ENSMUSG00000021027	Ralgapa1	Mus musculus Ral GTPase activating protein, alpha subunit 1 (Ralgapa1), transcript variant 3, mRNA.	-0.189451	-0.189451	0.592305	-0.254573	0.981745	12.0355	12.2474	11.0312	12.6775	12.1861	-0.117678	-0.183267	0.594708	-0.117678	0.999982	42.4327	43.7427	39.8856	43.67
ENSMUSG00000021028	Mbip	Mus musculus MAP3K12 binding inhibitory protein 1 (Mbip), mRNA.	-0.0716598	-0.219559	0.616778	-0.0716598	0.999796	16.7783	15.3558	15.861	21.7804	14.116	0.0356829	0.123032	0.937038	0.0356829	0.999982	16.904	13.2314	20.3938	17.0868
ENSMUSG00000028766	Alpl	Mus musculus alkaline phosphatase, liver/bone/kidney (Alpl), transcript variant 1, mRNA.	-0.106795	0.768227	0.648935	-0.106795	0.999796	0.0368923	0	0	0	0.147569	-0.0320367	-0.0320367	0.993571	-1.25072	0.999982	1.13019	1.07076	0.997806	1.322
ENSMUSG00000036712	Cyld	Mus musculus CYLD lysine 63 deubiquitinase (Cyld), transcript variant 4, mRNA.	0.228561	0.629856	0.356536	0.228561	0.999796	0.385011	0.213499	0.594639	0.318972	0.412933	0.156113	0.274382	0.760272	0.156113	0.999982	5.21946	4.90622	4.94964	5.80251
ENSMUSG00000031467	Agpat5	Mus musculus 1-acylglycerol-3-phosphate O-acyltransferase 5 (lysophosphatidic acid acyltransferase, epsilon) (Agpat5), mRNA.	0.438109	1.09075	0.201625	0.438109	0.999796	0.231409	0.21633	0.223323	0.178063	0.307921	-0.0392981	0.349228	0.89808	-0.0392981	0.999982	0.656361	1.04158	0.584094	0.343412
ENSMUSG00000066880	Zfp617	Mus musculus zinc finger protein 617 (Zfp617), mRNA.	0.200577	0.200577	0.881645	-0.305242	0.999796	1.76469	1.65928	1.60015	1.95894	1.84038	0.0187529	0.0187529	0.992739	0.0883581	0.999982	7.37852	6.41087	7.38789	8.3368
ENSMUSG00000019578	Ubxn6	Mus musculus UBX domain protein 6 (Ubxn6), mRNA.	0.0928468	-0.14738	0.774632	0.0928468	0.999796	10.334	9.76542	11.7138	13.0784	6.77834	-0.0139318	-0.0139318	0.985193	-0.0408205	0.999982	315.594	305.035	317.165	324.582
ENSMUSG00000019579	Mydgf	Mus musculus myeloid derived growth factor (Mydgf), mRNA.	0.233569	0.363978	0.313759	0.233569	0.999796	27.7051	33.5819	20.7338	31.4406	25.0642	0.00305888	0.00305888	0.996829	-0.0119578	0.999982	82.7736	71.4005	89.7335	87.1868
ENSMUSG00000027520	Zdbf2	Mus musculus zinc finger, DBF-type containing 2 (Zdbf2), transcript variant 4, mRNA.	0.16095	0.16095	0.884357	-0.395066	0.999796	0.756692	1.62663	0.417496	0.318542	0.664099	-0.0818956	-0.0818956	0.913655	-0.0878501	0.999982	12.7748	13.5912	12.1625	12.5706
ENSMUSG00000027522	Stx16	Mus musculus syntaxin 16 (Stx16), transcript variant 1, mRNA.	0.144766	0.144766	0.874372	-0.227294	0.999796	1.13256	1.41361	1.14455	1.00999	0.962099	0.141073	0.141073	0.869152	0.190464	0.999982	31.3089	25.8511	37.5174	30.5583
ENSMUSG00000002546	Golga2	Mus musculus golgi autoantigen, golgin subfamily a, 2 (Golga2), transcript variant 1, mRNA.	0.207429	0.279035	0.324785	0.207429	0.999796	32.967	27.1701	36.1514	40.2967	28.25	0.364815	0.364815	0.327936	0.436961	0.0492938	69.7951	58.372	75.0051	76.0081
ENSMUSG00000027523	Gnas	Mus musculus GNAS (guanine nucleotide binding protein, alpha stimulating) complex locus (Gnas), transcript variant 10, mRNA.	0.0781299	0.0781299	0.958981	0.19847	0.999796	0.70046	0.519644	1.23803	0.549223	0.494942	-0.0741567	-0.0741567	0.973365	-0.371183	0.999982	10.8551	10.8886	8.73499	12.9416
ENSMUSG00000022270	Fam134b		0.167268	0.181022	0.911255	0.167268	0.999796	0.419251	0.453228	0.380642	0.257769	0.585363	1.06582	1.06582	0.174766	1.20658	0.0659203	1.98454	2.98916	1.25707	1.70739
ENSMUSG00000027525	Phactr3	Mus musculus phosphatase and actin regulator 3 (Phactr3), transcript variant 2, mRNA.	0.238662	0.299814	0.85255	0.238662	0.999796	7.37946	7.91751	6.78072	10.3514	4.46822	-0.157993	-0.214022	0.746825	-0.157993	0.999982	32.656	34.8785	34.3842	28.7051
ENSMUSG00000102018	K230010J24Rik		-0.0767741	-0.0767741	0.886881	-0.11577	0.999796	35.6464	15.8743	56.0521	40.5673	30.0922	-0.0872487	-0.0872487	0.934789	0.101699	0.999982	109.232	96.9221	110.301	120.473
ENSMUSG00000022272	Myo10	Mus musculus myosin X (Myo10), transcript variant 2, mRNA.	0.0547305	0.261643	0.746855	0.0547305	0.999796	0.839998	0.840954	0.761124	0.631661	1.12625	0.23147	0.337978	0.840321	0.23147	0.999982	2.39569	3.07702	1.61952	2.49052
ENSMUSG00000027528	Fabp9	Mus musculus fatty acid binding protein 9, testis (Fabp9), mRNA.	0.052364	0.052364	0.916971	0.212635	0.999796	1121.93	1049.12	1015.1	1566.92	856.577	-0.133008	-0.215693	0.758309	-0.133008	0.999982	2201.93	2238.58	2212.89	2154.32
ENSMUSG00000037960	Card19	Mus musculus caspase recruitment domain family, member 19 (Card19), mRNA.	-0.0396649	-0.0396649	0.985939	0.115673	0.999796	0.874399	1.40518	0.318503	0.727543	1.04637	0.092188	0.092188	0.966976	0.341831	0.999982	14.8919	9.63809	15.4052	19.6325
ENSMUSG00000030224	Strap	Mus musculus serine/threonine kinase receptor associated protein (Strap), mRNA.	-0.00334024	-0.00334024	0.995425	0.287574	0.999796	22.3872	25.2133	18.5978	25.8647	19.8729	-0.06178	-0.06178	0.917674	-0.0657386	0.999982	278.477	277.201	284.551	273.68
ENSMUSG00000078521	Aunip	Mus musculus aurora kinase A and ninein interacting protein (Aunip), mRNA.	0.192371	0.238897	0.769917	0.192371	0.999796	4.00514	3.03385	4.01044	4.9564	4.01986	0.219774	0.291938	0.904853	0.219774	0.999982	5.79824	7.29128	4.81095	5.29248
ENSMUSG00000030225	Dera	Mus musculus deoxyribose-phosphate aldolase (putative) (Dera), mRNA.	0.0965391	0.0965391	0.958402	0.419852	0.999796	0.784864	0.464625	0.530538	1.00309	1.1412	-0.0897842	-0.10278	0.965288	-0.0897842	0.999982	5.63675	4.51369	5.53679	6.85979
ENSMUSG00000037965	Zc3h7a	Mus musculus zinc finger CCCH type containing 7 A (Zc3h7a), transcript variant 2, non-coding RNA.	-0.13675	-0.13675	0.808822	-0.306244	0.999796	9.02757	8.85726	5.48195	13.6326	8.13847	-0.0723437	-0.0723437	0.916198	-0.095272	0.999982	82.2753	78.8908	85.2653	82.6698
ENSMUSG00000020930	Ccdc103	Mus musculus coiled-coil domain containing 103 (Ccdc103), mRNA.	-0.0383178	-0.135317	0.784385	-0.0383178	0.999796	13.7858	12.6873	10.8436	20.5091	11.103	0.0178434	-0.102258	0.897647	0.0178434	0.999982	44.904	47.3677	43.1833	44.1611
ENSMUSG00000057691	Zfp746	Mus musculus zinc finger protein 746 (Zfp746), transcript variant 3, mRNA.	-0.00154328	-0.00154328	0.997882	-0.0409349	0.999796	8.57442	6.39572	12.4047	10.4905	5.00675	-0.0345745	-0.0345745	0.967062	0.0452416	0.999982	34.385	37.164	31.9766	34.0144
ENSMUSG00000020935	Dcakd	Mus musculus dephospho-CoA kinase domain containing (Dcakd), mRNA.	0.444265	0.444265	0.447832	0.624511	0.681806	6.68734	7.49678	6.4877	5.47486	7.29	0.754762	0.92062	7.03063e-09	0.754762	0.000808196	23.0008	24.3908	22.2599	22.3518
ENSMUSG00000020936	Nmt1	Mus musculus N-myristoyltransferase 1 (Nmt1), mRNA.	-0.110525	-0.222286	0.533475	-0.110525	0.999796	20.8289	17.4901	22.7323	27.0297	16.0635	-0.0828829	-0.0918007	0.87329	-0.0828829	0.999982	79.4497	81.2639	74.7992	82.2859
ENSMUSG00000045915	Ccdc42	Mus musculus coiled-coil domain containing 42 (Ccdc42), mRNA.	-0.121776	-0.121776	0.779188	0.148782	0.999796	163.977	134.001	192.67	208.092	121.146	0.0133546	0.0133546	0.987557	0.0425434	0.999982	261.938	261.357	265.833	258.625
ENSMUSG00000040661	Rad54l2	Mus musculus RAD54 like 2 (S. cerevisiae) (Rad54l2), mRNA.	-0.0125336	-0.569363	0.285704	-0.0125336	0.999796	0.71201	0.706562	0.908866	0.604885	0.627729	0.0729727	0.082112	0.93717	0.0729727	0.999982	12.1581	10.9054	11.7249	13.8441
ENSMUSG00000045917	Tmem268	Mus musculus transmembrane protein 268 (Tmem268), transcript variant 2, mRNA.	0.101468	0.101468	0.964159	0.53707	0.999796	0.0669923	0.170723	0.097246	0	0	0.0618274	0.0618274	0.976275	0.146987	0.999982	3.92368	3.55516	3.76663	4.44925
ENSMUSG00000018334	Ksr1	Mus musculus kinase suppressor of ras 1 (Ksr1), transcript variant 2, mRNA.	-0.562641	-0.71093	0.35036	-0.562641	0.999796	1.43519	0.519749	2.67972	0.540107	2.0012	0.0492946	0.0492946	0.977756	0.161722	0.999982	5.8573	6.67649	4.66595	6.22945
ENSMUSG00000040667	Nup88	Mus musculus nucleoporin 88 (Nup88), transcript variant 1, mRNA.	-0.129328	-0.129328	0.74262	-0.190929	0.999796	164.408	127.029	206.537	184.877	139.189	0.0223658	-0.031712	0.958173	0.0223658	0.999982	156.35	146.522	164.223	158.303
ENSMUSG00000040669	Phc1	Mus musculus polyhomeotic 1 (Phc1), transcript variant 2, mRNA.	-0.0504637	0.0896414	0.909433	-0.0504637	0.999796	1.65121	1.41497	1.73851	1.6684	1.78296	-0.0181674	-0.0181674	0.980088	-0.0282946	0.999982	179.211	175.05	185.024	177.56
ENSMUSG00000001305	Rrp15	Mus musculus ribosomal RNA processing 15 homolog (S. cerevisiae) (Rrp15), mRNA.	0.0215998	-0.249961	0.568695	0.0215998	0.999796	18.1146	16.1138	18.5512	23.3384	14.455	-0.0736039	-0.0736039	0.952271	-0.0836109	0.999982	26.5482	27.9089	28.6289	23.1067
ENSMUSG00000096910	Zfp955b	Mus musculus zinc finger protein 955B (Zfp955b), mRNA.	-0.145295	-0.145295	0.818084	-0.277362	0.999796	33.2596	29.3052	32.6829	42.4567	28.5936	-0.125069	-0.270863	0.654584	-0.125069	0.999982	43.6074	41.7539	50.4644	38.6038
ENSMUSG00000096914	Galntl6	Mus musculus UDP-N-acetyl-alpha-D-galactosamine:polypeptide N-acetylgalactosaminyltransferase-like 6 (Galntl6), mRNA.	-0.683214	-0.683214	0.720925	-1.1468	0.999796	5.55139	5.61984	5.93027	6.57536	4.08009	-0.188885	-0.22565	0.684551	-0.188885	0.802434	221.536	220.037	220.636	223.935
ENSMUSG00000028771	Ptpn12	Mus musculus protein tyrosine phosphatase, non-receptor type 12 (Ptpn12), transcript variant 2, mRNA.	-0.0299462	-0.0299462	0.964159	-0.125342	0.999796	9.30249	7.91934	9.99697	9.59721	9.69643	0.0348793	0.198186	0.861193	0.0348793	0.999982	15.3415	14.1441	16.88	15.0006
ENSMUSG00000021033	Gstz1	Mus musculus glutathione transferase zeta 1 (maleylacetoacetate isomerase) (Gstz1), transcript variant 3, mRNA.	-0.12703	-0.12703	0.909433	0.201919	0.999796	3.20411	3.46476	2.59758	4.07918	2.67491	0.0982212	0.10882	0.862613	0.0982212	0.999982	58.8759	62.3037	52.5788	61.7452
ENSMUSG00000028772	Zcchc17	Mus musculus zinc finger, CCHC domain containing 17 (Zcchc17), transcript variant 1, mRNA.	0.145925	0.274028	0.649898	0.145925	0.999796	2.92953	2.19512	2.08171	4.5729	2.86838	0.0604416	0.193809	0.893153	0.0604416	0.999982	10.0576	11.6536	8.45684	10.0623
ENSMUSG00000096916	Zfp850	Mus musculus zinc finger protein 850 (Zfp850), mRNA.	-0.0590504	-0.108423	0.916271	-0.0590504	0.999796	1.81158	1.14701	3.07543	0.619919	2.40395	-0.289876	-0.331626	0.580563	-0.289876	0.999982	9.00789	9.67937	8.97629	8.36799
ENSMUSG00000021036	Sptlc2	Mus musculus serine palmitoyltransferase, long chain base subunit 2 (Sptlc2), mRNA.	0.0715912	0.22328	0.480798	0.0715912	0.999796	16.8833	10.8076	32.0983	13.7295	10.8979	0.0544621	0.0544621	0.9639	0.0754654	0.999982	10.319	9.67298	11.2062	10.0777
ENSMUSG00000021037	Ahsa1	Mus musculus AHA1, activator of heat shock protein ATPase 1 (Ahsa1), mRNA.	-0.131421	-0.131421	0.788739	0.132134	0.999796	64.846	54.1793	61.7937	93.8123	49.5988	0.00861254	-0.0326248	0.975281	0.00861254	0.999982	119.707	110.29	126.157	122.675
ENSMUSG00000064080	Fbln2	Mus musculus fibulin 2 (Fbln2), transcript variant 2, mRNA.	0.105107	0.705555	0.614656	0.105107	0.999796	0.0744645	0.037706	0.061305	0.126191	0.072656	-0.0985244	-0.206548	0.947857	-0.0985244	0.999982	1.94328	3.15318	1.4626	1.21406
ENSMUSG00000021038	Vipas39	Mus musculus VPS33B interacting protein, apical-basolateral polarity regulator, spe-39 homolog (Vipas39), transcript variant 1, mRNA.	0.0311765	0.0311765	0.960604	0.0440075	0.999796	9.65272	7.84461	8.59362	12.4806	9.69201	0.0269857	0.0496226	0.952633	0.0269857	0.999982	51.8438	49.901	56.2102	49.42
ENSMUSG00000021039	Snw1	Mus musculus SNW domain containing 1 (Snw1), mRNA.	-0.162542	-0.162542	0.66567	-0.169633	0.999796	68.3004	54.6132	76.0912	91.0974	51.3998	-0.0582888	-0.0894652	0.87699	-0.0582888	0.999982	145.365	136.068	153.368	146.66
ENSMUSG00000028779	Pef1	Mus musculus penta-EF hand domain containing 1 (Pef1), mRNA.	-0.0837606	-0.172319	0.680023	-0.0837606	0.999796	53.8059	41.7046	60.4994	72.1995	40.8202	-0.0168449	-0.0168449	0.986971	0.109216	0.999982	89.4548	96.2857	90.5158	81.5629
ENSMUSG00000036721	Zscan12	Mus musculus zinc finger and SCAN domain containing 12 (Zscan12), mRNA.	0.0967074	0.174173	0.85255	0.0967074	0.999796	2.0797	2.25076	2.90216	2.0561	1.10979	-0.101469	-0.107735	0.884855	-0.101469	0.999982	69.2252	78.7951	72.9881	55.8924
ENSMUSG00000031478	Nek3	Mus musculus NIMA (never in mitosis gene a)-related expressed kinase 3 (Nek3), transcript variant 1, mRNA.	-0.0235758	0.327771	0.784843	-0.0235758	0.999796	1.14697	0.627092	0.393901	0.598068	2.9688	0.15842	0.538726	0.754297	0.15842	0.999982	3.05399	3.81304	3.00174	2.34717
ENSMUSG00000031479	Vps36	Mus musculus vacuolar protein sorting 36 (Vps36), mRNA.	0.020531	0.020531	0.987797	0.263898	0.999796	2.51847	2.36912	4.08591	0.987066	2.63177	0.0636017	0.228059	0.779978	0.0636017	0.999982	12.9815	12.6288	16.1208	10.1948
ENSMUSG00000066892	Fbxl12	Mus musculus F-box and leucine-rich repeat protein 12 (Fbxl12), transcript variant 1, mRNA.	-0.142404	-0.180759	0.74211	-0.142404	0.999796	7.98563	5.8358	9.94619	12.9057	3.25477	-0.00158237	-0.104658	0.933612	-0.00158237	0.999982	19.1363	21.8037	18.989	16.6161
ENSMUSG00000002550	Uck1	Mus musculus uridine-cytidine kinase 1 (Uck1), mRNA.	0.222199	0.222199	0.839073	-0.256506	0.999796	6.08042	5.52806	7.57771	4.20935	7.00655	0.00448395	0.0100524	0.993048	0.00448395	0.999982	35.8262	32.5248	36.5445	38.4093
ENSMUSG00000027531	Impa1	Mus musculus inositol (myo)-1(or 4)-monophosphatase 1 (Impa1), transcript variant 2, mRNA.	-0.10128	-0.192397	0.634917	-0.10128	0.999796	139.309	145.786	135.706	146.021	129.724	-0.00324207	-0.125882	0.877807	-0.00324207	0.999982	73.6589	64.9882	82.1394	73.8492
ENSMUSG00000027534	Snx16	Mus musculus sorting nexin 16 (Snx16), transcript variant 2, mRNA.	0.405742	0.77347	0.596275	0.405742	0.999796	0.222316	0.093634	0.317336	0.058816	0.419477	-0.306868	0.652661	0.776596	-0.306868	0.999982	1.25629	1.65828	0.906455	1.20414
ENSMUSG00000022280	Rnf19a	Mus musculus ring finger protein 19A (Rnf19a), mRNA.	-0.189412	-0.282017	0.439238	-0.189412	0.999796	19.2616	15.9384	21.1115	24.3593	15.6372	-0.231618	-0.231618	0.547508	-0.253047	0.0835944	281.254	300.776	265.554	277.431
ENSMUSG00000022283	Pabpc1	Mus musculus poly(A) binding protein, cytoplasmic 1 (Pabpc1), mRNA.	-0.0625146	-0.282393	0.353838	-0.0625146	0.999796	229.859	180.113	276.876	276	186.445	-0.0404047	-0.0404047	0.952008	-0.102947	0.999982	2841.29	2852.52	2659.77	3011.59
ENSMUSG00000022285	Ywhaz	Mus musculus tyrosine 3-monooxygenase/tryptophan 5-monooxygenase activation protein, zeta polypeptide (Ywhaz), transcript variant 3, mRNA.	0.379039	0.540776	0.237433	0.379039	0.999796	164.576	131.033	185.031	200.735	141.506	0.796034	0.796034	4.51093e-17	0.904996	6.35652e-22	181.203	174.859	172.283	196.466
ENSMUSG00000022286	Grhl2	Mus musculus grainyhead like transcription factor 2 (Grhl2), mRNA.	-0.1062	-0.316202	0.690744	-0.1062	0.999796	2.20047	1.30689	1.45519	2.38597	3.65382	-0.174703	-0.483064	0.157956	-0.174703	0.999982	10.6941	11.4376	9.75504	10.8896
ENSMUSG00000010505	Myt1	Mus musculus myelin transcription factor 1 (Myt1), transcript variant 3, mRNA.	-0.234794	-0.234794	0.892475	-0.535408	0.999796	0.0690135	0.077293	0.08649	0.0766	0.035671	-0.121986	-0.121986	0.961612	-0.171637	0.999982	1.88396	1.6778	2.61546	1.35863
ENSMUSG00000030230	Plcz1	Mus musculus phospholipase C, zeta 1 (Plcz1), mRNA.	-0.533187	-0.533187	0.696508	-0.576839	0.999796	0.620713	0.550746	1.18182	0.335561	0.41473	-0.0269689	-0.0269689	0.987557	-0.103894	0.999982	39.0506	47.8494	34.2599	35.0425
ENSMUSG00000030231	Plekha5	Mus musculus pleckstrin homology domain containing, family A member 5 (Plekha5), mRNA.	-0.192656	-0.192656	0.553065	-0.245949	0.981745	121.243	89.8022	124.005	156.937	114.229	0.00639477	0.00639477	0.993571	0.0568913	0.999982	167.027	154.159	165.411	181.512
ENSMUSG00000030232	Aebp2	Mus musculus AE binding protein 2 (Aebp2), transcript variant 2, mRNA.	-0.119811	-0.263252	0.579557	-0.119811	0.999796	14.0431	11.1568	15.7803	20.5948	8.64041	-0.0322367	-0.0322367	0.976663	0.108988	0.999982	30.146	25.8565	30.1838	34.3978
ENSMUSG00000037971	1110032A03Rik	Mus musculus RIKEN cDNA 1110032A03 gene (1110032A03Rik), transcript variant 2, mRNA.	0.0648036	-0.0694287	0.955375	0.0648036	0.999796	3.19038	2.31832	4.84336	3.05774	2.5421	0.014207	-0.0212715	0.975662	0.014207	0.999982	279.575	314.693	266.605	257.426
ENSMUSG00000020940	1700023F06Rik	Mus musculus RIKEN cDNA 1700023F06 gene (1700023F06Rik), mRNA.	-0.0947561	-0.519538	0.752396	-0.0947561	0.999796	0.575088	0	1.55192	0	0.748431	-0.0303473	-0.0303473	0.987557	-0.0522937	0.999982	30.2033	42.3079	23.5515	24.7505
ENSMUSG00000037979	Ccdc92	Mus musculus coiled-coil domain containing 92 (Ccdc92), mRNA.	0.134155	0.20957	0.663126	0.134155	0.999796	9.88941	9.8603	10.2125	11.8167	7.66815	0.354891	0.363977	0.00819867	0.354891	0.0016216	610.374	598.1	584.699	648.323
ENSMUSG00000020941	Map3k14	Mus musculus mitogen-activated protein kinase kinase kinase 14 (Map3k14), mRNA.	-0.0286862	0.0738518	0.963721	-0.0286862	0.999796	0.162227	0.17828	0.070282	0.231978	0.16837	0.00444066	0.00444066	0.997672	0.0410155	0.999982	3.29106	2.3713	4.26083	3.24106
ENSMUSG00000020945	Lyzl6	Mus musculus lysozyme-like 6 (Lyzl6), transcript variant 1, mRNA.	0.092276	-0.515976	0.585248	0.092276	0.999796	4.50008	3.79662	7.2084	3.69654	3.29873	0.0291803	-0.0615194	0.968872	0.0291803	0.999982	37.744	46.3354	37.9764	28.92
ENSMUSG00000020946	Gosr2	Mus musculus golgi SNAP receptor complex member 2 (Gosr2), mRNA.	0.026774	0.026774	0.971159	0.163733	0.999796	12.7755	9.74783	13.1384	19.1234	9.09216	0.000208386	0.000208386	0.999297	0.0579231	0.999982	119.354	109.921	123.898	124.243
ENSMUSG00000020948	Klhl28	Mus musculus kelch-like 28 (Klhl28), mRNA.	0.0851542	0.0851542	0.859034	-0.166206	0.999796	5.43806	5.54449	5.35357	6.24706	4.6071	0.0885435	0.0885435	0.954075	0.12745	0.999982	6.17784	5.36557	5.96079	7.20717
ENSMUSG00000020949	Fkbp3	Mus musculus FK506 binding protein 3 (Fkbp3), mRNA.	0.202682	0.425935	0.366371	0.202682	0.999796	14.2028	10.9454	15.1797	14.0008	16.6855	0.377593	0.4887	0.544277	0.377593	0.999982	15.5856	14.1929	16.2367	16.3271
ENSMUSG00000013091	Tmem190	Mus musculus transmembrane protein 190 (Tmem190), mRNA.	-0.136712	-0.33446	0.509774	-0.136712	0.999796	101.722	65.6833	147.092	92.2251	101.886	-0.234574	-0.234574	0.885437	-0.450766	0.999982	46.2184	63.3419	36.0304	39.2831
ENSMUSG00000018347	Zkscan6	Mus musculus zinc finger with KRAB and SCAN domains 6 (Zkscan6), transcript variant 3, mRNA.	-0.00113569	-0.00113569	0.998549	-0.0166054	0.999796	2.70498	2.30881	2.94447	2.65698	2.90965	-0.0348281	-0.171179	0.762686	-0.0348281	0.999982	50.9858	46.5303	54.6761	51.7511
ENSMUSG00000001313	Rnd2	Mus musculus Rho family GTPase 2 (Rnd2), mRNA.	0.561571	1.41776	0.325818	0.561571	0.999796	0.102776	0	0	0.195471	0.215634	0.0587559	0.132753	0.952008	0.0587559	0.999982	10.5737	11.1742	9.70109	10.846
ENSMUSG00000021040	Slirp	Mus musculus SRA stem-loop interacting RNA binding protein (Slirp), mRNA.	0.0203179	-0.197327	0.643529	0.0203179	0.999796	76.2928	80.7204	43.0603	137.824	43.5669	-0.209354	-0.221842	0.737647	-0.209354	0.999982	42.0831	42.3763	44.0449	39.828
ENSMUSG00000021044	Adck1	Mus musculus aarF domain containing kinase 1 (Adck1), transcript variant 2, mRNA.	0.294882	0.35846	0.412611	0.294882	0.999796	5.78324	4.45362	5.96654	6.84337	5.86941	0.211633	0.211633	0.817899	0.290273	0.999982	15.406	13.0356	16.4615	16.7209
ENSMUSG00000028784	Spocd1		-0.56436	-0.623747	0.216188	-0.56436	0.525356	3.90833	2.04662	4.63311	4.62662	4.32698	-0.171623	-0.493928	0.359407	-0.171623	0.999982	14.4635	17.3448	12.4986	13.5471
ENSMUSG00000064090	Vrk2	Mus musculus vaccinia related kinase 2 (Vrk2), transcript variant 2, mRNA.	-0.0462376	-0.200809	0.619975	-0.0462376	0.999796	16.0291	14.0944	18.3825	17.7249	13.9147	0.0213206	0.0213206	0.985066	0.103853	0.999982	34.7178	34.0247	32.4895	37.6391
ENSMUSG00000021048	Mthfd1	Mus musculus methylenetetrahydrofolate dehydrogenase (NADP+ dependent), methenyltetrahydrofolate cyclohydrolase, formyltetrahydrofolate synthase (Mthfd1), mRNA.	0.0983654	0.6567	0.568306	0.0983654	0.999796	0.066576	0	0.113742	0	0.152562	0.0364771	0.559944	0.741445	0.0364771	0.999982	1.62604	1.50313	1.47806	1.89693
ENSMUSG00000028788	Ptp4a2	Mus musculus protein tyrosine phosphatase 4a2 (Ptp4a2), transcript variant 1, mRNA.	0.247234	0.247234	0.878898	0.473475	0.999796	3.45173	2.38392	3.76835	4.43123	3.22342	-0.0281557	-0.0281557	0.971005	0.127197	0.999982	55.3784	50.972	57.4591	57.7041
ENSMUSG00000028789	Azin2	Mus musculus antizyme inhibitor 2 (Azin2), transcript variant 1, mRNA.	-0.533739	-0.533739	0.800657	-0.733712	0.999796	0.179001	0.159218	0.439279	0	0.117508	0.432539	0.432539	0.621976	0.508185	0.947447	8.12903	10.7912	6.87159	6.72433
ENSMUSG00000011751	Sptbn4	Mus musculus spectrin beta, non-erythrocytic 4 (Sptbn4), transcript variant sigma1, mRNA.	0.00939943	0.00939943	0.992429	-0.153288	0.999796	1.80829	1.59904	2.22563	1.95344	1.45504	-0.27325	-0.285191	0.72129	-0.27325	0.701847	30.7076	33.899	29.173	29.0509
ENSMUSG00000031481	Tpte	Mus musculus transmembrane phosphatase with tensin homology (Tpte), mRNA.	-0.0440066	0.361557	0.808822	-0.0440066	0.999796	0.0354185	0	0	0	0.141674	0.222332	0.222332	0.923454	-0.273952	0.999982	4.29669	6.28413	2.98849	3.61746
ENSMUSG00000036737	Oxsr1	Mus musculus oxidative-stress responsive 1 (Oxsr1), transcript variant 1, mRNA.	-0.0447493	0.20583	0.803851	-0.0447493	0.999796	2.0467	3.02796	2.46912	0.692188	1.99754	0.136652	0.258699	0.809541	0.136652	0.999982	9.33112	9.46389	9.96671	8.56278
ENSMUSG00000031483	Erlin2	Mus musculus ER lipid raft associated 2 (Erlin2), mRNA.	0.143667	0.144842	0.629465	0.143667	0.999796	64.6246	51.7509	64.3194	81.6518	60.7763	-3.4224e-05	-3.4224e-05	0.999892	0.0547631	0.999982	90.601	85.03	99.2936	87.4793
ENSMUSG00000031485	Plpbp	Mus musculus pyridoxal phosphate binding protein (Plpbp), transcript variant 2, mRNA.	-0.0598647	-0.0598647	0.916581	-0.0995054	0.999796	11.8286	9.36778	11.3466	16.2571	10.3428	0.0442317	0.0442317	0.962089	0.107777	0.999982	36.3382	31.8792	38.7948	38.3406
ENSMUSG00000031487	Brf2	Mus musculus BRF2, RNA polymerase III transcription initiation factor 50kDa subunit (Brf2), mRNA.	0.027339	-0.0396722	0.945314	0.027339	0.999796	11.8159	10.0113	12.8272	14.9624	9.46283	-0.081118	-0.081118	0.943124	-0.0973466	0.999982	41.6869	43.9065	41.2462	39.908
ENSMUSG00000031488	Rab11fip1	Mus musculus RAB11 family interacting protein 1 (class I) (Rab11fip1), transcript variant 1, mRNA.	0.221526	0.224926	0.891613	0.221526	0.999796	0.165343	0.163276	0.205302	0.152617	0.140176	0.160197	0.393997	0.858643	0.160197	0.999982	1.02108	1.44001	0.763202	0.860015
ENSMUSG00000019590	Cyb561	Mus musculus cytochrome b-561 (Cyb561), transcript variant 1, mRNA.	0.416731	0.44615	0.655429	0.416731	0.999796	1.93428	3.05588	0.65489	0.885134	3.14122	0.0561127	0.0561127	0.974151	0.0839621	0.999982	9.8019	9.93238	9.38651	10.0868
ENSMUSG00000007812	Zfp655	Mus musculus zinc finger protein 655 (Zfp655), transcript variant 2, mRNA.	0.194085	0.258145	0.721266	0.194085	0.999796	1.71684	1.62288	1.67178	1.59563	1.97705	0.00887023	0.00887023	0.99675	-0.240551	0.999982	6.01523	6.27639	6.04396	5.72533
ENSMUSG00000007815	Rhoa	Mus musculus ras homolog family member A (Rhoa), transcript variant 3, mRNA.	0.205897	0.205897	0.618252	0.214064	0.999796	30.6491	29.0166	34.8006	34.8465	23.9326	-0.0411854	-0.0411854	0.965288	0.0523456	0.999982	68.9422	67.2095	72.8794	66.7378
ENSMUSG00000027540	Ptpn1	Mus musculus protein tyrosine phosphatase, non-receptor type 1 (Ptpn1), mRNA.	-0.0130565	-0.0355792	0.956008	-0.0130565	0.999796	8.97847	7.61667	9.32831	12.135	6.83388	-0.0893079	-0.159456	0.755493	-0.0893079	0.999982	53.8637	55.4121	52.8461	53.3329
ENSMUSG00000027546	Atp9a	Mus musculus ATPase, class II, type 9A (Atp9a), transcript variant 1, mRNA.	0.17096	0.310512	0.717302	0.17096	0.999796	0.951023	1.00867	1.15536	0.786647	0.853415	0.0642827	0.0642827	0.934335	0.0670957	0.999982	56.8155	57.7395	52.6137	60.0932
ENSMUSG00000027547	Sall4	Mus musculus spalt like transcription factor 4 (Sall4), transcript variant a, mRNA.	0.436512	0.922196	0.201625	0.436512	0.999796	0.650346	0.679195	0.727164	0.395474	0.79955	0.26957	0.693874	0.546566	0.26957	0.999982	1.8455	2.39482	1.43573	1.70593
ENSMUSG00000022295	Atp6v1c1	Mus musculus ATPase, H+ transporting, lysosomal V1 subunit C1 (Atp6v1c1), mRNA.	-0.00929932	-0.00929932	0.987848	0.228107	0.999796	22.9288	23.2201	25.6286	25.7525	17.1141	0.048171	-0.118377	0.825791	0.048171	0.999982	88.0219	91.1787	88.0669	84.8201
ENSMUSG00000022297	Fzd6	Mus musculus frizzled class receptor 6 (Fzd6), transcript variant 1, mRNA.	-0.000536559	-0.000536559	0.999463	0.0383998	0.999796	2.01428	2.00657	1.90954	2.23066	1.91035	0.010643	0.010643	0.996356	0.238873	0.999982	4.52539	4.64002	4.74584	4.19031
ENSMUSG00000022299	Slc25a32	Mus musculus solute carrier family 25, member 32 (Slc25a32), mRNA.	-0.0237881	-0.242944	0.741013	-0.0237881	0.999796	2.11577	2.1977	1.80118	1.19852	3.26565	0.036284	0.036284	0.987557	0.215365	0.999982	2.59471	2.09515	2.77725	2.91174
ENSMUSG00000010517	Faf1	Mus musculus Fas-associated factor 1 (Faf1), mRNA.	0.201019	0.259943	0.600137	0.201019	0.999796	3.76188	3.93238	4.10039	3.34738	3.66736	0.000167917	0.000167917	0.999489	-0.00432954	0.999982	75.1167	69.4227	79.3047	76.6228
ENSMUSG00000030243	Recql	Mus musculus RecQ protein-like (Recql), transcript variant 2, mRNA.	0.0184677	-0.128193	0.749736	0.0184677	0.999796	34.544	30.7652	33.0664	44.8271	29.5174	-0.0830271	-0.0909489	0.892905	-0.0830271	0.999982	87.9458	93.2733	76.9271	93.637
ENSMUSG00000030245	Golt1b	Mus musculus golgi transport 1B (Golt1b), mRNA.	0.180851	0.40052	0.410067	0.180851	0.999796	4.62865	4.76767	3.70824	5.42232	4.61638	-0.0380847	-0.0738974	0.954075	-0.0380847	0.999982	14.6947	14.1278	16.1125	13.8437
ENSMUSG00000030249	Abcc9	Mus musculus ATP-binding cassette, sub-family C (CFTR/MRP), member 9 (Abcc9), transcript variant 6, mRNA.	0.16401	0.232488	0.859707	0.16401	0.999796	0.049569	0.055262	0.06458	0	0.078434	-0.191415	-0.191415	0.954075	0.234758	0.999982	0.708901	0.577217	0.583133	0.966354
ENSMUSG00000073294	AU022751	Mus musculus expressed sequence AU022751 (AU022751), transcript variant 1, mRNA.	0.848091	1.43073	0.206945	0.848091	0.999796	0.456006	0.545993	0.477396	0.171938	0.628698	-0.0919661	1.03089	0.517853	-0.0919661	0.999982	1.2664	1.79265	1.23331	0.773252
ENSMUSG00000020952	Scfd1	Mus musculus Sec1 family domain containing 1 (Scfd1), transcript variant 1, mRNA.	-0.260725	-0.260725	0.320539	-0.328832	0.545867	58.6248	55.0458	61.3226	69.6533	48.4773	0.0349026	-0.121993	0.850335	0.0349026	0.999982	54.292	50.1298	56.6339	56.1122
ENSMUSG00000020954	Strn3	Mus musculus striatin, calmodulin binding protein 3 (Strn3), transcript variant 1, mRNA.	-0.00835919	-0.120486	0.81625	-0.00835919	0.999796	10.0066	10.2231	9.81174	12.3451	7.64656	0.0449114	0.0964626	0.938429	0.0449114	0.999982	22.6144	18.5314	26.576	22.7359
ENSMUSG00000020955	Ap4s1	Mus musculus adaptor-related protein complex AP-4, sigma 1 (Ap4s1), transcript variant 3, mRNA.	0.389938	0.389938	0.693878	0.534184	0.999796	2.50401	4.11464	2.25335	2.37416	1.2739	0.0896958	0.184621	0.850403	0.0896958	0.999982	31.4984	31.1841	33.2489	30.0622
ENSMUSG00000020956	Dtd2	Mus musculus D-tyrosyl-tRNA deacylase 2 (Dtd2), transcript variant 1, mRNA.	0.0274105	0.0274105	0.979948	0.189469	0.999796	2.70671	2.14786	3.24724	2.72807	2.70367	0.107869	0.107869	0.955319	0.352116	0.999982	7.81098	7.00859	9.11571	7.30865
ENSMUSG00000040681	Hmgn1	Mus musculus high mobility group nucleosomal binding domain 1 (Hmgn1), mRNA.	-0.0760227	0.398177	0.748038	-0.0760227	0.999796	4.30931	4.02093	4.72816	3.37285	5.1153	0.0816402	0.428925	0.521498	0.0816402	0.999982	34.412	39.4354	31.9182	31.8824
ENSMUSG00000040687	Madd	Mus musculus MAP-kinase activating death domain (Madd), transcript variant 11, mRNA.	-0.131975	-0.216033	0.561349	-0.131975	0.999796	13.0852	14.0352	15.9048	13.9624	8.43821	0.0433937	0.0433937	0.962747	0.106951	0.999982	25.909	22.7726	26.8578	28.0967
ENSMUSG00000040688	Tbl3	Mus musculus transducin (beta)-like 3 (Tbl3), mRNA.	-0.172224	-0.172224	0.577979	-0.18979	0.999796	83.7852	82.7888	53.0749	106.883	92.3946	0.135378	0.147751	0.792885	0.135378	0.999982	48.8171	46.5793	49.8525	50.0194
ENSMUSG00000001323	Srr	Mus musculus serine racemase (Srr), transcript variant 2, mRNA.	-0.40129	-0.40129	0.801581	-0.533519	0.999796	0.144173	0.049335	0.136753	0.127101	0.263501	-0.0757758	-0.0757758	0.955145	0.0825937	0.999982	12.7164	15.3687	10.2431	12.5375
ENSMUSG00000026301	Iqca	Mus musculus IQ motif containing with AAA domain (Iqca), mRNA.	0.063248	0.063248	0.945661	-0.108783	0.999796	2.91295	2.33318	4.32405	2.16332	2.83126	0.154026	0.154026	0.924643	-0.387481	0.999982	11.3608	15.1097	9.18411	9.78863
ENSMUSG00000026305	Lrrfip1	Mus musculus leucine rich repeat (in FLII) interacting protein 1 (Lrrfip1), transcript variant 1, mRNA.	-0.100666	-0.100666	0.93995	-0.474999	0.999796	0.541383	0.361308	0.56347	0.681612	0.559143	0.0801892	0.0801892	0.982752	-0.260293	0.999982	1.23761	1.61615	1.08837	1.00833
ENSMUSG00000021051	Ppp2r5e	Mus musculus protein phosphatase 2, regulatory subunit B', epsilon (Ppp2r5e), mRNA.	0.0260677	-0.125848	0.76398	0.0260677	0.999796	16.5356	16.8133	12.8984	21.5466	14.8843	-0.0737164	-0.1483	0.760272	-0.0737164	0.999982	104.179	101.766	104.427	106.344
ENSMUSG00000026307	Scly	Mus musculus selenocysteine lyase (Scly), mRNA.	-0.163406	-0.3419	0.501231	-0.163406	0.999796	6.22728	4.49814	7.42908	7.88906	5.09285	-0.102264	-0.18583	0.777567	-0.102264	0.999982	45.0979	42.9175	45.3303	47.0458
ENSMUSG00000028790	Khdrbs1	Mus musculus KH domain containing, RNA binding, signal transduction associated 1 (Khdrbs1), transcript variant 2, non-coding RNA.	-0.197429	-0.197429	0.597444	-0.253294	0.999796	96.6315	73.2531	111.26	124.935	77.078	0.0173985	0.0173985	0.985066	0.0777304	0.999982	98.5491	90.9184	105.164	99.5653
ENSMUSG00000026309	Ilkap	Mus musculus integrin-linked kinase-associated serine/threonine phosphatase 2C (Ilkap), transcript variant 1, mRNA.	0.241659	0.400199	0.532417	0.241659	0.999796	5.43087	2.45097	4.77933	8.7059	5.78727	-0.0154477	0.33691	0.770349	-0.0154477	0.999982	13.8472	14.9134	12.8968	13.7315
ENSMUSG00000028792	Ak2	Mus musculus adenylate kinase 2 (Ak2), transcript variant 1, mRNA.	0.0135067	-0.106936	0.78134	0.0135067	0.999796	211.839	171.093	237.632	283.623	155.01	-0.0909312	-0.0990624	0.848927	-0.0909312	0.999982	265.717	248.849	266.569	281.733
ENSMUSG00000021054	Sgpp1	Mus musculus sphingosine-1-phosphate phosphatase 1 (Sgpp1), mRNA.	0.229909	0.27307	0.431499	0.229909	0.999796	18.084	18.1797	16.9404	22.1465	15.0694	-0.0980888	-0.0980888	0.942685	0.238318	0.999982	17.0694	13.8594	19.0724	18.2765
ENSMUSG00000028793	Rnf19b	Mus musculus ring finger protein 19B (Rnf19b), mRNA.	0.0787713	-0.335675	0.281252	0.0787713	0.999796	71.7228	58.7276	76.8507	94.6851	56.6278	-0.0593256	-0.0593256	0.94544	-0.0987581	0.999982	475.95	499.43	426.299	502.12
ENSMUSG00000021056	Tex21	Mus musculus testis expressed gene 21 (Tex21), transcript variant 2, mRNA.	0.00829661	-0.420416	0.412611	0.00829661	0.999796	14.0608	9.47037	20.2166	14.9503	11.606	-0.0997641	-0.0997641	0.936532	-0.258865	0.999982	96.7164	113.562	84.1624	92.4248
ENSMUSG00000028796	Phc2	Mus musculus polyhomeotic 2 (Phc2), transcript variant 1, mRNA.	0.0363808	0.482419	0.630737	0.0363808	0.999796	0.436833	0.273163	0.314977	0.483095	0.676098	0.091306	0.127147	0.866265	0.091306	0.999982	29.1579	20.3507	31.987	35.1361
ENSMUSG00000091685	Gm17359	Mus musculus predicted gene, 17359 (Gm17359), mRNA.	-0.0936008	-0.33717	0.411082	-0.0936008	0.999796	19.5313	16.9783	20.4872	23.384	17.2756	-0.161978	-0.181505	0.677448	-0.161978	0.999982	461.386	519.247	418.978	445.931
ENSMUSG00000028797	Tmem234	Mus musculus transmembrane protein 234 (Tmem234), mRNA.	0.0141134	0.0141134	0.990342	-0.018354	0.999796	10.0994	10.3008	5.71224	14.7326	9.65189	-0.0298947	-0.14286	0.850335	-0.0298947	0.999982	94.0682	83.0169	96.4577	102.73
ENSMUSG00000028798	Eif3i	Mus musculus eukaryotic translation initiation factor 3, subunit I (Eif3i), mRNA.	0.000480142	0.0771512	0.851203	0.000480142	0.999796	78.5279	67.1221	86.9677	92.3716	67.6501	0.118273	0.118273	0.850403	0.123708	0.999982	177.688	164.378	211.108	157.578
ENSMUSG00000036743	Psma8	Mus musculus proteasome (prosome, macropain) subunit, alpha type, 8 (Psma8), transcript variant 2, mRNA.	-0.248826	-0.455369	0.0871924	-0.248826	0.99732	262.103	222.221	273.418	348.335	204.438	-0.0328088	-0.291805	0.440155	-0.0328088	0.999982	256.51	216.543	294.102	258.885
ENSMUSG00000031490	Eif4ebp1	Mus musculus eukaryotic translation initiation factor 4E binding protein 1 (Eif4ebp1), mRNA.	0.94837	1.10308	0.400493	0.94837	0.999796	0.32386	0	0.647345	0	0.648094	-0.371419	0.547761	0.823757	-0.371419	0.999982	3.96536	4.61981	4.61463	2.66166
ENSMUSG00000036745	Ttll7	Mus musculus tubulin tyrosine ligase-like family, member 7 (Ttll7), transcript variant 3, mRNA.	0.287648	0.287648	0.758201	0.389397	0.999796	0.245761	0.104757	0.33943	0.145891	0.392965	0.0985198	0.288112	0.767734	0.0985198	0.999982	14.1562	16.345	11.3239	14.7996
ENSMUSG00000031493	Ggn	Mus musculus gametogenetin (Ggn), transcript variant 3, mRNA.	-0.120792	-0.308768	0.325139	-0.120792	0.999796	76.0865	60.4767	76.0626	110.286	57.5201	-0.0861975	-0.102722	0.916108	-0.0861975	0.999982	477.77	520.707	437.486	475.116
ENSMUSG00000036748	Cuedc2	Mus musculus CUE domain containing 2 (Cuedc2), transcript variant 1, mRNA.	0.248883	0.424698	0.547084	0.248883	0.999796	3.06458	3.044	1.65892	5.27752	2.27789	0.0934859	0.0934859	0.950222	0.122594	0.999982	18.5618	15.3853	21.2962	19.004
ENSMUSG00000007827	Ankrd26	Mus musculus ankyrin repeat domain 26 (Ankrd26), mRNA.	0.194486	0.194486	0.837341	0.280366	0.999796	0.275761	0.120549	0.630914	0.174113	0.177468	0.135533	0.453527	0.721618	0.135533	0.999982	2.15356	1.49876	2.3701	2.5918
ENSMUSG00000027550	Lrrcc1	Mus musculus leucine rich repeat and coiled-coil domain containing 1 (Lrrcc1), transcript variant 3, mRNA.	-0.223634	-0.247381	0.428036	-0.223634	0.99732	51.706	47.9839	42.4439	74.9218	41.4745	-0.0872481	-0.14597	0.654584	-0.0872481	0.999982	274.34	280.432	249.563	293.024
ENSMUSG00000027552	E2f5	Mus musculus E2F transcription factor 5 (E2f5), mRNA.	0.270296	0.270296	0.805594	0.484115	0.999796	1.01887	1.18993	1.04032	1.00246	0.842786	-0.102795	0.12453	0.954879	-0.102795	0.999982	9.6583	12.8321	8.07296	8.06984
ENSMUSG00000068114	Ccdc134	Mus musculus coiled-coil domain containing 134 (Ccdc134), transcript variant 1, mRNA.	0.166807	0.179134	0.720925	0.166807	0.999796	11.8255	6.29753	9.25358	19.2676	12.4834	-0.0705676	-0.0764132	0.911953	-0.0705676	0.999982	86.5973	88.4808	81.0498	90.2613
ENSMUSG00000068115	Ninl	Mus musculus ninein-like (Ninl), mRNA.	-0.197662	-0.197662	0.540088	-0.305449	0.894146	21.0152	17.8018	25.7786	24.5069	15.9736	-0.158615	-0.158615	0.712777	-0.183011	0.999982	84.9224	81.5074	87.4366	85.8232
ENSMUSG00000068117	Mei1	Mus musculus meiotic double-stranded break formation protein 1 (Mei1), transcript variant 1, mRNA.	0.170184	0.896419	0.19914	0.170184	0.999796	0.716201	0.927393	0.505802	0.142715	1.28889	0.10122	0.10122	0.938429	-0.122972	0.999982	8.56814	9.3735	8.19433	8.13658
ENSMUSG00000035504	Reep6	Mus musculus receptor accessory protein 6 (Reep6), transcript variant 2, mRNA.	0.108758	0.108758	0.920579	-0.377514	0.999796	1.99531	1.02292	2.25789	1.35707	3.34336	0.0420976	0.0420976	0.966228	0.164975	0.999982	57.2933	68.885	50.9155	52.0792
ENSMUSG00000035505	Cox18	Mus musculus cytochrome c oxidase assembly protein 18 (Cox18), transcript variant 1, mRNA.	0.0796858	0.205886	0.845731	0.0796858	0.999796	3.06362	3.94201	3.47691	2.62016	2.2154	0.0522517	0.0522517	0.980197	0.21359	0.999982	10.1944	10.2376	8.54143	11.8042
ENSMUSG00000037990	Sh3rf3	Mus musculus SH3 domain containing ring finger 3 (Sh3rf3), mRNA.	0.0183207	0.0709697	0.978414	0.0183207	0.999796	0.223461	0.157329	0.231651	0.342381	0.162483	0.207737	0.293482	0.892821	0.207737	0.999982	1.2281	1.33795	0.927754	1.41861
ENSMUSG00000037991	Rmi2	Mus musculus RecQ mediated genome instability 2 (Rmi2), mRNA.	0.337347	0.625137	0.527523	0.337347	0.999796	0.630502	0.641115	0.70337	0.828457	0.349068	-0.0824324	-0.306799	0.909966	-0.0824324	0.999982	1.89971	1.38172	2.35597	1.96144
ENSMUSG00000030254	Rad18	Mus musculus RAD18 E3 ubiquitin protein ligase (Rad18), transcript variant 2, mRNA.	-0.149917	-0.202642	0.537756	-0.149917	0.999796	177.838	137.77	177.205	242.246	154.132	0.0363676	0.0363676	0.967062	0.0954276	0.999982	90.673	80.2829	97.6583	94.0777
ENSMUSG00000078552	Dcdc2b	Mus musculus doublecortin domain containing 2b (Dcdc2b), mRNA.	-0.279992	-0.279992	0.765211	-0.99014	0.41664	2.04767	1.00091	0.166954	4.51767	2.50513	-0.0707848	-0.0707848	0.948749	-0.0757886	0.999982	61.0933	58.8496	63.0644	61.366
ENSMUSG00000037993	Dhx38	Mus musculus DEAH (Asp-Glu-Ala-His) box polypeptide 38 (Dhx38), transcript variant 2, non-coding RNA.	-0.188095	-0.188095	0.663959	-0.251141	0.999796	18.969	14.1586	23.8528	21.2571	16.6073	-0.170158	-0.170158	0.744471	-0.176515	0.999982	79.4166	86.7751	73.3962	78.0785
ENSMUSG00000030256	Bhlhe41	Mus musculus basic helix-loop-helix family, member e41 (Bhlhe41), transcript variant 2, mRNA.	0.262294	0.736479	0.2738	0.262294	0.999796	1.18299	1.49767	0.756003	1.13	1.34827	0.340052	0.805908	0.325408	0.340052	0.999982	0.939217	0.778821	1.02738	1.01144
ENSMUSG00000078554	Fam229a	Mus musculus family with sequence similarity 229, member A (Fam229a), mRNA.	-0.130729	-0.346257	0.804785	-0.130729	0.999796	2.85356	2.72665	4.40161	0	4.28599	0.0138774	0.0138774	0.994231	-0.0688588	0.999982	72.1405	97.7858	56.7869	61.8489
ENSMUSG00000037995	Igsf9	Mus musculus immunoglobulin superfamily, member 9 (Igsf9), transcript variant 2, mRNA.	-0.0259005	-0.0259005	0.981519	-0.185914	0.999796	2.20933	2.85007	2.27021	0.522696	3.19435	0.272054	0.272054	0.857209	0.294888	0.999982	4.64339	6.88874	3.64308	3.39835
ENSMUSG00000037997	Parp11	Mus musculus poly (ADP-ribose) polymerase family, member 11 (Parp11), transcript variant 3, mRNA.	-0.0746682	-0.556334	0.517207	-0.0746682	0.999796	8.62048	10.594	4.44581	15.4475	3.9946	0.0126541	0.0126541	0.990147	0.0131644	0.999982	31.2856	32.8171	31.7249	29.3147
ENSMUSG00000020961	Ston2	Mus musculus stonin 2 (Ston2), mRNA.	-0.0245106	-0.0245106	0.973329	-0.0677605	0.999796	1.6269	1.38336	1.7518	1.89489	1.47755	0.0551957	0.0551957	0.950222	0.167089	0.999982	14.8981	16.2331	13.5083	14.9528
ENSMUSG00000020962	Gtf2a1	Mus musculus general transcription factor II A, 1 (Gtf2a1), transcript variant 1, mRNA.	0.00543184	-0.0588932	0.90177	0.00543184	0.999796	14.4944	14.0682	15.3183	16.2884	12.3027	0.0615349	-0.102386	0.915559	0.0615349	0.999982	28.2575	26.0339	28.8006	29.938
ENSMUSG00000020964	Sel1l	Mus musculus sel-1 suppressor of lin-12-like (C. elegans) (Sel1l), transcript variant 2, mRNA.	0.0533435	0.288745	0.315586	0.0533435	0.999796	45.5891	43.3502	51.2978	44.2582	43.4502	0.00748389	0.00748389	0.993571	0.0765667	0.999982	49.7461	44.6697	55.3496	49.219
ENSMUSG00000045942	BC049762	Mus musculus cDNA sequence BC049762 (BC049762), transcript variant 3, mRNA.	-0.249077	-0.784492	0.456832	-0.249077	0.999796	3.57167	3.21449	4.91558	2.49811	3.65848	-0.0947221	-0.127191	0.950222	-0.0947221	0.999982	54.7538	71.9783	43.4023	48.8806
ENSMUSG00000040690	Col16a1	Mus musculus collagen, type XVI, alpha 1 (Col16a1), mRNA.	-0.311504	-0.311504	0.276563	-0.508234	0.062715	81.7458	60.7587	93.2066	98.2161	74.8018	0.0132578	0.0132578	0.991157	0.0157921	0.999982	108.801	94.1186	122.615	109.67
ENSMUSG00000018362	Kpna2	Mus musculus karyopherin (importin) alpha 2 (Kpna2), mRNA.	-0.260258	-0.829245	0.0600767	-0.260258	0.999796	75.7041	64.7448	83.2241	94.141	60.7066	-0.0808228	-0.0808228	0.903095	-0.11793	0.999982	517.594	546.474	488.483	517.824
ENSMUSG00000018363	Smurf2	Mus musculus SMAD specific E3 ubiquitin protein ligase 2 (Smurf2), mRNA.	-0.190432	-0.190432	0.689024	-0.197893	0.999796	9.23512	9.54279	7.32421	11.1587	8.91484	-0.0498159	-0.127638	0.793972	-0.0498159	0.999982	88.856	83.3205	93.8583	89.3892
ENSMUSG00000045948	Mrps12	Mus musculus mitochondrial ribosomal protein S12 (Mrps12), transcript variant 2, mRNA.	0.407127	0.408363	0.455357	0.407127	0.99732	7.90975	6.47796	7.86407	9.84273	7.45425	0.379634	0.455826	0.535116	0.379634	0.999982	23.4209	24.0361	26.9475	19.2793
ENSMUSG00000040697	Dnajc16	Mus musculus DnaJ heat shock protein family (Hsp40) member C16 (Dnajc16), mRNA.	-0.131948	0.227983	0.509232	-0.131948	0.999796	12.2581	10.4504	14.5583	12.8421	11.1816	0.0391402	0.0391402	0.966976	0.0660903	0.999982	16.2666	14.4335	17.008	17.3583
ENSMUSG00000040699	Limd2	Mus musculus LIM domain containing 2 (Limd2), transcript variant 1, mRNA.	0.169053	0.169053	0.680023	0.408923	0.612162	7.45052	7.1926	6.17737	9.76548	6.66663	0.00132376	0.00132376	0.997895	0.05124	0.999982	729.037	750.843	700.595	735.673
ENSMUSG00000026311	Asb1	Mus musculus ankyrin repeat and SOCS box-containing 1 (Asb1), transcript variant 1, mRNA.	0.762056	0.762056	0.00237366	0.913747	6.09205e-05	13.6827	11.427	16.1126	14.3647	12.8266	0.58901	0.58901	3.16577e-07	0.70896	8.58545e-11	47.0743	48.0353	48.8458	44.3417
ENSMUSG00000026313	Hdac4	Mus musculus histone deacetylase 4 (Hdac4), mRNA.	0.0678953	-0.110436	0.948492	0.0678953	0.999796	0.147631	0.083773	0.17392	0.180246	0.152584	0.0294858	0.155322	0.863986	0.0294858	0.999982	6.70237	6.99346	6.44663	6.66701
ENSMUSG00000021061	Sptb	Mus musculus spectrin beta, erythrocytic (Sptb), mRNA.	-0.277231	-0.277231	0.576539	-0.279469	0.999796	2.48955	2.12455	2.89319	2.77574	2.16473	-0.172862	-0.172862	0.793972	-0.174073	0.999982	8.36392	8.14659	7.75353	9.19163
ENSMUSG00000026319	2310035C23Rik	Mus musculus RIKEN cDNA 2310035C23 gene (2310035C23Rik), transcript variant 2, mRNA.	-0.0799332	-0.0799332	0.851091	-0.151755	0.999796	19.2695	17.3128	19.6704	23.5804	16.5145	0.0437852	0.0808987	0.951917	0.0437852	0.999982	18.8077	17.5257	19.7778	19.1197
ENSMUSG00000021065	Fut8	Mus musculus fucosyltransferase 8 (Fut8), transcript variant 5, non-coding RNA.	0.0287674	0.0287674	0.974934	0.190753	0.999796	3.57185	3.63219	3.96192	3.46988	3.22341	-0.134425	-0.252007	0.444974	-0.134425	0.999982	45.7956	48.7694	44.6955	43.922
ENSMUSG00000091692	4930433I11Rik	Mus musculus RIKEN cDNA 4930433I11 gene (4930433I11Rik), mRNA.	-0.0306761	-0.0470373	0.976034	-0.0306761	0.999796	0.954847	0.906875	1.00604	0.940329	0.966146	-0.119557	-0.119557	0.954075	-0.339574	0.999982	10.5585	15.7617	7.83064	8.08317
ENSMUSG00000021066	Atl1	Mus musculus atlastin GTPase 1 (Atl1), mRNA.	-0.164849	-0.356384	0.255908	-0.164849	0.999796	69.7053	55.6752	101.779	89.8396	31.5274	0.00288855	0.00288855	0.997621	0.0370351	0.999982	54.6262	44.4369	57.8023	61.6396
ENSMUSG00000021067	Sav1	Mus musculus salvador family WW domain containing 1 (Sav1), mRNA.	0.0215574	-0.174857	0.736727	0.0215574	0.999796	14.9573	15.1694	13.8361	18.3753	12.4483	-0.0842377	-0.0842377	0.917756	0.101265	0.999982	172.101	156.109	185.837	174.355
ENSMUSG00000021069	Pygl	Mus musculus liver glycogen phosphorylase (Pygl), mRNA.	-0.0921176	0.328603	0.870232	-0.0921176	0.999796	0.194722	0.180557	0.146109	0.077824	0.374397	-0.483334	0.58399	0.869994	-0.483334	0.999982	0.770098	0.904484	0.528429	0.877381
ENSMUSG00000036751	Cox6b1	Mus musculus cytochrome c oxidase, subunit VIb polypeptide 1 (Cox6b1), mRNA.	0.116845	0.218616	0.655429	0.116845	0.999796	38.8815	41.7213	35.5066	41.7843	36.5138	0.0233227	0.0233227	0.989885	0.0529017	0.999982	40.5355	41.1804	41.8468	38.5792
ENSMUSG00000036752	Tubb4b	Mus musculus tubulin, beta 4B class IVB (Tubb4b), mRNA.	-0.164764	-0.37853	0.352534	-0.164764	0.999796	1133.3	763.801	1439.84	1558.05	771.5	0.00665919	0.00665919	0.992258	-0.066116	0.999982	1546.62	1554.58	1526.37	1558.92
ENSMUSG00000044700	Tmem201	Mus musculus transmembrane protein 201 (Tmem201), transcript variant 4, mRNA.	0.320616	0.505024	0.272052	0.320616	0.999796	2.3605	1.9751	2.23749	2.57523	2.65417	0.169246	0.321545	0.611765	0.169246	0.999982	11.2995	11.0099	12.5618	10.3266
ENSMUSG00000044702	Palb2	Mus musculus partner and localizer of BRCA2 (Palb2), transcript variant 2, mRNA.	0.0375985	-0.0733777	0.925377	0.0375985	0.999796	3.66197	2.46049	4.25985	5.74484	2.18272	-0.00940082	-0.00940082	0.996721	-0.061343	0.999982	7.27625	6.16232	7.58924	8.07717
ENSMUSG00000007833	Aldh16a1	Mus musculus aldehyde dehydrogenase 16 family, member A1 (Aldh16a1), mRNA.	0.128827	0.227888	0.733566	0.128827	0.999796	4.23509	4.93501	3.11728	4.65874	4.22933	-0.0753967	0.130694	0.938429	-0.0753967	0.999982	9.81788	11.2957	8.79839	9.35956
ENSMUSG00000002580	Mien1	Mus musculus migration and invasion enhancer 1 (Mien1), mRNA.	0.0283502	-0.133348	0.807197	0.0283502	0.999796	60.5609	56.719	51.7195	83.8563	49.9487	0.0271076	0.0271076	0.978957	0.0293618	0.999982	93.8793	94.2124	97.5307	89.8948
ENSMUSG00000007836	Hnrnpa0	Mus musculus heterogeneous nuclear ribonucleoprotein A0 (Hnrnpa0), mRNA.	-0.0216733	-0.0216733	0.977041	0.255054	0.999796	78.0288	61.4149	95.8066	101.727	53.1667	-0.133272	-0.133272	0.90684	0.318846	0.663653	94.9415	74.958	101.77	108.097
ENSMUSG00000007837	Prrg2	Mus musculus proline-rich Gla (G-carboxyglutamic acid) polypeptide 2 (Prrg2), mRNA.	0.240267	0.240267	0.79066	0.465016	0.999796	4.09434	2.6086	3.63437	6.20946	3.92495	-0.11522	-0.200396	0.840252	-0.11522	0.999982	24.77	24.9308	26.8985	22.4808
ENSMUSG00000027564	Cypt12	Mus musculus cysteine-rich perinuclear theca 12 (Cypt12), mRNA.	-0.153413	-0.69471	0.217717	-0.153413	0.999796	31.3841	20.3246	52.1796	30.2515	22.7807	-0.0293271	-0.0293271	0.990694	0.435281	0.999982	52.1304	68.6991	44.0532	43.639
ENSMUSG00000027566	Psma7	Mus musculus proteasome (prosome, macropain) subunit, alpha type 7 (Psma7), transcript variant 1, mRNA.	0.537175	0.630185	0.239804	0.537175	0.894146	12.1035	11.9025	11.5467	8.75123	16.2134	0.0226529	0.302521	0.797224	0.0226529	0.999982	23.6984	28.549	18.1242	24.4219
ENSMUSG00000027569	Mrgbp	Mus musculus MRG/MORF4L binding protein (Mrgbp), transcript variant 4, non-coding RNA.	-0.0667334	-0.0667334	0.887979	0.184747	0.999796	51.5315	51.1206	49.8586	58.1476	46.9992	-0.0349439	-0.0349439	0.96905	0.0662994	0.999982	173.836	148.343	189.529	183.637
ENSMUSG00000010538	Tsacc	Mus musculus TSSK6 activating co-chaperone (Tsacc), transcript variant 2, mRNA.	0.212672	0.212672	0.773279	0.395789	0.999796	21.316	23.934	18.7573	24.9498	17.6231	0.0638358	-0.146359	0.939351	0.0638358	0.999982	284.462	299.354	265.729	288.305
ENSMUSG00000035517	Tdrd7	Mus musculus tudor domain containing 7 (Tdrd7), transcript variant 2, mRNA.	-0.299165	-0.371321	0.250246	-0.299165	0.834309	155.852	117.425	186.089	185.004	134.892	-0.0962243	-0.0962243	0.889709	-0.125114	0.999982	314.577	325.648	297.732	320.35
ENSMUSG00000030264	Thumpd3	Mus musculus THUMP domain containing 3 (Thumpd3), transcript variant 1, mRNA.	-0.0725788	-0.3525	0.273146	-0.0725788	0.999796	50.5209	36.5366	52.9061	66.9153	45.7258	-0.0897672	-0.141001	0.7324	-0.0897672	0.999982	239.941	234.185	255.044	230.594
ENSMUSG00000030265	Kras	Mus musculus Kirsten rat sarcoma viral oncogene homolog (Kras), mRNA.	-0.0249712	-0.0249712	0.973843	0.288451	0.999796	4.63833	2.9988	5.53718	6.10755	3.90978	0.103901	0.103901	0.937183	0.130375	0.999982	15.1193	14.1272	15.1079	16.1227
ENSMUSG00000030269	Mtmr14	Mus musculus myotubularin related protein 14 (Mtmr14), transcript variant 4, mRNA.	0.0390099	0.0487702	0.952125	0.0390099	0.999796	3.08207	1.68673	2.36156	2.96787	5.31211	-0.0617494	-0.0617494	0.960159	-0.109298	0.999982	28.52	30.7339	25.8768	28.9493
ENSMUSG00000078566	Bnip3	Mus musculus BCL2/adenovirus E1B interacting protein 3 (Bnip3), mRNA.	0.147213	0.165927	0.903535	0.147213	0.999796	8.18461	7.62299	7.63601	6.67427	10.8052	0.319787	0.322648	0.760272	0.319787	0.999982	13.3478	15.6769	13.169	11.1975
ENSMUSG00000039200	Atf7ip2	Mus musculus activating transcription factor 7 interacting protein 2 (Atf7ip2), transcript variant 2, mRNA.	0.0550201	-0.299011	0.459054	0.0550201	0.999796	45.6414	44.6919	45.5912	56.0632	36.2192	0.0421262	-0.119284	0.793972	0.0421262	0.999982	145.25	142.72	144.289	148.74
ENSMUSG00000039201	Tbc1d25	Mus musculus TBC1 domain family, member 25 (Tbc1d25), transcript variant 1, mRNA.	0.614817	0.761909	0.496503	0.614817	0.999796	0.499359	0.42728	0.439427	0.348477	0.78225	-0.0756847	-0.0756847	0.977223	-0.518752	0.999982	3.39793	4.27942	2.64688	3.2675
ENSMUSG00000039202	Abhd2	Mus musculus abhydrolase domain containing 2 (Abhd2), mRNA.	0.186064	0.186064	0.670424	0.214054	0.999796	3.37042	3.05773	3.80397	3.61235	3.00763	-0.0238239	-0.0707441	0.937038	-0.0238239	0.999982	21.8058	24.9292	20.9327	19.5556
ENSMUSG00000020973	Dnaaf2	Mus musculus dynein, axonemal assembly factor 2 (Dnaaf2), mRNA.	-0.040599	-0.040599	0.945099	-0.102208	0.999796	63.8622	45.5958	75.1557	84.8528	49.8446	0.0410899	-0.0691843	0.952499	0.0410899	0.999982	76.0394	74.7676	72.2424	81.1083
ENSMUSG00000020974	Pole2	Mus musculus polymerase (DNA directed), epsilon 2 (p59 subunit) (Pole2), mRNA.	0.0947183	0.582449	0.642347	0.0947183	0.999796	1.87324	1.7008	1.84768	1.64031	2.30418	0.0470787	0.276514	0.954075	0.0470787	0.999982	5.08257	5.40839	6.09089	3.74843
ENSMUSG00000039205	Ciz1	Mus musculus CDKN1A interacting zinc finger protein 1 (Ciz1), transcript variant 1, mRNA.	-0.212183	-0.212183	0.529948	-0.221243	0.999796	45.1389	33.7445	57.2882	53.7219	35.801	-0.0577677	-0.0878376	0.916108	-0.0577677	0.999982	174.51	185.902	163.888	173.741
ENSMUSG00000039206	Daglb	Mus musculus diacylglycerol lipase, beta (Daglb), mRNA.	0.388326	0.934112	0.556709	0.388326	0.999796	0.173406	0.146702	0.191046	0.062479	0.293396	0.447176	0.447176	0.89808	-0.658675	0.999982	0.493898	0.596099	0.423027	0.462568
ENSMUSG00000020978	Klhdc2	Mus musculus kelch domain containing 2 (Klhdc2), mRNA.	0.173839	-0.201007	0.574193	0.173839	0.999796	38.8972	35.0602	43.0395	47.6478	29.8414	-0.0217594	-0.0695612	0.929298	-0.0217594	0.999982	126.714	130.14	128.314	121.689
ENSMUSG00000039209	Rpl39l	Mus musculus ribosomal protein L39-like (Rpl39l), mRNA.	0.011621	0.011621	0.989477	0.180966	0.999796	284.915	290.323	209.323	398.202	241.812	-0.0259917	-0.0570379	0.950512	-0.0259917	0.999982	494.156	488.501	499.133	494.835
ENSMUSG00000018372	Cep95	Mus musculus centrosomal protein 95 (Cep95), transcript variant 1, mRNA.	-0.183801	-0.183801	0.680023	-0.287954	0.941637	21.7964	19.6589	26.8062	21.2881	19.4326	-0.075973	-0.170131	0.617737	-0.075973	0.999982	113.706	119.218	113.032	108.869
ENSMUSG00000018377	Vezf1	Mus musculus vascular endothelial zinc finger 1 (Vezf1), mRNA.	0.097484	0.333062	0.773711	0.097484	0.999796	0.368156	0.313684	0.41631	0.421355	0.321275	0.0269114	0.127871	0.954075	0.0269114	0.999982	4.52626	5.23228	4.36242	3.98407
ENSMUSG00000018379	Srsf1	Mus musculus serine/arginine-rich splicing factor 1 (Srsf1), transcript variant 2, mRNA.	-0.0991092	-0.22921	0.475495	-0.0991092	0.999796	120.428	84.4229	116.15	169.521	111.618	0.129644	0.129644	0.858787	0.236315	0.779006	92.1453	93.0334	87.9454	95.4572
ENSMUSG00000053907	Mat2a	Mus musculus methionine adenosyltransferase II, alpha (Mat2a), mRNA.	-0.147019	-0.147019	0.741526	-0.24215	0.999796	27.0545	20.7442	30.1684	35.1906	22.1147	0.231545	0.251166	0.513544	0.231545	0.765619	64.1582	60.0726	69.1086	63.2933
ENSMUSG00000021070	Bdkrb2	Mus musculus bradykinin receptor, beta 2 (Bdkrb2), mRNA.	0.345737	0.345737	0.885509	-0.48167	0.999796	0.115323	0.235278	0	0	0.226016	0.108537	0.108537	0.954075	0.127984	0.999982	4.21983	4.83036	3.46183	4.3673
ENSMUSG00000021072	Tmx1	Mus musculus thioredoxin-related transmembrane protein 1 (Tmx1), mRNA.	0.26273	0.441637	0.0357412	0.26273	0.903856	38.3412	33.3269	41.9006	43.2266	34.9108	0.111544	0.111544	0.894143	0.188511	0.999982	25.3718	25.1272	26.3778	24.6103
ENSMUSG00000021076	Actr10	Mus musculus ARP10 actin-related protein 10 (Actr10), mRNA.	-0.0205687	-0.287576	0.30327	-0.0205687	0.999796	114.344	107.22	106.179	136.886	107.091	-0.0740261	-0.0904173	0.859123	-0.0740261	0.999982	155.674	156.936	148.221	161.867
ENSMUSG00000021078	Tomm20l	Mus musculus translocase of outer mitochondrial membrane 20-like (Tomm20l), mRNA.	0.205052	-0.21747	0.7051	0.205052	0.999796	44.6334	45.8224	50.609	46.7344	35.3677	-0.308205	-0.327799	0.671063	-0.308205	0.71213	144.452	161.109	132.538	139.708
ENSMUSG00000021079	Timm9	Mus musculus translocase of inner mitochondrial membrane 9 (Timm9), transcript variant 3, mRNA.	0.11198	-0.430267	0.666959	0.11198	0.999796	5.76202	3.74612	4.80498	8.62165	5.87535	-0.106945	-0.106945	0.952008	-0.135208	0.999982	30.3888	24.9537	35.5625	30.6502
ENSMUSG00000036764	Dnajc12	Mus musculus DnaJ heat shock protein family (Hsp40) member C12 (Dnajc12), transcript variant 2, mRNA.	0.0237169	-0.463033	0.433146	0.0237169	0.999796	4.11333	1.74496	3.22295	3.5089	7.97649	-0.265133	-0.265133	0.921664	-0.320761	0.999982	5.88608	3.3734	8.73427	5.55057
ENSMUSG00000036768	Kif15	Mus musculus kinesin family member 15 (Kif15), mRNA.	-0.0938767	-0.0938767	0.788739	-0.272577	0.806581	51.2977	47.5637	52.1545	60.64	44.8326	0.128689	0.128689	0.850403	0.196342	0.999982	47.6247	43.0526	50.0579	49.7635
ENSMUSG00000036769	Wdr44	Mus musculus WD repeat domain 44 (Wdr44), transcript variant 2, mRNA.	0.458856	1.60371	0.47233	0.458856	0.999796	0.466639	0.362031	0.473773	0	1.03075	0.285173	0.285173	0.944758	-0.314608	0.999982	0.968977	1.31873	0.885317	0.702886
ENSMUSG00000044712	Slc38a6	Mus musculus solute carrier family 38, member 6 (Slc38a6), mRNA.	-0.0833673	-0.0833673	0.936198	-0.146223	0.999796	1.48144	1.41446	0.762255	2.48888	1.26016	0.0992242	0.0992242	0.946223	0.196713	0.999982	21.708	17.3142	23.891	23.9189
ENSMUSG00000044715	Gskip	Mus musculus GSK3B interacting protein (Gskip), mRNA.	-0.0707038	-0.0707038	0.942948	0.0848052	0.999796	2.94687	2.34837	2.17631	3.35556	3.90724	0.0815147	-0.113816	0.939355	0.0815147	0.999982	12.0774	12.1125	12.494	11.6257
ENSMUSG00000044716	Dok7	Mus musculus docking protein 7 (Dok7), transcript variant 4, mRNA.	-0.142415	-0.15219	0.866513	-0.142415	0.999796	2.74345	2.22319	2.72162	3.88257	2.14643	-0.256452	-0.256452	0.817869	-0.30593	0.999982	23.1599	29.2666	19.1061	21.1071
ENSMUSG00000048400	Prss54	Mus musculus protease, serine 54 (Prss54), mRNA.	-0.357053	-0.619035	0.587215	-0.357053	0.999796	1.49642	0.860405	2.26682	1.53231	1.32617	0.075414	0.075414	0.965565	-0.0795577	0.999982	49.8164	69.3941	37.4338	42.6214
ENSMUSG00000027570	Col9a3	Mus musculus collagen, type IX, alpha 3 (Col9a3), mRNA.	0.0885237	0.0885237	0.97221	-1.23151	0.999796	0	0	0	0	0	0.50253	0.50253	0.86503	0.683047	0.999982	1.28193	2.1932	1.05384	0.598757
ENSMUSG00000027573	Gid8	Mus musculus GID complex subunit 8 (Gid8), transcript variant 1, mRNA.	0.0960593	-0.224262	0.545024	0.0960593	0.999796	27.7732	24.531	29.3294	33.4072	23.825	-0.0524781	-0.0524781	0.957764	-0.0764578	0.999982	59.7067	66.8997	52.5337	59.6867
ENSMUSG00000027575	Arfgap1	Mus musculus ADP-ribosylation factor GTPase activating protein 1 (Arfgap1), transcript variant 2, mRNA.	-0.0285433	-0.0285433	0.971903	0.109321	0.999796	5.2723	5.44201	4.63896	5.45159	5.55663	-0.035062	0.0781191	0.939355	-0.035062	0.999982	45.2681	41.8023	44.3065	49.6954
ENSMUSG00000068134	Zfp120	Mus musculus zinc finger protein 120 (Zfp120), transcript variant 1, mRNA.	-0.24776	0.267906	0.885167	-0.24776	0.999796	0.262284	0.345599	0.143702	0.258474	0.30136	-0.105445	-0.105445	0.97869	-0.627916	0.999982	1.04458	1.30116	0.651927	1.18066
ENSMUSG00000027579	Srms	Mus musculus src-related kinase lacking C-terminal regulatory tyrosine and N-terminal myristylation sites (Srms), mRNA.	-0.00183969	-0.521323	0.793154	-0.00183969	0.999796	0.213188	0.091807	0.174231	0.387493	0.199222	0.00555522	0.00555522	0.997672	0.106333	0.999982	3.65693	3.82994	3.14584	3.99502
ENSMUSG00000035521	Gnptg	Mus musculus N-acetylglucosamine-1-phosphotransferase, gamma subunit (Gnptg), transcript variant 2, mRNA.	0.272076	0.782777	0.0360781	0.272076	0.999796	8.68004	8.33173	8.36969	8.08071	9.93805	0.118718	0.127533	0.950222	0.118718	0.999982	16.988	16.1242	15.8096	19.0301
ENSMUSG00000035522	Tsga8	Mus musculus testis specific gene A8 (Tsga8), mRNA.	0.0235924	-0.253352	0.54278	0.0235924	0.999796	84.4615	61.0141	106.632	82.4012	87.7991	0.127225	0.137104	0.944758	0.127225	0.999982	55.1377	77.5496	40.1412	47.7223
ENSMUSG00000030271	Ogg1	Mus musculus 8-oxoguanine DNA-glycosylase 1 (Ogg1), transcript variant 1, mRNA.	0.0694224	-0.132226	0.791192	0.0694224	0.999796	16.8339	14.3228	16.0513	21.0869	15.8745	0.0915455	0.0915455	0.942685	0.207334	0.999982	27.3651	25.9089	26.7941	29.3924
ENSMUSG00000078570	1110065P20Rik	Mus musculus RIKEN cDNA 1110065P20 gene (1110065P20Rik), transcript variant 1, mRNA.	0.0255195	0.0255195	0.972627	0.151789	0.999796	20.1299	20.9563	19.7397	20.4213	19.4024	0.0791078	0.0791078	0.917756	0.154913	0.999982	133.342	135.64	127.694	136.692
ENSMUSG00000035529	Prdm4	Mus musculus PR domain containing 4 (Prdm4), transcript variant 2, mRNA.	0.21416	0.589895	0.680023	0.21416	0.999796	0.300702	0.315766	0.175962	0.34835	0.362732	0.0216845	0.0946825	0.928193	0.0216845	0.999982	20.2728	19.7947	19.2897	21.7341
ENSMUSG00000030275	Etnk1	Mus musculus ethanolamine kinase 1 (Etnk1), mRNA.	0.0149947	0.0603136	0.881645	0.0149947	0.999796	45.8981	37.4015	52.1092	57.8464	36.2352	-0.0367313	-0.0367313	0.965288	0.0383629	0.999982	81.2232	72.3318	87.2826	84.0553
ENSMUSG00000078572	Ndufaf8	Mus musculus NADH dehydrogenase (ubiquinone) 1 alpha subcomplex assembly factor 8 (Ndufaf8), mRNA.	0.0497862	-0.112712	0.854429	0.0497862	0.999796	34.0537	31.8698	29.6982	46.3696	28.2772	-0.189363	-0.189363	0.841389	-0.191262	0.999982	64.2712	63.4518	71.2594	58.1025
ENSMUSG00000030276	Ttll3	Mus musculus tubulin tyrosine ligase-like family, member 3 (Ttll3), transcript variant 1, mRNA.	-0.524335	-0.524335	0.407855	-0.632281	0.829324	2.03061	1.45892	2.21133	1.81913	2.63307	0.0307592	0.0307592	0.985066	-0.271457	0.999982	29.321	36.5594	25.0512	26.3523
ENSMUSG00000030279	C2cd5	Mus musculus C2 calcium-dependent domain containing 5 (C2cd5), transcript variant 10, mRNA.	0.0540994	0.0540994	0.924817	-0.34588	0.91195	11.5556	7.98007	11.719	15.0468	11.4767	0.180143	0.180143	0.85338	0.269716	0.999982	19.8419	17.3851	21.717	20.4236
ENSMUSG00000039210	Gpatch2	Mus musculus G patch domain containing 2 (Gpatch2), transcript variant 5, mRNA.	-0.179643	-0.179643	0.645699	-0.196321	0.999796	17.8093	15.4812	19.3438	20.8021	15.61	-0.109309	-0.160351	0.767734	-0.109309	0.999982	88.6197	95.2017	85.5539	85.1036
ENSMUSG00000078577	Tmco2	Mus musculus transmembrane and coiled-coil domains 2 (Tmco2), mRNA.	-0.267471	-0.655683	0.336351	-0.267471	0.999796	15.1575	10.5303	23.3964	11.4173	15.2861	-0.0445637	-0.0445637	0.986598	-0.0742907	0.999982	57.3262	82.4413	44.8816	44.6556
ENSMUSG00000078578	Ube2d3	Mus musculus ubiquitin-conjugating enzyme E2D 3 (Ube2d3), transcript variant 3, mRNA.	-0.0897876	-0.0897876	0.853187	0.212207	0.999796	28.8162	44.0162	21.6162	29.9493	19.683	-0.0233498	-0.0359091	0.954075	-0.0233498	0.999982	258.073	256.62	242.026	275.574
ENSMUSG00000020982	Nemf	Mus musculus nuclear export mediator factor (Nemf), mRNA.	-0.10205	-0.10205	0.774922	-0.235301	0.976634	46.8073	40.035	56.7267	53.7683	36.6989	0.00485079	-0.0555391	0.934603	0.00485079	0.999982	59.7476	57.0552	61.3073	60.8802
ENSMUSG00000045962	Wnk1	Mus musculus WNK lysine deficient protein kinase 1 (Wnk1), transcript variant 2, mRNA.	-0.12032	-0.12032	0.706475	-0.125128	0.999796	70.9318	58.9553	72.9014	95.4857	56.385	0.00609288	-0.0437388	0.957015	0.00609288	0.999982	219.5	204.737	223.867	229.896
ENSMUSG00000020986	Sec23a	Mus musculus SEC23 homolog A, COPII coat complex component (Sec23a), transcript variant 1, mRNA.	0.0992074	-0.217777	0.550844	0.0992074	0.999796	29.892	24.2641	27.897	43.0356	24.3712	0.118992	0.118992	0.917674	0.300224	0.769209	46.056	36.2217	50.7277	51.2187
ENSMUSG00000039218	Srrm2	Mus musculus serine/arginine repetitive matrix 2 (Srrm2), mRNA.	0.00647622	0.00647622	0.991724	-0.35413	0.378464	63.0869	67.239	63.7093	68.0829	53.3164	0.000559179	0.000559179	0.998916	0.042721	0.999982	211.727	198.111	232.16	204.909
ENSMUSG00000020988	L2hgdh	Mus musculus L-2-hydroxyglutarate dehydrogenase (L2hgdh), mRNA.	-0.0999179	-0.35438	0.366371	-0.0999179	0.999796	9.59991	7.81919	10.3428	12.4237	7.81396	-0.159348	-0.159348	0.797015	-0.199516	0.999982	25.6717	25.1231	26.5698	25.3223
ENSMUSG00000039219	Arid4b	Mus musculus AT rich interactive domain 4B (RBP1-like) (Arid4b), transcript variant 2, mRNA.	-0.180495	-0.180495	0.610371	-0.235592	0.999796	16.9904	13.9385	16.3225	22.606	15.0946	-0.0166021	-0.0940517	0.917674	-0.0166021	0.999982	32.5355	27.3579	34.1222	36.1265
ENSMUSG00000045969	Ing1	Mus musculus inhibitor of growth family, member 1 (Ing1), transcript variant 6, mRNA.	0.0567981	0.0567981	0.93742	0.0678053	0.999796	5.35081	4.94372	4.61612	6.526	5.31739	-0.0507979	-0.0507979	0.950222	-0.155024	0.999982	64.3697	64.7224	60.9571	67.4296
ENSMUSG00000053914	Kdm4d	Mus musculus lysine (K)-specific demethylase 4D (Kdm4d), mRNA.	-0.0368579	-0.233256	0.570302	-0.0368579	0.999796	31.9658	28.4812	35.4862	40.5753	23.3205	-0.0146649	-0.0593767	0.951059	-0.0146649	0.999982	194.99	206.6	181.939	196.431
ENSMUSG00000026331	Slco6c1	Mus musculus solute carrier organic anion transporter family, member 6c1 (Slco6c1), mRNA.	-0.0291889	-0.0291889	0.953594	-0.164391	0.999796	293.339	254.317	339.429	310.598	269.011	-0.0943161	-0.146966	0.695562	-0.0943161	0.999982	229.399	234.15	226.581	227.467
ENSMUSG00000026333	Gin1	Mus musculus gypsy retrotransposon integrase 1 (Gin1), transcript variant 2, mRNA.	-0.313236	-0.313236	0.326225	-0.44249	0.36495	49.2085	41.6555	58.0927	58.89	38.1959	-0.0879277	-0.245043	0.668901	-0.0879277	0.999982	37.8965	38.078	36.9804	38.631
ENSMUSG00000026335	Pam	Mus musculus peptidylglycine alpha-amidating monooxygenase (Pam), transcript variant 1, mRNA.	-0.259047	-0.259047	0.783219	0.368755	0.999796	1.90845	0.493818	0.7703	3.95151	2.41817	-0.10804	-0.149879	0.93699	-0.10804	0.999982	5.43981	6.45887	5.06114	4.79942
ENSMUSG00000026336	Slco6d1	Mus musculus solute carrier organic anion transporter family, member 6d1 (Slco6d1), transcript variant 1, mRNA.	0.0603306	0.0603306	0.896661	-0.125025	0.999796	175.004	125.223	198.401	208.869	167.522	-0.0473302	-0.0542489	0.950222	-0.0473302	0.999982	125.89	129.4	126.573	121.698
ENSMUSG00000026339	Ccdc93	Mus musculus coiled-coil domain containing 93 (Ccdc93), transcript variant 3, mRNA.	0.0573338	0.125336	0.86282	0.0573338	0.999796	1.72218	2.33684	1.14452	1.20473	2.20263	0.157094	0.157094	0.885437	0.176757	0.999982	5.0719	7.06289	4.01177	4.14105
ENSMUSG00000096966	Gm18336		0.632668	0.82994	0.366371	0.632668	0.999796	1.92064	1.45619	2.5696	0.947672	2.70911	0.15717	0.327582	0.924901	0.15717	0.999982	2.04884	2.7529	1.42714	1.96648
ENSMUSG00000021086	Ccdc175	Mus musculus coiled-coil domain containing 175 (Ccdc175), mRNA.	-0.203459	-0.203459	0.519962	-0.215946	0.999796	46.2097	37.861	52.1952	52.5891	42.1935	-0.0794248	-0.092145	0.888491	-0.0794248	0.999982	134.18	139.893	126.709	135.938
ENSMUSG00000021087	Rtn1	Mus musculus reticulon 1 (Rtn1), transcript variant 4, non-coding RNA.	-0.0556588	-0.09929	0.834777	-0.0556588	0.999796	15.7953	12.1507	24.0793	14.4437	12.5074	-0.0424738	-0.101247	0.915559	-0.0424738	0.999982	28.2457	30.9598	24.7425	29.0348
ENSMUSG00000036770	Stpg3	Mus musculus sperm tail PG rich repeat containing 3 (Stpg3), mRNA.	-0.419779	-0.419779	0.796912	0.426014	0.999796	0.556481	0.735507	0.473389	0.286926	0.730103	0.233006	0.278623	0.885437	0.233006	0.999982	12.1786	18.0461	8.51109	9.97845
ENSMUSG00000036777	Anln	Mus musculus anillin, actin binding protein (Anln), mRNA.	-0.00576052	-0.00576052	0.991931	-0.41125	0.228898	32.6186	30.5684	32.5615	37.6634	29.6809	-0.00984288	-0.00984288	0.991014	-0.0720514	0.999982	39.781	39.0839	40.4997	39.7592
ENSMUSG00000072082	Ccnf	Mus musculus cyclin F (Ccnf), mRNA.	-0.0218798	0.241909	0.647163	-0.0218798	0.999796	5.54387	4.76884	6.86324	4.75384	5.78956	-0.0808226	-0.0808226	0.952037	-0.152821	0.999982	23.7845	28.7789	20.2981	22.2766
ENSMUSG00000036779	Papd5	Mus musculus PAP associated domain containing 5 (Papd5), transcript variant 3, mRNA.	-0.0645592	-0.0786846	0.870232	-0.0645592	0.999796	8.10976	9.31654	8.61335	8.09429	6.41487	-0.0241765	-0.04001	0.952008	-0.0241765	0.999982	69.8082	72.9618	64.9677	71.4951
ENSMUSG00000060301	2610008E11Rik	Mus musculus RIKEN cDNA 2610008E11 gene (2610008E11Rik), transcript variant 1, mRNA.	-0.118527	0.207541	0.726379	-0.118527	0.999796	2.78856	2.78077	2.31122	3.12866	2.93358	0.170119	0.170119	0.90684	0.364758	0.999982	5.21005	4.21134	6.73161	4.6872
ENSMUSG00000007850	Hnrnph1	Mus musculus heterogeneous nuclear ribonucleoprotein H1 (Hnrnph1), transcript variant 1, mRNA.	-0.0370669	-0.0959892	0.824577	-0.0370669	0.999796	114.176	81.6537	139.63	143.147	92.2717	0.080594	0.0948836	0.885437	0.080594	0.999982	427.121	380.008	471.444	429.91
ENSMUSG00000048410	Zfp407	Mus musculus zinc finger protein 407 (Zfp407), mRNA.	-0.133764	-0.133764	0.724663	-0.275729	0.939305	9.94589	11.3719	6.53976	14.8705	7.0014	-0.112332	-0.204113	0.730058	-0.112332	0.999982	20.0621	19.7617	19.191	21.2338
ENSMUSG00000048411	Gm597	Mus musculus predicted gene 597 (Gm597), mRNA.	-0.777463	-0.777463	0.227009	-1.27958	0.0137565	2.27572	2.06371	2.46845	2.27605	2.29468	-0.089913	-0.229184	0.729099	-0.089913	0.999982	21.9685	23.4352	19.2217	23.2487
ENSMUSG00000048416	Mlf1	Mus musculus myeloid leukemia factor 1 (Mlf1), transcript variant 2, mRNA.	0.0472127	-0.0948015	0.798068	0.0472127	0.999796	200.685	183.361	203.135	248.768	167.477	-0.0745934	-0.0762779	0.915783	-0.0745934	0.999982	304.933	318.564	297.971	298.263
ENSMUSG00000027582	Zgpat	Mus musculus zinc finger, CCCH-type with G patch domain (Zgpat), transcript variant 2, mRNA.	-0.0507061	0.117185	0.871175	-0.0507061	0.999796	4.86175	3.19213	3.36569	7.73096	5.15823	0.0649262	0.0649262	0.962586	0.124196	0.999982	16.1056	15.6183	16.3962	16.3024
ENSMUSG00000027583	Zbtb46	Mus musculus zinc finger and BTB domain containing 46 (Zbtb46), transcript variant 2, mRNA.	-0.121162	-0.121162	0.9337	-0.327391	0.999796	0.329732	0.267303	0.403867	0.287082	0.360676	0.0566828	0.0566828	0.97096	0.0983653	0.999982	6.29132	5.62826	6.4811	6.76461
ENSMUSG00000015804	Med28	Mus musculus mediator complex subunit 28 (Med28), mRNA.	-0.0711323	-0.0711323	0.883957	0.201374	0.999796	54.9591	59.2992	38.6097	63.7647	58.1627	-0.0414573	-0.0602561	0.952008	-0.0414573	0.999982	70.1293	69.82	77.8808	62.687
ENSMUSG00000027589	Pcmtd2	Mus musculus protein-L-isoaspartate (D-aspartate) O-methyltransferase domain containing 2 (Pcmtd2), transcript variant 2, mRNA.	-0.067765	-0.067765	0.899569	-0.0919327	0.999796	14.8879	10.6564	14.9328	18.5284	15.4339	-0.00229345	-0.0311429	0.977756	-0.00229345	0.999982	17.6018	17.4658	18.384	16.9557
ENSMUSG00000015806	Qdpr	Mus musculus quinoid dihydropteridine reductase (Qdpr), mRNA.	0.213421	0.32914	0.561349	0.213421	0.999796	7.70629	6.02066	7.19086	9.17343	8.44021	0.124948	0.593918	0.456983	0.124948	0.999982	13.0542	12.2339	14.4457	12.483
ENSMUSG00000051113	Fam71e1	Mus musculus family with sequence similarity 71, member E1 (Fam71e1), transcript variant 2, mRNA.	-0.354784	-0.590035	0.611791	-0.354784	0.999796	2.45115	2.41517	3.56951	1.07284	2.74706	-0.0326356	0.05645	0.976663	-0.0326356	0.999982	73.4965	106.388	50.0005	64.1011
ENSMUSG00000010554	Mettl16	Mus musculus methyltransferase like 16 (Mettl16), mRNA.	-0.0165252	-0.0165252	0.976034	-0.103501	0.999796	5.14141	2.92935	8.08769	6.62747	2.92114	0.104817	0.104817	0.917756	-0.112983	0.999982	7.70388	6.56383	8.39296	8.15484
ENSMUSG00000030282	Cmas	Mus musculus cytidine monophospho-N-acetylneuraminic acid synthetase (Cmas), mRNA.	0.0254941	0.14661	0.854429	0.0254941	0.999796	3.27088	2.79349	3.45078	3.71955	3.1197	0.238877	0.463163	0.562747	0.238877	0.999982	9.8501	9.3634	9.75048	10.4364
ENSMUSG00000030284	Creld1	Mus musculus cysteine-rich with EGF-like domains 1 (Creld1), transcript variant 2, non-coding RNA.	0.343715	0.343715	0.802514	0.399094	0.999796	0.701243	0.706891	0.876719	0.702382	0.51898	0.251026	0.251026	0.927413	0.459288	0.999982	2.93126	2.9128	3.0306	2.85039
ENSMUSG00000035539	Ccdc180	Mus musculus coiled-coil domain containing 180 (Ccdc180), mRNA.	-0.00961653	-0.00961653	0.987552	-0.156323	0.999796	43.1582	25.0693	59.5993	57.879	30.0852	-0.00986721	-0.00986721	0.991638	-0.039542	0.999982	77.2415	78.4581	74.7859	78.4806
ENSMUSG00000030286	Emc3	Mus musculus ER membrane protein complex subunit 3 (Emc3), mRNA.	0.377152	0.542809	0.0357412	0.377152	0.834309	21.8707	21.3188	20.609	24.7406	20.8142	0.415586	0.421267	0.000321532	0.415586	0.00337973	105.043	98.0782	105.551	111.5
ENSMUSG00000078584	AU022252	Mus musculus expressed sequence AU022252 (AU022252), mRNA.	-0.0579708	-0.0579708	0.940898	0.0769359	0.999796	1.84862	1.85947	1.73056	2.38648	1.41799	-0.0180867	-0.0180867	0.987557	0.0851814	0.999982	12.6273	13.9063	12.6187	11.3568
ENSMUSG00000039220	Ppp1r10	Mus musculus protein phosphatase 1, regulatory subunit 10 (Ppp1r10), transcript variant 1, mRNA.	0.0375156	-0.230598	0.595654	0.0375156	0.999796	15.1473	13.0444	15.8579	19.2087	12.478	0.0519981	-0.056964	0.951332	0.0519981	0.999982	85.536	99.626	79.7652	77.2167
ENSMUSG00000020990	Cdkl1	Mus musculus cyclin-dependent kinase-like 1 (CDC2-related kinase) (Cdkl1), mRNA.	0.0318982	-0.240822	0.679149	0.0318982	0.999796	11.2087	9.3718	11.9204	15.1909	8.35162	-0.207	-0.293432	0.438716	-0.207	0.999982	46.3768	49.0075	45.1336	44.9895
ENSMUSG00000039221	Rpl22l1	Mus musculus ribosomal protein L22 like 1 (Rpl22l1), transcript variant 2, mRNA.	-0.0694502	-0.0694502	0.906951	-0.0955451	0.999796	126.51	127.178	109.516	167.268	102.078	-0.0535632	-0.0535632	0.962089	-0.161247	0.999982	173.349	171.576	201.789	146.683
ENSMUSG00000078588	Ccdc24	Mus musculus coiled-coil domain containing 24 (Ccdc24), mRNA.	-0.0108075	-0.19946	0.76398	-0.0108075	0.999796	6.07213	7.91758	5.0391	7.82544	3.50638	-0.162139	-0.234487	0.858787	-0.162139	0.999982	88.8843	88.406	85.8361	92.4109
ENSMUSG00000020993	Trappc6b	Mus musculus trafficking protein particle complex 6B (Trappc6b), transcript variant 2, mRNA.	0.266993	0.266993	0.571182	0.530468	0.326857	67.7331	61.8043	67.7114	86.0715	55.3452	0.0685957	0.0685957	0.951917	0.189632	0.999982	97.1587	80.6219	116.031	94.8232
ENSMUSG00000039224	D1Pas1	Mus musculus DNA segment, Chr 1, Pasteur Institute 1 (D1Pas1), mRNA.	-0.0368313	-0.0368313	0.932543	-0.144247	0.999796	78.7086	68.6838	84.8865	95.2521	66.012	-0.0761805	-0.106189	0.817899	-0.0761805	0.999982	290.387	279.425	293.502	298.233
ENSMUSG00000020994	Pnn	Mus musculus pinin (Pnn), mRNA.	0.114698	0.114698	0.761154	-0.164461	0.999796	34.9998	26.6527	46.036	37.9806	29.3299	0.0532693	0.0532693	0.950222	0.0627422	0.999982	73.7454	67.9184	75.3169	78.0007
ENSMUSG00000045975	C2cd2	Mus musculus C2 calcium-dependent domain containing 2 (C2cd2), mRNA.	0.0133806	0.0133806	0.992286	0.0462772	0.999796	0.769703	0.75817	0.697427	1.02495	0.598263	-0.0534946	-0.0534946	0.964561	-0.0592061	0.999982	8.08359	8.22432	9.06544	6.961
ENSMUSG00000018395	Kif3a	Mus musculus kinesin family member 3A (Kif3a), transcript variant 3, mRNA.	-0.113046	-0.113046	0.753294	-0.160868	0.999796	73.6753	61.9408	89.7257	78.0369	64.9978	0.0467119	0.0467119	0.948262	0.0548321	0.999982	112.116	107.995	109.043	119.311
ENSMUSG00000026341	Actr3	Mus musculus ARP3 actin-related protein 3 (Actr3), transcript variant 1, mRNA.	0.195373	0.195373	0.855753	0.327526	0.999796	5.50478	5.49481	4.79364	5.15262	6.57807	0.0360693	0.107544	0.918543	0.0360693	0.999982	26.3773	26.7897	24.0666	28.2756
ENSMUSG00000026342	Slc35f5	Mus musculus solute carrier family 35, member F5 (Slc35f5), transcript variant 1, mRNA.	0.00327649	0.00327649	0.996125	0.1413	0.999796	6.11138	6.76219	3.66254	5.77457	8.24623	0.0430908	0.0430908	0.976275	0.216612	0.999982	15.2206	13.3519	17.8122	14.4976
ENSMUSG00000001366	Fbxo9	Mus musculus f-box protein 9 (Fbxo9), transcript variant 1, mRNA.	0.171591	-0.228224	0.58439	0.171591	0.999796	41.302	39.3565	41.0522	57.7566	27.0426	0.0680926	0.0680926	0.952008	0.170444	0.999982	59.5986	51.0011	61.0613	66.7333
ENSMUSG00000053929	Cyhr1	Mus musculus cysteine and histidine rich 1 (Cyhr1), transcript variant 3, mRNA.	0.109584	0.109584	0.884988	0.274631	0.999796	3.07955	3.28455	3.1636	3.14864	2.72143	0.0316177	-0.0371774	0.962747	0.0316177	0.999982	134.34	139.582	128.662	134.778
ENSMUSG00000021090	Lrrc9	Mus musculus leucine rich repeat containing 9 (Lrrc9), transcript variant 3, mRNA.	-0.290556	-0.3539	0.320539	-0.290556	0.99732	8.93998	9.58882	10.414	9.26286	6.49423	-0.16152	-0.16152	0.752101	-0.215755	0.802434	87.5396	99.8125	76.2083	86.5979
ENSMUSG00000026349	Ccnt2	Mus musculus cyclin T2 (Ccnt2), mRNA.	0.147269	0.147269	0.823635	-0.259761	0.999796	1.64372	1.00824	2.10134	1.89529	1.57002	0.0693591	0.0693591	0.961071	0.130446	0.999982	7.46721	7.9012	7.44214	7.05828
ENSMUSG00000021095	Gsc	Mus musculus goosecoid homeobox (Gsc), mRNA.	-0.348695	-0.348695	0.862255	0.495529	0.999796	0.377151	0.516511	0.292703	0	0.699392	0.257075	0.257075	0.937088	0.335604	0.999982	3.83519	4.21735	3.49444	3.79377
ENSMUSG00000021096	Ppm1a	Mus musculus protein phosphatase 1A, magnesium dependent, alpha isoform (Ppm1a), mRNA.	-0.101082	-0.101082	0.909433	-0.162914	0.999796	2.63582	2.12076	3.47664	2.19096	2.7549	-0.0167657	-0.0167657	0.986971	0.0449636	0.999982	21.1524	23.4046	19.8914	20.1613
ENSMUSG00000021097	Clmn	Mus musculus calmin (Clmn), transcript variant 2, mRNA.	-0.296161	-0.296161	0.78495	-0.751127	0.976634	0.828388	0.139609	1.93875	0.906277	0.328914	0.00837412	0.00837412	0.99675	0.275754	0.999982	8.87732	11.9854	6.22838	8.41817
ENSMUSG00000021098	4930447C04Rik	Mus musculus RIKEN cDNA 4930447C04 gene (4930447C04Rik), mRNA.	-0.0469211	-0.0469211	0.93503	-0.114312	0.999796	14.3381	15.3796	10.994	16.0342	14.9447	0.0894155	0.220491	0.881441	0.0894155	0.999982	24.5109	16.2584	27.0075	30.2667
ENSMUSG00000036781	Rps27l	Mus musculus ribosomal protein S27-like (Rps27l), transcript variant 2, mRNA.	0.14689	0.14689	0.828937	0.235899	0.999796	64.6368	70.2906	47.3099	86.8904	54.0563	0.00748014	0.0298803	0.97869	0.00748014	0.999982	143.459	129.927	166.161	134.288
ENSMUSG00000036782	Klhl13	Mus musculus kelch-like 13 (Klhl13), transcript variant 1, mRNA.	0.785257	0.785257	0.646697	0.821753	0.999796	0.132132	0.10777	0.065146	0	0.355612	0.745029	1.0408	0.749081	0.745029	0.999982	0.390756	0.367118	0.53357	0.271581
ENSMUSG00000044730	9930104L06Rik	Mus musculus RIKEN cDNA 9930104L06 gene (9930104L06Rik), transcript variant 2, mRNA.	0.041369	0.111362	0.892815	0.041369	0.999796	2.92695	2.328	3.13471	3.71626	2.52885	0.201108	0.2863	0.737647	0.201108	0.999982	10.6098	8.88442	11.5051	11.4399
ENSMUSG00000060314	Zfp941	Mus musculus zinc finger protein 941 (Zfp941), mRNA.	-0.0811737	-0.0811737	0.954173	-0.353891	0.999796	0.54203	0.470848	0.608868	0.639429	0.448974	-0.180102	-0.180102	0.948226	-0.393984	0.999982	2.49348	2.47102	2.09839	2.91102
ENSMUSG00000097075	D830044I16Rik		-0.365866	-0.365866	0.749934	-0.818833	0.93583	3.78697	1.55854	5.85459	2.55821	5.17654	0.0272733	0.0272733	0.992258	-0.0362426	0.999982	122.949	180.468	102.02	86.3568
ENSMUSG00000000127	Fer	Mus musculus fer (fms/fps related) protein kinase (Fer), transcript variant 1, mRNA.	0.0511566	0.123168	0.836205	0.0511566	0.999796	4.22726	3.58088	4.14405	4.92097	4.26313	-0.170321	-0.170321	0.841256	-0.250703	0.79618	49.9638	53.6458	46.7655	49.4803
ENSMUSG00000007867	Ift43	Mus musculus intraflagellar transport 43 (Ift43), transcript variant 2, mRNA.	0.130413	-0.169171	0.66046	0.130413	0.999796	184.812	154.825	206.819	233.079	144.524	-0.0709352	-0.0709352	0.947857	-0.10177	0.999982	314.51	305.483	332.975	305.071
ENSMUSG00000048429	Timm29	Mus musculus translocase of inner mitochondrial membrane 29 (Timm29), mRNA.	0.00827072	0.00827072	0.991169	-0.0582969	0.999796	8.04259	6.33693	8.74709	9.91028	7.17607	0.194061	0.194061	0.873634	0.267696	0.999982	12.7087	10.5696	15.063	12.4935
ENSMUSG00000027593	Raly	Mus musculus hnRNP-associated with lethal yellow (Raly), transcript variant 3, mRNA.	0.0258955	0.218107	0.636484	0.0258955	0.999796	14.0283	10.7809	14.0768	14.6379	16.6177	0.195264	0.257137	0.695304	0.195264	0.999982	59.1271	56.2543	62.1916	58.9356
ENSMUSG00000027598	Itch	Mus musculus itchy, E3 ubiquitin protein ligase (Itch), transcript variant 1, mRNA.	-0.00937447	-0.00937447	0.987643	-0.0752441	0.999796	12.105	10.8735	15.5422	13.4105	8.59396	0.0364239	0.0364239	0.977756	0.0918887	0.999982	31.752	24.9599	37.6753	32.6209
ENSMUSG00000027599	Armc1	Mus musculus armadillo repeat containing 1 (Armc1), transcript variant 1, mRNA.	-0.0495307	-0.0495307	0.94716	0.281532	0.999796	3.06706	2.40823	3.44415	3.85667	2.55921	0.00299823	-0.063569	0.963468	0.00299823	0.999982	9.65877	7.93243	11.2295	9.81438
ENSMUSG00000035545	Leng8	Mus musculus leukocyte receptor cluster (LRC) member 8 (Leng8), mRNA.	-0.301638	-0.301638	0.237433	-0.440335	0.207235	49.687	51.152	50.5028	47.8433	49.2498	0.0633057	0.0633057	0.93717	0.0977392	0.999982	229.102	215.318	239.278	232.71
ENSMUSG00000030291	Med21	Mus musculus mediator complex subunit 21 (Med21), mRNA.	0.0192276	0.192058	0.721266	0.0192276	0.999796	17.8999	18.372	17.2549	20.9579	15.0147	-0.0240864	0.142783	0.933612	-0.0240864	0.999982	19.1744	16.2546	18.664	22.6045
ENSMUSG00000030292	Smco2	Mus musculus single-pass membrane protein with coiled-coil domains 2 (Smco2), mRNA.	-0.0161047	-0.202935	0.574193	-0.0161047	0.999796	117.6	105.675	127.822	140.458	96.4462	-0.101571	-0.106328	0.80964	-0.101571	0.999982	387.348	389.479	398.528	374.036
ENSMUSG00000030298	Sec13	Mus musculus SEC13 homolog, nuclear pore and COPII coat complex component (Sec13), mRNA.	-0.0233754	0.0263612	0.96735	-0.0233754	0.999796	60.7986	46.9269	68.7955	80.616	46.856	-0.059408	-0.0980927	0.858446	-0.059408	0.999982	139.865	141.11	132.419	146.065
ENSMUSG00000039230	Tbcd	Mus musculus tubulin-specific chaperone d (Tbcd), mRNA.	-0.146975	-0.146975	0.763601	-0.284464	0.999796	5.51052	5.36056	4.81923	6.57605	5.28624	-0.0127166	-0.146726	0.894528	-0.0127166	0.999982	15.7661	15.8632	15.6485	15.7864
ENSMUSG00000039231	Suv39h1	Mus musculus suppressor of variegation 3-9 1 (Suv39h1), transcript variant 2, mRNA.	0.380804	1.02179	0.252407	0.380804	0.999796	0.737759	0.723609	0.678085	0.296139	1.2532	-0.0485762	0.856721	0.225053	-0.0485762	0.999982	5.01273	6.11648	4.47827	4.44344
ENSMUSG00000039233	Tbce	Mus musculus tubulin-specific chaperone E (Tbce), transcript variant 1, mRNA.	-0.0768106	-0.0768106	0.897671	-0.270918	0.999796	12.0359	9.46691	9.85675	13.3918	15.4284	-0.0452726	-0.0452726	0.977756	-0.0914206	0.999982	20.4515	23.2787	18.2801	19.7957
ENSMUSG00000039234	Sec24d	Mus musculus Sec24 related gene family, member D (S. cerevisiae) (Sec24d), mRNA.	0.466782	0.466782	0.699048	0.536097	0.999796	0.453629	0.355748	0.565233	0.348801	0.544734	0.354852	0.569218	0.877069	0.354852	0.999982	0.629471	1.03628	0.51649	0.335641
ENSMUSG00000045980	Tmem104	Mus musculus transmembrane protein 104 (Tmem104), mRNA.	0.079644	0.079644	0.970403	0.227577	0.999796	0.184546	0.168379	0.180225	0.267496	0.122085	0.249234	0.249234	0.943124	0.262053	0.999982	0.840397	0.787885	1.00934	0.723966
ENSMUSG00000045983	Eif4g1	Mus musculus eukaryotic translation initiation factor 4, gamma 1 (Eif4g1), transcript variant 3, mRNA.	-0.0387886	-0.0387886	0.941413	-0.248428	0.999796	14.9208	9.48558	20.754	18.9688	10.4749	0.189666	0.231926	0.737647	0.189666	0.999982	51.0002	56.7726	47.9565	48.2717
ENSMUSG00000045989	4930451I11Rik	Mus musculus RIKEN cDNA 4930451I11 gene (4930451I11Rik), mRNA.	0.0686818	0.0686818	0.955831	0.466779	0.999796	7.09008	4.55652	10.2235	8.41166	5.16861	0.237718	0.646336	0.572369	0.237718	0.999982	20.6073	29.7792	13.5776	18.4651
ENSMUSG00000001376	Vps50	Mus musculus VPS50 EARP/GARPII complex subunit (Vps50), transcript variant 3, mRNA.	0.209951	0.422104	0.449251	0.209951	0.999796	1.98995	1.77819	1.36105	2.07826	2.74229	0.0025192	0.273484	0.788368	0.0025192	0.999982	8.32608	9.41402	7.71221	7.85201
ENSMUSG00000026353	Ubxn4	Mus musculus UBX domain protein 4 (Ubxn4), transcript variant 1, mRNA.	-0.0374621	-0.0945338	0.797653	-0.0374621	0.999796	87.4148	75.3407	85.1864	111.993	77.1389	-0.0443709	-0.0834893	0.865509	-0.0443709	0.999982	126.28	127.658	121.245	129.938
ENSMUSG00000026355	Mcm6	Mus musculus minichromosome maintenance complex component 6 (Mcm6), transcript variant 2, mRNA.	0.0887035	0.283244	0.502662	0.0887035	0.999796	18.4325	16.4178	19.5327	20.5692	17.2104	0.0761691	0.351671	0.695304	0.0761691	0.999982	21.5424	23.1784	21.9872	19.4615
ENSMUSG00000026356	Dars	Mus musculus aspartyl-tRNA synthetase (Dars), transcript variant 1, mRNA.	-0.0780028	-0.107046	0.772368	-0.0780028	0.999796	192.043	167.787	208.135	234.647	157.604	0.0263136	-0.0831369	0.90684	0.0263136	0.999982	193.96	168.201	211.147	202.533
ENSMUSG00000036792	Mbd5	Mus musculus methyl-CpG binding domain protein 5 (Mbd5), transcript variant 1, mRNA.	-0.453586	-0.957318	0.463793	-0.453586	0.999796	0.313697	0.304533	0.206885	0.243756	0.499615	0.0710017	0.0729981	0.951401	0.0710017	0.999982	10.8217	11.3727	10.8875	10.2048
ENSMUSG00000000131	Xpo6	Mus musculus exportin 6 (Xpo6), transcript variant 2, mRNA.	-0.130246	-0.280641	0.37889	-0.130246	0.999796	19.2017	15.5816	24.2852	20.0826	16.8575	-0.0308903	-0.0308903	0.9639	0.0411746	0.999982	212.872	205.626	212.297	220.691
ENSMUSG00000048439	Nupl2	Mus musculus nucleoporin like 2 (Nupl2), transcript variant 2, mRNA.	-0.0346965	-0.0750978	0.897305	-0.0346965	0.999796	11.382	11.0383	11.227	12.6103	10.6524	0.0160099	0.0160099	0.987557	-0.0684218	0.999982	41.2634	46.784	37.5604	39.446
ENSMUSG00000035559	Mpv17l2	Mus musculus MPV17 mitochondrial membrane protein-like 2 (Mpv17l2), mRNA.	0.79396	1.33555	0.226076	0.79396	0.999796	0.792147	0	0.427623	1.13502	1.60595	-0.214735	0.439802	0.89421	-0.214735	0.999982	2.77982	3.20702	2.96223	2.17019
ENSMUSG00000039242	B3galnt2	Mus musculus UDP-GalNAc:betaGlcNAc beta 1,3-galactosaminyltransferase, polypeptide 2 (B3galnt2), mRNA.	-0.0629407	0.146047	0.827071	-0.0629407	0.999796	4.22261	3.07502	4.80109	3.14472	5.86962	-0.247695	-0.30716	0.624915	-0.247695	0.999982	17.7411	20.9653	19.1535	13.1044
ENSMUSG00000039244	E130309D02Rik	Mus musculus RIKEN cDNA E130309D02 gene (E130309D02Rik), mRNA.	-0.104252	-0.104252	0.910408	0.172218	0.999796	1.23431	1.34063	1.32672	1.06981	1.20009	-0.0269592	-0.0269592	0.98034	-0.0307363	0.999982	42.7827	40.1886	42.6875	45.4719
ENSMUSG00000039246	Lyplal1	Mus musculus lysophospholipase-like 1 (Lyplal1), mRNA.	-0.0652955	-0.266397	0.853187	-0.0652955	0.999796	1.10977	1.12751	1.118	1.36674	0.826821	-0.150159	-0.150159	0.973365	0.184514	0.999982	1.68333	1.68945	1.60536	1.75518
ENSMUSG00000045996	Polr2k	Mus musculus polymerase (RNA) II (DNA directed) polypeptide K (Polr2k), transcript variant 2, mRNA.	0.166035	0.166035	0.920579	-0.33602	0.999796	23.7438	21.7091	20.8132	31.6913	20.7614	-0.0954612	0.0954829	0.952919	-0.0954612	0.999982	44.6673	38.2283	48.6524	47.1211
ENSMUSG00000001380	Hars	Mus musculus histidyl-tRNA synthetase (Hars), mRNA.	-0.0663175	-0.098159	0.847143	-0.0663175	0.999796	34.4472	25.5484	40.0439	45.5271	26.6693	-0.0203808	-0.0981709	0.900267	-0.0203808	0.999982	63.4818	63.7464	68.518	58.1809
ENSMUSG00000001383	Zmat2	Mus musculus zinc finger, matrin type 2 (Zmat2), mRNA.	-0.0614514	-0.121179	0.784385	-0.0614514	0.999796	83.2445	68.6212	89.7809	112.328	62.2474	0.00293495	-0.115148	0.902631	0.00293495	0.999982	61.1012	54.251	64.4704	64.5823
ENSMUSG00000026361	Cdc73	Mus musculus cell division cycle 73, Paf1/RNA polymerase II complex component (Cdc73), mRNA.	-0.127581	-0.219328	0.51927	-0.127581	0.999796	7.37215	5.93482	8.13722	9.05044	6.3661	-0.185113	-0.210377	0.443358	-0.185113	0.999982	16.2582	16.8403	16.2475	15.6869
ENSMUSG00000112858	Rnf212b		0.545266	0.545266	0.681914	0.636555	0.999796	0	0	0	0	0	-0.047788	0.256637	0.908253	-0.047788	0.999982	5.53306	7.35182	4.60813	4.63923
ENSMUSG00000038000	Acd	Mus musculus adrenocortical dysplasia (Acd), transcript variant 1, mRNA.	0.0304211	-0.203022	0.763911	0.0304211	0.999796	6.3208	7.58567	2.55069	9.40738	5.73946	0.0107456	-0.0126654	0.991461	0.0107456	0.999982	28.0949	25.9246	28.1218	30.2383
ENSMUSG00000038002	Cramp1l	Mus musculus cramped chromatin regulator homolog 1 (Cramp1l), mRNA.	-0.0989841	-0.0989841	0.784123	-0.201868	0.999796	12.7224	11.8661	13.1957	14.6465	11.1813	0.0266826	0.0266826	0.975312	0.0694597	0.999982	47.2582	45.835	48.2282	47.7113
ENSMUSG00000038005	Hpf1	Mus musculus histone PARylation factor 1 (Hpf1), transcript variant 2, mRNA.	-0.162246	-0.270743	0.373312	-0.162246	0.999796	76.4029	64.7816	84.0523	93.0084	63.7693	-0.00153011	-0.0295004	0.977756	-0.00153011	0.999982	56.5476	60.5212	57.9921	51.1296
ENSMUSG00000000142	Axin2	Mus musculus axin 2 (Axin2), mRNA.	0.0819197	0.0819197	0.970287	0.275711	0.999796	0.166824	0.098052	0.345025	0.036509	0.187708	0.177844	0.39269	0.859545	0.177844	0.999982	1.28092	1.38967	1.28743	1.16565
ENSMUSG00000007880	Arid1a	Mus musculus AT rich interactive domain 1A (SWI-like) (Arid1a), mRNA.	-0.0171127	-0.0171127	0.974934	-0.17347	0.999796	7.985	6.57954	8.41904	8.78699	8.15442	0.0289853	0.0289853	0.977756	0.0919376	0.999982	33.3165	30.7542	33.6337	35.5615
ENSMUSG00000052707	Tnrc6a	Mus musculus trinucleotide repeat containing 6a (Tnrc6a), mRNA.	0.0458773	0.0458773	0.944351	-0.062521	0.999796	3.45994	2.08365	3.80648	4.37402	3.57559	0.132402	0.218696	0.793972	0.132402	0.999982	10.1275	8.85169	9.96988	11.5609
ENSMUSG00000000148	Brat1	Mus musculus BRCA1-associated ATM activator 1 (Brat1), transcript variant 2, mRNA.	-0.0398239	-0.0398239	0.94629	0.0482222	0.999796	5.78779	5.16943	5.29205	7.19057	5.49913	0.136618	0.136618	0.893153	0.311798	0.999982	12.9893	11.5057	13.6097	13.8525
ENSMUSG00000048445	Ccdc57	Mus musculus coiled-coil domain containing 57 (Ccdc57), mRNA.	-0.488828	-0.488828	0.589389	-0.680322	0.976634	0.426043	0.229223	0.595437	0.693903	0.185609	0.0969342	0.212107	0.912352	0.0969342	0.999982	4.46252	4.59742	5.06472	3.72543
ENSMUSG00000000149	Gna12	Mus musculus guanine nucleotide binding protein, alpha 12 (Gna12), mRNA.	-0.115341	-0.115341	0.946074	-0.231481	0.999796	0.440313	0.275266	0.620945	0.462864	0.402178	0.0501553	0.087331	0.934789	0.0501553	0.999982	26.4471	27.16	24.9826	27.1987
ENSMUSG00000007888	Crlf1	Mus musculus cytokine receptor-like factor 1 (Crlf1), mRNA.	0.129372	0.129372	0.811679	0.229404	0.999796	26.3919	28.1063	29.9019	28.4841	19.0751	0.101754	0.101754	0.935078	0.128545	0.999982	52.7139	51.6113	49.9334	56.5971
ENSMUSG00000015837	Sqstm1	Mus musculus sequestosome 1 (Sqstm1), transcript variant 2, mRNA.	-0.010241	-0.0583662	0.908131	-0.010241	0.999796	36.1027	25.3027	43.0158	48.2785	27.8137	-0.00457333	-0.00457333	0.996721	-0.0326505	0.999982	49.9043	54.0673	46.8294	48.8163
ENSMUSG00000035560	Wdr20rt	Mus musculus WD repeat domain 20, retrogene (Wdr20rt), mRNA.	-0.0063606	0.108144	0.859526	-0.0063606	0.999796	15.3524	14.5517	14.9319	19.2267	12.6993	0.0534231	0.0534231	0.946612	0.0982507	0.999982	239.738	235.141	247.644	236.429
ENSMUSG00000015839	Nfe2l2	Mus musculus nuclear factor, erythroid derived 2, like 2 (Nfe2l2), transcript variant 2, non-coding RNA.	0.507561	0.529028	0.618669	0.507561	0.999796	1.26613	1.27927	1.34219	0.644165	1.79889	-0.169743	0.522287	0.739102	-0.169743	0.999982	3.99123	5.68726	3.65062	2.63582
ENSMUSG00000051147	Nat2	Mus musculus N-acetyltransferase 2 (arylamine N-acetyltransferase) (Nat2), transcript variant 1, mRNA.	-0.364273	-0.364273	0.652885	-0.37512	0.999796	3.44248	3.0582	3.22511	4.89258	2.59404	0.190085	0.190085	0.966228	0.222474	0.999982	1.68796	1.76008	2.06553	1.23826
ENSMUSG00000051149	Adnp	Mus musculus activity-dependent neuroprotective protein (Adnp), transcript variant 3, mRNA.	0.0643436	0.0643436	0.886642	-0.132082	0.999796	6.11552	1.40325	9.5858	10.695	2.77805	0.0808383	0.251281	0.950222	0.0808383	0.999982	57.2585	43.8638	53.1074	74.8041
ENSMUSG00000035569	Ankrd11	n/a	-0.114105	-0.114105	0.768593	-0.334664	0.772535	8.51689	7.90778	8.50198	9.84524	7.81255	-0.0201201	-0.0201201	0.97944	-0.059046	0.999982	89.1292	88.0507	91.7746	87.5622
ENSMUSG00000043510	Hscb	Mus musculus HscB iron-sulfur cluster co-chaperone (Hscb), transcript variant 1, mRNA.	-0.0319292	-0.0319292	0.97157	-0.0820486	0.999796	16.7173	20.0695	15.8988	18.1991	12.7019	-0.0838105	-0.0838105	0.955319	0.0993659	0.999982	27.6082	27.0317	27.0103	28.7826
ENSMUSG00000039253	Fn3krp	Mus musculus fructosamine 3 kinase related protein (Fn3krp), mRNA.	-0.0257512	-0.26257	0.505616	-0.0257512	0.999796	20.642	17.7344	23.1316	26.4995	15.2023	-0.0861168	-0.121847	0.918977	-0.0861168	0.999982	13.894	13.4624	14.5962	13.6236
ENSMUSG00000039254	Pomt1	Mus musculus protein-O-mannosyltransferase 1 (Pomt1), mRNA.	-0.0431747	0.0617543	0.897671	-0.0431747	0.999796	232.446	225.145	246.769	272.123	185.749	0.0348257	-0.0831843	0.903063	0.0348257	0.999982	363.974	357.909	374.26	359.752
ENSMUSG00000053950	Adnp2	Mus musculus ADNP homeobox 2 (Adnp2), mRNA.	-0.0723646	-0.0723646	0.916168	-0.274426	0.999796	2.36598	2.09017	2.22481	2.86718	2.28178	0.0257073	0.0257073	0.985724	0.0443047	0.999982	10.7817	10.5297	10.2974	11.5181
ENSMUSG00000047205	Dusp18	Mus musculus dual specificity phosphatase 18 (Dusp18), mRNA.	0.267069	0.267069	0.852095	0.931009	0.863514	1.23981	1.34652	1.02432	1.36625	1.22213	-0.0365836	-0.0365836	0.966196	0.0416449	0.999982	38.7973	40.7742	36.6685	38.9492
ENSMUSG00000026374	Tsn	Mus musculus translin (Tsn), transcript variant 1, mRNA.	0.036886	0.036886	0.932543	0.0905998	0.999796	75.1617	104.316	65.2059	73.377	57.7479	0.142405	0.142405	0.892297	0.152936	0.999982	19.375	14.6543	18.8843	24.5863
ENSMUSG00000026377	Nifk	Mus musculus nucleolar protein interacting with the FHA domain of MKI67 (Nifk), mRNA.	-0.0281615	-0.0379783	0.952123	-0.0281615	0.999796	13.2364	10.499	13.6048	17.0219	11.8201	0.153405	0.181023	0.859545	0.153405	0.999982	18.067	15.9735	19.2794	18.948
ENSMUSG00000061904	Slc25a3	Mus musculus solute carrier family 25 (mitochondrial carrier, phosphate carrier), member 3 (Slc25a3), mRNA.	-0.0044551	-0.0793077	0.826122	-0.0044551	0.999796	129.575	118.147	143.3	145.764	111.088	0.0259103	0.0259103	0.97173	0.0732049	0.999982	169.653	158.917	176.62	173.422
ENSMUSG00000038010	Ccdc138	Mus musculus coiled-coil domain containing 138 (Ccdc138), mRNA.	-0.0660444	-0.0660444	0.89266	-0.286347	0.99732	14.1617	10.9458	15.5579	16.8478	13.2952	-0.066038	-0.066038	0.954075	-0.18551	0.999982	25.981	22.1517	26.0478	29.7433
ENSMUSG00000038011	Dnah10	Mus musculus dynein, axonemal, heavy chain 10 (Dnah10), mRNA.	-0.214549	-0.214549	0.50873	-0.488566	0.0493985	37.3128	31.7427	42.0324	39.109	36.3671	-0.178494	-0.178494	0.778156	-0.240599	0.477416	60.5388	65.6691	57.1738	58.7735
ENSMUSG00000038013	Wipf2	Mus musculus WAS/WASL interacting protein family, member 2 (Wipf2), mRNA.	0.0154481	-0.023424	0.983725	0.0154481	0.999796	1.36555	1.41644	0.694488	1.15571	2.19555	-0.00863515	-0.00863515	0.995536	0.0624007	0.999982	7.20627	8.4807	6.50856	6.62956
ENSMUSG00000038014	Fam120a	Mus musculus family with sequence similarity 120, member A (Fam120a), mRNA.	-0.0128217	0.0361589	0.979778	-0.0128217	0.999796	0.316783	0.269095	0.272636	0.255905	0.469496	0.12286	0.320545	0.767734	0.12286	0.999982	7.53829	6.54932	8.00148	8.06408
ENSMUSG00000038015	Prm2	Mus musculus protamine 2 (Prm2), mRNA.	-0.207645	-0.207645	0.916894	-0.61856	0.999796	83.644	39.9656	170.156	70.2482	54.2064	0.410471	0.410471	0.472262	0.632783	0.999982	302.302	422.123	270.818	213.966
ENSMUSG00000044763	Trmt10c	Mus musculus tRNA methyltransferase 10C (Trmt10c), mRNA.	0.200446	0.200446	0.833293	0.258157	0.999796	1.42597	1.27253	1.54124	1.49807	1.39205	0.0607628	0.0607628	0.981978	-0.272046	0.999982	4.12116	3.38483	4.90136	4.07728
ENSMUSG00000052712	BC004004	Mus musculus cDNA sequence BC004004 (BC004004), mRNA.	0.718794	0.718794	0.343607	0.737195	0.901636	2.08062	2.30442	1.90719	1.94762	2.16324	0.263708	0.306246	0.704634	0.263708	0.999982	16.9273	11.112	21.674	17.996
ENSMUSG00000052713	Zfp608	Mus musculus zinc finger protein 608 (Zfp608), transcript variant 2, mRNA.	-0.159328	-0.159328	0.644371	-0.314942	0.743135	25.5337	20.5661	29.3014	31.1461	21.1213	-0.0190214	-0.152815	0.781604	-0.0190214	0.999982	37.7835	37.5246	37.1745	38.6514
ENSMUSG00000007891	Ctsd	Mus musculus cathepsin D (Ctsd), mRNA.	0.510667	1.11306	0.405728	0.510667	0.999796	20.3432	16.8335	20.8093	8.84135	34.8884	-0.136982	0.774488	0.374344	-0.136982	0.999982	13.6842	18.7613	11.4947	10.7966
ENSMUSG00000000154	Slc22a18	Mus musculus solute carrier family 22 (organic cation transporter), member 18 (Slc22a18), transcript variant 1, mRNA.	0.0290672	0.134931	0.883782	0.0290672	0.999796	2.65837	2.32974	2.93757	2.60541	2.76078	-0.0542754	-0.0542754	0.970108	-0.129062	0.999982	40.6846	49.3322	37.74	34.9817
ENSMUSG00000007892	Rplp1	Mus musculus ribosomal protein, large, P1 (Rplp1), mRNA.	-0.0306445	-0.0306445	0.979008	-0.21827	0.999796	32.3247	30.308	23.1058	42.4557	33.4295	0.0562218	0.13303	0.789654	0.0562218	0.999982	526.566	507.5	581.777	490.421
ENSMUSG00000068184	Ndufaf2	Mus musculus NADH dehydrogenase (ubiquinone) 1 alpha subcomplex, assembly factor 2 (Ndufaf2), transcript variant 1, mRNA.	-0.0113674	-0.145602	0.693878	-0.0113674	0.999796	170.199	142.361	173.183	219.322	145.932	-0.118083	-0.142506	0.821608	-0.118083	0.999982	130.663	126.22	126.158	139.61
ENSMUSG00000015846	Rxra	Mus musculus retinoid X receptor alpha (Rxra), transcript variant 2, mRNA.	0.0140692	0.0870726	0.974934	0.0140692	0.999796	0.0592592	0	0.091771	0	0.145266	0.302147	0.424292	0.746825	0.302147	0.999982	6.72837	9.53534	5.76469	4.88508
ENSMUSG00000010592	Dazl	Mus musculus deleted in azoospermia-like (Dazl), transcript variant 2, mRNA.	0.266866	0.495082	0.167433	0.266866	0.999796	37.5776	32.8844	37.3009	36.6221	43.5028	0.254033	0.53927	0.717735	0.254033	0.626734	54.722	59.527	53.2076	51.4313
ENSMUSG00000051154	Commd3	Mus musculus COMM domain containing 3 (Commd3), mRNA.	0.0676662	-0.174528	0.721727	0.0676662	0.999796	30.0175	27.9072	27.008	33.6192	31.5354	-0.0447469	-0.0447469	0.969543	0.123406	0.999982	44.0215	41.1345	45.5982	45.3317
ENSMUSG00000035572	Dcaf10	Mus musculus DDB1 and CUL4 associated factor 10 (Dcaf10), mRNA.	0.132156	-0.171001	0.806897	0.132156	0.999796	1.2493	1.27611	1.19856	1.40828	1.11425	0.25641	0.25641	0.573966	0.408575	0.262808	8.329	9.30243	7.87435	7.81022
ENSMUSG00000035575	Utp6	Mus musculus UTP6 small subunit processome component (Utp6), mRNA.	0.364916	0.805433	0.111313	0.364916	0.999796	2.07542	3.69617	1.50885	0.867804	2.22885	0.159099	0.490642	0.569704	0.159099	0.999982	4.99166	7.21422	4.01583	3.74492
ENSMUSG00000035576	L3mbtl1	Mus musculus L3MBTL1 histone methyl-lysine binding protein (L3mbtl1), mRNA.	-0.619432	-0.619432	0.729356	-1.12691	0.999796	0.096881	0	0.35418	0	0.033344	0.00961997	0.00961997	0.99648	-0.14972	0.999982	6.52291	7.37264	5.83643	6.35965
ENSMUSG00000051159	Cited1	Mus musculus Cbp/p300-interacting transactivator with Glu/Asp-rich carboxy-terminal domain 1 (Cited1), transcript variant 1, mRNA.	0.680989	0.7584	0.393267	0.680989	0.999796	3.69259	2.28796	4.61757	1.60279	6.26205	-0.192737	0.744616	0.731283	-0.192737	0.999982	6.44459	9.31693	4.7371	5.27975
ENSMUSG00000035578	Iqcg	Mus musculus IQ motif containing G (Iqcg), mRNA.	0.0148286	-0.208883	0.568215	0.0148286	0.999796	76.896	74.5618	68.4526	102.895	61.6749	-0.110119	-0.186253	0.581188	-0.110119	0.999982	188.429	182.171	201.437	181.679
ENSMUSG00000039262	Prrc2b	Mus musculus proline-rich coiled-coil 2B (Prrc2b), transcript variant 1, mRNA.	0.413168	0.871849	0.412611	0.413168	0.999796	0.194463	0.209399	0.140768	0.128739	0.298944	-0.247033	0.622472	0.777567	-0.247033	0.999982	4.14929	5.6637	3.60212	3.18203
ENSMUSG00000006651	Aplp1	Mus musculus amyloid beta (A4) precursor-like protein 1 (Aplp1), mRNA.	-0.0362982	-0.0362982	0.968224	0.245754	0.999796	5.29555	5.09133	8.56478	2.77359	4.75249	-0.0234551	-0.143211	0.886367	-0.0234551	0.999982	17.0268	16.383	17.2581	17.4395
ENSMUSG00000047213	Ythdf3	Mus musculus YTH domain family 3 (Ythdf3), transcript variant 2, mRNA.	0.0310211	0.0310211	0.955576	-0.036876	0.999796	6.59059	4.84534	7.71198	8.70614	5.09892	0.0954939	0.0954939	0.925571	0.153519	0.999982	15.3972	13.1986	17.0177	15.9753
ENSMUSG00000026380	Tfcp2l1	Mus musculus transcription factor CP2-like 1 (Tfcp2l1), mRNA.	0.562812	1.15962	0.530948	0.562812	0.999796	0.0576267	0.101083	0	0.011576	0.117848	0.277545	0.277545	0.920724	-0.530872	0.999982	1.03192	1.46607	1.07517	0.554508
ENSMUSG00000053964	Lgals4	Mus musculus lectin, galactose binding, soluble 4 (Lgals4), mRNA.	-0.135407	0.943678	0.579557	-0.135407	0.999796	0.518425	0.940723	1.13298	0	0	0.0837677	-0.0862905	0.954075	0.0837677	0.999982	17.0967	15.236	19.1554	16.8987
ENSMUSG00000026383	Epb41l5	Mus musculus erythrocyte membrane protein band 4.1 like 5 (Epb41l5), transcript variant 2, mRNA.	0.0792373	0.0792373	0.858893	-0.150939	0.999796	15.0107	10.6151	13.2116	24.9053	11.3109	0.0808063	0.0808063	0.934603	0.0956829	0.999982	18.3169	17.0749	19.9357	17.9402
ENSMUSG00000026384	Ptpn4	Mus musculus protein tyrosine phosphatase, non-receptor type 4 (Ptpn4), mRNA.	-0.149011	-0.241512	0.680023	-0.149011	0.999796	2.27298	2.78599	0.996429	4.13659	1.17289	0.0372729	-0.090001	0.911953	0.0372729	0.999982	19.9117	17.9296	21.0708	20.7349
ENSMUSG00000014601	Strip1	Mus musculus striatin interacting protein 1 (Strip1), mRNA.	-0.0026923	-0.0026923	0.995425	-0.0453676	0.999796	24.1782	20.417	28.3122	29.5261	18.4575	0.0698014	0.0698014	0.944758	0.0907562	0.999982	33.3093	29.1488	34.6982	36.0809
ENSMUSG00000026385	Dbi	Mus musculus diazepam binding inhibitor (Dbi), transcript variant 2, mRNA.	0.00361618	0.00361618	0.994358	0.0457196	0.999796	138.277	133.426	121.385	168.778	129.52	-0.0201105	0.0454922	0.973274	-0.0201105	0.999982	70.4215	65.6768	73.5623	72.0255
ENSMUSG00000026388	3110009E18Rik	Mus musculus RIKEN cDNA 3110009E18 gene (3110009E18Rik), transcript variant 2, mRNA.	-0.0919628	-0.0919628	0.945654	0.51275	0.999796	4.60801	3.75161	3.68533	8.39951	2.59557	-0.154858	-0.346939	0.843648	-0.154858	0.999982	12.5207	11.8255	11.7098	14.0267
ENSMUSG00000061911	Myt1l	Mus musculus myelin transcription factor 1-like (Myt1l), transcript variant 7, mRNA.	-0.0734613	-0.0734613	0.883361	-0.172863	0.999796	6.82617	4.82296	7.69348	8.66621	6.12204	-0.0225701	-0.0946823	0.934335	-0.0225701	0.999982	12.5478	10.2863	15.2354	12.1217
ENSMUSG00000014606	Slc25a11	Mus musculus solute carrier family 25 (mitochondrial carrier oxoglutarate carrier), member 11 (Slc25a11), mRNA.	0.26148	0.26148	0.771687	0.420939	0.999796	6.48709	11.9326	1.74536	9.93184	2.33858	0.0732651	0.0732651	0.951734	0.172877	0.999982	39.4438	38.189	41.3954	38.747
ENSMUSG00000014609	Chrne	Mus musculus cholinergic receptor, nicotinic, epsilon polypeptide (Chrne), mRNA.	0.0418658	0.0418658	0.95148	0.396364	0.907874	29.5696	24.4854	32.064	37.4805	24.2483	0.0839915	0.122066	0.939355	0.0839915	0.999982	60.267	63.7566	57.6456	59.3987
ENSMUSG00000038022	Mindy4	Mus musculus MINDY lysine 48 deubiquitinase 4 (Mindy4), transcript variant 2, mRNA.	-0.263465	-0.303108	0.324785	-0.263465	0.990763	15.6385	17.447	15.4539	18.3789	11.2742	-0.0671339	-0.143289	0.762978	-0.0671339	0.999982	76.9827	80.4686	74.3418	76.1378
ENSMUSG00000038023	Atp6v0a2	Mus musculus ATPase, H+ transporting, lysosomal V0 subunit A2 (Atp6v0a2), mRNA.	-0.0240971	-0.0240971	0.976034	-0.165688	0.999796	2.63525	2.3132	3.65743	1.6904	2.87998	0.0366245	0.0366245	0.969626	0.0945179	0.999982	17.3154	15.8317	18.1897	17.9247
ENSMUSG00000038024	Dennd4c	Mus musculus DENN/MADD domain containing 4C (Dennd4c), mRNA.	-0.176849	-0.225203	0.470253	-0.176849	0.999796	21.6699	20.0266	23.916	25.2783	17.4586	0.070968	-0.0744848	0.938429	0.070968	0.999982	25.5291	24.2628	25.4286	26.896
ENSMUSG00000038025	Phf2	Mus musculus PHD finger protein 2 (Phf2), mRNA.	-0.0668163	-0.0668163	0.898556	-0.125335	0.999796	26.6624	24.9502	24.2062	35.4271	22.0663	-0.0599328	-0.122609	0.817869	-0.0599328	0.999982	170.094	162.957	176.666	170.658
ENSMUSG00000038026	Kcnj9	Mus musculus potassium inwardly-rectifying channel, subfamily J, member 9 (Kcnj9), transcript variant 1, mRNA.	-0.0600023	-0.0600023	0.928863	-0.177962	0.999796	6.69918	6.92056	6.27102	8.44408	5.16105	-0.40169	-0.410583	0.0156682	-0.40169	0.00091729	185.934	183.805	186.395	187.602
ENSMUSG00000038028	Tigar	Mus musculus Trp53 induced glycolysis repulatory phosphatase (Tigar), mRNA.	0.360435	0.513207	0.568695	0.360435	0.999796	0.710509	0.560094	0.767233	0.858335	0.656375	-0.0126358	-0.0126358	0.995827	0.0263535	0.999982	4.55363	4.14882	4.06075	5.45131
ENSMUSG00000005410	Mcm5	Mus musculus minichromosome maintenance complex component 5 (Mcm5), transcript variant 2, mRNA.	0.323408	0.610596	0.206351	0.323408	0.999796	8.33752	6.85461	10.3811	7.20174	8.91265	-0.0340568	0.571963	0.357318	-0.0340568	0.999982	15.2322	17.4074	15.5034	12.7857
ENSMUSG00000005413	Hmox1	Mus musculus heme oxygenase 1 (Hmox1), mRNA.	0.492367	0.679216	0.463552	0.492367	0.999796	2.40313	0.993801	3.67528	1.21755	3.72589	-0.0390727	0.408438	0.869994	-0.0390727	0.999982	4.33282	7.26253	2.1537	3.58224
ENSMUSG00000005417	Mprip	Mus musculus myosin phosphatase Rho interacting protein (Mprip), transcript variant 2, mRNA.	-0.307584	-0.434721	0.280651	-0.307584	0.978929	7.23303	7.06168	5.73706	5.36468	10.7687	-0.0537794	-0.0537794	0.941965	-0.107377	0.999982	240.997	234.232	238.812	249.948
ENSMUSG00000052727	Map1b	Mus musculus microtubule-associated protein 1B (Map1b), mRNA.	-0.0390562	-0.106942	0.826122	-0.0390562	0.999796	2.63083	2.44773	2.64304	3.1753	2.25727	-0.0476512	-0.161574	0.797224	-0.0476512	0.999982	9.32934	8.74709	9.43848	9.80245
ENSMUSG00000000167	Pih1d2	Mus musculus PIH1 domain containing 2 (Pih1d2), mRNA.	0.0381748	-0.194968	0.602627	0.0381748	0.999796	56.0081	55.6625	64.1302	65.6109	38.6289	0.0248306	-0.0505759	0.953616	0.0248306	0.999982	116.612	105.351	117.213	127.272
ENSMUSG00000000168	Dlat	Mus musculus dihydrolipoamide S-acetyltransferase (E2 component of pyruvate dehydrogenase complex) (Dlat), mRNA.	-0.137656	-0.192243	0.57541	-0.137656	0.999796	140.842	107.908	142.34	196.418	116.702	0.0149914	-0.132105	0.777567	0.0149914	0.999982	112.661	100.44	119.759	117.784
ENSMUSG00000056413	Adap1	Mus musculus ArfGAP with dual PH domains 1 (Adap1), mRNA.	0.103662	-0.369786	0.717302	0.103662	0.999796	1.46135	0.784094	1.81967	2.38247	0.859159	-0.310108	-0.310108	0.614912	-0.313359	0.999982	28.9621	30.3408	27.0162	29.5294
ENSMUSG00000035582	Gdpd4	Mus musculus glycerophosphodiester phosphodiesterase domain containing 4 (Gdpd4), mRNA.	-0.183684	-0.183684	0.645265	-0.219519	0.999796	115.799	106.981	125.067	130.55	100.597	-0.0496051	-0.136984	0.756532	-0.0496051	0.999982	78.5203	72.8587	79.4952	83.207
ENSMUSG00000051166	Eml5	Mus musculus echinoderm microtubule associated protein like 5 (Eml5), mRNA.	0.415925	0.979016	0.556639	0.415925	0.999796	0.068468	0.08544	0.05082	0.019785	0.117827	-0.468043	0.811603	0.2061	-0.468043	0.999982	2.24503	1.9829	1.98101	2.77118
ENSMUSG00000035585	Tsen34	Mus musculus tRNA splicing endonuclease subunit 34 (Tsen34), transcript variant 2, mRNA.	0.124289	1.03386	0.425078	0.124289	0.999796	2.13361	1.68408	1.90661	1.5397	3.40403	-0.0663412	0.412814	0.779978	-0.0663412	0.999982	6.29152	7.79405	6.78278	4.29774
ENSMUSG00000051169	Rpusd3	Mus musculus RNA pseudouridylate synthase domain containing 3 (Rpusd3), transcript variant 1, mRNA.	-0.243035	-0.482059	0.250246	-0.243035	0.999796	30.5408	24.1865	31.7637	41.463	24.7499	-0.182032	-0.182032	0.886367	-0.207528	0.999982	23.9226	25.5298	26.3961	19.8419
ENSMUSG00000023805	Synj2	Mus musculus synaptojanin 2 (Synj2), transcript variant 5, mRNA.	-0.477241	-0.477241	0.625086	-0.679055	0.999796	0.25492	0.12973	0.291885	0.221117	0.376947	-0.236168	-0.512443	0.637334	-0.236168	0.999982	5.59936	7.67706	5.02323	4.09779
ENSMUSG00000023806	Rsph3b	Mus musculus radial spoke 3B homolog (Chlamydomonas) (Rsph3b), mRNA.	-0.1775	-0.366148	0.418076	-0.1775	0.999796	298.975	239.508	351.342	383.286	221.765	-0.272859	-0.317944	0.227164	-0.272859	0.237087	771.362	791.487	758.514	764.084
ENSMUSG00000039270	Megf9	Mus musculus multiple EGF-like-domains 9 (Megf9), mRNA.	-0.179735	0.395548	0.808822	-0.179735	0.999796	0.135119	0.174537	0.074057	0.08603	0.205853	-0.0190912	-0.0190912	0.987557	0.0985415	0.999982	6.11427	6.82248	5.34499	6.17534
ENSMUSG00000043535	Setx	Mus musculus senataxin (Setx), mRNA.	-0.0998353	-0.0998353	0.754601	-0.121351	0.999796	402.429	365.691	388.984	504.369	350.672	0.0205761	-0.05922	0.944234	0.0205761	0.999982	859.627	807.93	862.089	908.862
ENSMUSG00000039275	Foxk2	Mus musculus forkhead box K2 (Foxk2), mRNA.	0.000743248	-0.0963934	0.9008	0.000743248	0.999796	4.03724	3.1598	4.08016	5.26169	3.64734	0.0537552	-0.0565631	0.951917	0.0537552	0.999982	59.2467	56.9627	58.0109	62.7665
ENSMUSG00000039278	Pcsk1n	Mus musculus proprotein convertase subtilisin/kexin type 1 inhibitor (Pcsk1n), mRNA.	0.467979	0.776306	0.51953	0.467979	0.999796	0.881661	0.973612	0.640376	0.206843	1.70581	0.579207	0.579207	0.880886	-0.709874	0.999982	0.949158	1.47382	0.706664	0.666991
ENSMUSG00000047220	Ccdc36	Mus musculus coiled-coil domain containing 36 (Ccdc36), mRNA.	0.0607153	0.0607153	0.937952	-0.0894376	0.999796	3.43972	3.06371	3.06284	4.12284	3.50951	0.135847	0.135847	0.835696	0.173435	0.999982	32.3909	30.324	33.2687	33.5799
ENSMUSG00000047221	Fam185a	Mus musculus family with sequence similarity 185, member A (Fam185a), mRNA.	-0.202593	-0.202593	0.848205	-0.306731	0.999796	1.36241	1.05661	1.41443	2.24227	0.736322	-0.244131	-0.244131	0.850403	-0.301117	0.999982	6.11831	6.79656	6.11044	5.44794
ENSMUSG00000026399	Cd55	Mus musculus CD55 molecule, decay accelerating factor for complement (Cd55), mRNA.	-0.0187343	-0.0187343	0.989659	-0.173429	0.999796	14.3184	8.35319	17.5442	23.1919	8.18424	-0.0286892	0.0826487	0.961071	-0.0286892	0.999982	30.5206	37.2917	26.7145	27.5556
ENSMUSG00000061923	Odf1	Mus musculus outer dense fiber of sperm tails 1 (Odf1), mRNA.	-0.0397824	-0.0397824	0.984564	-0.369887	0.999796	25.3003	16.948	46.4582	20.9029	16.8923	0.163992	0.163992	0.912239	0.18882	0.999982	116.163	168.029	83.8173	96.6446
ENSMUSG00000038034	Igsf8	Mus musculus immunoglobulin superfamily, member 8 (Igsf8), mRNA.	0.344257	1.10752	0.275059	0.344257	0.999796	0.617235	0.555379	0.721878	0.131139	1.06054	-0.283466	0.958234	0.552156	-0.283466	0.999982	1.40013	1.47556	1.04826	1.67657
ENSMUSG00000044783	Hjurp	Mus musculus Holliday junction recognition protein (Hjurp), mRNA.	-0.158053	-0.158053	0.655429	-0.223347	0.999796	30.3917	11.3704	46.773	45.4651	17.9582	-0.0727475	-0.170312	0.67196	-0.0727475	0.999982	86.3025	85.5304	89.1941	84.183
ENSMUSG00000038037	Socs1	Mus musculus suppressor of cytokine signaling 1 (Socs1), transcript variant 2, mRNA.	-0.128614	-0.128614	0.956372	0.553211	0.999796	0.580761	0.406285	0.691917	0.729736	0.495106	0.0806418	0.207553	0.921891	0.0806418	0.999982	3.25531	3.07656	3.75671	2.93266
ENSMUSG00000038039	Gcc2	Mus musculus GRIP and coiled-coil domain containing 2 (Gcc2), mRNA.	0.00582241	0.00582241	0.992754	-0.107804	0.999796	7.10991	7.22257	6.57303	6.19743	8.44659	-0.0355631	-0.0355631	0.964481	-0.049729	0.999982	26.2956	25.5398	24.8014	28.5456
ENSMUSG00000000171	Sdhd	Mus musculus succinate dehydrogenase complex, subunit D, integral membrane protein (Sdhd), mRNA.	0.0331659	-0.176172	0.660462	0.0331659	0.999796	86.7572	74.1078	86.6286	117.596	68.6967	-0.0596554	-0.0894112	0.896064	-0.0596554	0.999982	107.06	108.907	110.679	101.595
ENSMUSG00000052738	Suclg1	Mus musculus succinate-CoA ligase, GDP-forming, alpha subunit (Suclg1), mRNA.	-0.141441	-0.257341	0.464353	-0.141441	0.999796	282.011	219.441	339.622	346.781	222.2	-0.0921202	-0.098734	0.877322	-0.0921202	0.999982	259.485	253.331	258.273	266.851
ENSMUSG00000048478	Spata33	Mus musculus spermatogenesis associated 33 (Spata33), mRNA.	0.0288431	0.0288431	0.959263	0.215683	0.999796	113.98	119.231	110.122	134.963	91.6061	-0.0255552	-0.0674263	0.909966	-0.0255552	0.999982	855.509	886.418	847.049	833.061
ENSMUSG00000095789	Nupr1l	Mus musculus nuclear protein transcriptional regulator 1 like (Nupr1l), transcript variant 2, mRNA.	0.110627	0.110627	0.932295	0.337	0.999796	3.03292	3.19604	5.22698	1.56637	2.14231	0.126797	0.206481	0.888511	0.126797	0.999982	38.1994	49.8529	26.0396	38.7057
ENSMUSG00000056427	Slit3	Mus musculus slit guidance ligand 3 (Slit3), mRNA.	-0.16442	0.600222	0.616092	-0.16442	0.999796	0.335936	0.23545	0.37031	0.202286	0.535698	0.0801011	0.10471	0.978099	0.0801011	0.999982	0.946039	1.40033	0.766212	0.671578
ENSMUSG00000015869	Prpsap1	Mus musculus phosphoribosyl pyrophosphate synthetase-associated protein 1 (Prpsap1), mRNA.	0.079273	0.269228	0.585248	0.079273	0.999796	16.9833	14.5867	16.6605	22.9683	13.7179	-0.00408612	0.0585896	0.946223	-0.00408612	0.999982	73.303	79.1058	72.2579	68.5454
ENSMUSG00000056429	Tgoln1	Mus musculus trans-golgi network protein (Tgoln1), mRNA.	-0.0936448	0.219763	0.526981	-0.0936448	0.999796	24.8658	21.445	26.1869	25.8357	25.9958	0.0215841	0.0215841	0.981159	-0.0395061	0.999982	32.4932	30.8512	33.3444	33.284
ENSMUSG00000051176	Zfp42	Mus musculus zinc finger protein 42 (Zfp42), mRNA.	0.084591	-0.339181	0.428534	0.084591	0.999796	13.9546	13.0534	15.0964	17.42	10.2485	-0.157896	-0.159582	0.793972	-0.157896	0.999982	42.2464	41.5922	46.8008	38.3463
ENSMUSG00000035594	Chrna5	Mus musculus cholinergic receptor, nicotinic, alpha polypeptide 5 (Chrna5), mRNA.	0.379154	0.632647	0.591549	0.379154	0.999796	0.465758	0.223615	0.494168	0.094314	1.05093	-0.170812	-0.170812	0.954075	-0.289703	0.999982	3.3217	4.50197	2.38184	3.08128
ENSMUSG00000035596	Mboat7	Mus musculus membrane bound O-acyltransferase domain containing 7 (Mboat7), mRNA.	0.438996	0.641907	0.281252	0.438996	0.999796	2.81545	3.36966	2.7528	2.96559	2.17374	0.303781	0.358579	0.741445	0.303781	0.999982	5.78719	6.75319	5.86104	4.74734
ENSMUSG00000035597	Prpf39	Mus musculus pre-mRNA processing factor 39 (Prpf39), mRNA.	0.0647593	0.0647593	0.901814	-0.09193	0.999796	5.64244	5.1462	5.93121	6.28926	5.20309	0.21501	0.21501	0.892905	0.243236	0.999982	14.6959	10.1818	16.1492	17.7569
ENSMUSG00000043541	Casc1	Mus musculus cancer susceptibility candidate 1 (Casc1), mRNA.	-0.188316	-0.286223	0.366371	-0.188316	0.999796	18.9115	17.1194	20.3387	22.2849	15.9028	-0.0585116	-0.0585116	0.934649	-0.0820175	0.999982	70.3694	70.0903	66.5531	74.4647
ENSMUSG00000043542	Zc2hc1a	Mus musculus zinc finger, C2HC-type containing 1A (Zc2hc1a), mRNA.	0.318271	0.417961	0.481734	0.318271	0.999796	3.20723	4.57227	2.10943	5.26991	0.877291	0.0986053	0.0986053	0.955653	0.139444	0.999982	5.59427	8.0918	4.68922	4.00178
ENSMUSG00000039285	Azi2	Mus musculus 5-azacytidine induced gene 2 (Azi2), transcript variant 3, mRNA.	-0.0321519	0.0901797	0.924467	-0.0321519	0.999796	3.36818	2.13982	5.72718	3.91934	1.6864	-0.139355	-0.139355	0.861553	-0.209464	0.999982	56.8831	69.3092	49.6462	51.6939
ENSMUSG00000039286	Fndc3b	Mus musculus fibronectin type III domain containing 3B (Fndc3b), transcript variant 1, mRNA.	0.101234	0.215692	0.86282	0.101234	0.999796	0.117317	0.142129	0.100481	0.080745	0.145912	-0.0431301	0.443666	0.793972	-0.0431301	0.999982	1.02215	1.25257	0.758843	1.05504
ENSMUSG00000043549	Fam90a1b		1.02823	1.48276	0.333209	1.02823	0.999796	0.217768	0.198697	0.20137	0.052035	0.418971	-0.200298	0.834507	0.594708	-0.200298	0.999982	2.41526	3.86691	1.93838	1.4405
ENSMUSG00000074811	Hps6	Mus musculus HPS6, biogenesis of lysosomal organelles complex 2 subunit 3 (Hps6), mRNA.	-0.39411	0.486389	0.772304	-0.39411	0.999796	0.35291	0.464047	0.332072	0.199017	0.416504	0.236223	0.236223	0.951059	-0.521862	0.999982	1.21662	1.24189	1.40281	1.00515
ENSMUSG00000074812	Spdye4c	Mus musculus speedy/RINGO cell cycle regulator family, member E4C (Spdye4c), mRNA.	-0.209788	-0.209788	0.896998	-0.289108	0.999796	0.32708	1.09326	0	0	0.215059	-0.0579702	-0.0579702	0.97869	-0.493172	0.999982	18.3963	21.126	15.1898	18.8732
ENSMUSG00000086596	Susd5	Mus musculus sushi domain containing 5 (Susd5), mRNA.	-0.106132	-0.117023	0.890421	-0.106132	0.999796	1.67197	1.76347	1.51952	2.09179	1.3131	0.0113048	-0.174612	0.801672	0.0113048	0.999982	14.7863	13.5236	16.4107	14.4247
ENSMUSG00000086598	Btbd18	Mus musculus BTB (POZ) domain containing 18 (Btbd18), mRNA.	0.78194	0.963827	0.487758	0.78194	0.999796	0.472353	0.329861	0.424806	0.341416	0.793327	0.242842	0.880734	0.489507	0.242842	0.999982	3.1314	3.94285	3.35235	2.09899
ENSMUSG00000006673	Qrich1	Mus musculus glutamine-rich 1 (Qrich1), transcript variant 1, mRNA.	-0.0492319	-0.0900629	0.805718	-0.0492319	0.999796	74.7926	68.8097	79.3242	88.8219	62.2145	-0.0969759	-0.132073	0.756532	-0.0969759	0.999982	338.636	357.228	306.929	351.75
ENSMUSG00000074817	Papolb	Mus musculus poly (A) polymerase beta (testis specific) (Papolb), mRNA.	0.0767512	-0.2431	0.568695	0.0767512	0.999796	8.47587	7.70639	9.13831	9.83416	7.22464	-0.139634	-0.168236	0.770349	-0.139634	0.999982	323.527	350.282	297.096	323.202
ENSMUSG00000006675	P4htm	Mus musculus prolyl 4-hydroxylase, transmembrane (endoplasmic reticulum) (P4htm), transcript variant 2, mRNA.	0.219114	0.219114	0.859707	0.427757	0.999796	0.485471	0.220279	0.41137	0.900145	0.410089	-0.0733499	-0.0802317	0.973365	-0.0733499	0.999982	6.60305	7.31899	5.33518	7.15498
ENSMUSG00000006676	Usp19	Mus musculus ubiquitin specific peptidase 19 (Usp19), transcript variant 5, mRNA.	-0.0320874	-0.0320874	0.940096	-0.166764	0.999796	75.0316	64.0921	85.341	82.0344	68.6587	0.00882275	0.00882275	0.989885	0.0506895	0.999982	143.526	141.292	145.043	144.242
ENSMUSG00000006678	Pola1	Mus musculus polymerase (DNA directed), alpha 1 (Pola1), mRNA.	0.288506	0.741944	0.629857	0.288506	0.999796	0.112199	0.092064	0.166528	0.013577	0.176628	-0.116394	0.605443	0.850403	-0.116394	0.999982	0.412059	0.4054	0.460683	0.370095
ENSMUSG00000053985	Zfp14	Mus musculus zinc finger protein 14 (Zfp14), transcript variant 3, mRNA.	0.085828	0.085828	0.920286	-0.296957	0.999796	2.49413	1.6705	2.09323	4.6287	1.58411	-0.222705	-0.298069	0.809541	-0.222705	0.999982	5.78717	6.66342	5.91129	4.78681
ENSMUSG00000038042	Ptpdc1	Mus musculus protein tyrosine phosphatase domain containing 1 (Ptpdc1), transcript variant 2, mRNA.	0.0733146	-0.0837452	0.844039	0.0733146	0.999796	82.6602	64.3786	82.9809	97.598	85.6834	-0.0374533	-0.0610061	0.935635	-0.0374533	0.999982	355.841	354.223	346.246	367.053
ENSMUSG00000060373	Hnrnpc	Mus musculus heterogeneous nuclear ribonucleoprotein C (Hnrnpc), transcript variant 16, mRNA.	-0.0352409	-0.0352409	0.95148	-0.154727	0.999796	120.214	89.9097	158.815	142.017	90.1128	0.0607557	0.0607557	0.950222	0.0877299	0.999982	125.723	120.394	135.387	121.388
ENSMUSG00000038044	Cct8l1	Mus musculus chaperonin containing TCP1, subunit 8 (theta)-like 1 (Cct8l1), mRNA.	-0.369113	-0.89633	0.423522	-0.369113	0.999796	1.46129	0.806516	2.28396	1.5769	1.17776	-0.321865	-0.321865	0.851485	-0.480895	0.999982	10.0278	14.2435	8.05958	7.7805
ENSMUSG00000044791	Setd2	Mus musculus SET domain containing 2 (Setd2), mRNA.	0.000159398	0.000159398	0.999581	-0.253444	0.99732	13.6427	11.6125	14.6868	15.8703	12.4012	0.0495602	0.0495602	0.954075	0.0555443	0.999982	49.3337	43.2331	55.9433	48.8248
ENSMUSG00000038046	Mrm3	Mus musculus mitochondrial rRNA methyltransferase 3 (Mrm3), mRNA.	0.101266	0.101266	0.905933	0.294251	0.999796	4.58969	3.46955	5.95524	5.46647	3.46749	-0.153638	0.287015	0.888242	-0.153638	0.999982	5.16359	6.07077	5.23022	4.1898
ENSMUSG00000060376	Bckdha	Mus musculus branched chain ketoacid dehydrogenase E1, alpha polypeptide (Bckdha), mRNA.	-0.126746	-0.185334	0.663126	-0.126746	0.999796	42.2472	32.4853	48.6259	54.9216	32.9558	0.0516312	0.0911869	0.917674	0.0516312	0.999982	72.1309	74.0161	73.8339	68.5427
ENSMUSG00000038047	Haus6	Mus musculus HAUS augmin-like complex, subunit 6 (Haus6), mRNA.	-0.111936	-0.215947	0.531199	-0.111936	0.999796	17.3375	16.5413	15.8133	20.2789	16.7165	0.107614	0.107614	0.923454	0.246395	0.999982	16.8087	13.7562	18.1171	18.5527
ENSMUSG00000044795	Cyb5d1	Mus musculus cytochrome b5 domain containing 1 (Cyb5d1), mRNA.	-0.360137	-0.360137	0.829605	-0.715013	0.999796	8.47962	6.70847	9.78492	9.23515	8.18994	0.0568293	0.0568293	0.974913	-0.189591	0.999982	26.2283	28.5456	23.7158	26.4234
ENSMUSG00000000184	Ccnd2	Mus musculus cyclin D2 (Ccnd2), mRNA.	-0.0294746	0.1037	0.959302	-0.0294746	0.999796	0.20454	0.236789	0.248077	0.037929	0.295367	-0.130967	0.583609	0.793972	-0.130967	0.999982	0.934418	1.57757	0.451758	0.773928
ENSMUSG00000048481	Mypop	Mus musculus Myb-related transcription factor, partner of profilin (Mypop), mRNA.	0.0339974	0.0339974	0.977174	0.348413	0.999796	2.2533	2.07891	2.35818	2.3427	2.23339	-0.00917939	-0.0751981	0.951332	-0.00917939	0.999982	51.1912	59.0932	46.4787	48.0015
ENSMUSG00000052748	Swt1	Mus musculus SWT1 RNA endoribonuclease homolog (S. cerevisiae) (Swt1), mRNA.	0.0329448	-0.061292	0.90126	0.0329448	0.999796	14.3397	13.9347	12.0594	21.5999	9.76474	0.0115447	0.0115447	0.993464	0.0671006	0.999982	16.3195	17.6863	14.6507	16.6214
ENSMUSG00000048486	Fitm2	Mus musculus fat storage-inducing transmembrane protein 2 (Fitm2), mRNA.	0.0485541	0.301598	0.689484	0.0485541	0.999796	1.78007	1.76852	1.31741	1.81515	2.21919	0.347799	0.347799	0.71591	0.355956	0.999982	6.64047	5.12934	7.10328	7.68878
ENSMUSG00000056436	Cyct	Mus musculus cytochrome c, testis (Cyct), mRNA.	0.0888296	0.0888296	0.845076	0.19114	0.999796	437.905	401.801	408.092	597.087	344.639	-0.0043433	-0.0043433	0.996721	0.0888596	0.999982	346.296	303.548	376.564	358.775
ENSMUSG00000051185	Fam174a	Mus musculus family with sequence similarity 174, member A (Fam174a), mRNA.	0.0530036	0.0530036	0.959263	0.422124	0.999796	1.9666	1.826	1.99918	2.43417	1.60705	0.0396611	0.0517006	0.963829	0.0396611	0.999982	32.2367	27.4933	34.2426	34.9742
ENSMUSG00000023826	Park2	Mus musculus Parkinson disease (autosomal recessive, juvenile) 2, parkin (Park2), transcript variant 1, mRNA.	0.00187585	-0.0388727	0.96209	0.00187585	0.999796	2.98142	2.50555	3.0274	3.87786	2.51486	-0.222248	-0.222248	0.707723	-0.258842	0.945807	29.2464	29.0604	28.7879	29.8908
ENSMUSG00000039294	BC017643	Mus musculus cDNA sequence BC017643 (BC017643), transcript variant 4, mRNA.	0.0309673	0.0309673	0.978864	0.184285	0.999796	4.1343	1.65257	2.33031	6.32497	6.22936	0.00981849	0.00981849	0.996721	-0.300274	0.999982	7.19869	8.33059	5.6395	7.62597
ENSMUSG00000039296	Spdye4a	Mus musculus speedy/RINGO cell cycle regulator family, member E4A (Spdye4a), transcript variant 2, mRNA.	0.148704	-0.436547	0.366371	0.148704	0.999796	20.1748	14.421	25.0978	26.7683	14.4122	-0.077756	-0.143308	0.877322	-0.077756	0.999982	50.366	52.6108	48.8187	49.6685
ENSMUSG00000039298	Cdk5rap2	Mus musculus CDK5 regulatory subunit associated protein 2 (Cdk5rap2), transcript variant 2, mRNA.	-0.348601	-0.498464	0.0496024	-0.348601	0.834309	21.5764	17.5751	22.7789	25.9424	20.0093	-0.20376	-0.212443	0.314033	-0.20376	0.714932	116.272	117.768	114.906	116.142
ENSMUSG00000074825	Itpripl1	Mus musculus inositol 1,4,5-triphosphate receptor interacting protein-like 1 (Itpripl1), transcript variant 3, mRNA.	-0.463898	-1.01715	0.336351	-0.463898	0.999796	0.828267	0.385546	1.05106	0.725804	1.15066	0.051949	-0.095139	0.970108	0.051949	0.999982	3.68818	4.41915	3.71435	2.93103
ENSMUSG00000047242	Taf9b	Mus musculus TATA-box binding protein associated factor 9B (Taf9b), transcript variant 2, mRNA.	0.442244	0.590052	0.272974	0.442244	0.99732	4.24868	3.62186	5.48149	3.32405	4.56732	-0.0453777	0.392596	0.793972	-0.0453777	0.999982	8.44375	11.9124	5.72439	7.69446
ENSMUSG00000047248	C2cd3	Mus musculus C2 calcium-dependent domain containing 3 (C2cd3), mRNA.	-0.201593	-0.201593	0.549281	-0.271169	0.982346	8.17565	6.86709	7.39395	9.6298	8.81178	-0.0135824	-0.0135824	0.989885	0.0266551	0.999982	35.523	35.0264	36.0644	35.4781
ENSMUSG00000014633	Cmc2	Mus musculus COX assembly mitochondrial protein 2 (Cmc2), mRNA.	0.0982459	0.0982459	0.912631	0.131292	0.999796	4.1902	3.73646	3.07247	5.81398	4.13788	-0.0272044	-0.0272044	0.987557	0.039161	0.999982	22.0876	22.4371	22.402	21.4237
ENSMUSG00000038056	Kmt2c	Mus musculus lysine (K)-specific methyltransferase 2C (Kmt2c), mRNA.	0.0896984	0.0896984	0.913804	-0.489798	0.999236	0.612841	0.593439	0.703044	0.31146	0.843419	0.174512	0.174512	0.872883	-0.192272	0.999982	6.65276	7.48163	6.35945	6.1172
ENSMUSG00000038057	Dbil5	Mus musculus diazepam binding inhibitor-like 5 (Dbil5), mRNA.	-0.232184	-0.247464	0.562208	-0.232184	0.999796	59.3642	46.0674	77.3908	65.9522	48.0463	0.0390927	-0.0548927	0.953616	0.0390927	0.999982	375.34	427.254	358.143	340.623
ENSMUSG00000046000	Naa11	Mus musculus N(alpha)-acetyltransferase 11, NatA catalytic subunit (Naa11), mRNA.	-0.0097492	-0.0097492	0.990767	0.0997691	0.999796	6.83284	5.97561	6.88754	9.47603	4.99219	-0.00764923	-0.15388	0.801446	-0.00764923	0.999982	37.3827	34.7159	35.7983	41.6339
ENSMUSG00000005442	Cic	Mus musculus capicua transcriptional repressor (Cic), transcript variant 1, mRNA.	-0.128823	-0.128823	0.788739	-0.466325	0.470405	4.85525	6.7183	4.24199	3.57049	4.89023	0.0134639	0.0842063	0.917674	0.0134639	0.999982	46.2287	48.1246	45.7785	44.7831
ENSMUSG00000052751	Repin1	Mus musculus replication initiator 1 (Repin1), transcript variant 5, mRNA.	-0.0256429	-0.0256429	0.976034	-0.11649	0.999796	3.63842	3.33754	3.35636	5.1625	2.69728	0.0912167	0.0912167	0.94984	0.225603	0.999982	18.5877	18.9638	16.3993	20.4
ENSMUSG00000052752	Traf7	Mus musculus TNF receptor-associated factor 7 (Traf7), transcript variant 3, mRNA.	0.100598	0.100598	0.916699	-0.121127	0.999796	2.12614	2.71979	1.28041	3.2215	1.28284	0.108193	0.166871	0.886367	0.108193	0.999982	34.4937	31.6165	38.6544	33.2102
ENSMUSG00000005447	Pafah1b3	Mus musculus platelet-activating factor acetylhydrolase, isoform 1b, subunit 3 (Pafah1b3), transcript variant 1, mRNA.	0.0307323	0.0307323	0.968224	0.171896	0.999796	22.6994	22.1156	17.9349	30.8587	19.8883	0.09038	0.206225	0.809473	0.09038	0.999982	41.3492	36.4921	44.6203	42.9351
ENSMUSG00000048490	Nrip1	Mus musculus nuclear receptor interacting protein 1 (Nrip1), transcript variant 2, mRNA.	0.0777766	0.0777766	0.974056	-0.262072	0.999796	0.115314	0.128856	0.101993	0.087961	0.142446	0.0316482	0.0585228	0.986598	0.0316482	0.999982	0.819351	0.702984	0.877398	0.877672
ENSMUSG00000000194	Gpr107	Mus musculus G protein-coupled receptor 107 (Gpr107), mRNA.	0.0513464	0.306206	0.330126	0.0513464	0.999796	18.3737	17.2086	17.4402	25.083	13.7628	-0.0355362	-0.136425	0.81359	-0.0355362	0.999982	36.8212	36.902	36.0464	37.5152
ENSMUSG00000048495	Tyw5	Mus musculus tRNA-yW synthesizing protein 5 (Tyw5), transcript variant 5, mRNA.	-0.132425	-0.189443	0.73176	-0.132425	0.999796	12.298	9.96103	11.6332	18.2155	9.38211	0.0317088	-0.115996	0.957015	0.0317088	0.999982	9.77792	7.79483	11.3519	10.187
ENSMUSG00000015880	Ncapg	Mus musculus non-SMC condensin I complex, subunit G (Ncapg), mRNA.	-0.0705417	-0.0705417	0.85255	-0.264422	0.903291	61.4054	48.5275	70.4094	69.3526	57.332	0.0336455	-0.0670792	0.937038	0.0336455	0.999982	72.0078	70.5074	72.9382	72.5778
ENSMUSG00000015882	Lcorl	Mus musculus ligand dependent nuclear receptor corepressor-like (Lcorl), transcript variant 6, mRNA.	-0.106169	-0.106169	0.779943	-0.122663	0.999796	37.6999	30.9951	52.3138	40.2539	27.2369	-0.00698994	-0.00698994	0.994751	0.0873172	0.999982	52.1221	44.897	56.1692	55.3001
ENSMUSG00000015889	Lta4h	Mus musculus leukotriene A4 hydrolase (Lta4h), transcript variant 2, mRNA.	-0.0848804	-0.0848804	0.864458	-0.135503	0.999796	34.8487	26.8177	43.0211	43.077	26.4791	0.126115	0.126115	0.917674	0.275554	0.999982	21.6675	18.2975	23.3043	23.4008
ENSMUSG00000023830	Igf2r	Mus musculus insulin-like growth factor 2 receptor (Igf2r), mRNA.	0.367101	1.04631	0.300911	0.367101	0.999796	2.75728	2.78037	2.5776	1.48794	4.18323	0.176095	0.582729	0.644095	0.176095	0.999982	2.1994	2.8862	1.91623	1.79577
ENSMUSG00000023832	Acat2	Mus musculus acetyl-Coenzyme A acetyltransferase 2 (Acat2), mRNA.	0.17253	0.181044	0.903788	0.17253	0.999796	2.07189	1.50157	2.11409	2.73705	1.93487	-0.0697439	-0.0697439	0.965288	-0.075227	0.999982	15.1286	16.2111	16.3144	12.8603
ENSMUSG00000043569	Cldn34c4	Mus musculus claudin 34C4 (Cldn34c4), mRNA.	-0.248717	-0.614669	0.49004	-0.248717	0.999796	4.30417	3.8016	5.12642	3.76843	4.52024	-0.391459	-0.452051	0.90684	-0.391459	0.999982	4.23298	6.53871	3.16021	3.00001
ENSMUSG00000004207	Psap	Mus musculus prosaposin (Psap), transcript variant 6, mRNA.	0.260907	0.649763	0.0577603	0.260907	0.999796	55.338	50.8205	55.1539	47.3582	68.0193	0.0244073	0.316463	0.745994	0.0244073	0.999982	34.81	40.5838	32.1038	31.7424
ENSMUSG00000047257	Prss45	Mus musculus protease, serine 45 (Prss45), mRNA.	0.0341642	0.141935	0.735919	0.0341642	0.999796	56.8006	45.8298	57.884	69.617	53.8715	0.0861098	0.0861098	0.936532	0.249565	0.877698	97.4882	90.1795	103.422	98.8633
ENSMUSG00000006699	Cdc42	Mus musculus cell division cycle 42 (Cdc42), transcript variant 2, mRNA.	0.15553	0.15553	0.769917	0.192775	0.999796	17.015	14.9417	14.7229	21.5738	16.8218	0.273085	0.2827	0.730058	0.273085	0.96064	34.5114	31.022	35.5091	37.0033
ENSMUSG00000055200	Sertad3	Mus musculus SERTA domain containing 3 (Sertad3), mRNA.	-0.0643055	-0.265706	0.74901	-0.0643055	0.999796	4.23072	3.8936	3.92265	5.7497	3.35694	0.0954452	0.0954452	0.978957	0.294715	0.999982	2.7723	2.74467	2.57884	2.9934
ENSMUSG00000061950	Ppp4r1	Mus musculus protein phosphatase 4, regulatory subunit 1 (Ppp4r1), transcript variant 3, non-coding RNA.	-0.178416	-0.178416	0.597444	-0.245888	0.999796	24.365	22.6295	24.8639	26.7633	23.2033	-0.0022217	-0.0412034	0.954075	-0.0022217	0.999982	80.2411	88.3578	73.6966	78.6689
ENSMUSG00000055204	Ankrd17	Mus musculus ankyrin repeat domain 17 (Ankrd17), transcript variant 2, mRNA.	0.110182	0.250672	0.355029	0.110182	0.999796	16.7086	13.4801	23.0341	15.3249	14.9952	0.29452	0.29452	0.19187	0.354998	0.0680253	24.7509	23.925	23.762	26.5657
ENSMUSG00000038060	Dlec1	Mus musculus deleted in lung and esophageal cancer 1 (Dlec1), mRNA.	-0.116746	-0.116746	0.749934	-0.311715	0.636681	53.1853	46.3566	69.4069	55.2921	41.6858	-0.0634287	-0.0949379	0.869994	-0.0634287	0.999982	76.7378	76.3792	73.0044	80.8296
ENSMUSG00000060397	Zfp128	Mus musculus zinc finger protein 128 (Zfp128), mRNA.	-0.2769	-0.317069	0.501191	-0.2769	0.999796	6.97157	6.56746	7.74357	8.42756	5.14768	-0.196499	-0.373242	0.374344	-0.196499	0.999982	18.5314	21.701	17.1922	16.701
ENSMUSG00000038068	Rnf144b	Mus musculus ring finger protein 144B (Rnf144b), transcript variant 1, mRNA.	0.0181139	-0.0521172	0.971903	0.0181139	0.999796	0.779573	0.754443	0.767729	0.76309	0.833031	-0.151243	-0.26046	0.491271	-0.151243	0.999982	79.0884	77.176	82.3124	77.7769
ENSMUSG00000038069	Cdkn2aip	Mus musculus CDKN2A interacting protein (Cdkn2aip), transcript variant 2, mRNA.	-0.131128	-0.223976	0.535477	-0.131128	0.999796	18.6605	16.2654	21.2273	22.5739	14.5754	0.00383977	-0.00384521	0.99675	0.00383977	0.999982	48.0726	48.2367	46.8429	49.1381
ENSMUSG00000046010	Zfp830	Mus musculus zinc finger protein 830 (Zfp830), mRNA.	-0.0385157	-0.0385157	0.95315	0.0415566	0.999796	12.8706	10.8221	14.911	16.1062	9.64295	-0.0201427	-0.0201427	0.985066	-0.0330864	0.999982	46.6501	43.3885	47.8551	48.7068
ENSMUSG00000052763	Zfp212	Mus musculus Zinc finger protein 212 (Zfp212), transcript variant 1, mRNA.	-0.116397	-0.13644	0.759979	-0.116397	0.999796	35.1962	28.3923	39.3977	46.2726	26.7222	0.0263257	0.0263257	0.982752	0.106022	0.999982	41.0975	35.6843	46.3822	41.2258
ENSMUSG00000056458	Mok	Mus musculus MOK protein kinase (Mok), mRNA.	-0.169196	-0.269083	0.417449	-0.169196	0.999796	34.4734	28.9611	39.0284	42.8742	27.0299	-0.102885	-0.122841	0.866153	-0.102885	0.999982	164.344	162.218	164.004	166.808
ENSMUSG00000056459	Zbtb25	Mus musculus zinc finger and BTB domain containing 25 (Zbtb25), transcript variant 2, mRNA.	0.075664	-0.181667	0.751829	0.075664	0.999796	4.63352	3.84373	4.55648	5.83809	4.2958	0.0715315	0.0715315	0.954075	0.116634	0.999982	29.0474	25.5729	27.9027	33.6665
ENSMUSG00000023845	Lnpep	Mus musculus leucyl/cystinyl aminopeptidase (Lnpep), mRNA.	0.0468599	0.131691	0.796257	0.0468599	0.999796	5.79548	5.86892	5.61773	5.83347	5.86181	-0.0387428	-0.0387428	0.985551	-0.208835	0.999982	3.92553	3.69851	4.4269	3.65119
ENSMUSG00000043572	Pars2	Mus musculus prolyl-tRNA synthetase (mitochondrial)(putative) (Pars2), transcript variant 1, mRNA.	-0.107713	0.43162	0.812907	-0.107713	0.999796	0.385684	0.531185	0.41302	0.279969	0.318563	0.0302563	0.114254	0.976824	0.0302563	0.999982	1.09489	1.40912	0.899991	0.975549
ENSMUSG00000084135	Pom121l12	Mus musculus POM121 membrane glycoprotein-like 12 (Pom121l12), mRNA.	-0.0736941	-0.305016	0.413784	-0.0736941	0.999796	220.496	178.252	248.194	302.765	152.774	-0.0677853	-0.206695	0.699329	-0.0677853	0.999982	249.739	263.832	247.055	238.329
ENSMUSG00000047260	Emc6	Mus musculus ER membrane protein complex subunit 6 (Emc6), transcript variant 2, mRNA.	0.248674	0.248674	0.752617	0.318724	0.999796	18.6919	20.7241	12.8246	22.1967	19.0221	0.112857	0.112857	0.914719	0.262855	0.999982	59.164	46.1963	67.397	63.8986
ENSMUSG00000074849	Spata31d1c	Mus musculus spermatogenesis associated 31 subfamily D, member 1C (Spata31d1c), mRNA.	-0.259973	-0.259973	0.891927	-0.447427	0.999796	0.262012	0.212935	0.371356	0.245441	0.218315	0.164222	0.164222	0.958173	0.273133	0.999982	2.15793	3.03465	1.35525	2.08388
ENSMUSG00000019906	Lin7a	Mus musculus lin-7 homolog A (C. elegans) (Lin7a), transcript variant 3, mRNA.	-0.0387516	-0.0387516	0.95148	0.196612	0.999796	7.73197	7.00478	8.66808	8.78186	6.47318	-0.051085	-0.051085	0.957015	-0.0985286	0.999982	137.863	146.1	134.087	133.404
ENSMUSG00000019907	Ppp1r12a	Mus musculus protein phosphatase 1, regulatory (inhibitor) subunit 12A (Ppp1r12a), mRNA.	-0.162388	-0.162388	0.643529	-0.260635	0.916564	52.6532	47.1311	52.3528	63.831	47.298	-0.00119564	-0.00119564	0.998405	0.00209545	0.999982	60.134	57.3373	61.6738	61.3908
ENSMUSG00000022601	Zbtb11	Mus musculus zinc finger and BTB domain containing 11 (Zbtb11), mRNA.	-0.00871778	-0.0216895	0.973776	-0.00871778	0.999796	4.99155	4.91701	4.71486	5.20304	5.13129	-0.0291801	-0.0291801	0.976275	-0.0654966	0.999982	22.7623	22.2741	22.7534	23.2594
ENSMUSG00000022602	Arc	Mus musculus activity regulated cytoskeletal-associated protein (Arc), transcript variant 1, mRNA.	0.0268608	-0.408763	0.255908	0.0268608	0.999796	8.02706	16.4324	0.15104	0.102663	15.4222	-0.276837	-0.276837	0.633844	-0.299023	0.13181	264.241	295.877	232.527	264.319
ENSMUSG00000022603	Mroh4	Mus musculus maestro heat-like repeat family member 4 (Mroh4), mRNA.	-0.276972	-0.298076	0.272052	-0.276972	0.976634	55.551	51.0439	54.8794	68.7648	47.5161	0.0243588	-0.0698958	0.906993	0.0243588	0.999982	1141.16	1077.75	1162.35	1183.38
ENSMUSG00000022604	Cep97	Mus musculus centrosomal protein 97 (Cep97), transcript variant 2, mRNA.	-0.150887	-0.150887	0.69489	-0.279805	0.99732	9.31945	8.0709	9.52735	11.499	8.18058	0.138936	0.138936	0.872269	0.167173	0.999982	14.0865	11.1069	14.7165	16.4361
ENSMUSG00000022607	Ptk2	Mus musculus PTK2 protein tyrosine kinase 2 (Ptk2), transcript variant 1, mRNA.	0.051375	0.0742423	0.897671	0.051375	0.999796	8.29863	6.73342	8.17685	9.29313	8.99112	0.142993	0.144205	0.821608	0.142993	0.999982	39.7632	36.736	43.1922	39.3613
ENSMUSG00000038070	Cntln	Mus musculus centlein, centrosomal protein (Cntln), transcript variant 1, mRNA.	-0.16419	-0.207321	0.510919	-0.16419	0.999796	18.0049	16.4724	18.9314	21.3539	15.262	0.000605528	0.000605528	0.999128	0.0654287	0.999982	59.2359	48.851	62.5817	66.275
ENSMUSG00000038074	Fkbp14	Mus musculus FK506 binding protein 14 (Fkbp14), mRNA.	-0.44891	-0.44891	0.817903	0.589691	0.999796	0.755964	0.433659	0.850189	0.489687	1.25032	0.0403683	0.104861	0.975312	0.0403683	0.999982	2.15752	1.94404	1.67906	2.84945
ENSMUSG00000073600	Prob1	Mus musculus proline rich basic protein 1 (Prob1), mRNA.	-0.31004	-0.31004	0.600769	-0.473519	0.9907	2.85819	2.52904	2.97096	3.38227	2.55048	-0.159669	-0.159669	0.821608	-0.174477	0.999982	19.5971	23.4944	18.0018	17.2952
ENSMUSG00000038079	Tmem237	Mus musculus transmembrane protein 237 (Tmem237), transcript variant 3, mRNA.	0.0631943	-0.19699	0.642347	0.0631943	0.999796	40.973	33.3547	42.773	48.0652	39.699	-0.030367	-0.0560124	0.953546	-0.030367	0.999982	62.119	65.3108	57.5771	63.4691
ENSMUSG00000046020	Pofut1	Mus musculus protein O-fucosyltransferase 1 (Pofut1), mRNA.	0.506898	0.516814	0.61565	0.506898	0.999796	0.56982	0.337476	0.545796	0.46642	0.929587	0.146157	0.249186	0.885437	0.146157	0.999982	2.79116	2.6791	3.26065	2.43371
ENSMUSG00000073609	D2hgdh	Mus musculus D-2-hydroxyglutarate dehydrogenase (D2hgdh), transcript variant 2, mRNA.	0.0576089	0.0576089	0.976034	-0.307584	0.999796	0.900046	0.973082	1.2962	0.508238	0.822661	0.157329	0.426989	0.682084	0.157329	0.999982	4.20253	5.15601	4.24186	3.20973
ENSMUSG00000005469	Prkaca	Mus musculus protein kinase, cAMP dependent, catalytic, alpha (Prkaca), transcript variant 2, mRNA.	0.0409615	-0.261985	0.479042	0.0409615	0.999796	126.765	98.2752	148.251	164.712	95.8208	-0.165141	-0.165141	0.6452	-0.168042	0.999982	198.107	205.521	189.707	199.094
ENSMUSG00000013415	Igf2bp1	Mus musculus insulin-like growth factor 2 mRNA binding protein 1 (Igf2bp1), mRNA.	0.258445	0.545223	0.713565	0.258445	0.999796	0.512914	1.1298	0.329414	0.107596	0.484841	-0.249223	0.425672	0.793972	-0.249223	0.999982	2.26147	2.57078	1.76657	2.44707
ENSMUSG00000013419	Zfp651	Mus musculus zinc finger protein 651 (Zfp651), mRNA.	0.0222526	0.0222526	0.987848	0.0971144	0.999796	0.668776	0.342698	0.738075	1.31636	0.277969	0.102448	0.221054	0.89421	0.102448	0.999982	3.05957	3.70634	2.28572	3.18664
ENSMUSG00000023852	Chd1	Mus musculus chromodomain helicase DNA binding protein 1 (Chd1), mRNA.	-0.167921	-0.167921	0.634393	-0.206977	0.999796	16.7315	12.8095	15.808	26.4331	11.8755	0.0087004	0.0087004	0.992756	0.178431	0.999982	33.7362	29.4097	36.5157	35.2832
ENSMUSG00000043583	4930470P17Rik	Mus musculus RIKEN cDNA 4930470P17 gene (4930470P17Rik), long non-coding RNA.	-0.393359	-0.393359	0.84666	-0.778996	0.999796	0.951879	1.0752	0.755023	1.25236	0.724931	-0.129099	-0.279802	0.821608	-0.129099	0.999982	10.0315	9.25189	9.51128	11.3312
ENSMUSG00000043587	Pxylp1	Mus musculus 2-phosphoxylose phosphatase 1 (Pxylp1), transcript variant 4, mRNA.	0.285905	1.52344	0.30327	0.285905	0.999796	0.115914	0.129073	0.139188	0	0.195396	-0.0952619	-0.0952619	0.969543	-0.516253	0.999982	2.92266	3.60654	2.89399	2.26744
ENSMUSG00000031805	Jak3	Mus musculus Janus kinase 3 (Jak3), transcript variant 2, mRNA.	-0.253951	-0.414603	0.546567	-0.253951	0.999796	1.3935	0.816332	1.89491	1.5985	1.26425	-0.122062	-0.122062	0.948262	-0.266933	0.999982	6.4711	6.76224	5.9641	6.68696
ENSMUSG00000031807	Pgls	Mus musculus 6-phosphogluconolactonase (Pgls), transcript variant 1, mRNA.	-0.00497286	-0.00497286	0.994459	0.342463	0.999796	9.83717	6.27397	9.83083	13.555	9.68883	0.157233	0.157233	0.852868	0.232928	0.999982	74.0717	68.6797	79.3983	74.137
ENSMUSG00000031808	Slc27a1	Mus musculus solute carrier family 27 (fatty acid transporter), member 1 (Slc27a1), transcript variant 4, mRNA.	0.163973	0.224838	0.723589	0.163973	0.999796	4.14513	3.00465	2.72932	6.54294	4.30359	0.305266	0.305266	0.730058	0.311813	0.999982	12.5411	12.4166	13.6247	11.582
ENSMUSG00000031809	1700018B08Rik	Mus musculus RIKEN cDNA 1700018B08 gene (1700018B08Rik), transcript variant 2, mRNA.	0.0468271	0.0468271	0.973326	0.469799	0.999796	3.895	4.03754	4.37907	3.53015	3.63323	-0.0300211	-0.0300211	0.975889	-0.0334874	0.999982	165.936	181.055	151.064	165.689
ENSMUSG00000019916	P4ha1	Mus musculus procollagen-proline, 2-oxoglutarate 4-dioxygenase (proline 4-hydroxylase), alpha 1 polypeptide (P4ha1), transcript variant 1, mRNA.	0.260954	0.617393	0.449811	0.260954	0.999796	0.364049	0.560203	0.366581	0.11412	0.415291	-0.0363876	0.67419	0.770236	-0.0363876	0.999982	0.962805	0.872759	0.963083	1.05257
ENSMUSG00000019917	45545	Mus musculus septin 10 (Sept10), transcript variant 1, mRNA.	0.0223878	-0.199351	0.585248	0.0223878	0.999796	86.0561	69.0801	101.978	110.242	62.9249	-0.0943949	-0.161864	0.730058	-0.0943949	0.999982	183.794	188.629	179.323	183.429
ENSMUSG00000114133	Gm20075		-0.430394	-0.430394	0.843131	-0.669246	0.999796	29.5305	25.4626	31.4874	38.8285	22.3434	-0.830238	-0.830238	0.677781	-1.05537	0.912064	17.8266	16.2217	17.9668	19.2913
ENSMUSG00000014668	Chfr	Mus musculus checkpoint with forkhead and ring finger domains (Chfr), transcript variant 4, mRNA.	-0.0364811	-0.173283	0.645265	-0.0364811	0.999796	33.1901	31.9338	25.1459	42.3178	33.3627	0.0384639	-0.0430752	0.951917	0.0384639	0.999982	135.61	132.125	143.971	130.733
ENSMUSG00000061979	Rcc1l	Mus musculus reculator of chromosome condensation 1 like (Rcc1l), mRNA.	-0.0242631	-0.0242631	0.97842	-0.144946	0.999796	4.64192	4.10959	3.97735	6.83013	3.65062	0.0046476	0.0046476	0.996765	0.0379012	0.999982	18.2891	17.6428	19.2163	18.0081
ENSMUSG00000022614	Lmf2	Mus musculus lipase maturation factor 2 (Lmf2), mRNA.	0.038743	0.183685	0.601547	0.038743	0.999796	40.5089	38.903	35.6087	47.2021	40.3218	0.00155474	0.00155474	0.997895	0.0787524	0.999982	72.6374	72.9086	75.2062	69.7974
ENSMUSG00000022617	Chkb	Mus musculus choline kinase beta (Chkb), transcript variant 2, non-coding RNA.	0.0510095	-0.229887	0.700023	0.0510095	0.999796	9.84539	8.59003	9.31246	12.8901	8.58899	0.508454	0.508454	0.896064	1.04514	0.999982	43.8155	43.6112	51.8368	35.9985
ENSMUSG00000022619	Mapk8ip2	Mus musculus mitogen-activated protein kinase 8 interacting protein 2 (Mapk8ip2), mRNA.	-0.112729	-0.120085	0.759283	-0.112729	0.999796	29.9363	24.2046	32.8147	38.3186	24.4072	0.0240726	-0.0753509	0.927131	0.0240726	0.999982	82.5904	84.6585	80.9816	82.1311
ENSMUSG00000038080	Kdm1b	Mus musculus lysine (K)-specific demethylase 1B (Kdm1b), mRNA.	0.55433	0.559059	0.601995	0.55433	0.999796	0.671024	0.208785	0.180024	0	2.29529	0.397575	0.397575	0.809473	-0.44048	0.999982	2.52602	2.5475	2.64613	2.38444
ENSMUSG00000038084	Opa1	Mus musculus OPA1, mitochondrial dynamin like GTPase (Opa1), transcript variant 2, mRNA.	-0.155426	-0.155426	0.681914	-0.161152	0.999796	18.7836	16.839	19.6247	20.8743	17.7965	-0.0523694	-0.0523694	0.950222	-0.115803	0.999982	30.8853	29.3677	30.8988	32.3894
ENSMUSG00000038085	Cnbd2	Mus musculus cyclic nucleotide binding domain containing 2 (Cnbd2), transcript variant 2, mRNA.	-0.317344	-0.621844	0.168801	-0.317344	0.999796	8.8425	5.81004	11.3717	9.33808	8.85017	-0.025753	-0.0552105	0.966228	-0.025753	0.999982	52.8231	60.6306	45.4628	52.3759
ENSMUSG00000005470	Asf1b	Mus musculus anti-silencing function 1B histone chaperone (Asf1b), mRNA.	0.0691103	0.0778612	0.870171	0.0691103	0.999796	34.9643	25.0944	42.4926	42.0656	30.2045	-0.0608608	-0.137166	0.789654	-0.0608608	0.999982	72.7415	72.5165	77.1684	68.5395
ENSMUSG00000046032	Snx12	Mus musculus sorting nexin 12 (Snx12), transcript variant 1, mRNA.	0.557982	1.17547	0.141786	0.557982	0.999796	1.44844	1.71027	1.14742	0.62574	2.31034	-0.412716	0.463302	0.849954	-0.412716	0.999982	3.76198	4.51955	3.76996	2.99643
ENSMUSG00000073616	Cops9	Mus musculus COP9 signalosome subunit 9 (Cops9), transcript variant 1, mRNA.	-0.02822	-0.02822	0.971164	-0.109297	0.999796	186.063	175.268	145.758	278.868	144.36	0.0519981	-0.0547478	0.954075	0.0519981	0.999982	229.178	217.3	237.518	232.717
ENSMUSG00000005474	Myl10	Mus musculus myosin, light chain 10, regulatory (Myl10), transcript variant 4, mRNA.	-0.0312649	-0.0312649	0.969576	0.0964861	0.999796	76.733	98.517	79.0679	57.182	72.1652	-0.187908	-0.187908	0.770846	-0.216132	0.999982	217.699	228.124	200.345	224.63
ENSMUSG00000046034	Otulin	Mus musculus OTU deubiquitinase with linear linkage specificity (Otulin), mRNA.	-0.0598266	-0.0598266	0.932683	-0.128972	0.999796	6.10318	4.78289	7.08092	6.48122	6.0677	-0.00488203	0.0366137	0.980088	-0.00488203	0.999982	20.1769	18.3084	21.7497	20.4726
ENSMUSG00000052783	Grk4	Mus musculus G protein-coupled receptor kinase 4 (Grk4), transcript variant 2, mRNA.	-0.242031	-0.242031	0.530948	-0.391166	0.618	19.9964	19.7124	17.5035	24.7715	17.9982	-0.0608831	-0.14589	0.741445	-0.0608831	0.999982	176.355	177.779	175.822	175.464
ENSMUSG00000056476	Med12l	Mus musculus mediator complex subunit 12-like (Med12l), mRNA.	-0.298728	0.511615	0.751156	-0.298728	0.999796	0.009131	0	0.013216	0.017898	0.00541	-0.201579	0.279768	0.913655	-0.201579	0.999982	1.03954	1.38813	0.829811	0.900691
ENSMUSG00000023861	Mpc1	Mus musculus mitochondrial pyruvate carrier 1 (Mpc1), mRNA.	0.165295	0.165295	0.923133	0.285001	0.999796	7.1357	6.89257	5.82814	9.92052	5.90158	-0.0979963	-0.0979963	0.952008	-0.101411	0.999982	36.3591	29.8204	41.3304	37.9264
ENSMUSG00000017119	Nbr1	Mus musculus neighbor of Brca1 gene 1 (Nbr1), transcript variant 1, mRNA.	0.0741203	0.190763	0.612327	0.0741203	0.999796	20.6286	24.3198	19.3193	20.4199	18.4551	0.0196936	0.0616068	0.955653	0.0196936	0.999982	46.6027	56.1215	42.7495	40.9371
ENSMUSG00000023868	Pde10a	Mus musculus phosphodiesterase 10A (Pde10a), transcript variant 2, mRNA.	-0.060978	-0.256695	0.446287	-0.060978	0.999796	18.3266	17.5917	18.9141	20.6049	16.1958	-0.0451673	-0.159224	0.746825	-0.0451673	0.999982	89.2561	93.7871	85.2175	88.7637
ENSMUSG00000031812	Map1lc3b	Mus musculus microtubule-associated protein 1 light chain 3 beta (Map1lc3b), mRNA.	0.307979	0.307979	0.884175	0.334958	0.999796	5.16873	5.41935	5.4528	5.18463	4.61814	0.0553898	0.0553898	0.952008	0.0903263	0.999982	35.7855	35.9435	35.9655	35.4474
ENSMUSG00000031813	Mvb12a	Mus musculus multivesicular body subunit 12A (Mvb12a), mRNA.	0.0242596	-0.151451	0.788739	0.0242596	0.999796	19.9719	16.8994	19.8153	25.6108	17.5622	0.0543102	0.0543102	0.957742	0.0649655	0.999982	60.7363	58.026	65.121	59.0619
ENSMUSG00000031816	Mthfsd	Mus musculus methenyltetrahydrofolate synthetase domain containing (Mthfsd), transcript variant 2, mRNA.	0.0426199	-0.0755107	0.901862	0.0426199	0.999796	16.5662	13.7045	19.6697	21.1154	11.7752	-0.063251	-0.0709504	0.937949	-0.063251	0.999982	51.6746	57.025	46.9191	51.0798
ENSMUSG00000031818	Cox4i1	Mus musculus cytochrome c oxidase subunit 4I1 (Cox4i1), transcript variant 2, mRNA.	0.0114761	0.0114761	0.983725	0.210302	0.999796	1452.48	1184.27	1604.65	1936.98	1084.03	0.147662	0.147662	0.732858	0.17975	0.93734	869.94	824.46	894.645	890.713
ENSMUSG00000031819	Emc8	Mus musculus ER membrane protein complex subunit 8 (Emc8), mRNA.	0.371011	0.424112	0.479537	0.371011	0.999796	3.90016	4.71284	3.64387	4.14422	3.09972	0.11843	0.11843	0.927097	0.208859	0.999982	15.2409	14.5594	14.5142	16.6491
ENSMUSG00000047284	Neurl4	Mus musculus neuralized E3 ubiquitin protein ligase 4 (Neurl4), transcript variant 1, mRNA.	-0.291501	-0.358557	0.272052	-0.291501	0.982346	29.2513	14.8128	32.0751	40.3538	29.7633	0.0126678	0.0126678	0.987557	0.0780422	0.999982	77.6471	71.1896	77.8599	83.8919
ENSMUSG00000019920	Lims1	Mus musculus LIM and senescent cell antigen-like domains 1 (Lims1), transcript variant 6, mRNA.	0.0433494	0.0947718	0.925377	0.0433494	0.999796	0.949122	0.716031	0.259064	1.61765	1.20374	0.000458962	0.000458962	0.999128	-0.102054	0.999982	14.1139	13.9534	13.3699	15.0183
ENSMUSG00000019923	Zwint	Mus musculus ZW10 interactor (Zwint), transcript variant 3, mRNA.	0.041779	-0.0921212	0.845394	0.041779	0.999796	44.1933	46.6249	42.4724	50.3466	37.3293	0.0767533	0.0767533	0.933957	0.213492	0.999982	49.0961	46.4396	51.5464	49.3023
ENSMUSG00000061981	Flot2	Mus musculus flotillin 2 (Flot2), transcript variant 4, mRNA.	-0.0179685	-0.0179685	0.988463	0.107983	0.999796	2.12915	2.30195	1.92386	2.04058	2.2502	-0.00488042	-0.00488042	0.996721	0.0459151	0.999982	25.8762	26.2058	26.0903	25.3325
ENSMUSG00000055239	Kcmf1	Mus musculus potassium channel modulatory factor 1 (Kcmf1), transcript variant 2, mRNA.	0.0168915	0.0168915	0.979008	0.054777	0.999796	7.25829	6.68047	7.73562	8.67699	5.94009	-0.00230058	-0.00961225	0.987557	-0.00230058	0.999982	212.054	200.243	214.427	221.492
ENSMUSG00000022620	Arsa	Mus musculus arylsulfatase A (Arsa), mRNA.	0.00482082	0.00482082	0.993385	0.110181	0.999796	32.8939	33.8475	29.5982	43.9154	24.2145	-0.105188	-0.105188	0.885427	-0.110629	0.999982	289.709	305.202	282.57	281.355
ENSMUSG00000022621	Rabl2	Mus musculus RAB, member RAS oncogene family-like 2 (Rabl2), mRNA.	-0.0856995	-0.205966	0.663126	-0.0856995	0.999796	26.8676	23.5471	24.5884	38.9907	20.3442	-0.00782051	-0.00782051	0.993564	-0.142825	0.999982	47.5196	51.5346	45.3566	45.6675
ENSMUSG00000022622	Acr	Mus musculus acrosin prepropeptide (Acr), transcript variant 3, mRNA.	-0.0443349	0.0763219	0.851203	-0.0443349	0.999796	124.866	100.476	153.003	142.277	103.708	-0.0934825	-0.189849	0.677781	-0.0934825	0.999982	288.985	294.026	286.551	286.377
ENSMUSG00000022629	Kif21a	Mus musculus kinesin family member 21A (Kif21a), transcript variant 5, mRNA.	-0.739503	-0.924057	0.387817	-0.739503	0.999796	0.10742	0	0	0.071654	0.358026	0.295899	0.295899	0.947292	0.34524	0.999982	0.442831	0.708241	0.459457	0.160795
ENSMUSG00000038095	Sbno1	Mus musculus strawberry notch 1 (Sbno1), transcript variant 2, mRNA.	-0.170636	-0.279195	0.285238	-0.170636	0.999796	175.315	146.938	198.799	202.757	152.765	-0.023618	-0.103252	0.82891	-0.023618	0.999982	189.502	197.673	198.771	172.062
ENSMUSG00000005481	Ddx39	Mus musculus DEAD (Asp-Glu-Ala-Asp) box polypeptide 39 (Ddx39), mRNA.	-0.0509961	-0.0808168	0.850675	-0.0509961	0.999796	95.286	91.2598	93.8314	116.246	79.8071	0.035322	0.035322	0.969629	0.126146	0.999982	170.501	151.962	187.647	171.896
ENSMUSG00000005483	Dnajb1	Mus musculus DnaJ heat shock protein family (Hsp40) member B1 (Dnajb1), transcript variant 2, mRNA.	0.0103893	-0.2416	0.556438	0.0103893	0.999796	34.3076	28.9028	38.931	45.5209	23.8756	-0.0402338	-0.0827786	0.909966	-0.0402338	0.999982	281.51	277.071	282.217	285.242
ENSMUSG00000052794	1700030K09Rik	Mus musculus RIKEN cDNA 1700030K09 gene (1700030K09Rik), mRNA.	-0.101437	-0.101437	0.821339	-0.193511	0.999796	16.2509	13.6976	18.1441	19.408	13.754	-0.071089	-0.113511	0.829609	-0.071089	0.999982	69.5588	66.7511	69.0821	72.8432
ENSMUSG00000052798	Nup107	Mus musculus nucleoporin 107 (Nup107), mRNA.	-0.153807	-0.153807	0.680023	-0.158569	0.999796	40.151	30.7088	48.4351	49.1993	32.2608	0.0060512	-0.100615	0.869994	0.0060512	0.999982	55.0696	53.8521	58.9345	52.4223
ENSMUSG00000056486	Chn1	Mus musculus chimerin 1 (Chn1), transcript variant 2, mRNA.	0.0191989	0.0191989	0.982517	-0.058842	0.999796	6.28208	6.88542	6.21277	5.30928	6.72084	0.0026934	0.0490424	0.955319	0.0026934	0.999982	30.1939	32.9916	29.196	28.3941
ENSMUSG00000023873	1700010I14Rik	Mus musculus RIKEN cDNA 1700010I14 gene (1700010I14Rik), transcript variant 2, mRNA.	-0.0955601	-0.103631	0.771557	-0.0955601	0.999796	390.152	328.172	440.346	480.403	311.687	-0.0713714	-0.0713714	0.90684	-0.105778	0.999982	1092.19	1112.32	1054.96	1109.3
ENSMUSG00000031820	Babam1	Mus musculus BRISC and BRCA1 A complex member 1 (Babam1), mRNA.	0.0681502	-0.159046	0.874413	0.0681502	0.999796	5.14442	5.37781	5.68736	4.97819	4.53433	0.136105	0.136105	0.801558	0.188082	0.999982	68.0651	64.3706	71.6277	68.197
ENSMUSG00000031821	Gins2	Mus musculus GINS complex subunit 2 (Psf2 homolog) (Gins2), mRNA.	-0.072121	-0.072121	0.910581	0.149301	0.999796	12.3158	9.61788	13.1386	16.2773	10.2294	0.00171161	0.00171161	0.99828	0.00490811	0.999982	22.0859	23.2662	22.0896	20.902
ENSMUSG00000031822	Gse1	Mus musculus genetic suppressor element 1, coiled-coil protein (Gse1), transcript variant 3, mRNA.	-0.113605	0.130046	0.783465	-0.113605	0.999796	5.1672	3.94118	5.29263	6.87181	4.56318	0.0126756	0.054301	0.973365	0.0126756	0.999982	8.27327	10.1721	7.84856	6.79918
ENSMUSG00000031825	Crispld2	Mus musculus cysteine-rich secretory protein LCCL domain containing 2 (Crispld2), transcript variant 2, mRNA.	0.838673	0.838673	0.593733	0.853818	0.999796	0.349122	0.186184	0.485767	0.073757	0.65078	0.171215	0.740882	0.801446	0.171215	0.999982	0.512335	0.617537	0.576558	0.342911
ENSMUSG00000031826	Usp10	Mus musculus ubiquitin specific peptidase 10 (Usp10), transcript variant 2, mRNA.	0.0926332	0.0926332	0.879087	-0.151058	0.999796	8.51598	5.50467	8.86027	11.7773	7.92163	-0.122732	-0.122732	0.935635	0.126765	0.999982	16.2452	15.4312	16.357	16.9476
ENSMUSG00000031827	Cotl1	Mus musculus coactosin-like 1 (Dictyostelium) (Cotl1), mRNA.	0.340935	0.340935	0.663126	0.395763	0.999796	9.98176	11.3143	8.24639	15.2352	5.13113	0.0787314	0.0787314	0.966228	0.169047	0.999982	10.9766	9.87976	12.7178	10.3323
ENSMUSG00000019935	Slc17a8	Mus musculus solute carrier family 17 (sodium-dependent inorganic phosphate cotransporter), member 8 (Slc17a8), transcript variant 2, mRNA.	-0.00849567	-0.00849567	0.994031	-0.192637	0.999796	0.725661	0.887103	0.563906	0.870803	0.580831	-0.118266	-0.473805	0.779978	-0.118266	0.999982	1.69697	1.86348	1.47374	1.75368
ENSMUSG00000019936	Epyc	Mus musculus epiphycan (Epyc), mRNA.	0.109278	0.109278	0.860827	0.257582	0.999796	25.1192	23.5495	25.6297	30.4278	20.8698	0.0253965	-0.0672395	0.952008	0.0253965	0.999982	68.2305	71.8128	65.3856	67.493
ENSMUSG00000055240	Zfp101	Mus musculus zinc finger protein 101 (Zfp101), mRNA.	0.204674	0.204674	0.86282	-0.324374	0.999796	1.02506	0.604613	0.994303	1.53643	0.964885	-0.0305421	0.332237	0.909966	-0.0305421	0.999982	1.22732	1.49768	1.22575	0.958537
ENSMUSG00000002900	Lamb1	Mus musculus laminin B1 (Lamb1), mRNA.	0.309134	0.637569	0.739385	0.309134	0.999796	1.7007	1.68255	1.16586	0.737859	3.21654	-0.00531954	0.464234	0.79879	-0.00531954	0.999982	1.52789	1.94568	1.62494	1.01307
ENSMUSG00000022634	Yaf2	Mus musculus YY1 associated factor 2 (Yaf2), transcript variant 2, non-coding RNA.	0.214216	0.214216	0.859716	0.261025	0.999796	1.07587	1.02251	1.05943	1.45959	0.761969	0.100487	0.100487	0.958173	0.128274	0.999982	10.5195	10.362	10.7922	10.4043
ENSMUSG00000022635	Zcrb1	Mus musculus zinc finger CCHC-type and RNA binding motif 1 (Zcrb1), transcript variant 2, mRNA.	0.0833732	-0.0969895	0.865127	0.0833732	0.999796	41.3201	35.7858	43.4561	45.579	40.4595	-0.0261373	-0.0261373	0.977756	0.0652322	0.999982	136.502	128.647	140.661	140.197
ENSMUSG00000022636	Alcam	Mus musculus activated leukocyte cell adhesion molecule (Alcam), transcript variant 2, mRNA.	0.330865	1.19768	0.383435	0.330865	0.999796	0.0206995	0	0	0	0.082798	-0.297145	0.856705	0.741445	-0.297145	0.999982	0.426901	0.554553	0.276951	0.449199
ENSMUSG00000022637	Cblb	Mus musculus Casitas B-lineage lymphoma b (Cblb), mRNA.	-0.159306	-0.160764	0.652885	-0.159306	0.999796	27.1449	21.9843	28.3736	35.0909	23.1307	-0.083521	-0.224851	0.599708	-0.083521	0.999982	43.0445	46.4782	42.5901	40.0651
ENSMUSG00000073633	Fbxo36	Mus musculus F-box protein 36 (Fbxo36), mRNA.	0.0214287	-0.145591	0.717302	0.0214287	0.999796	229.272	194.978	233.455	307.451	181.205	-0.0176831	-0.0176831	0.985066	0.0234746	0.999982	243.818	254.479	233.855	243.12
ENSMUSG00000005493	Msh4	Mus musculus mutS homolog 4 (Msh4), transcript variant 2, mRNA.	-0.0840735	-0.0840735	0.869001	-0.16732	0.999796	10.1224	7.73287	10.4828	13.7844	8.48954	-0.0129314	-0.0129314	0.993571	0.14195	0.999982	11	9.1333	11.7512	12.1156
ENSMUSG00000073639	Rab18	Mus musculus RAB18, member RAS oncogene family (Rab18), transcript variant 2, mRNA.	0.0516249	0.0516249	0.922232	0.13136	0.999796	19.7337	16.7073	20.5893	25.6069	16.0312	-0.0257929	-0.0257929	0.985066	0.0540427	0.999982	24.4771	24.332	24.7716	24.3278
ENSMUSG00000046058	Eid2	Mus musculus EP300 interacting inhibitor of differentiation 2 (Eid2), mRNA.	0.226551	0.226551	0.758799	0.341194	0.999796	9.61706	7.78291	11.7875	12.7591	6.13868	0.152118	0.274341	0.792885	0.152118	0.999982	14.2587	14.6795	13.7478	14.3487
ENSMUSG00000054000	Tusc1	Mus musculus tumor suppressor candidate 1 (Tusc1), mRNA.	0.0894802	0.0894802	0.932993	0.330332	0.999796	3.67867	3.58162	3.39295	5.16145	2.57865	0.12411	0.12411	0.934603	0.281412	0.999982	19.0428	18.2228	19.4778	19.4278
ENSMUSG00000054003	Tdrd9	Mus musculus tudor domain containing 9 (Tdrd9), mRNA.	-0.0508965	-0.0508965	0.886578	-0.204735	0.995398	120.703	94.2946	146.321	138.177	104.02	0.0445076	0.0445076	0.951917	0.0761159	0.999982	150.195	137.448	159.21	153.928
ENSMUSG00000056493	Foxk1	Mus musculus forkhead box K1 (Foxk1), mRNA.	-0.103109	-0.103109	0.846628	-0.142471	0.999796	5.74513	2.90072	7.8017	4.77572	7.50239	0.00810074	-0.111432	0.900019	0.00810074	0.999982	24.193	22.6026	23.7204	26.2561
ENSMUSG00000017132	Cyth1	Mus musculus cytohesin 1 (Cyth1), transcript variant 3, mRNA.	-0.0790862	-0.130625	0.847143	-0.0790862	0.999796	2.9951	2.61546	2.92915	3.88381	2.55199	0.105936	0.105936	0.91316	0.124469	0.999982	18.668	16.9314	21.1948	17.8777
ENSMUSG00000023882	Zfp54	Mus musculus zinc finger protein 54 (Zfp54), mRNA.	0.0433192	0.0433192	0.951188	-0.163909	0.999796	6.3013	4.6395	5.53219	8.97366	6.05987	-0.0470407	-0.235354	0.65623	-0.0470407	0.999982	26.7027	25.4794	28.3648	26.2641
ENSMUSG00000023883	Phf10	Mus musculus PHD finger protein 10 (Phf10), transcript variant 1, mRNA.	-0.0316546	-0.516352	0.0360496	-0.0316546	0.999796	104.783	87.1287	111.168	134.284	86.5522	-0.0538912	-0.0538912	0.93717	-0.0585847	0.999982	275.282	260.258	279.179	286.409
ENSMUSG00000023886	Smoc2	Mus musculus SPARC related modular calcium binding 2 (Smoc2), mRNA.	0.100804	-0.13268	0.883361	0.100804	0.999796	2.28267	2.038	2.53211	2.73803	1.82256	-0.187384	-0.2166	0.801446	-0.187384	0.999982	13.5285	14.4104	13.7713	12.4038
ENSMUSG00000031831	Dnaaf1	Mus musculus dynein, axonemal assembly factor 1 (Dnaaf1), mRNA.	-0.148478	-0.406856	0.203341	-0.148478	0.999796	204.972	160.115	244.954	265.643	149.175	-0.0613929	-0.0613929	0.917674	-0.128777	0.999982	1076.46	1086.36	1061.62	1081.4
ENSMUSG00000031832	Taf1c	Mus musculus TATA-box binding protein associated factor, RNA polymerase I, C (Taf1c), mRNA.	0.0742714	0.208004	0.694123	0.0742714	0.999796	4.10525	3.00887	4.26157	5.54954	3.601	0.0249797	0.0249797	0.987557	-0.141922	0.999982	7.54913	7.90428	7.01204	7.73107
ENSMUSG00000031833	Mast3	Mus musculus microtubule associated serine/threonine kinase 3 (Mast3), mRNA.	0.094834	0.094834	0.916699	-0.191352	0.999796	0.794536	0.498029	1.19656	0.40171	1.08185	0.0591812	0.458816	0.2061	0.0591812	0.999982	8.38975	7.3199	7.83467	10.0147
ENSMUSG00000031834	Pik3r2	Mus musculus phosphoinositide-3-kinase regulatory subunit 2 (Pik3r2), mRNA.	0.114889	0.114889	0.950091	-0.234278	0.999796	0.602614	0.588102	0.297126	0.574918	0.950309	0.0221933	0.0221933	0.984188	0.100941	0.999982	41.3998	36.0077	43.3764	44.8152
ENSMUSG00000031835	Mbtps1	Mus musculus membrane-bound transcription factor peptidase, site 1 (Mbtps1), transcript variant 2, mRNA.	0.0308446	0.0308446	0.983725	-0.623167	0.999796	0.933893	1.24835	0.383145	0.410497	1.69358	0.0253306	0.218939	0.712777	0.0253306	0.999982	17.7239	18.9134	16.9643	17.2941
ENSMUSG00000031839	Hsbp1	Mus musculus heat shock factor binding protein 1 (Hsbp1), mRNA.	0.0299743	0.0299743	0.95438	0.236301	0.999796	389.243	412.836	355.914	471.754	316.467	0.0050961	-0.028216	0.97872	0.0050961	0.999982	726.166	791.917	741.648	644.934
ENSMUSG00000074884	Serf2	Mus musculus small EDRK-rich factor 2 (Serf2), transcript variant 2, mRNA.	-0.10952	-0.299974	0.883782	-0.10952	0.999796	31.2855	29.8026	17.9894	42.5006	34.8492	0.0198404	0.0198404	0.97944	0.0932716	0.999982	172.587	158.566	174.969	184.224
ENSMUSG00000019942	Cdk1	Mus musculus cyclin-dependent kinase 1 (Cdk1), mRNA.	-0.139092	-0.454828	0.201455	-0.139092	0.999796	67.08	77.4519	73.478	74.2367	43.1534	-0.0372986	-0.244028	0.676908	-0.0372986	0.999982	30.7393	32.7992	28.9755	30.4433
ENSMUSG00000019943	Atp2b1	Mus musculus ATPase, Ca++ transporting, plasma membrane 1 (Atp2b1), transcript variant 2, mRNA.	0.333227	1.00898	0.216188	0.333227	0.999796	0.968518	1.70688	0.697673	0.536279	0.93324	0.00229964	0.599589	0.535593	0.00229964	0.999982	2.45499	2.72902	2.56458	2.07137
ENSMUSG00000019944	Rhobtb1	Mus musculus Rho-related BTB domain containing 1 (Rhobtb1), transcript variant 2, mRNA.	-0.184978	-0.184978	0.724663	-0.265237	0.999796	19.73	9.85567	35.5188	17.8225	15.7231	-0.200383	-0.270278	0.594708	-0.200383	0.886026	87.9609	96.8065	84.0983	82.9777
ENSMUSG00000019945	Cabcoco1	Mus musculus ciliary associated calcium binding coiled-coil 1 (Cabcoco1), mRNA.	-0.057125	-0.272527	0.425715	-0.057125	0.999796	354.963	330.183	380.148	423.525	285.995	-0.141856	-0.183025	0.621976	-0.141856	0.999982	451.959	445.401	449.655	460.821
ENSMUSG00000019947	Arid5b	Mus musculus AT rich interactive domain 5B (MRF1-like) (Arid5b), mRNA.	-0.429351	-1.04868	0.527551	-0.429351	0.999796	0.08161	0.063924	0.128349	0.084794	0.049373	-0.0456528	-0.0456528	0.991461	-0.118436	0.999982	0.546774	0.776348	0.483673	0.380301
ENSMUSG00000019948	Actr6	Mus musculus ARP6 actin-related protein 6 (Actr6), transcript variant 1, mRNA.	-0.251337	-0.251337	0.376935	-0.32424	0.630762	116.212	92.981	139.254	134.014	98.5977	-0.10996	-0.208729	0.716851	-0.10996	0.999982	67.417	58.866	72.6208	70.7641
ENSMUSG00000002910	Arrdc2	Mus musculus arrestin domain containing 2 (Arrdc2), mRNA.	0.0517715	0.326375	0.568169	0.0517715	0.999796	8.29016	7.02596	7.3236	11.7939	7.01719	0.0945344	0.195761	0.800153	0.0945344	0.999982	20.8552	19.2056	22.3274	21.0325
ENSMUSG00000063200	Nol7	Mus musculus nucleolar protein 7 (Nol7), mRNA.	0.0689002	0.0689002	0.908086	0.114679	0.999796	21.9429	19.9299	24.3966	25.1807	18.2645	0.127512	0.127512	0.937789	0.288877	0.999982	18.9654	15.063	24.3016	17.5317
ENSMUSG00000022641	Bbx	Mus musculus bobby sox HMG box containing (Bbx), transcript variant 1, mRNA.	0.00510069	-0.203197	0.772368	0.00510069	0.999796	1.85449	1.74714	2.08891	1.41268	2.16921	-0.00509197	0.155286	0.928324	-0.00509197	0.999982	28.3095	39.949	19.4446	25.5348
ENSMUSG00000073643	Wdfy1	Mus musculus WD repeat and FYVE domain containing 1 (Wdfy1), transcript variant 1, mRNA.	0.0291567	0.0291567	0.987797	-0.0402454	0.999796	0.641657	0.534576	0	1.44595	0.586105	-0.0586655	-0.0586655	0.951059	-0.0952802	0.999982	31.2372	38.8962	24.7147	30.1007
ENSMUSG00000046062	Ppp1r15b	Mus musculus protein phosphatase 1, regulatory (inhibitor) subunit 15b (Ppp1r15b), mRNA.	-0.00350163	0.185808	0.716729	-0.00350163	0.999796	3.72472	3.38228	3.89478	3.93336	3.68844	-0.0360914	0.042489	0.968088	-0.0360914	0.999982	16.6581	17.7497	15.6046	16.62
ENSMUSG00000018707	Dync1h1	Mus musculus dynein cytoplasmic 1 heavy chain 1 (Dync1h1), mRNA.	-0.0376362	-0.0376362	0.924803	-0.264958	0.916564	113.671	110.681	117.24	126.784	99.9779	-0.0597124	-0.0597124	0.950222	-0.081188	0.999982	249.122	253.265	234.669	259.432
ENSMUSG00000021400	Wrnip1	Mus musculus Werner helicase interacting protein 1 (Wrnip1), mRNA.	0.455392	0.609981	0.412611	0.455392	0.999796	1.95063	1.02235	2.50542	1.52017	2.75457	0.170075	0.648031	0.544764	0.170075	0.999982	4.43272	5.09002	4.79929	3.40884
ENSMUSG00000021408	Ripk1	Mus musculus receptor (TNFRSF)-interacting serine-threonine kinase 1 (Ripk1), transcript variant 2, mRNA.	0.00736588	0.00736588	0.993385	0.118185	0.999796	3.32009	1.21949	4.39338	5.04309	2.62441	0.0276854	0.0276854	0.985066	0.206409	0.999982	6.59948	6.69508	6.30015	6.80322
ENSMUSG00000023892	Zfp51	Mus musculus zinc finger protein 51 (Zfp51), transcript variant 2, mRNA.	-0.20308	-0.20308	0.694687	-0.295573	0.999796	6.60815	5.54973	7.31156	8.38885	5.18248	-0.371967	-0.451202	0.0760163	-0.371967	0.693147	21.344	21.602	20.3899	22.0401
ENSMUSG00000017146	Brca1	Mus musculus breast cancer 1, early onset (Brca1), mRNA.	-0.0662352	0.537495	0.369167	-0.0662352	0.999796	0.886353	0.935157	0.834518	0.717426	1.05831	0.081688	0.390633	0.599349	0.081688	0.999982	5.47105	5.79329	5.19983	5.42003
ENSMUSG00000031841	Cdh13	Mus musculus cadherin 13 (Cdh13), mRNA.	0.0110755	0.0110755	0.992506	0.0544753	0.999796	1.40325	1.33838	1.54448	1.777	0.953129	0.263636	0.302423	0.829686	0.263636	0.999982	3.47536	3.64935	3.34868	3.42805
ENSMUSG00000031843	Mphosph6	Mus musculus M phase phosphoprotein 6 (Mphosph6), transcript variant 1, mRNA.	0.0574047	-0.0584355	0.945661	0.0574047	0.999796	8.20341	7.5131	8.47417	9.76545	7.06092	0.0204633	0.0359572	0.987557	0.0204633	0.999982	9.93398	9.76296	10.6454	9.39358
ENSMUSG00000031847	1700030J22Rik	Mus musculus RIKEN cDNA 1700030J22 gene (1700030J22Rik), transcript variant 2, mRNA.	-0.172479	-0.297693	0.606342	-0.172479	0.999796	4.65734	3.23877	4.63547	7.39215	3.36297	-0.00859582	-0.00859582	0.992756	-0.0154133	0.999982	93.4403	108.71	80.4365	91.1746
ENSMUSG00000031848	Lsm4	Mus musculus LSM4 homolog, U6 small nuclear RNA and mRNA degradation associated (Lsm4), transcript variant 1, mRNA.	0.0346328	0.0346328	0.959263	-0.0539464	0.999796	55.0879	46.1475	49.5969	79.68	44.9272	0.0702496	0.0702496	0.933612	0.0718922	0.999982	202.85	183.272	215.367	209.91
ENSMUSG00000074890	Lcmt2	Mus musculus leucine carboxyl methyltransferase 2 (Lcmt2), mRNA.	0.0570084	0.0570084	0.955228	0.105138	0.999796	2.0839	1.67734	1.94728	2.96355	1.74742	0.339929	0.339929	0.793972	0.396376	0.999982	3.48652	2.69771	4.04165	3.7202
ENSMUSG00000004264	Phb2	Mus musculus prohibitin 2 (Phb2), mRNA.	0.218011	0.218011	0.645265	0.240861	0.999796	22.5368	19.3192	23.3811	28.8588	18.588	0.241298	0.241298	0.470165	0.264391	0.802434	87.9765	82.0307	93.3131	88.5857
ENSMUSG00000031849	Comp	Mus musculus cartilage oligomeric matrix protein (Comp), mRNA.	-0.218071	-0.218071	0.542715	-0.484305	0.252717	20.0007	19.0322	21.4295	22.2753	17.2658	-0.0904449	-0.0904449	0.893153	-0.168402	0.912064	546.025	576.012	516.607	545.456
ENSMUSG00000004268	Emg1	Mus musculus EMG1 N1-specific pseudouridine methyltransferase (Emg1), mRNA.	0.0657864	0.084398	0.865893	0.0657864	0.999796	48.9953	37.8099	46.7383	65.5313	45.9018	0.0749664	0.0903347	0.927413	0.0749664	0.999982	88.6955	81.2583	96.7058	88.1224
ENSMUSG00000012211	Tex22	Mus musculus testis expressed gene 22 (Tex22), transcript variant 1, mRNA.	0.0936639	0.0936639	0.871662	0.383272	0.916564	33.3848	33.4737	30.3284	44.1785	25.5586	-0.0759794	-0.118022	0.88567	-0.0759794	0.999982	283.557	295.413	288.544	266.712
ENSMUSG00000019951	Uhrf1bp1l	Mus musculus UHRF1 (ICBP90) binding protein 1-like (Uhrf1bp1l), mRNA.	-0.14219	-0.338579	0.291532	-0.14219	0.999796	11.55	9.88215	11.9981	13.6382	10.6816	-0.0864439	-0.103131	0.858398	-0.0864439	0.999982	84.4401	80.3388	86.2988	86.6828
ENSMUSG00000019952	Poc1b	Mus musculus POC1 centriolar protein B (Poc1b), transcript variant 1, mRNA.	-0.00995233	-0.228142	0.680023	-0.00995233	0.999796	6.4958	5.63847	7.61291	7.158	5.57384	-0.273985	-0.273985	0.623414	-0.276843	0.397428	58.6308	62.8288	51.2151	61.8484
ENSMUSG00000027905	Ddx20	Mus musculus DEAD (Asp-Glu-Ala-Asp) box polypeptide 20 (Ddx20), mRNA.	-0.189148	-0.189148	0.562829	-0.219207	0.999796	55.4512	43.8532	64.9047	66.4756	46.5712	-0.0549976	-0.0591082	0.933545	-0.0549976	0.999982	156.014	163.231	150.209	154.603
ENSMUSG00000022652	Morc1	Mus musculus microrchidia 1 (Morc1), mRNA.	-0.109411	-0.109411	0.883035	-0.127392	0.999796	3.19896	2.70846	3.11739	2.74632	4.22367	-0.0485624	-0.0485624	0.98147	0.107426	0.999982	5.80965	5.54736	5.32683	6.55477
ENSMUSG00000022656	Nectin3	Mus musculus nectin cell adhesion molecule 3 (Nectin3), transcript variant alpha, mRNA.	0.0414894	0.0414894	0.924339	0.0661544	0.999796	35.9293	30.7801	38.9306	46.7384	27.2683	-0.0392592	-0.0771142	0.885437	-0.0392592	0.999982	302.754	307.401	309.274	291.586
ENSMUSG00000030602	Pak4	Mus musculus p21 protein (Cdc42/Rac)-activated kinase 4 (Pak4), mRNA.	-0.0724869	-0.288818	0.659757	-0.0724869	0.999796	3.34359	2.55684	3.65363	3.7378	3.42608	0.03694	0.110341	0.913655	0.03694	0.999982	18.2127	16.9085	16.8669	20.8627
ENSMUSG00000030603	Psmc4	Mus musculus proteasome (prosome, macropain) 26S subunit, ATPase, 4 (Psmc4), mRNA.	-0.0695431	-0.195516	0.546567	-0.0695431	0.999796	117.739	82.3611	133.378	149.967	105.251	0.00223748	0.00223748	0.997672	0.0700325	0.999982	94.7126	81.3448	106.827	95.9662
ENSMUSG00000030604	Zfp626	Mus musculus zinc finger protein 626 (Zfp626), mRNA.	-0.161322	-0.161322	0.752628	-0.342375	0.976634	6.55903	5.88908	6.75178	8.19549	5.39977	-0.0650072	-0.141213	0.836329	-0.0650072	0.999982	17.8337	17.6712	19.2255	16.6045
ENSMUSG00000030605	Mfge8	Mus musculus milk fat globule-EGF factor 8 protein (Mfge8), transcript variant 1, mRNA.	0.446443	1.18304	0.485518	0.446443	0.999796	8.86703	11.6392	7.97375	3.56406	12.2911	-2.79078e-05	0.837686	0.534775	-2.79078e-05	0.999982	5.78393	5.83534	4.8226	6.69386
ENSMUSG00000030607	Acan	Mus musculus aggrecan (Acan), transcript variant 1, mRNA.	0.373285	0.373285	0.763965	-0.374883	0.999796	0.422654	0.299395	0.418697	0.164932	0.807593	0.16591	0.519118	0.861553	0.16591	0.999982	0.40676	0.425368	0.326017	0.468894
ENSMUSG00000073650	Catip	Mus musculus ciliogenesis associated TTC17 interacting protein (Catip), mRNA.	-0.107475	-0.107475	0.848701	-0.191014	0.999796	22.8051	14.3021	32.8885	27.6578	16.3719	-0.0130674	0.0244558	0.982752	-0.0130674	0.999982	32.1186	32.2035	32.8589	31.2933
ENSMUSG00000030609	Aen	Mus musculus apoptosis enhancing nuclease (Aen), transcript variant 4, non-coding RNA.	1.94746	1.94746	4.14149e-08	2.00273	2.91566e-09	0.550395	0.45152	0.553316	0.560582	0.636161	1.54704	1.79064	7.66316e-30	1.54704	7.72363e-15	12.868	12.2154	10.5704	15.8184
ENSMUSG00000078907	Fam186b	Mus musculus family with sequence similarity 186, member B (Fam186b), mRNA.	-0.12489	-0.12489	0.746095	-0.160147	0.999796	83.9114	70.0728	91.3301	101.148	73.0945	-0.121767	-0.1609	0.762686	-0.121767	0.999982	207.301	217.238	195.471	209.195
ENSMUSG00000078908	Mon1b	Mus musculus MON1 homolog B, secretory traffciking associated (Mon1b), transcript variant 1, mRNA.	0.0524592	0.149738	0.856151	0.0524592	0.999796	1.41432	1.30883	1.27802	1.87606	1.19437	-0.191682	-0.208083	0.770911	-0.191682	0.999982	12.3409	14.3733	11.1094	11.5401
ENSMUSG00000054021	Sirt5	Mus musculus sirtuin 5 (Sirt5), mRNA.	0.129618	-0.252296	0.784385	0.129618	0.999796	3.19244	4.17355	2.05184	3.33329	3.2111	0.0354313	0.0354313	0.987557	0.0910959	0.999982	15.7641	14.052	17.4234	15.8171
ENSMUSG00000013465	Nelfb	Mus musculus negative elongation factor complex member B (Nelfb), transcript variant 2, mRNA.	0.0648695	0.0648695	0.892815	0.0771029	0.999796	16.5265	15.7466	15.313	19.2994	15.7469	0.130672	0.238667	0.730449	0.130672	0.999982	23.7193	19.3289	26.2118	25.6172
ENSMUSG00000054027	Nt5dc3	Mus musculus 5'-nucleotidase domain containing 3 (Nt5dc3), mRNA.	-0.0145007	-0.0145007	0.994031	-0.648906	0.999796	1.78448	1.71529	2.7453	1.58084	1.09648	0.0266494	-0.0593962	0.973365	0.0266494	0.999982	7.41672	5.76724	8.4161	8.06683
ENSMUSG00000021411	Pxdc1	Mus musculus PX domain containing 1 (Pxdc1), mRNA.	-0.17277	-0.17277	0.837418	0.260639	0.999796	3.1941	2.81495	3.47223	4.02424	2.46497	-0.265712	-0.287147	0.618062	-0.265712	0.999982	27.4954	29.9001	25.8675	26.7186
ENSMUSG00000021413	Prpf4b	Mus musculus pre-mRNA processing factor 4B (Prpf4b), mRNA.	-0.158199	-0.185593	0.610371	-0.158199	0.999796	14.5248	11.3434	13.9045	19.0719	13.7795	-0.00832217	-0.00832217	0.992739	0.023481	0.999982	40.6566	43.5983	43.1967	35.175
ENSMUSG00000021414	Fam217a	Mus musculus family with sequence similarity 217, member A (Fam217a), mRNA.	-0.411969	-0.491802	0.594147	-0.411969	0.999796	1.34433	0.838691	1.92728	1.25673	1.35464	0.0494592	0.0494592	0.978099	-0.0951226	0.999982	62.1437	83.9015	47.2152	55.3145
ENSMUSG00000021415	4933417A18Rik	Mus musculus RIKEN cDNA 4933417A18 gene (4933417A18Rik), mRNA.	-0.362939	-0.663097	0.587215	-0.362939	0.999796	2.1375	1.31314	3.65484	1.43535	2.14665	-0.0490822	-0.1602	0.947989	-0.0490822	0.999982	27.8711	41.5237	22.4781	19.6114
ENSMUSG00000069712	4930444G20Rik	Mus musculus RIKEN cDNA 4930444G20 gene (4930444G20Rik), mRNA.	-0.00375264	-0.00375264	0.998549	-0.298284	0.999796	1.00529	0.823439	1.44161	0.670033	1.08607	-0.106934	0.111349	0.972295	-0.106934	0.999982	3.71023	6.33389	1.89833	2.89848
ENSMUSG00000021418	Rpp40	Mus musculus ribonuclease P 40 subunit (Rpp40), mRNA.	0.0109416	0.0109416	0.992429	0.305412	0.999796	1.40885	0.933269	1.1918	1.13123	2.37911	0.360774	0.360774	0.800153	0.426294	0.999982	2.27987	1.50191	2.97388	2.36384
ENSMUSG00000025102	3110040N11Rik	Mus musculus RIKEN cDNA 3110040N11 gene (3110040N11Rik), mRNA.	-0.0486141	-0.096448	0.893489	-0.0486141	0.999796	20.7438	16.9581	20.699	27.8373	17.4808	0.0857377	0.0857377	0.955319	0.139931	0.999982	29.091	22.6462	29.8606	34.7661
ENSMUSG00000025103	Btbd1	Mus musculus BTB (POZ) domain containing 1 (Btbd1), mRNA.	0.059185	-0.438233	0.398791	0.059185	0.999796	14.1172	14.6902	12.934	15.9493	12.8955	-0.0147984	-0.0147984	0.98279	0.0175778	0.999982	362.734	354.938	367.538	365.725
ENSMUSG00000025104	Hdgfl3	Mus musculus HDGF like 3 (Hdgfl3), mRNA.	0.123123	0.123123	0.850605	0.309229	0.999796	2.81539	2.74901	2.82488	2.78786	2.89981	0.0660198	0.0660198	0.952008	0.115292	0.999982	16.7021	16.2302	16.9052	16.9709
ENSMUSG00000031851	Ntpcr	Mus musculus nucleoside-triphosphatase, cancer-related (Ntpcr), transcript variant 2, mRNA.	0.0133162	0.0133162	0.986591	0.128005	0.999796	32.2971	30.5168	32.7525	43.5569	22.3621	-0.0694017	-0.0836746	0.923454	-0.0694017	0.999982	213.544	198.63	223.572	218.43
ENSMUSG00000025105	Bnc1	Mus musculus basonuclin 1 (Bnc1), mRNA.	0.0849042	0.662453	0.538337	0.0849042	0.999796	0.455633	0.308558	0.432352	0.311872	0.769751	-0.327231	0.539251	0.809493	-0.327231	0.999982	1.6328	1.85512	2.31011	0.733178
ENSMUSG00000004270	Lpcat3	Mus musculus lysophosphatidylcholine acyltransferase 3 (Lpcat3), transcript variant 1, mRNA.	0.0259068	0.15235	0.629465	0.0259068	0.999796	131.365	116.986	138.626	140.081	129.767	-0.00275583	-0.169378	0.580828	-0.00275583	0.999982	208.046	201.914	207.609	214.613
ENSMUSG00000031858	Mau2	Mus musculus MAU2 sister chromatid cohesion factor (Mau2), transcript variant 1, mRNA.	-0.0122204	0.0897696	0.875943	-0.0122204	0.999796	5.99193	8.65972	3.22416	3.75336	8.33048	0.0207844	0.0860982	0.904853	0.0207844	0.999982	48.2017	47.4023	44.2661	52.9367
ENSMUSG00000019961	Tmpo	Mus musculus thymopoietin (Tmpo), transcript variant 2, mRNA.	0.01682	0.0232585	0.96735	0.01682	0.999796	27.5299	21.6615	31.2342	32.9051	24.3188	0.0652033	0.0652033	0.936532	0.117848	0.999982	64.4764	60.637	71.0225	61.7697
ENSMUSG00000019969	Psen1	Mus musculus presenilin 1 (Psen1), mRNA.	0.0513099	0.0513099	0.945099	0.177617	0.999796	7.46478	6.33329	7.81031	8.89292	6.82261	-0.119524	-0.123222	0.800935	-0.119524	0.999982	178.727	187.362	168.319	180.499
ENSMUSG00000022663	Atg3	Mus musculus autophagy related 3 (Atg3), transcript variant 1, mRNA.	-0.0947786	-0.141846	0.784843	-0.0947786	0.999796	23.4274	17.821	25.8514	32.4878	17.5493	-0.0685666	-0.20875	0.739138	-0.0685666	0.999982	34.744	31.6452	38.0581	34.5287
ENSMUSG00000022664	Slc35a5	Mus musculus solute carrier family 35, member A5 (Slc35a5), transcript variant 1, mRNA.	0.017495	0.180586	0.572426	0.017495	0.999796	23.5846	16.9545	29.0695	29.9485	18.3658	-0.0320938	-0.0320938	0.978561	-0.0995355	0.999982	15.6835	15.4202	15.3986	16.2318
ENSMUSG00000022668	Gtpbp8	Mus musculus GTP-binding protein 8 (putative) (Gtpbp8), transcript variant 2, mRNA.	-0.00301102	-0.137751	0.812907	-0.00301102	0.999796	13.2542	14.8292	22.0429	7.20018	8.94441	-0.166412	-0.168594	0.873634	-0.166412	0.999982	12.214	11.8939	15.6665	9.0818
ENSMUSG00000063229	Ldha	Mus musculus lactate dehydrogenase A (Ldha), transcript variant 3, non-coding RNA.	0.119795	0.119795	0.808822	0.214626	0.999796	104.248	106.678	95.46	137.275	77.5794	-0.0729598	-0.0729598	0.892402	-0.0730141	0.999982	1390.44	1330.99	1404.84	1435.48
ENSMUSG00000030610	Det1	Mus musculus de-etiolated homolog 1 (Arabidopsis) (Det1), mRNA.	-0.0286698	-0.0286698	0.989477	0.0654854	0.999796	0.601921	0.470948	0.616168	0.73683	0.583738	0.0101198	0.0101198	0.995658	0.023119	0.999982	11.6815	10.7844	11.79	12.4702
ENSMUSG00000030611	Mrps11	Mus musculus mitochondrial ribosomal protein S11 (Mrps11), transcript variant 2, mRNA.	0.0766254	-0.082788	0.878877	0.0766254	0.999796	33.2083	28.4304	37.2223	42.9474	24.233	-0.0472829	-0.0472829	0.961251	-0.119464	0.999982	97.6867	104.275	98.5818	90.2035
ENSMUSG00000030612	Mrpl46	Mus musculus mitochondrial ribosomal protein L46 (Mrpl46), mRNA.	-0.0522324	-0.225541	0.602946	-0.0522324	0.999796	46.4264	36.7765	50.7729	63.7771	34.3792	-0.024829	0.0870251	0.951917	-0.024829	0.999982	36.5883	37.2349	39.7287	32.8013
ENSMUSG00000030613	Ccdc90b	Mus musculus coiled-coil domain containing 90B (Ccdc90b), transcript variant 2, mRNA.	0.0488812	0.0488812	0.938998	0.133529	0.999796	19.5098	19.6789	17.1843	25.2757	15.9002	0.0925625	0.0925625	0.950222	0.388294	0.818023	19.8898	16.0528	24.4766	19.1401
ENSMUSG00000030614	Tmem126b	Mus musculus transmembrane protein 126B (Tmem126b), mRNA.	0.00154592	-0.190627	0.859034	0.00154592	0.999796	1.47986	1.30076	1.4668	2.21982	0.932081	-0.0321352	0.169497	0.955908	-0.0321352	0.999982	1.9575	1.51484	2.06913	2.28852
ENSMUSG00000030615	Tmem126a	Mus musculus transmembrane protein 126A (Tmem126a), mRNA.	0.70685	0.70685	0.589389	0.870804	0.999796	1.77216	1.25372	0.992843	2.20914	2.63294	-0.000503158	-0.172193	0.897647	-0.000503158	0.999982	25.9971	23.2379	27.9541	26.7993
ENSMUSG00000030617	Ccdc83	Mus musculus coiled-coil domain containing 83 (Ccdc83), transcript variant 3, non-coding RNA.	-0.152199	-0.233913	0.554184	-0.152199	0.999796	56.3921	46.5668	61.5587	71.2215	46.2214	-0.223415	-0.251989	0.509131	-0.223415	0.6544	265.84	288.922	251.876	256.724
ENSMUSG00000030619	Eed	Mus musculus embryonic ectoderm development (Eed), mRNA.	-0.181296	-0.24116	0.526432	-0.181296	0.999796	71.1787	68.0254	70.0968	75.1972	71.3953	-0.0147953	-0.0532101	0.953546	-0.0147953	0.999982	47.5263	46.1259	46.9321	49.5209
ENSMUSG00000073664	Nbeal1	Mus musculus neurobeachin like 1 (Nbeal1), mRNA.	-0.198011	-0.198011	0.572958	-0.211149	0.999796	3.31408	3.16069	3.41119	3.87264	2.81179	0.00372516	0.0499734	0.973365	0.00372516	0.999982	5.21756	3.85817	6.01534	5.77916
ENSMUSG00000034300	Fam53c	Mus musculus family with sequence similarity 53, member C (Fam53c), transcript variant 3, mRNA.	0.462273	0.462509	0.59709	0.462273	0.999796	0.935399	0.955681	1.22505	0.498137	1.06273	-0.0905861	0.144121	0.877322	-0.0905861	0.999982	17.5858	20.1015	15.1109	17.5451
ENSMUSG00000034303	Ccdc15	Mus musculus coiled-coil domain containing 15 (Ccdc15), mRNA.	-0.313315	-0.313315	0.540088	-0.510335	0.739464	4.19253	3.65251	4.59597	4.86011	3.66154	0.0149555	0.0149555	0.993048	-0.10234	0.999982	9.937	6.53893	10.0628	13.2093
ENSMUSG00000046088	Gm9805		-0.133027	-0.690048	0.668037	-0.133027	0.999796	12.747	11.6686	13.4492	16.3625	9.5077	-0.228966	-0.277127	0.476615	-0.228966	0.999982	185.093	185.984	189.293	180.003
ENSMUSG00000034308	Sdr42e1	Mus musculus short chain dehydrogenase/reductase family 42E, member 1 (Sdr42e1), transcript variant 2, mRNA.	-0.0254947	-0.0254947	0.975741	-0.100642	0.999796	4.69738	3.53056	5.34265	6.49819	3.41813	0.0277044	-0.0348247	0.985519	0.0277044	0.999982	8.02664	7.50656	7.73621	8.83713
ENSMUSG00000054033	Adam39	Mus musculus a disintegrin and metallopeptidase domain 39 (Adam39), mRNA.	-0.678518	-0.736529	0.499893	-0.678518	0.999796	3.10568	1.77794	4.05512	3.0703	3.51935	-0.279698	-0.279698	0.858787	-0.522013	0.999982	10.2641	13.9209	6.85152	10.0198
ENSMUSG00000021420	Fars2	Mus musculus phenylalanine-tRNA synthetase 2 (mitochondrial) (Fars2), transcript variant 2, mRNA.	0.0174173	0.0174173	0.979793	0.200597	0.999796	13.245	11.1234	14.7856	15.6021	11.4689	0.197535	0.234938	0.392233	0.197535	0.947447	110.33	107.609	107.534	115.847
ENSMUSG00000021427	Ssr1	Mus musculus signal sequence receptor, alpha (Ssr1), transcript variant 2, mRNA.	0.191455	0.451978	0.0186905	0.191455	0.999796	33.7912	31.0523	34.6365	37.7621	31.7138	0.118407	0.138947	0.888102	0.118407	0.999982	28.6293	22.5826	31.4804	31.825
ENSMUSG00000021428	Riok1	Mus musculus RIO kinase 1 (Riok1), mRNA.	-0.0919644	-0.0919644	0.858893	-0.104991	0.999796	21.3065	17.4092	24.2569	26.3621	17.1979	-0.0285336	-0.0285336	0.97869	-0.0883886	0.999982	26.9666	28.1521	27.7683	24.9794
ENSMUSG00000069729	Arid1b	Mus musculus AT rich interactive domain 1B (SWI-like) (Arid1b), mRNA.	-0.112322	0.76668	0.493792	-0.112322	0.999796	0.152206	0.073586	0.11736	0.127695	0.290183	0.200502	0.654593	0.569557	0.200502	0.999982	0.59609	0.573696	0.645816	0.568759
ENSMUSG00000031860	Pbx4	Mus musculus pre B cell leukemia homeobox 4 (Pbx4), transcript variant 3, non-coding RNA.	-0.0328776	-0.0451897	0.928787	-0.0328776	0.999796	76.4505	65.6941	66.1319	104.447	69.5287	0.0768721	0.0768721	0.901206	0.157645	0.999982	331.009	297.678	338.953	356.396
ENSMUSG00000031861	Lpar2	Mus musculus lysophosphatidic acid receptor 2 (Lpar2), mRNA.	0.222542	0.407996	0.770918	0.222542	0.999796	0.400842	0.338997	0.399365	0.422172	0.442834	-0.271289	-0.527158	0.0528068	-0.271289	0.999982	7.76429	7.71178	7.90587	7.67523
ENSMUSG00000031862	Atp13a1	Mus musculus ATPase type 13A1 (Atp13a1), mRNA.	-0.00696769	0.344562	0.217772	-0.00696769	0.999796	13.2992	11.6416	13.6873	15.0408	12.827	0.235063	0.235063	0.614691	0.281584	0.923769	22.3843	19.8838	23.0058	24.2633
ENSMUSG00000031864	Ints10	Mus musculus integrator complex subunit 10 (Ints10), transcript variant 3, mRNA.	-0.0160903	-0.122263	0.746036	-0.0160903	0.999796	111.873	119.72	125.145	110.178	92.4488	-0.0986334	-0.0986334	0.87329	-0.113407	0.999982	225.268	238.167	199.27	238.366
ENSMUSG00000009535	Rnmt	Mus musculus RNA (guanine-7-) methyltransferase (Rnmt), transcript variant 1, mRNA.	0.218631	0.36319	0.371167	0.218631	0.999796	7.06364	5.32153	7.58683	8.03489	7.31129	0.0279801	0.156736	0.912352	0.0279801	0.999982	10.1199	8.82086	13.2252	8.31371
ENSMUSG00000031865	Dctn1	Mus musculus dynactin 1 (Dctn1), transcript variant 3, mRNA.	-0.0174955	-0.199708	0.572958	-0.0174955	0.999796	41.1748	30.2013	50.6017	45.9077	37.9884	0.0388701	0.0388701	0.954075	0.0516366	0.999982	90.1459	93.0402	88.5379	88.8595
ENSMUSG00000004285	Atp6v1f	Mus musculus ATPase, H+ transporting, lysosomal V1 subunit F (Atp6v1f), mRNA.	-0.0660713	-0.0660713	0.933519	0.102484	0.999796	32.218	30.4844	27.6572	43.6317	27.0987	0.0245533	0.0245533	0.975795	0.104956	0.999982	201.569	209.333	200.833	194.541
ENSMUSG00000019971	Cep290	Mus musculus centrosomal protein 290 (Cep290), mRNA.	-0.198268	-0.198268	0.49004	-0.328484	0.458569	52.3573	45.9751	56.9398	58.0759	48.4382	-0.0733029	-0.154947	0.756532	-0.0733029	0.999982	70.04	72.2995	67.0645	70.7559
ENSMUSG00000019977	Hbs1l	Mus musculus Hbs1-like (S. cerevisiae) (Hbs1l), transcript variant 1, mRNA.	-0.0872364	-0.147168	0.693878	-0.0872364	0.999796	42.3491	36.4424	39.3116	52.0626	41.58	-0.0215018	-0.0215018	0.976275	-0.0928916	0.999982	178.037	182.578	181.487	170.045
ENSMUSG00000019978	Epb41l2	Mus musculus erythrocyte membrane protein band 4.1 like 2 (Epb41l2), transcript variant 2, mRNA.	0.101635	0.146105	0.763965	0.101635	0.999796	12.2006	9.77673	14.2274	11.648	13.1501	0.0268734	0.274284	0.752101	0.0268734	0.999982	43.2063	53.5593	35.6505	40.409
ENSMUSG00000019979	Apaf1	Mus musculus apoptotic peptidase activating factor 1 (Apaf1), transcript variant 2, mRNA.	0.0948774	0.575487	0.634393	0.0948774	0.999796	0.199751	0.098496	0.021251	0.067409	0.611849	0.34673	0.95618	0.235871	0.34673	0.999982	1.06365	0.955662	1.36311	0.872187
ENSMUSG00000102416	4933424G06Rik	Mus musculus RIKEN cDNA 4933424G06 gene (4933424G06Rik), long non-coding RNA.	0.526344	0.526344	0.397185	0.760933	0.378464	7.08804	4.987	11.6594	5.90343	5.80234	0.445219	0.541716	0.374344	0.445219	0.758917	25.6897	31.2859	21.9277	23.8557
ENSMUSG00000090812	Samd15	Mus musculus sterile alpha motif domain containing 15 (Samd15), mRNA.	-0.099148	-0.197852	0.626174	-0.099148	0.999796	35.5593	27.9231	37.5342	47.0121	29.7679	-0.0574303	-0.122373	0.829609	-0.0574303	0.999982	96.278	94.9433	92.4237	101.467
ENSMUSG00000002949	Timm44	Mus musculus translocase of inner mitochondrial membrane 44 (Timm44), mRNA.	-0.0564795	-0.0564795	0.916168	-0.0723469	0.999796	31.4808	30.7032	33.7604	32.4401	29.0196	-0.0390788	-0.0705511	0.90684	-0.0390788	0.999982	132.825	133.032	139.994	125.447
ENSMUSG00000022671	Mzt2	Mus musculus mitotic spindle organizing protein 2 (Mzt2), transcript variant 1, mRNA.	-0.134322	-0.134322	0.792061	0.299491	0.99732	56.5159	51.4665	81.4551	58.8534	34.2887	-0.132387	-0.135369	0.809948	-0.132387	0.999982	300.755	296.587	297.93	307.748
ENSMUSG00000027927	Lelp1	Mus musculus late cornified envelope-like proline-rich 1 (Lelp1), mRNA.	-0.481033	-0.503415	0.788739	-0.481033	0.999796	1.38072	0.693238	2.63944	1.25217	0.938027	0.0894303	0.0894303	0.976084	0.318682	0.999982	16.9807	27.6321	10.9415	12.3684
ENSMUSG00000022672	Prkdc	Mus musculus protein kinase, DNA activated, catalytic polypeptide (Prkdc), mRNA.	0.0833251	0.0833251	0.843261	-0.280079	0.905865	7.19911	6.91459	7.49003	7.59949	6.79233	0.0508937	0.225838	0.793972	0.0508937	0.999982	6.94071	6.742	7.2607	6.81942
ENSMUSG00000022673	Mcm4	Mus musculus minichromosome maintenance complex component 4 (Mcm4), mRNA.	0.314914	0.829501	0.506148	0.314914	0.999796	3.23524	2.8589	3.14815	1.6788	5.2551	0.0162167	0.749732	0.245223	0.0162167	0.999982	5.56893	6.8068	4.86736	5.03263
ENSMUSG00000022676	Snai2	Mus musculus snail family zinc finger 2 (Snai2), mRNA.	-0.259387	-0.794783	0.480097	-0.259387	0.999796	1.22428	1.08657	1.45303	1.95974	0.397767	-0.109928	-0.351108	0.839524	-0.109928	0.999982	5.19014	4.78844	5.60349	5.17849
ENSMUSG00000063236	1110038F14Rik	Mus musculus RIKEN cDNA 1110038F14 gene (1110038F14Rik), transcript variant 1, mRNA.	0.0205819	-0.124223	0.841816	0.0205819	0.999796	11.3857	14.8093	10.0112	14.0071	6.7151	0.121517	0.121517	0.936532	0.142065	0.999982	18.7559	16.4565	18.5788	21.2325
ENSMUSG00000022677	Fopnl	Mus musculus Fgfr1op N-terminal like (Fopnl), mRNA.	-0.0579168	-0.263718	0.657964	-0.0579168	0.999796	9.69796	7.8785	8.78635	14.0407	8.08631	-0.0717439	-0.123489	0.937038	-0.0717439	0.999982	18.0164	16.6718	17.6502	19.7273
ENSMUSG00000022678	Nde1	Mus musculus nudE neurodevelopment protein 1 (Nde1), transcript variant d, mRNA.	0.0169038	0.385807	0.79568	0.0169038	0.999796	0.805644	0.588191	0.224788	0.612381	1.79722	-0.00393618	-0.00393618	0.997672	-0.159972	0.999982	11.5251	13.8886	8.6572	12.0293
ENSMUSG00000030621	Me3	Mus musculus malic enzyme 3, NADP(+)-dependent, mitochondrial (Me3), mRNA.	-0.369103	-0.519854	0.252845	-0.369103	0.99732	11.376	9.04554	12.2583	15.1646	9.03561	-0.188118	-0.232935	0.760272	-0.188118	0.999982	32.8973	28.3404	34.2595	36.092
ENSMUSG00000030629	Zfand6	Mus musculus zinc finger, AN1-type domain 6 (Zfand6), transcript variant 7, mRNA.	-0.0165328	-0.0200232	0.983725	-0.0165328	0.999796	6.23812	6.10764	7.71084	6.30666	4.82735	0.0769214	0.0769214	0.958173	0.140932	0.999982	35.1921	46.7911	32.2707	26.5143
ENSMUSG00000078926	Cdc20b	Mus musculus cell division cycle 20B (Cdc20b), mRNA.	0.0196939	0.0196939	0.990767	0.179916	0.999796	1.53132	1.20759	2.10878	1.72588	1.08304	0.0430994	0.0430994	0.985066	-0.160841	0.999982	8.33388	7.61825	9.72617	7.6572
ENSMUSG00000073676	Hspe1	Mus musculus heat shock protein 1 (chaperonin 10) (Hspe1), mRNA.	0.258139	0.258139	0.85255	0.361319	0.999796	9.52974	9.18262	9.30898	6.92271	12.7047	0.252854	0.802642	0.177203	0.252854	0.999982	18.2083	17.5634	19.6837	17.3779
ENSMUSG00000046093	Hpcal4	Mus musculus hippocalcin-like 4 (Hpcal4), mRNA.	-0.00211221	-0.00211221	0.998908	-0.0576592	0.999796	0.504841	0.445942	0.526217	0.855714	0.191493	-0.0709981	-0.202658	0.804358	-0.0709981	0.999982	10.4795	11.7762	8.71695	10.9452
ENSMUSG00000034311	Kif4	Mus musculus kinesin family member 4 (Kif4), mRNA.	0.286854	0.722601	0.700023	0.286854	0.999796	0.970282	1.19699	1.54409	0.044736	1.09531	-0.320549	0.442621	0.730058	-0.320549	0.999982	3.29985	4.58973	2.59977	2.71004
ENSMUSG00000073678	Pgap1	Mus musculus post-GPI attachment to proteins 1 (Pgap1), mRNA.	0.108624	0.611238	0.40538	0.108624	0.999796	0.684204	0.812869	0.594672	0.322764	1.00651	-0.107098	0.325943	0.776329	-0.107098	0.999982	1.53336	1.72193	1.37913	1.49902
ENSMUSG00000034312	Iqsec1	Mus musculus IQ motif and Sec7 domain 1 (Iqsec1), transcript variant 1, mRNA.	-0.0427883	-0.0427883	0.944351	-0.209162	0.999796	3.84037	2.77478	4.21489	5.50309	2.86873	-0.143525	-0.143525	0.86193	-0.182184	0.999982	31.1819	36.266	27.247	30.0327
ENSMUSG00000046096	BC030336		-0.0036573	-0.0435482	0.983555	-0.0036573	0.999796	0.63203	0.35252	2.08698	0.069767	0.018855	0.017004	0.017004	0.991638	0.127855	0.999982	17.9284	20.6398	11.3217	21.8235
ENSMUSG00000018733	Pex12	Mus musculus peroxisomal biogenesis factor 12 (Pex12), mRNA.	-0.104875	0.179884	0.811679	-0.104875	0.999796	2.84756	2.54013	3.50126	3.05978	2.28907	-0.0813584	-0.0813584	0.946223	-0.121162	0.999982	29.6052	32.6099	26.909	29.2967
ENSMUSG00000034317	Trim59	Mus musculus tripartite motif-containing 59 (Trim59), mRNA.	0.00445357	0.0207477	0.974214	0.00445357	0.999796	9.47189	8.49632	9.5691	11.6001	8.22203	-0.107262	-0.107262	0.914811	-0.184531	0.999982	25.3736	28.1372	24.1271	23.8567
ENSMUSG00000018736	Ndel1	Mus musculus nudE neurodevelopment protein 1 like 1 (Ndel1), mRNA.	0.0335024	0.184407	0.752807	0.0335024	0.999796	5.44621	6.21592	4.78516	5.74668	5.03709	0.00672668	0.00672668	0.996061	0.105458	0.999982	32.2472	36.5607	30.6307	29.5502
ENSMUSG00000001707	Eef1e1	Mus musculus eukaryotic translation elongation factor 1 epsilon 1 (Eef1e1), mRNA.	0.0142261	0.0142261	0.987797	0.161808	0.999796	12.422	12.4306	9.3875	17.3461	10.524	0.208746	0.208746	0.889709	0.210141	0.999982	8.79199	7.84296	10.5943	7.93877
ENSMUSG00000021431	Snrnp48	Mus musculus small nuclear ribonucleoprotein 48 (U11/U12) (Snrnp48), mRNA.	-0.0766227	0.149659	0.843131	-0.0766227	0.999796	3.3284	3.08708	4.40549	3.08987	2.73116	0.0421251	0.0421251	0.975281	0.0677114	0.999982	12.5725	15.5428	10.2404	11.9343
ENSMUSG00000021432	Slc35b3	Mus musculus solute carrier family 35, member B3 (Slc35b3), transcript variant 2, mRNA.	0.204109	0.305959	0.549654	0.204109	0.999796	5.92039	6.01729	4.81687	7.57181	5.27557	0.124914	0.124914	0.937088	0.196727	0.999982	11.7435	11.2405	12.2528	11.7371
ENSMUSG00000069733	Ube2u	Mus musculus ubiquitin-conjugating enzyme E2U (putative) (Ube2u), mRNA.	-0.0841145	-0.116597	0.784385	-0.0841145	0.999796	48.1853	39.8724	50.656	62.6609	39.5517	0.0141072	-0.114976	0.805827	0.0141072	0.999982	148.443	144.467	154.293	146.568
ENSMUSG00000017176	Nt5c3b	Mus musculus 5'-nucleotidase, cytosolic IIIB (Nt5c3b), transcript variant 1, mRNA.	0.0879237	0.257917	0.680023	0.0879237	0.999796	6.7532	5.35836	7.53202	8.06367	6.05874	0.0199671	0.145659	0.881441	0.0199671	0.999982	37.3784	36.631	39.1661	36.3382
ENSMUSG00000025129	Ppp1r27	Mus musculus protein phosphatase 1, regulatory subunit 27 (Ppp1r27), mRNA.	-0.11535	-0.332892	0.501231	-0.11535	0.999796	53.9395	47.6488	48.4507	78.3547	41.3036	-0.0922155	-0.202199	0.805715	-0.0922155	0.999982	70.8399	69.9105	64.7947	77.8143
ENSMUSG00000031878	Nae1	Mus musculus NEDD8 activating enzyme E1 subunit 1 (Nae1), mRNA.	-0.186215	-0.286865	0.313759	-0.186215	0.999796	238.204	214.273	271.824	285.508	181.21	0.0163887	0.0163887	0.989885	0.147564	0.999982	78.6975	67.2456	83.2151	85.6318
ENSMUSG00000009549	Srp14	Mus musculus signal recognition particle 14 (Srp14), mRNA.	0.035927	-0.0802863	0.870232	0.035927	0.999796	523.711	420.966	544.864	786.263	342.751	-0.0676492	-0.106525	0.818039	-0.0676492	0.999982	605.639	595.101	620.737	601.078
ENSMUSG00000031879	Fam96b	Mus musculus family with sequence similarity 96, member B (Fam96b), mRNA.	-0.0777258	-0.0777258	0.91235	0.22333	0.999796	13.0444	10.7362	15.3374	16.142	9.96196	0.043801	0.0906218	0.952008	0.043801	0.999982	34.7604	40.7186	28.1658	35.397
ENSMUSG00000019984	Med23	Mus musculus mediator complex subunit 23 (Med23), transcript variant 1, mRNA.	-0.00539579	-0.00539579	0.992429	-0.194113	0.999796	54.2225	49.1707	64.5518	57.8011	45.3662	0.0174203	0.0174203	0.987557	0.0817038	0.999982	43.797	36.6113	49.4141	45.3656
ENSMUSG00000019986	Ahi1	Mus musculus Abelson helper integration site 1 (Ahi1), transcript variant 3, mRNA.	-0.102976	-0.486249	0.0848975	-0.102976	0.999796	67.4894	58.0248	71.835	87.1132	52.9846	-0.077809	-0.129207	0.793972	-0.077809	0.999982	229.672	232.139	224.663	232.213
ENSMUSG00000019988	Nedd1	Mus musculus neural precursor cell expressed, developmentally down-regulated gene 1 (Nedd1), mRNA.	-0.236658	-0.346914	0.242785	-0.236658	0.999796	20.7574	16.8275	22.8737	25.086	18.2423	-0.119949	-0.166151	0.7324	-0.119949	0.999982	39.3235	40.1119	38.8037	39.0548
ENSMUSG00000055296	Tmem245	Mus musculus transmembrane protein 245 (Tmem245), mRNA.	0.347325	0.802867	0.412611	0.347325	0.999796	0.21362	0.187537	0.242395	0.128013	0.296533	0.336454	0.336454	0.839174	-0.399081	0.999982	1.21573	1.73719	0.939196	0.970791
ENSMUSG00000027931	Npr1	Mus musculus natriuretic peptide receptor 1 (Npr1), mRNA.	-0.112651	-0.112651	0.855753	-0.138145	0.999796	11.6502	11.0362	8.57053	16.9865	10.0076	0.0547237	-0.0996336	0.941965	0.0547237	0.999982	9.86668	8.5497	9.80198	11.2484
ENSMUSG00000027932	Slc27a3	Mus musculus solute carrier family 27 (fatty acid transporter), member 3 (Slc27a3), transcript variant 1, mRNA.	-0.0142611	0.671809	0.595108	-0.0142611	0.999796	0.28912	0.354272	0.242003	0.117772	0.442432	-0.0915726	0.277317	0.946223	-0.0915726	0.999982	1.69537	1.50936	2.04111	1.53565
ENSMUSG00000027933	Ints3	Mus musculus integrator complex subunit 3 (Ints3), transcript variant 2, mRNA.	0.0814997	0.288763	0.668354	0.0814997	0.999796	3.64373	2.16375	4.34951	2.18408	5.87759	0.114666	0.249096	0.730449	0.114666	0.999982	15.8308	14.0806	17.0319	16.3798
ENSMUSG00000002957	Ap2a2	Mus musculus adaptor-related protein complex 2, alpha 2 subunit (Ap2a2), transcript variant 2, mRNA.	0.0427157	0.0427157	0.961847	0.284233	0.999796	2.26667	2.34452	2.74957	1.89382	2.07876	0.0791811	0.168876	0.754432	0.0791811	0.999982	22.0963	24.3619	20.8798	21.0473
ENSMUSG00000102428	Pcdhga12	Mus musculus protocadherin gamma subfamily A, 12 (Pcdhga12), mRNA.	-0.234272	-0.358898	0.456751	-0.234272	0.999796	6.96764	5.3154	9.27037	8.50436	4.78043	-0.127252	-0.470226	0.608784	-0.127252	0.999982	21.4201	22.4527	22.1934	19.6142
ENSMUSG00000022680	Pdxdc1	Mus musculus pyridoxal-dependent decarboxylase domain containing 1 (Pdxdc1), transcript variant 3, mRNA.	-0.0325406	-0.0763732	0.872616	-0.0325406	0.999796	15.5314	12.5305	17.8378	15.9836	15.7737	-0.08413	-0.08413	0.840252	-0.0965465	0.999982	213.081	212.299	209.001	217.943
ENSMUSG00000027936	Crtc2	Mus musculus CREB regulated transcription coactivator 2 (Crtc2), transcript variant 3, non-coding RNA.	-0.153436	0.17706	0.843131	-0.153436	0.999796	2.01836	1.82803	2.34781	1.58354	2.31405	0.120724	0.120724	0.909966	0.181599	0.999982	20.7763	22.3583	21.7201	18.2505
ENSMUSG00000022681	Ntan1	Mus musculus N-terminal Asn amidase (Ntan1), transcript variant 1, mRNA.	0.410995	0.483506	0.680023	0.410995	0.999796	0.920771	0.219312	0.379293	0.325483	2.759	0.139636	0.173119	0.934789	0.139636	0.999982	13.1852	14.3919	15.4962	9.66734
ENSMUSG00000022682	Rrn3	Mus musculus RRN3 RNA polymerase I transcription factor homolog (yeast) (Rrn3), mRNA.	0.0358796	0.0358796	0.941413	-0.101324	0.999796	18.0356	16.3025	17.1198	22.9423	15.7778	0.294706	0.310723	0.650446	0.294706	0.999982	15.6666	13.4049	18.3276	15.2673
ENSMUSG00000027938	Creb3l4	Mus musculus cAMP responsive element binding protein 3-like 4 (Creb3l4), transcript variant 3, mRNA.	-0.0373876	-0.429456	0.389524	-0.0373876	0.999796	13.5936	10.6683	19.3702	12.0556	12.2803	-0.0808807	-0.0808807	0.954075	-0.212296	0.999982	88.8084	109.319	78.0858	79.0204
ENSMUSG00000022683	Pla2g10	Mus musculus phospholipase A2, group X (Pla2g10), transcript variant 2, mRNA.	-0.486906	-0.486906	0.811679	-0.735659	0.999796	1.50841	0.957549	1.52087	0.972701	2.58251	-0.359174	-0.359174	0.798006	-0.365898	0.999982	15.5517	21.3334	10.5484	14.7733
ENSMUSG00000027939	Nup210l	Mus musculus nucleoporin 210-like (Nup210l), mRNA.	0.158281	0.158281	0.718481	-0.214845	0.999796	140.441	123.261	157.84	141.959	138.705	-0.0655997	-0.0798934	0.909966	-0.0655997	0.999982	118.23	119.741	116.716	118.232
ENSMUSG00000022684	Bfar	Mus musculus bifunctional apoptosis regulator (Bfar), transcript variant 3, mRNA.	0.0575437	-0.0921315	0.900765	0.0575437	0.999796	7.8654	7.73924	8.20673	9.62041	5.8952	-0.0428976	-0.153074	0.864527	-0.0428976	0.999982	19.8147	21.0988	19.0489	19.2965
ENSMUSG00000022685	Parn	Mus musculus poly(A)-specific ribonuclease (deadenylation nuclease) (Parn), transcript variant 1, mRNA.	0.263205	0.344571	0.612327	0.263205	0.999796	1.85707	1.42111	1.13622	1.07105	3.79989	-0.126106	0.163173	0.950222	-0.126106	0.999982	6.56638	9.08953	5.27108	5.33853
ENSMUSG00000022687	Boc	Mus musculus biregional cell adhesion molecule-related/down-regulated by oncogenes (Cdon) binding protein (Boc), mRNA.	0.238545	0.238545	0.854747	0.263893	0.999796	0.238918	0	0	0.520397	0.435276	-0.0446829	-0.0446829	0.987557	-0.216188	0.999982	1.35222	1.09644	1.45956	1.50065
ENSMUSG00000078932	CN725425		-0.170974	-0.170974	0.801862	-0.42953	0.981745	3.70024	2.8334	3.01837	5.40622	3.54297	0.108223	0.108223	0.955908	0.258818	0.999982	8.72108	6.86832	7.89709	11.3978
ENSMUSG00000030638	Sh3gl3	Mus musculus SH3-domain GRB2-like 3 (Sh3gl3), transcript variant 3, mRNA.	-0.136746	-0.282276	0.379707	-0.136746	0.999796	165.138	124.158	184.308	228.783	123.304	-0.0273579	-0.0273579	0.964927	0.0619076	0.999982	267.498	250.566	273.846	278.083
ENSMUSG00000078937	Cpt1b	Mus musculus carnitine palmitoyltransferase 1b, muscle (Cpt1b), mRNA.	-0.27837	-0.27837	0.344322	-0.296323	0.92328	31.7532	33.1294	29.1016	34.529	30.2527	-0.114104	-0.291896	0.937608	-0.114104	0.999982	384.506	395.201	391.815	366.501
ENSMUSG00000078938	Syce3	Mus musculus synaptonemal complex central element protein 3 (Syce3), transcript variant 2, mRNA.	0.0912645	-0.132027	0.826969	0.0912645	0.999796	47.3418	49.3474	39.1165	56.675	44.2285	0.0412722	0.0412722	0.976084	0.0752112	0.999982	96.1626	88.6715	96.2685	103.548
ENSMUSG00000073684	Faap20	Mus musculus Fanconi anemia core complex associated protein 20 (Faap20), transcript variant 3, mRNA.	-0.173834	-0.272524	0.85255	-0.173834	0.999796	1.54427	2.4519	0.289225	2.41869	1.01725	-0.0717732	-0.187899	0.946529	-0.0717732	0.999982	7.05646	5.72714	7.65213	7.7901
ENSMUSG00000034320	Slc26a2	Mus musculus solute carrier family 26 (sulfate transporter), member 2 (Slc26a2), mRNA.	-0.104043	-0.339958	0.681169	-0.104043	0.999796	0.85544	0.656649	0.974725	0.874395	0.915991	-0.135547	-0.135547	0.885437	-0.158839	0.999982	7.33551	7.65067	7.26289	7.09295
ENSMUSG00000034321	Exosc1	Mus musculus exosome component 1 (Exosc1), transcript variant 3, mRNA.	0.0538389	0.0538389	0.939737	0.0703229	0.999796	7.36671	6.36989	7.22719	9.54678	6.32297	0.0845692	0.120401	0.90157	0.0845692	0.999982	25.7291	23.9399	26.0309	27.2164
ENSMUSG00000034327	Kctd9	Mus musculus potassium channel tetramerisation domain containing 9 (Kctd9), transcript variant 3, mRNA.	-0.159904	-0.159904	0.732001	-0.164589	0.999796	14.3444	12.5598	14.0663	23.2405	7.51108	-0.204803	-0.276818	0.507918	-0.204803	0.771967	102.992	112.987	95.3116	100.676
ENSMUSG00000034329	Brip1	Mus musculus BRCA1 interacting protein C-terminal helicase 1 (Brip1), mRNA.	0.138174	0.700562	0.30529	0.138174	0.999796	0.449752	0.450819	0.408491	0.215772	0.723927	-0.112555	0.481994	0.752101	-0.112555	0.999982	1.24773	1.40406	1.01052	1.32862
ENSMUSG00000054051	Ercc6	Mus musculus excision repair cross-complementing rodent repair deficiency, complementation group 6 (Ercc6), mRNA.	-0.136783	-0.136783	0.750983	-0.144214	0.999796	3.67778	3.45669	3.82588	4.09911	3.32942	0.249392	0.249392	0.767734	0.267577	0.999982	7.27423	5.91909	7.68583	8.21776
ENSMUSG00000013495	Tmem175	Mus musculus transmembrane protein 175 (Tmem175), transcript variant 3, mRNA.	0.121714	0.121714	0.845627	0.193326	0.999796	6.68134	7.14103	4.00237	8.74962	6.83235	-0.0170199	-0.0170199	0.97944	0.0322808	0.999982	99.9519	101.438	102.441	95.9758
ENSMUSG00000108929	Cc2d2b		-0.351001	-0.351001	0.216188	-0.450852	0.0898506	64.3228	52.9988	74.8324	72.2998	57.1602	-0.130647	-0.149125	0.777129	-0.130647	0.999982	99.1688	101.06	98.8126	97.6339
ENSMUSG00000062006	Rpl34	Mus musculus ribosomal protein L34 (Rpl34), transcript variant 3, mRNA.	0.0587107	0.0587107	0.931486	-0.0804869	0.999796	84.6294	90.127	74.1167	96.9492	77.3246	-0.0150044	-0.0150044	0.987557	-0.0461993	0.999982	325.238	319.646	344.84	311.227
ENSMUSG00000069744	Psmb3	Mus musculus proteasome (prosome, macropain) subunit, beta type 3 (Psmb3), mRNA.	0.0368114	-0.23943	0.590507	0.0368114	0.999796	69.3235	54.7048	73.4426	88.3367	60.8098	0.135801	0.135801	0.893153	0.188862	0.999982	77.8579	66.749	87.6497	79.175
ENSMUSG00000017188	Coa3	Mus musculus cytochrome C oxidase assembly factor 3 (Coa3), mRNA.	-0.0928342	-0.0928342	0.859355	0.125791	0.999796	35.6526	33.1315	36.17	45.194	28.115	0.0296826	0.0296826	0.985066	-0.0399412	0.999982	44.1865	45.7384	38.9053	47.9159
ENSMUSG00000025130	P4hb	Mus musculus prolyl 4-hydroxylase, beta polypeptide (P4hb), mRNA.	0.318666	0.828114	0.00181536	0.318666	0.99732	44.2372	40.3938	43.8748	39.2082	53.472	0.138924	0.255927	0.627081	0.138924	0.999982	58.4125	57.8679	57.1525	60.2171
ENSMUSG00000025132	Arhgdia	Mus musculus Rho GDP dissociation inhibitor (GDI) alpha (Arhgdia), mRNA.	0.443902	0.757265	0.216188	0.443902	0.999796	3.86107	3.84565	2.92799	3.40908	5.26157	0.0848727	0.0848727	0.936532	0.11432	0.999982	51.3372	51.0185	52.7881	50.205
ENSMUSG00000025133	Ints4	Mus musculus integrator complex subunit 4 (Ints4), transcript variant 1, mRNA.	-0.1348	-0.1348	0.681169	-0.137407	0.999796	52.6583	42.6663	63.7276	57.781	46.4582	0.00359126	0.0271297	0.968757	0.00359126	0.999982	70.3349	70.7263	68.6171	71.6614
ENSMUSG00000025134	Alyref	Mus musculus Aly/REF export factor (Alyref), mRNA.	-0.0823744	-0.0823744	0.871662	-0.105162	0.999796	63.7355	46.9041	67.3044	83.8613	56.8724	0.158406	0.161152	0.81359	0.158406	0.999982	26.463	27.834	25.0907	26.4643
ENSMUSG00000025135	Anapc11	Mus musculus anaphase promoting complex subunit 11 (Anapc11), transcript variant 1, mRNA.	0.128588	0.128588	0.797096	0.258814	0.999796	56.516	52.7961	52.7411	77.1586	43.3684	-0.0435136	-0.0435136	0.955319	0.0462014	0.999982	132.919	124.456	134.315	139.987
ENSMUSG00000025137	Pcyt2	Mus musculus phosphate cytidylyltransferase 2, ethanolamine (Pcyt2), transcript variant 1, mRNA.	-0.0992042	-0.244357	0.553458	-0.0992042	0.999796	54.5358	52.759	66.452	60.4895	38.4427	-0.0837003	-0.0837003	0.900019	-0.0885686	0.999982	188.497	187.85	178.018	199.624
ENSMUSG00000025138	Sirt7	Mus musculus sirtuin 7 (Sirt7), mRNA.	-0.00627516	-0.00627516	0.994031	-0.165419	0.999796	4.72923	3.74592	4.50947	6.91265	3.74886	0.207225	0.447863	0.508084	0.207225	0.999982	11.9675	10.145	13.3464	12.4111
ENSMUSG00000009555	Cdk9	Mus musculus cyclin-dependent kinase 9 (CDC2-related kinase) (Cdk9), mRNA.	0.0386744	0.0386744	0.941413	0.187348	0.999796	30.321	31.9055	28.9756	32.8747	27.5285	0.2111	0.2111	0.585978	0.247522	0.912704	93.605	82.8836	98.6278	99.3035
ENSMUSG00000031885	Cbfb	Mus musculus core binding factor beta (Cbfb), transcript variant 2, mRNA.	-0.150533	0.241922	0.721266	-0.150533	0.999796	7.23421	8.88402	4.95448	8.34652	6.75181	0.0479735	0.0479735	0.961071	-0.110607	0.999982	25.5151	26.2882	27.4728	22.7843
ENSMUSG00000025139	Tollip	Mus musculus toll interacting protein (Tollip), transcript variant 2, mRNA.	0.0256928	0.0256928	0.960686	0.186587	0.999796	50.7014	35.1016	46.0443	77.4171	44.2423	-0.107396	-0.148613	0.7324	-0.107396	0.999982	314.025	318.477	308.596	315.002
ENSMUSG00000031889	D230025D16Rik	Mus musculus RIKEN cDNA D230025D16 gene (D230025D16Rik), mRNA.	0.0341383	0.12978	0.857227	0.0341383	0.999796	4.72359	4.88564	6.02724	3.02933	4.95214	0.0616714	0.264434	0.800153	0.0616714	0.999982	8.91338	9.55299	8.68058	8.50659
ENSMUSG00000019992	Mtfr2	Mus musculus mitochondrial fission regulator 2 (Mtfr2), mRNA.	0.0678754	0.0678754	0.903901	0.0865863	0.999796	13.3229	11.1462	12.9411	17.667	11.5375	0.0323022	-0.0657215	0.952919	0.0323022	0.999982	29.8897	31.1531	28.9649	29.5513
ENSMUSG00000019996	Map7	Mus musculus microtubule-associated protein 7 (Map7), transcript variant 1, mRNA.	-0.155195	-0.313783	0.432368	-0.155195	0.999796	9.99156	9.0469	7.80742	13.2736	9.83831	-0.0892449	-0.142566	0.682084	-0.0892449	0.999982	70.0345	71.7897	70.4354	67.8783
ENSMUSG00000019998	Stx7	Mus musculus syntaxin 7 (Stx7), transcript variant 2, mRNA.	0.0444612	0.0444612	0.979008	0.0497368	0.999796	0.190915	0.386643	0	0.158465	0.218551	0.570344	0.570344	0.797224	0.573176	0.999982	1.2347	1.20115	1.25474	1.24821
ENSMUSG00000002963	Pnkp	Mus musculus polynucleotide kinase 3'- phosphatase (Pnkp), transcript variant 3, mRNA.	-0.046048	-0.046048	0.940202	-0.148855	0.999796	16.3374	13.1668	15.6987	22.6397	13.8445	0.0541473	0.0541473	0.953546	0.128488	0.999982	45.5652	44.5922	42.8625	49.241
ENSMUSG00000027940	Tpm3	Mus musculus tropomyosin 3, gamma (Tpm3), transcript variant 6, mRNA.	0.326731	0.326731	0.82408	0.332573	0.999796	7.11196	6.17399	8.17634	6.18419	7.91332	0.0341739	0.0341739	0.985066	-0.0667743	0.999982	25.0641	23.3705	26.4238	25.398
ENSMUSG00000027942	4933434E20Rik	Mus musculus RIKEN cDNA 4933434E20 gene (4933434E20Rik), transcript variant 2, mRNA.	-0.136278	-0.136278	0.847143	0.26885	0.999796	9.7657	8.45115	8.79924	8.51936	13.293	0.0141458	-0.0260737	0.975281	0.0141458	0.999982	101.765	112.981	93.264	99.0504
ENSMUSG00000027944	Hax1	Mus musculus HCLS1 associated X-1 (Hax1), transcript variant 3, mRNA.	-0.229208	-0.307778	0.600769	-0.229208	0.999796	41.605	37.1852	44.7801	52.1871	32.2675	0.0316386	0.0316386	0.974913	0.0692494	0.999982	87.8812	88.5307	93.5633	81.5497
ENSMUSG00000002968	Med25	Mus musculus mediator complex subunit 25 (Med25), transcript variant 2, mRNA.	0.00233969	-0.148506	0.808822	0.00233969	0.999796	5.32238	4.6276	5.94717	6.10947	4.60527	0.0483828	0.143469	0.737233	0.0483828	0.999982	57.2	56.7434	57.7999	57.0567
ENSMUSG00000068506	Gm5800	Mus musculus predicted gene 5800 (Gm5800), mRNA.	-0.241174	-0.393168	0.501231	-0.241174	0.999796	15.3908	13.0527	20.7186	13.0295	14.7623	-0.359481	-0.359481	0.797224	-0.633496	0.936325	18.9314	24.3099	14.8387	17.6457
ENSMUSG00000010911	Apip	Mus musculus APAF1 interacting protein (Apip), transcript variant 1, mRNA.	0.0900559	-0.151047	0.742753	0.0900559	0.999796	39.5375	31.8973	40.6139	52.4785	33.1601	0.0722203	-0.0747197	0.954075	0.0722203	0.999982	63.2409	53.4719	74.5691	61.6816
ENSMUSG00000010914	Pdhx	Mus musculus pyruvate dehydrogenase complex, component X (Pdhx), mRNA.	-0.170317	-0.224418	0.518975	-0.170317	0.999796	48.2744	40.7989	53.7402	61.6379	36.9206	-0.0439047	-0.0662455	0.931759	-0.0439047	0.999982	84.0032	81.5477	89.444	81.0178
ENSMUSG00000022698	Naa50	Mus musculus N(alpha)-acetyltransferase 50, NatE catalytic subunit (Naa50), transcript variant 2, mRNA.	0.198168	0.198168	0.721266	0.269858	0.999796	3.82112	3.72481	3.75311	4.15943	3.64712	0.0105249	-0.0304435	0.986598	0.0105249	0.999982	15.5257	14.6404	18.0912	13.8456
ENSMUSG00000030641	Ddias	Mus musculus DNA damage-induced apoptosis suppressor (Ddias), transcript variant 2, mRNA.	-0.113383	-0.239685	0.523928	-0.113383	0.999796	26.498	22.3507	31.3684	29.3823	22.8907	-0.131902	-0.254359	0.148842	-0.131902	0.999982	112.733	117.836	108.68	111.683
ENSMUSG00000071202	Ccdc78	Mus musculus coiled-coil domain containing 78 (Ccdc78), mRNA.	-0.818269	-0.818269	0.570589	-0.843231	0.999796	0.222376	0	0.141766	0.372085	0.375652	-0.196921	-0.196921	0.902366	-0.248216	0.999982	7.67772	6.87264	7.73639	8.42414
ENSMUSG00000078941	Ak6	Mus musculus adenylate kinase 6 (Ak6), mRNA.	-0.0226634	0.0311376	0.970403	-0.0226634	0.999796	51.5508	61.2708	49.8749	43.1995	51.8579	-0.137063	-0.137063	0.88567	-0.160862	0.999982	822.979	737.779	896.383	834.776
ENSMUSG00000030647	Ndufc2	Mus musculus NADH dehydrogenase (ubiquinone) 1, subcomplex unknown, 2 (Ndufc2), mRNA.	-0.0156831	-0.0156831	0.976034	0.145798	0.999796	333.865	293.591	345.459	433.075	263.335	0.246078	0.246078	0.682084	0.316727	0.8443	107.35	89.8231	119.349	112.878
ENSMUSG00000030649	Anapc15	Mus musculus anaphase prompoting complex C subunit 15 (Anapc15), transcript variant 5, mRNA.	0.00930552	-0.250953	0.834913	0.00930552	0.999796	5.0268	5.35615	5.22935	4.90594	4.61575	-0.0252817	0.0543373	0.955319	-0.0252817	0.999982	48.2104	39.4958	55.5533	49.5821
ENSMUSG00000034330	Plcg2	Mus musculus phospholipase C, gamma 2 (Plcg2), mRNA.	0.469868	0.469868	0.769917	0.595005	0.999796	0.179541	0.22527	0.155202	0.337694	0	0.228209	0.228209	0.921687	0.294687	0.999982	1.79984	1.80866	1.68776	1.90309
ENSMUSG00000034334	Fam151b	Mus musculus family with sequence similarity 151, member B (Fam151b), mRNA.	-0.098676	0.175087	0.859953	-0.098676	0.999796	3.20495	4.01079	1.69001	4.18354	2.93548	0.0707816	0.0707816	0.964561	0.0909075	0.999982	16.1218	15.8172	15.4705	17.0778
ENSMUSG00000059316	Slc27a4	Mus musculus solute carrier family 27 (fatty acid transporter), member 4 (Slc27a4), mRNA.	0.394276	0.394276	0.77187	0.559313	0.999796	0.291927	0	0.309294	0	0.858415	0.154761	0.706848	0.573131	0.154761	0.999982	2.10535	2.44574	2.05459	1.81571
ENSMUSG00000026701	Prdx6	Mus musculus peroxiredoxin 6 (Prdx6), transcript variant 3, non-coding RNA.	0.0111527	0.0111527	0.990767	0.236732	0.999796	7.91129	6.80984	9.24684	9.72491	5.86356	-0.0863134	-0.126148	0.856997	-0.0863134	0.999982	132.04	145.011	120.076	131.032
ENSMUSG00000001729	Akt1	Mus musculus thymoma viral proto-oncogene 1 (Akt1), transcript variant 2, mRNA.	-0.021634	-0.351398	0.72057	-0.021634	0.999796	1.666	0.885745	2.16802	2.02469	1.58554	-0.0623257	0.180115	0.850403	-0.0623257	0.999982	20.8857	25.9917	18.1734	18.4921
ENSMUSG00000026705	Klhl20	Mus musculus kelch-like 20 (Klhl20), mRNA.	-0.400977	-0.434777	0.258087	-0.400977	0.855953	5.33273	4.48572	6.70596	5.71116	4.42807	-0.0162828	-0.0162828	0.992739	-0.10921	0.999982	9.99796	7.03772	11.5578	11.3983
ENSMUSG00000021451	Sema4d	Mus musculus sema domain, immunoglobulin domain (Ig), transmembrane domain (TM) and short cytoplasmic domain, (semaphorin) 4D (Sema4d), transcript variant 1, mRNA.	0.552002	0.582656	0.66675	0.552002	0.999796	0.420945	0.52144	0.376555	0.087326	0.698458	0.101771	0.101771	0.974913	-0.315763	0.999982	1.89709	2.54441	1.18184	1.96502
ENSMUSG00000026707	Nsun6	Mus musculus NOL1/NOP2/Sun domain family member 6 (Nsun6), transcript variant 3, mRNA.	0.0171746	-0.330063	0.741013	0.0171746	0.999796	0.898292	1.05598	0.909653	0.777038	0.850493	0.0011945	0.203366	0.916198	0.0011945	0.999982	7.23215	5.74241	7.86543	8.08861
ENSMUSG00000062012	Zfp13	Mus musculus zinc finger protein 13 (Zfp13), transcript variant 2, mRNA.	-0.461584	-0.709942	0.449251	-0.461584	0.999796	1.90333	1.5723	1.62544	2.61823	1.79736	-0.000893369	-0.0598465	0.954075	-0.000893369	0.999982	27.2711	28.9514	27.94	24.9219
ENSMUSG00000021453	Gadd45g	Mus musculus growth arrest and DNA-damage-inducible 45 gamma (Gadd45g), mRNA.	0.541757	1.08207	0.517068	0.541757	0.999796	0.536703	0.321851	0.482352	0.158374	1.18424	0.421415	0.421415	0.936532	-0.900615	0.999982	1.55616	1.83178	1.64893	1.18775
ENSMUSG00000026708	Cenpl	Mus musculus centromere protein L (Cenpl), transcript variant 1, mRNA.	0.0391236	0.0391236	0.96735	0.176412	0.999796	6.13771	3.13298	5.3774	8.90903	7.13142	-0.00817828	-0.0407589	0.975281	-0.00817828	0.999982	32.1641	31.9364	35.0612	29.4946
ENSMUSG00000026709	Dars2	Mus musculus aspartyl-tRNA synthetase 2 (mitochondrial) (Dars2), mRNA.	-0.0634488	-0.0634488	0.950271	0.144866	0.999796	1.71181	1.8028	2.35168	1.37007	1.32269	0.203402	0.203402	0.879523	0.286908	0.999982	5.57745	4.49592	6.4079	5.82853
ENSMUSG00000062014	Gmfb	Mus musculus glia maturation factor, beta (Gmfb), mRNA.	0.0192865	0.0192865	0.971903	0.14554	0.999796	43.9519	41.0381	37.6844	52.3605	44.7247	0.0198192	0.0198192	0.983488	0.102823	0.999982	167.065	163.808	172.375	165.012
ENSMUSG00000062017	Abca14	Mus musculus ATP-binding cassette, sub-family A (ABC1), member 14 (Abca14), mRNA.	-0.0716841	-0.0716841	0.900382	-0.222089	0.999796	146.329	100.135	239.118	128.931	117.133	-0.173416	-0.173416	0.715472	-0.18112	0.68532	119.289	125.871	114.552	117.444
ENSMUSG00000021458	2010111I01Rik	Mus musculus RIKEN cDNA 2010111I01 gene (2010111I01Rik), transcript variant 3, non-coding RNA.	-0.292469	-0.292469	0.587903	-0.398975	0.981745	6.75609	6.31143	6.87551	9.41324	4.42416	0.00656002	-0.105448	0.917196	0.00656002	0.999982	28.4496	30.2479	27.8196	27.2812
ENSMUSG00000017195	Zpbp2	Mus musculus zona pellucida binding protein 2 (Zpbp2), transcript variant 3, mRNA.	0.159528	0.159528	0.758201	0.253387	0.999796	87.811	95.2202	80.8544	106.138	69.0316	-0.0923927	-0.0923927	0.916198	-0.116922	0.999982	581.516	601.148	573.716	569.685
ENSMUSG00000025142	Aspscr1	Mus musculus alveolar soft part sarcoma chromosome region, candidate 1 (human) (Aspscr1), transcript variant 3, mRNA.	-0.142791	-0.31969	0.312456	-0.142791	0.999796	70.2987	55.7946	84.6861	86.9398	53.7741	-0.0432215	-0.0432215	0.952008	-0.0443949	0.999982	295.825	305.968	286.631	294.876
ENSMUSG00000025144	Cenpx	Mus musculus centromere protein X (Cenpx), transcript variant 3, mRNA.	0.0996369	0.0996369	0.896998	0.100424	0.999796	17.4101	16.3376	14.7359	25.1209	13.4461	0.0108367	0.0108367	0.993629	0.0976387	0.999982	42.4579	40.0231	39.8208	47.5298
ENSMUSG00000025145	Lrrc45	Mus musculus leucine rich repeat containing 45 (Lrrc45), mRNA.	-0.252506	-0.589632	0.631979	-0.252506	0.999796	0.434927	0.233208	0.727054	0.11088	0.668567	-0.092511	-0.092511	0.954075	-0.165294	0.999982	8.98655	8.76755	10.1079	8.08418
ENSMUSG00000009563	Tor2a	Mus musculus torsin family 2, member A (Tor2a), transcript variant 2, non-coding RNA.	0.260488	0.523273	0.248936	0.260488	0.999796	6.2457	5.63008	6.89474	6.22144	6.23654	0.206	0.372368	0.631141	0.206	0.999982	10.5766	10.1102	9.17891	12.4408
ENSMUSG00000031893	Tsnaxip1	Mus musculus translin-associated factor X (Tsnax) interacting protein 1 (Tsnaxip1), mRNA.	-0.308149	-0.340671	0.274849	-0.308149	0.879897	88.663	68.0095	108.085	108.633	69.9252	-0.14101	-0.14101	0.741445	-0.166406	0.905881	381.972	383.22	377.508	385.189
ENSMUSG00000025147	Mob2	Mus musculus MOB kinase activator 2 (Mob2), transcript variant 1, mRNA.	0.209492	0.209492	0.774844	0.383727	0.999796	3.19455	3.21762	2.5506	3.73655	3.27343	0.18896	0.235918	0.765239	0.18896	0.999982	22.5051	20.2227	22.5369	24.7556
ENSMUSG00000009566	Fpgs	Mus musculus folylpolyglutamyl synthetase (Fpgs), mRNA.	0.256434	0.664283	0.299383	0.256434	0.999796	5.12308	5.68487	6.29416	2.83739	5.67591	0.153828	0.153828	0.889709	-0.194623	0.999982	19.3285	22.6255	14.7884	20.5717
ENSMUSG00000031897	Psmb10	Mus musculus proteasome (prosome, macropain) subunit, beta type 10 (Psmb10), mRNA.	0.691945	0.691945	0.537817	0.789161	0.99732	0.781946	0.433154	0	0.944264	1.75036	0.165605	0.167262	0.964957	0.165605	0.999982	4.33672	4.38859	4.08667	4.5349
ENSMUSG00000031898	Dpep3	Mus musculus dipeptidase 3 (Dpep3), mRNA.	0.0491316	0.213524	0.489738	0.0491316	0.999796	677.379	551.871	804.093	763.487	590.065	-0.0393957	-0.0591921	0.924986	-0.0393957	0.999982	563.096	548.969	554.833	585.487
ENSMUSG00000009569	Mkl2	Mus musculus MKL/myocardin-like 2 (Mkl2), transcript variant 2, mRNA.	-0.0207929	0.24706	0.74254	-0.0207929	0.999796	0.56097	0.476544	0.397855	0.755573	0.613907	0.292261	0.320723	0.730058	0.292261	0.999982	4.72051	4.30364	3.888	5.96988
ENSMUSG00000027951	Adar	Mus musculus adenosine deaminase, RNA-specific (Adar), transcript variant 3, mRNA.	0.130697	0.130697	0.913804	-0.50761	0.999796	0.741907	1.00424	0.848642	0.737945	0.3768	0.180003	0.527765	0.614359	0.180003	0.999982	2.78818	3.04357	2.61065	2.71031
ENSMUSG00000027952	Pmvk	Mus musculus phosphomevalonate kinase (Pmvk), transcript variant 3, mRNA.	0.117119	0.117119	0.884988	0.117435	0.999796	6.03534	4.85519	5.77369	8.47951	5.03296	-0.145825	-0.145825	0.952008	0.230666	0.999982	8.8607	5.66868	10.9004	10.013
ENSMUSG00000090841	Myl6	Mus musculus myosin, light polypeptide 6, alkali, smooth muscle and non-muscle (Myl6), transcript variant 1, mRNA.	-0.00756907	0.0641131	0.949258	-0.00756907	0.999796	59.3297	52.3724	61.6392	77.4371	45.8699	0.0272804	0.0272804	0.980088	0.0680882	0.999982	196.362	165.4	225.055	198.63
ENSMUSG00000090843	Heatr4		-0.121663	-0.121663	0.912285	0.326012	0.999796	0.50549	0.491899	0.789143	0.453906	0.287012	-0.123651	0.160486	0.924986	-0.123651	0.999982	15.2315	18.4288	12.1255	15.1401
ENSMUSG00000027957	Slc35a3	Mus musculus solute carrier family 35 (UDP-N-acetylglucosamine (UDP-GlcNAc) transporter), member 3 (Slc35a3), mRNA.	0.14507	0.207804	0.854038	0.14507	0.999796	1.57126	1.5904	1.75967	1.64716	1.28784	-0.011488	-0.0566483	0.9639	-0.011488	0.999982	12.9912	13.9304	13.1856	11.8575
ENSMUSG00000027959	Sass6	Mus musculus SAS-6 centriolar assembly protein (Sass6), transcript variant 1, mRNA.	-0.0685927	-0.0927859	0.839475	-0.0685927	0.999796	37.9477	34.08	39.6725	49.1723	28.866	-0.132114	-0.178901	0.738504	-0.132114	0.999982	108.25	122.246	110.006	92.499
ENSMUSG00000035901	Dennd5a	Mus musculus DENN/MADD domain containing 5A (Dennd5a), transcript variant 2, mRNA.	-0.0289877	-0.0289877	0.976034	-0.102912	0.999796	1.71569	1.67528	1.68081	1.83038	1.6763	0.0628154	0.0628154	0.955319	0.210703	0.999982	30.48	25.4205	32.9932	33.0264
ENSMUSG00000063268	Parp10	Mus musculus poly (ADP-ribose) polymerase family, member 10 (Parp10), transcript variant 1, mRNA.	-0.254936	-0.634729	0.17835	-0.254936	0.999796	3.74252	3.00445	4.18601	4.83465	2.94495	-0.190726	-0.190726	0.862388	-0.326951	0.96064	18.7654	22.2121	15.761	18.3231
ENSMUSG00000030650	Tmc5	Mus musculus transmembrane channel-like gene family 5 (Tmc5), transcript variant 1, mRNA.	-0.400742	-0.792749	0.412611	-0.400742	0.999796	0.603938	0	0.86563	0.589986	0.960136	-0.0710487	-0.0710487	0.966228	-0.202146	0.999982	21.3282	27.895	16.8829	19.2066
ENSMUSG00000030652	Coq7	Mus musculus demethyl-Q 7 (Coq7), transcript variant 1, mRNA.	0.233927	0.233927	0.590633	0.240252	0.999796	19.2348	19.0839	19.8966	14.8873	23.0713	-0.0356155	0.365837	0.755078	-0.0356155	0.999982	21.2185	18.5974	25.2565	19.8016
ENSMUSG00000030654	Arl6ip1	Mus musculus ADP-ribosylation factor-like 6 interacting protein 1 (Arl6ip1), mRNA.	0.0411057	0.0411057	0.920579	0.0841952	0.999796	524.941	413.513	419.74	929.858	336.653	-0.0287196	-0.0287196	0.974033	0.072198	0.999982	282.149	250.929	299.142	296.375
ENSMUSG00000030655	Smg1	Mus musculus SMG1 homolog, phosphatidylinositol 3-kinase-related kinase (C. elegans) (Smg1), mRNA.	-0.154893	-0.154893	0.647163	-0.244853	0.99732	12.352	13.0277	11.8878	12.8904	11.6021	-0.0275721	-0.0507141	0.953546	-0.0275721	0.999982	66.2475	64.0232	65.3334	69.386
ENSMUSG00000030659	Nucb2	Mus musculus nucleobindin 2 (Nucb2), transcript variant 1, mRNA.	0.177077	0.434595	0.691686	0.177077	0.999796	0.777245	1.43082	0.266113	1.14969	0.262361	-0.124942	-0.124942	0.952008	0.153318	0.999982	10.1561	9.44634	10.2798	10.7423
ENSMUSG00000078958	Atp6ap1l	Mus musculus ATPase, H+ transporting, lysosomal accessory protein 1-like (Atp6ap1l), mRNA.	-0.0831516	-0.315918	0.387874	-0.0831516	0.999796	60.6511	57.5119	56.2808	80.8535	47.958	-0.0329032	-0.0945384	0.912616	-0.0329032	0.999982	142.01	148.431	146.353	131.245
ENSMUSG00000034341	Wbp2	Mus musculus WW domain binding protein 2 (Wbp2), transcript variant 2, mRNA.	-0.0274907	-0.140865	0.74764	-0.0274907	0.999796	149.882	127.787	165.614	185.892	120.233	-0.0911432	-0.111846	0.850403	-0.0911432	0.999982	332.205	333.328	328.679	334.608
ENSMUSG00000034342	Cbl	Mus musculus Casitas B-lineage lymphoma (Cbl), mRNA.	0.054942	0.054942	0.92284	-0.161143	0.999796	7.51489	7.5267	8.01494	7.34685	7.17107	0.0012756	0.0012756	0.998395	0.0531815	0.999982	65.5694	61.8442	67.3471	67.517
ENSMUSG00000034343	Ube2f	Mus musculus ubiquitin-conjugating enzyme E2F (putative) (Ube2f), transcript variant 5, mRNA.	0.0961903	0.0961903	0.945978	0.350586	0.999796	4.24968	6.25893	3.11933	4.49421	3.12626	-0.111889	-0.115563	0.889655	-0.111889	0.999982	100.157	110.317	93.3182	96.8351
ENSMUSG00000018761	Mpdu1	Mus musculus mannose-P-dolichol utilization defect 1 (Mpdu1), transcript variant 2, mRNA.	0.112146	0.112146	0.884651	0.264945	0.999796	7.93725	6.84965	10.0088	8.1512	6.73936	-0.0354316	-0.267571	0.671063	-0.0354316	0.999982	36.0555	37.127	37.0781	33.9613
ENSMUSG00000034345	Gtf2h5	Mus musculus general transcription factor IIH, polypeptide 5 (Gtf2h5), transcript variant 2, mRNA.	0.0511886	0.166188	0.777384	0.0511886	0.999796	19.5821	27.4981	13.2213	24.7913	12.8178	0.317436	0.33522	0.588631	0.317436	0.999982	16.962	15.4653	18.818	16.6026
ENSMUSG00000059323	Tonsl	Mus musculus tonsoku-like, DNA repair protein (Tonsl), mRNA.	0.122795	0.491123	0.451374	0.122795	0.999796	2.57285	4.016	1.62154	1.73644	2.91742	0.243628	0.375564	0.509131	0.243628	0.999982	15.9001	13.9508	18.0436	15.706
ENSMUSG00000018765	Fxr2	Mus musculus fragile X mental retardation, autosomal homolog 2 (Fxr2), mRNA.	-0.141229	-0.141229	0.774844	-0.187562	0.999796	82.9214	70.5557	99.6981	101.62	59.8119	0.00167122	0.00167122	0.997672	0.0584215	0.999982	94.4046	89.8907	97.523	95.8002
ENSMUSG00000034349	Smc4	Mus musculus structural maintenance of chromosomes 4 (Smc4), transcript variant 1, mRNA.	-0.271931	-0.401195	0.10008	-0.271931	0.841	301.289	262.958	321.443	372.719	248.036	-0.146952	-0.155861	0.457228	-0.146952	0.999982	592.346	577.855	581.309	617.873
ENSMUSG00000059326	Csf2ra	Mus musculus colony stimulating factor 2 receptor, alpha, low-affinity (granulocyte-macrophage) (Csf2ra), mRNA.	0.281829	0.447805	0.808822	0.281829	0.999796	0	0	0	0	0	0.0458803	0.0458803	0.990694	0.176303	0.999982	2.29223	0.895637	3.34165	2.63941
ENSMUSG00000054079	Utp18	Mus musculus UTP18 small subunit processome component (Utp18), mRNA.	-0.0326565	-0.113437	0.76398	-0.0326565	0.999796	37.6221	35.5546	43.7694	38.6294	32.5348	-0.0606293	-0.0836063	0.889709	-0.0606293	0.999982	124.94	127.933	123.461	123.426
ENSMUSG00000021460	Auh	Mus musculus AU RNA binding protein/enoyl-coenzyme A hydratase (Auh), mRNA.	0.223158	0.223158	0.809714	0.380449	0.999796	3.3822	3.6892	3.35831	4.23981	2.24149	0.118281	0.187925	0.915428	0.118281	0.999982	9.3925	8.86667	10.5763	8.73456
ENSMUSG00000021461	Fancc	Mus musculus Fanconi anemia, complementation group C (Fancc), transcript variant 1, mRNA.	-0.0321317	-0.161737	0.748038	-0.0321317	0.999796	10.2987	10.5815	10.2129	10.4752	9.92531	0.00339126	0.00339126	0.997621	0.126957	0.999982	21.3814	18.2055	24.8718	21.0669
ENSMUSG00000026718	Stam	Mus musculus signal transducing adaptor molecule (SH3 domain and ITAM motif) 1 (Stam), transcript variant 2, mRNA.	-0.0309519	0.192	0.772683	-0.0309519	0.999796	6.41774	3.54909	9.75387	9.45849	2.9095	0.0474904	0.140879	0.927413	0.0474904	0.999982	6.584	5.58723	6.33821	7.82657
ENSMUSG00000021464	Ror2	Mus musculus receptor tyrosine kinase-like orphan receptor 2 (Ror2), mRNA.	0.0302215	-0.618575	0.695078	0.0302215	0.999796	0.233828	0.241183	0.407157	0.115131	0.171843	-0.00791919	-0.00791919	0.996765	-0.0915858	0.999982	2.56426	3.22969	2.31984	2.14323
ENSMUSG00000021468	Sptlc1	Mus musculus serine palmitoyltransferase, long chain base subunit 1 (Sptlc1), mRNA.	0.240954	0.370697	0.272779	0.240954	0.999796	11.0396	8.93302	13.1218	12.712	9.39167	0.0319495	-0.0642223	0.954075	0.0319495	0.999982	17.1219	16.6756	16.887	17.8032
ENSMUSG00000062028	Irgc1	Mus musculus immunity-related GTPase family, cinema 1 (Irgc1), transcript variant 1, mRNA.	-0.436214	-0.612687	0.291532	-0.436214	0.999796	15.3734	8.56702	27.3601	14.8728	10.6937	-0.0515187	0.0936398	0.967697	-0.0515187	0.999982	111.392	154.468	77.8881	101.819
ENSMUSG00000069769	Msi2	Mus musculus musashi RNA-binding protein 2 (Msi2), transcript variant 1, mRNA.	0.0276995	-0.0554271	0.956658	0.0276995	0.999796	1.9993	1.70586	1.24576	3.06587	1.9797	-0.069485	-0.069485	0.955319	-0.183468	0.999982	16.2371	21.141	11.7921	15.7782
ENSMUSG00000025151	Maged1	Mus musculus melanoma antigen, family D, 1 (Maged1), mRNA.	0.367114	0.611779	0.642347	0.367114	0.999796	7.44558	7.30577	9.51685	3.88763	9.07205	-0.00482337	0.623185	0.737647	-0.00482337	0.999982	14.3628	19.8319	11.3874	11.8692
ENSMUSG00000025153	Fasn	Mus musculus fatty acid synthase (Fasn), mRNA.	0.137169	0.37535	0.454337	0.137169	0.999796	7.89144	4.94241	7.32471	8.11892	11.1797	0.102285	0.267988	0.573131	0.102285	0.999982	22.327	24.9638	19.4257	22.5915
ENSMUSG00000025154	Arhgap19	Mus musculus Rho GTPase activating protein 19 (Arhgap19), transcript variant 1, mRNA.	-0.104298	-0.238361	0.487371	-0.104298	0.999796	53.8565	34.4775	45.609	103.413	31.9264	0.0211803	-0.0693551	0.924986	0.0211803	0.999982	119.126	113.516	122.992	120.87
ENSMUSG00000025155	Dus1l	Mus musculus dihydrouridine synthase 1-like (S. cerevisiae) (Dus1l), mRNA.	-0.156768	-0.156768	0.74262	0.278359	0.999796	19.9999	18.953	20.0045	27.0103	14.0319	-0.0043775	-0.0431713	0.953546	-0.0043775	0.999982	123.76	121.336	122.385	127.559
ENSMUSG00000025156	Gps1	Mus musculus G protein pathway suppressor 1 (Gps1), transcript variant 3, mRNA.	-0.168059	-0.168059	0.755699	-0.259713	0.999796	88.1863	70.4546	79.3858	125.319	77.5858	0.00780894	-0.0484428	0.946223	0.00780894	0.999982	369.02	357.625	368.016	381.419
ENSMUSG00000025157	Zdhhc16	Mus musculus zinc finger, DHHC domain containing 16 (Zdhhc16), transcript variant 2, mRNA.	0.0859927	0.0859927	0.971903	0.329223	0.999796	0.548199	1.16054	1.03226	0	0	1.09408	1.09408	1.72593e-06	1.11733	3.27466e-05	8.51219	7.18734	10.1221	8.22708
ENSMUSG00000025158	Rfng	Mus musculus RFNG O-fucosylpeptide 3-beta-N-acetylglucosaminyltransferase (Rfng), mRNA.	0.236669	-0.56865	0.748191	0.236669	0.999796	0.325892	0.395342	0.178908	0.369841	0.359476	0.270585	0.270585	0.730058	0.394529	0.910824	15.7874	16.2563	17.0868	14.0191
ENSMUSG00000009575	Cbx5	Mus musculus chromobox 5 (Cbx5), transcript variant 2, mRNA.	0.352952	0.352952	0.272779	0.397286	0.570013	9.55147	7.62177	11.5004	11.296	7.78772	0.203014	0.203014	0.569704	0.250319	0.35075	42.6621	42.4684	45.346	40.1718
ENSMUSG00000025159	Mms19	Mus musculus MMS19 (MET18 S. cerevisiae) (Mms19), mRNA.	0.141724	0.141724	0.829605	0.23187	0.999796	5.06963	4.76689	4.14868	4.8217	6.54124	0.0264605	-0.0266942	0.986971	0.0264605	0.999982	12.7523	12.2249	12.1017	13.9304
ENSMUSG00000033102	Cdc14b	Mus musculus CDC14 cell division cycle 14B (Cdc14b), transcript variant 2, mRNA.	0.203097	-0.277109	0.878495	0.203097	0.999796	0.426029	0.526469	0.595336	0.126564	0.455747	-0.00915304	0.0176003	0.991638	-0.00915304	0.999982	13.9739	18.6258	11.0784	12.2175
ENSMUSG00000092192	Dyx1c1	Mus musculus dyslexia susceptibility 1 candidate 1 (Dyx1c1), transcript variant 2, mRNA.	-0.187254	-0.187254	0.706475	-0.307523	0.999796	89.2561	75.9033	93.4837	121.521	66.1166	-0.254874	-0.30506	0.583989	-0.254874	0.999982	108.168	101.504	109.102	113.9
ENSMUSG00000033105	Lss	Mus musculus lanosterol synthase (Lss), mRNA.	0.0426303	0.0426303	0.94716	0.100391	0.999796	7.43647	4.43257	8.46041	8.52594	8.32695	0.0729611	0.212727	0.843648	0.0729611	0.999982	7.89865	7.41832	7.4889	8.78873
ENSMUSG00000033106	Slc7a6os	Mus musculus solute carrier family 7, member 6 opposite strand (Slc7a6os), transcript variant 1, mRNA.	0.17568	0.317539	0.58692	0.17568	0.999796	5.03485	3.97539	5.89342	6.71587	3.55474	-0.098539	-0.144321	0.841256	-0.098539	0.999982	47.6291	48.9849	48.3844	45.518
ENSMUSG00000002981	Clptm1	Mus musculus cleft lip and palate associated transmembrane protein 1 (Clptm1), mRNA.	0.148399	0.288778	0.371167	0.148399	0.999796	24.0471	25.8049	25.2495	29.9129	15.221	0.0449871	0.0449871	0.951059	0.106934	0.999982	71.2981	68.9352	72.222	72.737
ENSMUSG00000002984	Tomm40	Mus musculus translocase of outer mitochondrial membrane 40 (Tomm40), transcript variant 2, mRNA.	0.304335	0.314863	0.557798	0.304335	0.999796	9.07807	6.63095	12.1648	11.1583	6.35816	0.00843657	0.138826	0.904853	0.00843657	0.999982	22.486	24.0825	21.0025	22.3729
ENSMUSG00000027963	Extl2	Mus musculus exostoses (multiple)-like 2 (Extl2), transcript variant 3, mRNA.	0.0867901	-0.362635	0.445452	0.0867901	0.999796	8.32836	7.54689	9.47197	10.1389	6.15571	-0.149688	-0.301421	0.346845	-0.149688	0.999982	28.8265	29.232	29.6315	27.616
ENSMUSG00000068523	Gng5	Mus musculus guanine nucleotide binding protein (G protein), gamma 5 (Gng5), mRNA.	0.114958	0.372126	0.597369	0.114958	0.999796	7.89867	12.9972	4.76893	8.05225	5.77635	0.0855308	0.0855308	0.909966	0.163231	0.999982	161.559	154.683	168.768	161.224
ENSMUSG00000027968	Larp7	Mus musculus La ribonucleoprotein domain family, member 7 (Larp7), mRNA.	-0.159751	-0.25612	0.397907	-0.159751	0.999796	218.382	164.319	267.209	264.86	177.138	-0.0114828	-0.0114828	0.987557	-0.0745295	0.999982	720.415	745.724	687.552	727.971
ENSMUSG00000063273	Naa15	Mus musculus N(alpha)-acetyltransferase 15, NatA auxiliary subunit (Naa15), mRNA.	-0.123347	-0.169208	0.58893	-0.123347	0.999796	98.0832	88.2016	100.795	116.655	86.6811	0.0254354	-0.106466	0.760272	0.0254354	0.999982	94.1299	90.1569	94.1319	98.1008
ENSMUSG00000063275	Hacd1	Mus musculus 3-hydroxyacyl-CoA dehydratase 1 (Hacd1), transcript variant 2, mRNA.	0.221136	0.221136	0.817883	0.273002	0.999796	7.68417	11.8883	5.73758	7.76347	5.34733	0.0402567	0.0402567	0.974913	0.117977	0.999982	85.144	78.1135	83.9773	93.3411
ENSMUSG00000035910	Dcdc2a	Mus musculus doublecortin domain containing 2a (Dcdc2a), transcript variant 2, mRNA.	-0.141706	-0.221441	0.568695	-0.141706	0.999796	6.31753	5.13366	7.18635	7.50714	5.44297	0.0567635	-0.192236	0.744471	0.0567635	0.999982	14.7354	14.2465	16.4859	13.4739
ENSMUSG00000010936	Vac14	Mus musculus Vac14 homolog (S. cerevisiae) (Vac14), transcript variant 3, non-coding RNA.	0.403193	0.600347	0.601707	0.403193	0.999796	0.144623	0.141722	0.18993	0.143576	0.103266	0.224769	0.412024	0.524504	0.224769	0.999982	7.24868	6.9367	7.54871	7.26064
ENSMUSG00000030660	Pik3c2a	Mus musculus phosphatidylinositol-4-phosphate 3-kinase catalytic subunit type 2 alpha (Pik3c2a), mRNA.	-0.186817	-0.269993	0.395015	-0.186817	0.999796	7.42198	6.62402	7.15984	8.26863	7.63543	0.113765	0.121595	0.924053	0.113765	0.999982	14.4961	12.1091	17.0503	14.3289
ENSMUSG00000035916	Ptprq	Mus musculus protein tyrosine phosphatase, receptor type, Q (Ptprq), mRNA.	-0.0498843	-0.0498843	0.923976	-0.135055	0.999796	3.19283	2.88937	3.39797	3.60019	2.8838	0.0288826	0.0434615	0.971188	0.0288826	0.999982	6.36212	5.76079	6.67852	6.64705
ENSMUSG00000030662	Ipo5	Mus musculus importin 5 (Ipo5), transcript variant 1, mRNA.	-0.107164	-0.206376	0.454337	-0.107164	0.999796	121.115	107.095	129.188	145.952	102.227	-0.00755676	-0.0225854	0.97096	-0.00755676	0.999982	419.201	422.14	415.574	419.89
ENSMUSG00000030663	1110004F10Rik	Mus musculus RIKEN cDNA 1110004F10 gene (1110004F10Rik), mRNA.	0.0386776	-0.0845109	0.881895	0.0386776	0.999796	54.8653	46.5894	57.6418	74.5131	40.7171	-0.018624	-0.018624	0.985066	-0.0281226	0.999982	102.459	95.0853	109.109	103.183
ENSMUSG00000035919	Bbs9	Mus musculus Bardet-Biedl syndrome 9 (human) (Bbs9), transcript variant 2, mRNA.	-0.00749583	-0.045027	0.916894	-0.00749583	0.999796	24.8161	23.6807	26.8058	27.772	21.006	-0.00607872	-0.00607872	0.993629	0.0964256	0.999982	73.3827	75.0064	74.9957	70.146
ENSMUSG00000078963	Hsbp1l1	Mus musculus heat shock factor binding protein 1-like 1 (Hsbp1l1), mRNA.	0.0219743	-0.077537	0.924354	0.0219743	0.999796	15.5758	15.3704	10.6304	23.5418	12.7605	-0.0717424	-0.232683	0.749015	-0.0717424	0.999982	36.3849	34.9018	38.5444	35.7084
ENSMUSG00000071226	Cecr2	Mus musculus CECR2, histone acetyl-lysine reader (Cecr2), mRNA.	0.0603981	0.29815	0.601341	0.0603981	0.999796	1.77795	1.24669	1.91759	1.52233	2.42518	0.110767	0.352695	0.615902	0.110767	0.999982	8.7499	10.1624	8.52599	7.56131
ENSMUSG00000071229	Timm8a2	Mus musculus translocase of inner mitochondrial membrane 8A2 (Timm8a2), mRNA.	-0.0523572	0.0963397	0.917953	-0.0523572	0.999796	6.65912	6.5938	4.78204	8.76412	6.49654	-0.059305	-0.059305	0.954304	0.097084	0.999982	60.4756	55.9541	61.4147	64.0578
ENSMUSG00000018770	Atp5g3	Mus musculus ATP synthase, H+ transporting, mitochondrial F0 complex, subunit C3 (subunit 9) (Atp5g3), transcript variant 3, mRNA.	0.0179625	0.0964241	0.84666	0.0179625	0.999796	92.8602	68.008	120.783	106.4	76.2496	0.0720236	0.0720236	0.955319	0.233551	0.999982	89.3557	67.1767	98.0587	102.832
ENSMUSG00000034354	Mtmr3	Mus musculus myotubularin related protein 3 (Mtmr3), mRNA.	-0.159126	-0.219838	0.52166	-0.159126	0.999796	9.38555	8.30988	9.35965	10.461	9.41165	-0.0381315	-0.0557883	0.950222	-0.0381315	0.999982	53.6271	55.9733	49.2361	55.6718
ENSMUSG00000018776	Slc35g3	Mus musculus solute carrier family 35, member G3 (Slc35g3), mRNA.	-0.444297	-0.619358	0.325278	-0.444297	0.999796	4.97964	3.83164	6.96375	4.8685	4.25469	-0.130784	-0.130784	0.952008	-0.203235	0.999982	22.2601	30.5346	16.1553	20.0903
ENSMUSG00000042302	Ehbp1	Mus musculus EH domain binding protein 1 (Ehbp1), transcript variant 2, mRNA.	-0.266136	-0.337683	0.32696	-0.266136	0.99732	11.5309	12.7348	10.9125	13.068	9.40827	-0.181725	-0.181725	0.710619	-0.197521	0.802434	60.0278	60.569	59.1085	60.4057
ENSMUSG00000042303	Sgsm3	Mus musculus small G protein signaling modulator 3 (Sgsm3), transcript variant 2, mRNA.	0.0397121	0.0397121	0.945661	0.112639	0.999796	13.9353	12.5184	15.5056	16.2476	11.4696	-0.107378	-0.107378	0.859545	-0.124898	0.999982	99.8956	110.136	91.4529	98.0985
ENSMUSG00000026721	Rabgap1l	Mus musculus RAB GTPase activating protein 1-like (Rabgap1l), transcript variant 1, mRNA.	-0.220261	-0.323974	0.244429	-0.220261	0.999796	40.278	38.6095	43.368	46.5847	32.5497	-0.16136	-0.229176	0.421235	-0.16136	0.999982	87.4297	82.2794	87.7715	92.2383
ENSMUSG00000042305	Tmem183a	Mus musculus transmembrane protein 183A (Tmem183a), transcript variant 1, mRNA.	-0.191351	-0.191351	0.859707	-0.805818	0.879897	1.5382	0.989405	2.96401	1.32868	0.870703	0.00592576	0.0353281	0.967062	0.00592576	0.999982	38.2711	37.4511	37.4689	39.8934
ENSMUSG00000026723	Trdmt1	Mus musculus tRNA aspartic acid methyltransferase 1 (Trdmt1), mRNA.	0.189207	0.189207	0.832169	0.260592	0.999796	1.05734	0.634314	0.896385	1.5465	1.15217	0.0318848	0.0318848	0.990694	0.0879167	0.999982	2.63263	1.76657	2.79865	3.33268
ENSMUSG00000042308	Setd1a	Mus musculus SET domain containing 1A (Setd1a), mRNA.	-0.0926684	0.244046	0.680023	-0.0926684	0.999796	6.00965	5.43666	6.18532	6.49125	5.92539	0.105909	0.105909	0.935257	0.266731	0.999982	26.4803	22.274	28.2422	28.9246
ENSMUSG00000021470	Ercc6l2	Mus musculus excision repair cross-complementing rodent repair deficiency, complementation group 6 like 2 (Ercc6l2), transcript variant 1, mRNA.	-0.145822	-0.145822	0.855753	-0.184907	0.999796	4.16922	2.5186	4.12038	4.39947	5.63843	0.0249368	0.069324	0.950222	0.0249368	0.999982	14.364	13.7034	15.0088	14.3799
ENSMUSG00000026728	Vim	Mus musculus vimentin (Vim), mRNA.	0.034652	-0.763314	0.681376	0.034652	0.999796	0.387517	0.31852	0.515404	0.308878	0.407267	0.0496416	-0.164676	0.9639	0.0496416	0.999982	2.03029	1.35669	2.16643	2.56775
ENSMUSG00000021476	Habp4	Mus musculus hyaluronic acid binding protein 4 (Habp4), mRNA.	-0.403838	-0.422362	0.701624	-0.403838	0.999796	0.580968	0.614867	0.77688	0.412615	0.519508	0.0289128	0.0339786	0.985066	0.0289128	0.999982	17.7996	23.2843	14.1565	15.958
ENSMUSG00000021477	Ctsl	Mus musculus cathepsin L (Ctsl), mRNA.	0.406701	0.709236	0.469051	0.406701	0.999796	19.8351	21.0418	19.932	12.699	25.6674	-0.00569325	0.550737	0.712777	-0.00569325	0.999982	8.3822	11.2878	7.53651	6.32231
ENSMUSG00000025162	Csnk1d	Mus musculus casein kinase 1, delta (Csnk1d), transcript variant 1, mRNA.	0.286928	0.355066	0.383435	0.286928	0.999796	6.93306	7.3974	7.2431	7.25241	5.83932	-0.0715367	-0.128217	0.766921	-0.0715367	0.999982	115.862	119.78	112.18	115.627
ENSMUSG00000072473	1700024G13Rik	Mus musculus RIKEN cDNA 1700024G13 gene (1700024G13Rik), mRNA.	-0.0176149	-0.225476	0.828271	-0.0176149	0.999796	3.9147	3.69751	4.4225	4.21741	3.32139	-0.014278	-0.014278	0.995464	0.0371429	0.999982	25.1605	33.9527	25.6221	15.9067
ENSMUSG00000033111	3830406C13Rik	Mus musculus RIKEN cDNA 3830406C13 gene (3830406C13Rik), transcript variant 6, mRNA.	-0.0685552	-0.0685552	0.951902	0.234329	0.999796	13.1419	10.9038	11.7147	17.4584	12.4908	0.0344909	0.0344909	0.967062	0.114392	0.999982	132.897	125.57	127.876	145.244
ENSMUSG00000002996	Hbp1	Mus musculus high mobility group box transcription factor 1 (Hbp1), transcript variant 1, mRNA.	0.150493	0.410509	0.344322	0.150493	0.999796	10.1842	10.4564	12.2645	8.20414	9.81166	0.0241304	0.435102	0.621976	0.0241304	0.999982	8.6725	11.3581	8.184	6.47544
ENSMUSG00000027973	1700006A11Rik	Mus musculus RIKEN cDNA 1700006A11 gene (1700006A11Rik), transcript variant 2, mRNA.	-0.314928	-0.314928	0.336351	-0.442586	0.36495	200.698	176.39	188.85	269.466	168.088	-0.0928938	-0.0928938	0.917674	0.110248	0.999982	240.063	202.542	271.332	246.315
ENSMUSG00000002997	Prkar2b	Mus musculus protein kinase, cAMP dependent regulatory, type II beta (Prkar2b), mRNA.	0.321925	0.402475	0.593913	0.321925	0.999796	0.620506	0.698699	0.730873	0.401313	0.651141	0.16535	0.16535	0.917674	-0.2909	0.999982	8.72399	8.79263	9.99651	7.38283
ENSMUSG00000090862	Rps13	Mus musculus ribosomal protein S13 (Rps13), mRNA.	0.192495	-0.300603	0.884329	0.192495	0.999796	82.3571	82.1685	78.6194	104.414	64.2262	-0.00351043	0.0043366	0.995971	-0.00351043	0.999982	431.434	364.734	514.985	414.581
ENSMUSG00000090863	A530084C06Rik		-0.0270933	0.0739714	0.974934	-0.0270933	0.999796	0.302398	0.259162	0.349518	0.378275	0.222637	-0.037569	-0.218764	0.937094	-0.037569	0.999982	1.66418	1.83378	1.27429	1.88448
ENSMUSG00000063281	Zfp35	Mus musculus zinc finger protein 35 (Zfp35), mRNA.	-0.264167	-0.334182	0.658028	-0.264167	0.999796	6.48973	6.43955	4.70868	9.39829	5.41239	-0.0826554	-0.172622	0.588631	-0.0826554	0.999982	219.236	215.313	223.835	218.561
ENSMUSG00000051503	Gm6583	Mus musculus predicted gene 6583 (Gm6583), mRNA.	-0.310705	-0.55653	0.303705	-0.310705	0.999796	7.2209	5.00469	8.50369	9.2161	6.15911	-0.425604	-0.448939	0.41364	-0.425604	0.514511	26.1893	30.853	22.8651	24.8498
ENSMUSG00000051506	Wdfy4	Mus musculus WD repeat and FYVE domain containing 4 (Wdfy4), mRNA.	0.00236467	0.00236467	0.997129	-0.235888	0.999796	0.510792	0.56374	0.481261	0.422949	0.575218	0.0667001	-0.0670095	0.951059	0.0667001	0.999982	25.4463	27.3067	23.8622	25.1701
ENSMUSG00000030670	Cyp2r1	Mus musculus cytochrome P450, family 2, subfamily r, polypeptide 1 (Cyp2r1), transcript variant 2, non-coding RNA.	0.356566	0.44147	0.616092	0.356566	0.999796	1.32957	1.48932	1.45502	1.20468	1.16926	0.0205346	0.0205346	0.993571	0.130604	0.999982	5.72431	3.26655	6.40202	7.50436
ENSMUSG00000030671	Pde3b	Mus musculus phosphodiesterase 3B, cGMP-inhibited (Pde3b), mRNA.	-0.0864868	0.188593	0.587811	-0.0864868	0.999796	18.6642	17.5772	21.6274	19.1139	16.3382	-0.0101993	-0.0982864	0.873634	-0.0101993	0.999982	59.1274	54.5728	59.8121	62.9973
ENSMUSG00000078970	Wdr92	Mus musculus WD repeat domain 92 (Wdr92), mRNA.	-0.135407	-0.135407	0.763965	-0.20964	0.999796	44.8794	35.1079	49.8795	60.1317	34.3983	-0.0527111	-0.169884	0.781374	-0.0527111	0.999982	52.7436	44.3431	58.5595	55.3282
ENSMUSG00000071234	Syndig1l	Mus musculus synapse differentiation inducing 1 like (Syndig1l), mRNA.	0.172543	0.328861	0.597444	0.172543	0.999796	2.72848	2.43914	2.75268	3.37168	2.35042	0.0947	0.0947	0.948226	0.142668	0.999982	27.8441	32.5472	24.9693	26.0159
ENSMUSG00000030677	Kif22	Mus musculus kinesin family member 22 (Kif22), mRNA.	-0.094453	-0.094453	0.855753	-0.199978	0.999796	25.489	20.4608	33.2209	25.2436	23.0308	-0.101622	-0.101622	0.927097	-0.319584	0.781917	31.7735	33.2351	30.8579	31.2274
ENSMUSG00000078974	Sec61g	Mus musculus SEC61, gamma subunit (Sec61g), transcript variant 3, mRNA.	0.0629122	0.44724	0.80473	0.0629122	0.999796	37.3675	37.1143	24.7641	55.2176	32.3742	-0.0239783	-0.0239783	0.985762	0.0402912	0.999982	64.5546	51.9744	78.6267	63.0628
ENSMUSG00000030678	Maz	Mus musculus MYC-associated zinc finger protein (purine-binding transcription factor) (Maz), mRNA.	0.185321	0.185321	0.784385	0.202348	0.999796	9.42433	8.39341	8.9131	8.986	11.4048	0.235029	0.235029	0.863986	0.387198	0.782203	31.8675	23.0938	31.75	40.7588
ENSMUSG00000039611	Tmem246	Mus musculus transmembrane protein 246 (Tmem246), transcript variant 1, mRNA.	0.0599809	0.0599809	0.976034	0.616428	0.999796	0.460498	0.315444	0.515981	0.512512	0.498054	-0.0675981	-0.0675981	0.961749	-0.0702031	0.999982	12.447	14.1861	11.3528	11.8021
ENSMUSG00000039615	Stub1	Mus musculus STIP1 homology and U-Box containing protein 1 (Stub1), mRNA.	0.10612	0.10612	0.860421	0.32442	0.99732	9.7454	9.76479	10.0095	10.8975	8.30983	0.0321526	0.0826302	0.935078	0.0321526	0.999982	65.8757	56.821	69.6618	71.1442
ENSMUSG00000059343	Aldoart1	Mus musculus aldolase 1 A, retrogene 1 (Aldoart1), mRNA.	0.0621247	-0.631376	0.743698	0.0621247	0.999796	0.960121	0.579061	1.71087	0.678875	0.871673	-0.0795346	-0.0795346	0.9639	-0.0914282	0.999982	21.7037	26.3035	17.0538	21.754
ENSMUSG00000054091	1810037I17Rik	Mus musculus RIKEN cDNA 1810037I17 gene (1810037I17Rik), mRNA.	-0.0764288	0.197298	0.749736	-0.0764288	0.999796	33.7205	29.4609	29.6407	48.1297	27.6506	0.0205659	0.0205659	0.987557	0.143179	0.999982	41.839	38.0535	43.0989	44.3645
ENSMUSG00000001750	Tcirg1	Mus musculus T cell, immune regulator 1, ATPase, H+ transporting, lysosomal V0 protein A3 (Tcirg1), transcript variant 2, mRNA.	0.154584	0.275155	0.870232	0.154584	0.999796	0.822242	0.772246	2.25586	0.124872	0.135987	-0.209416	-0.209416	0.951401	-0.271003	0.999982	3.29754	4.05754	1.87583	3.95926
ENSMUSG00000001751	Naglu	Mus musculus alpha-N-acetylglucosaminidase (Sanfilippo disease IIIB) (Naglu), mRNA.	-0.00831606	0.209097	0.513927	-0.00831606	0.999796	42.904	35.338	45.6994	48.3675	42.211	-0.0428324	-0.0428324	0.965288	0.0537088	0.999982	56.0725	52.9406	59.704	55.5729
ENSMUSG00000001755	Ppat	Mus musculus phosphoribosyl pyrophosphate amidotransferase (Ppat), mRNA.	-0.132974	-0.190401	0.694124	-0.132974	0.999796	14.8697	11.4279	16.2466	20.1354	11.669	-0.012674	-0.012674	0.991305	0.0706589	0.999982	28.3411	28.1654	28.8846	27.9735
ENSMUSG00000054099	Slc25a40	Mus musculus solute carrier family 25, member 40 (Slc25a40), transcript variant 2, mRNA.	-0.0910768	-0.626073	0.325818	-0.0910768	0.999796	2.00585	1.9689	2.06768	2.4664	1.52043	-0.0122889	-0.0122889	0.994751	0.181226	0.999982	6.98023	6.41505	7.69336	6.83227
ENSMUSG00000026734	4921504E06Rik	Mus musculus RIKEN cDNA 4921504E06 gene (4921504E06Rik), mRNA.	0.0526321	0.0526321	0.94629	0.161191	0.999796	7.86043	6.29673	9.06294	7.36579	8.71626	-0.143026	-0.143026	0.936532	-0.216919	0.999982	20.3758	26.4722	16.3587	18.2965
ENSMUSG00000021481	Zfp346	Mus musculus zinc finger protein 346 (Zfp346), mRNA.	-0.109513	-0.252856	0.597569	-0.109513	0.999796	18.6081	22.5374	16.9257	23.0595	11.9099	-0.0256959	-0.127905	0.836856	-0.0256959	0.999982	101.305	98.1491	102.236	103.531
ENSMUSG00000026736	4930426L09Rik	Mus musculus RIKEN cDNA 4930426L09 gene (4930426L09Rik), long non-coding RNA.	-0.155114	-0.155114	0.928731	-0.234938	0.999796	1.56299	1.06039	1.21005	2.74838	1.23316	-0.17025	-0.342465	0.847728	-0.17025	0.999982	6.26954	5.63761	5.71427	7.45674
ENSMUSG00000021482	Aaed1	Mus musculus AhpC/TSA antioxidant enzyme domain containing 1 (Aaed1), mRNA.	0.183157	0.183157	0.780622	0.336845	0.999796	4.59917	2.96964	3.29351	8.79847	3.33505	0.13977	0.13977	0.917674	0.202663	0.999982	12.9905	12.3962	15.2073	11.3681
ENSMUSG00000021483	Cdk20	Mus musculus cyclin-dependent kinase 20 (Cdk20), mRNA.	-0.038149	-0.038149	0.944351	0.0884615	0.999796	14.7555	11.9969	13.5621	20.1568	13.3062	-0.0750611	-0.191866	0.768096	-0.0750611	0.999982	73.2951	66.0677	75.6151	78.2024
ENSMUSG00000021484	Lman2	Mus musculus lectin, mannose-binding 2 (Lman2), mRNA.	0.0767914	0.233172	0.466648	0.0767914	0.999796	18.7455	15.4288	17.6206	24.0357	17.897	-0.0281604	-0.0289694	0.969353	-0.0281604	0.999982	47.7591	47.3337	45.4417	50.5017
ENSMUSG00000026739	Bmi1	Mus musculus Bmi1 polycomb ring finger oncogene (Bmi1), mRNA.	0.163116	0.163116	0.806897	0.309927	0.999796	4.18903	3.50012	4.37138	4.43327	4.45137	0.132323	0.155447	0.843648	0.132323	0.999982	32.5797	30.6932	35.1657	31.8801
ENSMUSG00000021486	Prelid1	Mus musculus PRELI domain containing 1 (Prelid1), mRNA.	-0.142445	0.34785	0.850912	-0.142445	0.999796	1.04011	1.00575	1.29666	0.719811	1.13821	-0.0130498	0.24025	0.871931	-0.0130498	0.999982	17.8945	16.0986	18.8123	18.7727
ENSMUSG00000021488	Nsd1	Mus musculus nuclear receptor-binding SET-domain protein 1 (Nsd1), mRNA.	0.0372742	0.328652	0.494582	0.0372742	0.999796	1.44486	1.38213	1.53056	1.47529	1.39145	0.0632101	0.21715	0.763082	0.0632101	0.999982	13.0402	14.0015	12.3023	12.8168
ENSMUSG00000025171	Ubtd1	Mus musculus ubiquitin domain containing 1 (Ubtd1), mRNA.	-0.0526692	-0.0526692	0.979055	-0.405965	0.999796	1.28832	1.02286	2.08076	1.11015	0.939512	-0.0887732	-0.0887732	0.912418	0.0912659	0.999982	220.312	229.039	213.795	218.101
ENSMUSG00000025173	Wdr45b	Mus musculus WD repeat domain 45B (Wdr45b), mRNA.	0.1472	0.1472	0.808248	0.167715	0.999796	7.72028	6.49272	6.97181	8.77257	8.644	0.0688304	0.173096	0.843648	0.0688304	0.999982	30.3636	34.7816	28.9518	27.3573
ENSMUSG00000025178	Pi4k2a	Mus musculus phosphatidylinositol 4-kinase type 2 alpha (Pi4k2a), mRNA.	0.0540273	0.0540273	0.932683	0.0676923	0.999796	3.45783	2.98784	3.90827	3.9434	2.9918	0.0154754	0.0154754	0.987557	-0.0735281	0.999982	22.3718	22.6777	22.5143	21.9234
ENSMUSG00000009596	Taf7l	Mus musculus TATA-box binding protein associated factor 7 like (Taf7l), mRNA.	0.47433	0.965412	0.453447	0.47433	0.999796	16.0794	15.3449	18.1874	8.85023	21.9349	-0.185666	0.585559	0.755078	-0.185666	0.999982	27.9068	37.3859	21.6249	24.7096
ENSMUSG00000072487	Mroh5	Mus musculus maestro heat-like repeat family member 5 (Mroh5), mRNA.	-0.66853	-0.66853	0.549281	-0.730313	0.999796	0.412559	0.242657	0.733626	0.176917	0.497035	-0.118053	-0.118053	0.961071	-0.238526	0.999982	11.6197	17.4394	9.73654	7.6832
ENSMUSG00000033124	Atg9a	Mus musculus autophagy related 9A (Atg9a), transcript variant 4, non-coding RNA.	-0.290454	-0.290454	0.768593	-0.681107	0.969962	0.198011	0.15437	0.278243	0.135626	0.223806	-0.0133097	-0.0133097	0.988501	0.0351092	0.999982	161.637	170.436	151.19	163.284
ENSMUSG00000060708	Bloc1s4	Mus musculus biogenesis of lysosomal organelles complex-1, subunit 4, cappuccino (Bloc1s4), mRNA.	-0.156318	-0.156318	0.808822	0.234549	0.999796	9.42775	8.80354	8.53386	12.1091	8.26452	0.139592	0.139592	0.917674	0.269206	0.999982	26.8968	23.6869	28.6583	28.3453
ENSMUSG00000033126	Ybey	Mus musculus ybeY metallopeptidase (Ybey), mRNA.	-0.13046	-0.13046	0.909433	-0.343911	0.999796	0.979083	1.07045	0.894845	1.14141	0.809631	-0.0520695	-0.0520695	0.987557	0.0936223	0.999982	1.43014	1.22842	1.70872	1.35329
ENSMUSG00000033128	Gga1	Mus musculus golgi associated, gamma adaptin ear containing, ARF binding protein 1 (Gga1), mRNA.	0.0453133	-0.0906324	0.895184	0.0453133	0.999796	5.90279	5.83293	6.49756	7.23693	4.04373	-0.0619079	-0.0619079	0.950222	-0.0808968	0.999982	134.816	137.066	130.572	136.811
ENSMUSG00000012296	Tjap1	Mus musculus tight junction associated protein 1 (Tjap1), transcript variant 1, mRNA.	0.0211548	0.0211548	0.985352	0.197839	0.999796	2.76128	2.4509	1.9753	2.24434	4.37457	-0.0266159	-0.0266159	0.975281	-0.0502834	0.999982	63.097	58.4471	64.6406	66.2034
ENSMUSG00000027981	Rnpc3	Mus musculus RNA-binding region (RNP1, RRM) containing 3 (Rnpc3), transcript variant 2, mRNA.	-0.0856055	-0.0856055	0.861896	-0.340722	0.916564	27.6934	13.8641	31.155	32.6527	33.1019	-0.0182833	-0.0182833	0.987557	-0.0281627	0.999982	23.406	22.0374	25.874	22.3066
ENSMUSG00000027983	Cyp2u1	Mus musculus cytochrome P450, family 2, subfamily u, polypeptide 1 (Cyp2u1), mRNA.	0.157168	0.157168	0.828001	0.221911	0.999796	2.87564	2.85887	2.33007	3.54645	2.76719	-0.0024596	-0.0024596	0.998119	0.197861	0.999982	9.8401	8.95088	9.45492	11.1145
ENSMUSG00000027984	Hadh	Mus musculus hydroxyacyl-Coenzyme A dehydrogenase (Hadh), mRNA.	0.464139	0.464139	0.805594	0.581771	0.999796	0.254216	0.389892	0.195612	0.220119	0.211242	0.0336838	0.760811	0.841256	0.0336838	0.999982	0.818306	1.08171	1.11205	0.261163
ENSMUSG00000027985	Lef1	Mus musculus lymphoid enhancer binding factor 1 (Lef1), transcript variant 3, mRNA.	0.0718973	-0.140995	0.742753	0.0718973	0.999796	19.5296	18.4449	20.7618	22.3551	16.5565	0.0593702	-0.0671199	0.938429	0.0593702	0.999982	112.467	106.751	113.013	117.637
ENSMUSG00000035933	Cog5	Mus musculus component of oligomeric golgi complex 5 (Cog5), mRNA.	-0.0704144	-0.0704144	0.867085	-0.161031	0.999796	48.0922	45.4485	47.4573	55.8377	43.6252	-0.0876477	-0.130621	0.78825	-0.0876477	0.999982	65.8513	62.4175	65.3109	69.8254
ENSMUSG00000051517	Arhgef39	Mus musculus Rho guanine nucleotide exchange factor (GEF) 39 (Arhgef39), mRNA.	-0.230836	-0.419287	0.418908	-0.230836	0.999796	13.4573	11.0597	17.1603	14.4236	11.1856	-0.222298	-0.353389	0.580563	-0.222298	0.999982	39.7982	39.0932	38.2227	42.0788
ENSMUSG00000051518	Rps19bp1	Mus musculus ribosomal protein S19 binding protein 1 (Rps19bp1), mRNA.	0.0321808	-0.129171	0.836068	0.0321808	0.999796	19.9542	21.0077	18.8175	21.6171	18.3745	0.0356938	0.0874517	0.93717	0.0356938	0.999982	54.237	51.6724	58.0038	53.0349
ENSMUSG00000030685	Kctd13	Mus musculus potassium channel tetramerisation domain containing 13 (Kctd13), mRNA.	-0.209297	-0.209297	0.738621	0.352708	0.999796	8.35763	8.75869	8.57494	8.70667	7.39021	0.00278469	0.00278469	0.997672	-0.0494521	0.999982	57.5385	51.5174	57.9137	63.1842
ENSMUSG00000030688	Stard10	Mus musculus START domain containing 10 (Stard10), transcript variant 2, mRNA.	-0.352561	-0.37188	0.679149	-0.352561	0.999796	3.54076	1.48971	6.07718	2.86208	3.73407	-0.00280823	-0.00280823	0.997895	-0.0927278	0.999982	94.4668	117.572	82.0393	83.7887
ENSMUSG00000030689	Ino80e	Mus musculus INO80 complex subunit E (Ino80e), mRNA.	0.03073	-0.107579	0.790623	0.03073	0.999796	73.165	60.6548	73.0372	105.527	53.441	-0.177275	-0.217526	0.562747	-0.177275	0.964051	182.172	179.148	191.279	176.09
ENSMUSG00000039621	Prex1	Mus musculus phosphatidylinositol-3,4,5-trisphosphate-dependent Rac exchange factor 1 (Prex1), mRNA.	-0.163043	0.18764	0.884175	-0.163043	0.999796	0.07462	0.111114	0.067559	0.034518	0.085289	0.0600588	0.0600588	0.966196	-0.47309	0.74041	4.88439	4.86423	4.67858	5.11037
ENSMUSG00000039623	Ap5z1	Mus musculus adaptor-related protein complex 5, zeta 1 subunit (Ap5z1), mRNA.	-0.278916	-0.278916	0.711278	-0.383099	0.999796	1.62648	0.806516	1.15115	3.25008	1.29817	0.087633	0.170285	0.88567	0.087633	0.999982	9.7278	10.9414	8.67677	9.56523
ENSMUSG00000034371	Tkfc	Mus musculus triokinase, FMN cyclase (Tkfc), mRNA.	-0.298955	-0.344877	0.313759	-0.298955	0.941637	272.543	210.815	323.165	356.157	200.038	-0.0944985	-0.151728	0.752101	-0.0944985	0.999982	437.504	401.488	466.377	444.648
ENSMUSG00000039629	Strip2	Mus musculus striatin interacting protein 2 (Strip2), transcript variant 2, mRNA.	-0.342524	-0.417516	0.253554	-0.342524	0.950576	3.85463	3.63786	3.85007	4.56793	3.36268	-0.165692	-0.228995	0.606778	-0.165692	0.999982	14.0445	14.5581	13.8345	13.741
ENSMUSG00000034377	Tulp4	Mus musculus tubby like protein 4 (Tulp4), transcript variant 2, mRNA.	-0.324711	-0.324711	0.700203	-0.399432	0.999796	4.62096	3.05738	4.94758	4.32703	6.15185	-0.0374711	-0.0707549	0.927413	-0.0374711	0.999982	137.253	123.53	144.693	143.537
ENSMUSG00000059355	Wdr83os	Mus musculus WD repeat domain 83 opposite strand (Wdr83os), mRNA.	0.185191	0.282614	0.663126	0.185191	0.999796	28.9649	24.4587	23.6183	42.6768	25.1059	0.150209	0.150209	0.937094	0.178329	0.999982	19.918	15.5341	23.574	20.6458
ENSMUSG00000034379	Wdr5b	Mus musculus WD repeat domain 5B (Wdr5b), mRNA.	0.254351	0.403075	0.808822	0.254351	0.999796	0.753273	0.673994	0.694413	0.854328	0.790356	0.0301137	-0.182888	0.918186	0.0301137	0.999982	7.46093	5.94321	7.54774	8.89185
ENSMUSG00000018796	Acsl1	Mus musculus acyl-CoA synthetase long-chain family member 1 (Acsl1), transcript variant 1, mRNA.	0.412187	0.854903	0.169563	0.412187	0.999796	2.54483	1.8735	3.31491	2.79743	2.19349	0.0268092	0.0560696	0.973365	0.0268092	0.999982	52.6287	74.7248	41.3277	41.8335
ENSMUSG00000001763	Tspan33	Mus musculus tetraspanin 33 (Tspan33), transcript variant 2, mRNA.	0.286918	0.286918	0.757012	0.456964	0.999796	1.05504	0.927906	1.25765	1.55831	0.476287	-0.014888	0.0760539	0.941241	-0.014888	0.999982	30.4794	29.6383	29.7684	32.0314
ENSMUSG00000042323	Pbrm1	Mus musculus polybromo 1 (Pbrm1), transcript variant 6, mRNA.	-0.0371292	-0.0371292	0.940202	-0.124658	0.999796	8.92737	7.4962	10.8644	8.91928	8.42963	0.0204746	0.0204746	0.978099	0.0642523	0.999982	35.3046	34.9123	39.8098	31.1916
ENSMUSG00000026740	Dnajc1	Mus musculus DnaJ heat shock protein family (Hsp40) member C1 (Dnajc1), transcript variant 2, mRNA.	0.0503287	0.311497	0.572958	0.0503287	0.999796	2.62244	3.17604	2.82911	1.90007	2.58456	0.101919	0.101919	0.93699	0.105658	0.999982	10.7849	11.3268	11.1911	9.83676
ENSMUSG00000001767	Crnkl1	Mus musculus crooked neck pre-mRNA splicing factor 1 (Crnkl1), mRNA.	0.0333069	0.0333069	0.941366	-0.145741	0.999796	38.6237	27.8624	45.7558	46.9674	33.9093	0.166213	0.166213	0.704634	0.167393	0.999982	40.5752	40.5317	38.1907	43.0031
ENSMUSG00000026743	Mllt10	Mus musculus myeloid/lymphoid or mixed-lineage leukemia; translocated to, 10 (Mllt10), transcript variant 1, mRNA.	-0.207871	-0.207871	0.481401	-0.278734	0.834309	339.144	226.113	369.831	457.366	303.266	-0.000590579	-0.000590579	0.999112	0.118938	0.999982	471.92	416.351	495.311	504.1
ENSMUSG00000042328	Hps4	Mus musculus HPS4, biogenesis of lysosomal organelles complex 3 subunit 2 (Hps4), transcript variant 1, mRNA.	-0.0225343	-0.0225343	0.990743	-0.379163	0.999796	2.12303	1.25833	2.15251	3.12007	1.9612	0.0355481	0.0355481	0.964481	0.0930776	0.999982	65.2179	61.1212	64.2417	70.2907
ENSMUSG00000021493	Pdlim7	Mus musculus PDZ and LIM domain 7 (Pdlim7), transcript variant d, non-coding RNA.	0.705201	0.835912	0.616778	0.705201	0.999796	0.186915	0.131093	0.269564	0.223792	0.12321	-0.357635	0.515514	0.820832	-0.357635	0.999982	2.88665	2.82702	2.05596	3.77698
ENSMUSG00000021494	Ddx41	Mus musculus DEAD (Asp-Glu-Ala-Asp) box polypeptide 41 (Ddx41), mRNA.	-0.044923	-0.146292	0.749736	-0.044923	0.999796	26.2554	17.0813	34.2618	36.3592	17.319	0.0894302	0.0894302	0.906776	0.16604	0.999982	63.3723	55.9408	70.541	63.6351
ENSMUSG00000062054	Iah1	Mus musculus isoamyl acetate-hydrolyzing esterase 1 homolog (Iah1), mRNA.	0.19406	0.240246	0.672209	0.19406	0.999796	11.2642	9.40319	10.9042	11.2848	13.4644	0.210113	0.446047	0.663189	0.210113	0.999982	13.137	14.9308	14.0172	10.4631
ENSMUSG00000021495	Fam193b	Mus musculus family with sequence similarity 193, member B (Fam193b), mRNA.	0.0303383	0.0303383	0.98111	-0.420248	0.999796	1.8689	2.14147	2.25718	1.5375	1.53946	0.0372935	0.0372935	0.971051	0.097713	0.999982	23.574	20.9153	26.0132	23.7934
ENSMUSG00000021497	Txndc15	Mus musculus thioredoxin domain containing 15 (Txndc15), mRNA.	0.0201112	0.0201112	0.985581	0.303379	0.999796	3.54328	2.4488	3.82536	4.78543	3.11353	0.0859901	0.0859901	0.961749	0.192267	0.999982	10.1437	6.96942	11.6025	11.8592
ENSMUSG00000021499	Catsper3	Mus musculus cation channel, sperm associated 3 (Catsper3), transcript variant 3, mRNA.	-0.422481	-0.738256	0.058873	-0.422481	0.916564	27.0988	18.6034	36.9922	24.4539	28.3457	-0.153409	-0.153409	0.94544	-0.309556	0.999982	25.0388	34.6267	18.8596	21.6301
ENSMUSG00000070000	Fcho1	Mus musculus FCH domain only 1 (Fcho1), transcript variant 1, mRNA.	0.198787	0.226536	0.922232	0.198787	0.999796	0.0370335	0.072611	0	0	0.075523	0.131137	0.683754	0.683662	0.131137	0.999982	1.1019	1.09789	1.3246	0.88321
ENSMUSG00000070002	Ell	Mus musculus elongation factor RNA polymerase II (Ell), mRNA.	-0.1344	-0.1344	0.781559	-0.210834	0.999796	9.12482	6.97868	10.1384	11.6013	7.7809	0.0231966	0.0231966	0.978957	0.0276562	0.999982	54.5795	54.3798	52.6255	56.7332
ENSMUSG00000070003	Ssbp4	Mus musculus single stranded DNA binding protein 4 (Ssbp4), mRNA.	-0.0804734	-0.0804734	0.95148	-0.115853	0.999796	3.90823	4.03193	3.4814	6.11789	2.00172	0.365481	0.365481	0.570529	0.41219	0.975341	17.8605	16.0133	20.2858	17.2826
ENSMUSG00000025184	R3hcc1l	Mus musculus R3H domain and coiled-coil containing 1 like (R3hcc1l), mRNA.	-0.00993802	-0.115919	0.829605	-0.00993802	0.999796	6.79501	6.46779	7.02639	7.90804	5.77783	-0.143449	-0.143449	0.852868	-0.17213	0.999982	27.9162	30.3682	26.4286	26.9518
ENSMUSG00000025188	Hps1	Mus musculus HPS1, biogenesis of lysosomal organelles complex 3 subunit 1 (Hps1), transcript variant 1, mRNA.	0.274767	0.274767	0.825699	0.319303	0.999796	0.241635	0.156714	0.411891	0.054451	0.343484	0.224049	0.293419	0.812195	0.224049	0.999982	3.97194	3.51312	4.5751	3.82762
ENSMUSG00000060715	1700019A02Rik	Mus musculus RIKEN cDNA 1700019A02 gene (1700019A02Rik), mRNA.	0.0160592	-0.14314	0.717302	0.0160592	0.999796	576.142	516.812	599.709	743.656	444.39	-0.0490211	-0.112925	0.857307	-0.0490211	0.999982	440.297	428.202	470.315	422.375
ENSMUSG00000060716	Plekhh1	Mus musculus pleckstrin homology domain containing, family H (with MyTH4 domain) member 1 (Plekhh1), mRNA.	0.128567	0.128567	0.884988	0.159879	0.999796	0.426204	0.529825	0.457013	0.174709	0.543267	0.131808	0.131808	0.935544	0.240339	0.999982	5.53127	5.76485	4.9558	5.87317
ENSMUSG00000048826	Dact2	Mus musculus dishevelled-binding antagonist of beta-catenin 2 (Dact2), mRNA.	0.123653	-0.22915	0.862988	0.123653	0.999796	0.824017	0.545188	1.09223	1.1391	0.519554	-0.0348416	-0.0348416	0.985066	-0.310303	0.999982	10.5324	10.3308	10.5896	10.6769
ENSMUSG00000048827	Pkd1l3	Mus musculus polycystic kidney disease 1 like 3 (Pkd1l3), transcript variant 2, mRNA.	-0.493925	-0.493925	0.683632	-0.700019	0.999796	0.0370247	0	0.086931	0	0.061168	-0.0674185	-0.244715	0.869994	-0.0674185	0.999982	6.28637	9.47459	4.85546	4.52906
ENSMUSG00000027997	Casp6	Mus musculus caspase 6 (Casp6), mRNA.	0.326925	0.326925	0.860234	0.576464	0.999796	0.649708	0.504905	0.885486	0.521613	0.686827	0.313506	0.839915	0.755078	0.313506	0.999982	1.64662	2.33001	2.17339	0.436476
ENSMUSG00000027998	Plrg1	Mus musculus pleiotropic regulator 1 (Plrg1), mRNA.	-0.00621219	-0.0704303	0.872616	-0.00621219	0.999796	75.056	60.8566	80.8719	95.4077	63.088	0.118706	0.118706	0.82891	0.213244	0.922835	83.6278	79.7644	86.6478	84.4712
ENSMUSG00000027999	Pla2g12a	Mus musculus phospholipase A2, group XIIA (Pla2g12a), transcript variant 2, mRNA.	0.0410352	0.0410352	0.96735	0.250931	0.999796	4.75971	5.12073	4.05001	5.76019	4.10792	0.0366017	0.0366017	0.974151	0.122871	0.999982	38.9865	42.014	38.0882	36.8573
ENSMUSG00000035941	Ibtk	Mus musculus inhibitor of Bruton agammaglobulinemia tyrosine kinase (Ibtk), transcript variant 2, mRNA.	-0.0202458	-0.0848325	0.85255	-0.0202458	0.999796	11.9254	14.6351	10.8643	12.802	9.40023	0.0124149	0.0124149	0.993464	0.142571	0.999982	14.3149	12.7739	15.7172	14.4537
ENSMUSG00000035944	Ttc38	Mus musculus tetratricopeptide repeat domain 38 (Ttc38), mRNA.	-0.366925	-0.366925	0.710535	-0.501093	0.999796	0.511456	0.732587	0	0.644382	0.668857	-0.0581918	-0.200789	0.87527	-0.0581918	0.999982	5.62782	5.19922	6.17813	5.50611
ENSMUSG00000030691	Fchsd2	Mus musculus FCH and double SH3 domains 2 (Fchsd2), transcript variant 2, mRNA.	-0.000445255	0.167722	0.883782	-0.000445255	0.999796	0.782577	0.71316	0.699423	0.937431	0.780293	0.0428302	0.131143	0.920724	0.0428302	0.999982	5.60912	5.81261	5.24704	5.76771
ENSMUSG00000071252	2210408I21Rik	Mus musculus RIKEN cDNA 2210408I21 gene (2210408I21Rik), transcript variant 2, mRNA.	0.059304	0.059304	0.910113	0.101011	0.999796	19.4117	16.1757	19.5981	23.0219	18.8512	0.160847	0.160847	0.752101	0.20672	0.980384	27.9148	28.3885	27.8643	27.4917
ENSMUSG00000035949	Fbxw2	Mus musculus F-box and WD-40 domain protein 2 (Fbxw2), transcript variant 5, mRNA.	0.293915	0.39137	0.794606	0.293915	0.999796	0.91901	1.11737	0.317783	0.529835	1.71106	-0.040894	0.482602	0.717684	-0.040894	0.999982	8.8878	11.0774	7.33848	8.24758
ENSMUSG00000030695	Aldoa	Mus musculus aldolase A, fructose-bisphosphate (Aldoa), transcript variant 3, mRNA.	0.082799	0.082799	0.939737	-0.281809	0.999796	6.58423	7.3033	9.46914	2.28941	7.27506	-0.124367	-0.145943	0.730058	-0.124367	0.999982	201.247	204.538	204.284	194.919
ENSMUSG00000030697	Ppp4c	Mus musculus protein phosphatase 4, catalytic subunit (Ppp4c), transcript variant 2, mRNA.	0.0847437	0.0847437	0.885167	0.241543	0.999796	20.6484	17.6878	22.1679	27.6869	15.0512	-0.00417301	-0.00417301	0.996721	0.0237412	0.999982	120.196	122.271	123.129	115.188
ENSMUSG00000039630	Hnrnpu	Mus musculus heterogeneous nuclear ribonucleoprotein U (Hnrnpu), transcript variant 2, non-coding RNA.	-0.148353	-0.148353	0.721266	-0.206253	0.999796	212.478	198.501	202.288	305.874	143.249	-0.0133586	-0.0536786	0.9195	-0.0133586	0.999982	304.067	285.97	309.299	316.932
ENSMUSG00000039632	Ccdc151	Mus musculus coiled-coil domain containing 151 (Ccdc151), transcript variant 2, mRNA.	-0.0953792	-0.262626	0.459662	-0.0953792	0.999796	52.3636	40.9982	61.9788	65.7189	40.7586	-0.156466	-0.17167	0.730058	-0.156466	0.999982	135.891	133.383	134.585	139.705
ENSMUSG00000039633	Lonrf1	Mus musculus LON peptidase N-terminal domain and ring finger 1 (Lonrf1), mRNA.	-0.15916	-0.258328	0.630063	-0.15916	0.999796	3.75853	3.24061	3.95817	5.04035	2.795	0.0379746	0.0379746	0.981302	0.209793	0.999982	6.35888	6.02106	6.61847	6.4371
ENSMUSG00000039634	Zfp189	Mus musculus zinc finger protein 189 (Zfp189), transcript variant 1, mRNA.	-0.153126	-0.31783	0.471914	-0.153126	0.999796	6.46887	5.10014	7.65662	7.60116	5.51756	-0.308747	-0.35297	0.235871	-0.308747	0.571715	32.5582	33.0541	31.8464	32.7741
ENSMUSG00000039637	Coro7	Mus musculus coronin 7 (Coro7), mRNA.	-0.0784461	-0.0784461	0.944469	-0.239549	0.999796	1.7081	0.910219	1.27366	3.98008	0.668418	-0.13881	-0.16335	0.873634	-0.13881	0.999982	14.3055	13.9396	15.8158	13.161
ENSMUSG00000042331	Specc1	Mus musculus sperm antigen with calponin homology and coiled-coil domains 1 (Specc1), transcript variant 3, mRNA.	0.184105	0.49389	0.255908	0.184105	0.999796	1.66858	1.67262	1.77164	1.55644	1.67362	0.0288344	0.0822514	0.940867	0.0288344	0.999982	10.9614	13.0294	8.6806	11.1741
ENSMUSG00000001773	Folh1	Mus musculus folate hydrolase 1 (Folh1), transcript variant 2, mRNA.	-0.276391	-0.276391	0.859972	-0.490646	0.999796	0.047497	0	0.189988	0	0	-0.0388552	-0.251882	0.856353	-0.0388552	0.999982	5.9894	6.52973	6.49193	4.94653
ENSMUSG00000001774	Chordc1	Mus musculus cysteine and histidine-rich domain (CHORD)-containing, zinc-binding protein 1 (Chordc1), mRNA.	0.10141	0.168582	0.749934	0.10141	0.999796	10.4507	7.65476	9.50838	16.653	7.98663	0.21287	0.21287	0.793972	0.498345	0.213502	9.85911	11.2572	8.88087	9.43929
ENSMUSG00000026750	Psmb7	Mus musculus proteasome (prosome, macropain) subunit, beta type 7 (Psmb7), mRNA.	-0.047436	-0.0949972	0.833293	-0.047436	0.999796	348.709	276.297	401.968	444.946	271.624	-0.0510059	-0.0510059	0.951917	0.0646411	0.999982	241.408	244.366	259.636	220.221
ENSMUSG00000108981	Gm15262		0.424234	1.29406	0.460043	0.424234	0.999796	0.492591	0.786935	0.439983	0.076572	0.666872	-0.105485	0.751865	0.535324	-0.105485	0.999982	3.05957	4.05669	2.58247	2.53956
ENSMUSG00000026753	Ppp6c	Mus musculus protein phosphatase 6, catalytic subunit (Ppp6c), mRNA.	0.0826759	0.0826759	0.840117	0.13164	0.999796	14.8144	14.9013	13.677	20.3896	10.2897	0.0375384	0.0375384	0.967062	0.119149	0.999982	20.2928	22.9626	19.4722	18.4437
ENSMUSG00000026754	Golga1	Mus musculus golgi autoantigen, golgin subfamily a, 1 (Golga1), transcript variant 3, non-coding RNA.	-0.0798853	-0.34839	0.310019	-0.0798853	0.999796	19.0866	15.0472	20.3516	23.4734	17.4744	-0.0290089	-0.140798	0.778156	-0.0290089	0.999982	66.0219	63.0794	67.6995	67.2866
ENSMUSG00000026755	Arpc5l	Mus musculus actin related protein 2/3 complex, subunit 5-like (Arpc5l), mRNA.	0.122652	0.122652	0.881346	0.284454	0.999796	5.60362	7.14537	4.69911	6.73304	3.83695	0.0378519	0.0378519	0.954075	0.0753203	0.999982	202.758	200.4	209.836	198.037
ENSMUSG00000025190	Got1	Mus musculus glutamic-oxaloacetic transaminase 1, soluble (Got1), mRNA.	0.127255	0.127255	0.925377	0.136686	0.999796	0.647835	0.173406	0.928527	0.860982	0.628424	0.168252	0.370074	0.7899	0.168252	0.999982	5.4047	6.48076	4.92545	4.8079
ENSMUSG00000025193	Cutc	Mus musculus cutC copper transporter (Cutc), transcript variant 2, mRNA.	-0.0839662	-0.385097	0.285704	-0.0839662	0.999796	49.0307	39.0408	55.0062	67.0074	35.0682	-0.0879788	-0.196525	0.760272	-0.0879788	0.999982	81.6788	86.9461	82.8815	75.2088
ENSMUSG00000025195	Dnmbp	Mus musculus dynamin binding protein (Dnmbp), transcript variant 1, mRNA.	-0.0484373	0.187583	0.854319	-0.0484373	0.999796	0.628592	0.640588	0.508706	0.662791	0.702282	0.056117	0.056117	0.971305	-0.173027	0.999982	4.67627	4.12875	5.17434	4.72572
ENSMUSG00000025196	Cpn1	Mus musculus carboxypeptidase N, polypeptide 1 (Cpn1), mRNA.	-0.0210656	-0.0210656	0.976034	0.0892614	0.999796	9.56497	8.2864	9.88246	12.1872	7.90383	-0.18404	-0.20507	0.797015	-0.18404	0.999982	27.2256	22.8359	31.99	26.8511
ENSMUSG00000025198	Erlin1	Mus musculus ER lipid raft associated 1 (Erlin1), transcript variant 1, mRNA.	0.0222336	0.215961	0.449251	0.0222336	0.999796	92.5271	90.7941	79.1364	107.634	92.5437	-0.0678213	-0.154117	0.746619	-0.0678213	0.999982	101.905	102.175	102.137	101.402
ENSMUSG00000025199	Chuk	Mus musculus conserved helix-loop-helix ubiquitous kinase (Chuk), transcript variant 2, mRNA.	0.0888943	0.459916	0.356536	0.0888943	0.999796	3.85223	3.67028	4.72715	3.319	3.6925	0.093381	0.286517	0.760272	0.093381	0.999982	20.0074	17.3784	24.3831	18.2608
ENSMUSG00000060726	Tmsb15a	Mus musculus thymosin beta 15a (Tmsb15a), mRNA.	0.130386	-0.397616	0.639757	0.130386	0.999796	30.0178	18.622	53.9293	23.4931	24.0266	-0.240912	-0.240912	0.961071	0.285462	0.999982	7.53972	10.7729	7.97095	3.87527
ENSMUSG00000033147	Slc22a15	Mus musculus solute carrier family 22 (organic anion/cation transporter), member 15 (Slc22a15), mRNA.	-0.0643157	0.0810631	0.909433	-0.0643157	0.999796	3.42578	1.62018	5.00618	4.58645	2.49032	-0.170436	-0.24025	0.609594	-0.170436	0.999982	36.0874	40.8484	32.0968	35.3172
ENSMUSG00000000532	Acvr1b	Mus musculus activin A receptor, type 1B (Acvr1b), mRNA.	0.0981804	0.127387	0.765357	0.0981804	0.999796	10.1817	9.45288	10.3455	11.9479	8.98066	0.0618727	0.0618727	0.955319	0.147211	0.999982	25.8265	21.6465	26.6554	29.1775
ENSMUSG00000048832	Vps37c	Mus musculus vacuolar protein sorting 37C (Vps37c), transcript variant 3, mRNA.	-0.120529	-0.120529	0.851091	0.158074	0.999796	5.28445	4.01125	5.61987	6.88904	4.61763	-0.00287117	-0.00287117	0.996888	0.00624256	0.999982	70.0921	66.7864	74.8022	68.6877
ENSMUSG00000048833	Slc39a9	Mus musculus solute carrier family 39 (zinc transporter), member 9 (Slc39a9), mRNA.	-0.274974	0.354806	0.817306	-0.274974	0.999796	1.0448	0.798166	1.23872	1.28027	0.862034	0.000595769	0.000595769	0.999128	-0.00662603	0.999982	9.21225	8.2284	11.0369	8.37148
ENSMUSG00000048834	Vstm2a	Mus musculus V-set and transmembrane domain containing 2A (Vstm2a), transcript variant 2, mRNA.	0.227017	0.227017	0.865301	0.534991	0.999796	0.590833	0.49387	0.594669	0.68057	0.594223	0.238898	0.238898	0.917674	0.405753	0.999982	3.47554	2.93276	2.13055	5.3633
ENSMUSG00000000538	Tom1l2	Mus musculus target of myb1-like 2 (chicken) (Tom1l2), transcript variant 1, mRNA.	0.206182	0.506032	0.383435	0.206182	0.999796	2.28497	2.02369	2.53082	2.83241	1.75295	0.214598	0.214598	0.847728	0.28647	0.999982	6.68773	5.39511	7.55222	7.11585
ENSMUSG00000029202	Pds5a	Mus musculus PDS5 cohesin associated factor A (Pds5a), mRNA.	-0.107397	-0.107397	0.806897	-0.13227	0.999796	14.1687	14.6372	14.4612	16.5124	11.064	0.0242607	0.032858	0.975281	0.0242607	0.999982	42.0017	29.8215	51.6173	44.5662
ENSMUSG00000029203	Ube2k	Mus musculus ubiquitin-conjugating enzyme E2K (Ube2k), transcript variant 2, mRNA.	0.0621241	0.0621241	0.888948	0.242825	0.999796	26.6028	31.6321	18.6931	39.4836	16.6022	0.154366	0.192405	0.716236	0.154366	0.999982	27.8627	27.9808	30.3906	25.2167
ENSMUSG00000029206	Nsun7	Mus musculus NOL1/NOP2/Sun domain family, member 7 (Nsun7), transcript variant 1, mRNA.	-0.0320611	-0.352864	0.3296	-0.0320611	0.999796	10.3152	8.5207	11.8568	13.2416	7.64192	-0.109827	-0.109827	0.868099	-0.124912	0.999982	183.626	192.235	181.111	177.531
ENSMUSG00000035953	Tmem55b	Mus musculus transmembrane protein 55b (Tmem55b), transcript variant 2, mRNA.	0.0847153	0.0847153	0.894399	0.237579	0.999796	14.0975	12.7632	12.742	19.3227	11.5619	0.0817361	-0.119385	0.904853	0.0817361	0.999982	27.4096	25.3584	29.8144	27.056
ENSMUSG00000029208	Guf1	Mus musculus GUF1 homolog, GTPase (Guf1), transcript variant 1, mRNA.	0.346104	0.346104	0.794976	0.349635	0.999796	0.253852	0.26252	0.094628	0.366113	0.292145	0.198744	0.307798	0.881203	0.198744	0.999982	2.88085	1.95513	3.1442	3.5432
ENSMUSG00000035954	Dock4	Mus musculus dedicator of cytokinesis 4 (Dock4), mRNA.	0.208027	0.669376	0.741013	0.208027	0.999796	0.0869195	0.050738	0.085331	0.027582	0.184027	-0.13992	0.629161	0.845117	-0.13992	0.999982	0.267179	0.443481	0.212659	0.145397
ENSMUSG00000029209	Gnpda2	Mus musculus glucosamine-6-phosphate deaminase 2 (Gnpda2), transcript variant 2, mRNA.	0.0372487	-0.0984832	0.845441	0.0372487	0.999796	13.6061	8.40622	16.7224	15.727	13.5689	-0.0246183	-0.121692	0.934335	-0.0246183	0.999982	26.4896	34.8317	20.8028	23.8344
ENSMUSG00000035958	Tdp2	Mus musculus tyrosyl-DNA phosphodiesterase 2 (Tdp2), mRNA.	-0.0490216	-0.122041	0.778172	-0.0490216	0.999796	33.3978	27.7375	36.7955	40.717	28.3413	-0.0112966	-0.0112966	0.991461	-0.0744097	0.999982	38.8513	39.5354	39.0557	37.963
ENSMUSG00000071267	Zfp942	Mus musculus zinc finger protein 942 (Zfp942), mRNA.	-0.271405	-0.34004	0.782861	-0.271405	0.999796	1.85001	1.71803	1.75823	2.21846	1.7053	-0.0900937	-0.0900937	0.912418	-0.189119	0.999982	28.7233	28.0343	29.9223	28.2135
ENSMUSG00000039640	Mrpl12	Mus musculus mitochondrial ribosomal protein L12 (Mrpl12), mRNA.	0.178983	0.178983	0.769833	0.223968	0.999796	21.5067	19.6355	19.4833	28.445	18.4631	0.00279926	-0.0296161	0.976275	0.00279926	0.999982	136.401	124.383	138.505	146.314
ENSMUSG00000043909	Trp53bp1	Mus musculus transformation related protein 53 binding protein 1 (Trp53bp1), transcript variant 2, mRNA.	-0.0921625	0.21052	0.522004	-0.0921625	0.999796	29.0433	19.7565	33.7118	33.8747	28.83	0.0880029	0.181155	0.752101	0.0880029	0.999982	30.7445	27.3074	31.9052	33.0208
ENSMUSG00000034391	Fbxo15	Mus musculus F-box protein 15 (Fbxo15), mRNA.	-0.129543	-0.129543	0.803654	-0.17655	0.999796	41.9407	31.4032	48.2809	54.5889	33.4896	0.1003	0.1003	0.954075	0.37163	0.999982	17.568	13.8289	21.0718	17.8034
ENSMUSG00000039646	Vasn	Mus musculus vasorin (Vasn), mRNA.	-0.12255	-0.12255	0.916699	-0.278985	0.999796	1.39497	1.22635	1.46618	1.64923	1.23812	-0.148171	0.15418	0.954075	-0.148171	0.999982	2.38707	3.15989	2.3128	1.68853
ENSMUSG00000039648	Kyat1	Mus musculus kynurenine aminotransferase 1 (Kyat1), transcript variant 3, mRNA.	-0.0722119	-0.0722119	0.906604	0.202582	0.999796	8.91174	7.80055	8.86636	11.1869	7.7932	0.148731	0.148731	0.881441	0.223962	0.999982	22.6359	19.9057	22.7506	25.2513
ENSMUSG00000042340	Ctf1	Mus musculus cardiotrophin 1 (Ctf1), transcript variant 3, mRNA.	0.167926	-0.78803	0.579557	0.167926	0.999796	1.87749	2.41765	0.775328	3.48251	0.834475	-0.0129895	-0.0129895	0.996765	0.0783974	0.999982	4.40944	2.59586	5.95918	4.67329
ENSMUSG00000001783	Rtcb	Mus musculus RNA 2',3'-cyclic phosphate and 5'-OH ligase (Rtcb), mRNA.	-0.0229991	-0.0229991	0.96735	-0.0532084	0.999796	47.2094	40.5495	52.6127	58.0553	37.6202	0.0309595	0.0901103	0.935331	0.0309595	0.999982	74.2725	65.4485	81.9652	75.4037
ENSMUSG00000001785	Pwp1	Mus musculus PWP1 homolog, endonuclein (Pwp1), mRNA.	0.05365	0.05365	0.928787	0.0921101	0.999796	10.5987	10.5625	7.39352	11.9263	12.5126	0.115878	0.115878	0.881441	0.197053	0.999982	49.4467	46.1626	52.4298	49.7477
ENSMUSG00000026761	Orc4	Mus musculus origin recognition complex, subunit 4 (Orc4), transcript variant 3, non-coding RNA.	0.00878587	0.0420883	0.945742	0.00878587	0.999796	12.3837	7.50468	12.6705	13.8773	15.4825	-0.00865665	-0.00865665	0.99648	0.111121	0.999982	15.1379	12.6359	14.9507	17.827
ENSMUSG00000001786	Fbxo7	Mus musculus F-box protein 7 (Fbxo7), transcript variant 3, mRNA.	-0.0721295	-0.110676	0.828106	-0.0721295	0.999796	11.9136	18.4791	8.37179	13.1064	7.69714	0.0173888	0.0173888	0.988613	0.137062	0.999982	72.9953	63.9317	78.3697	76.6844
ENSMUSG00000026764	Kif5c	Mus musculus kinesin family member 5C (Kif5c), mRNA.	-0.130348	-0.130348	0.933413	-0.354815	0.999796	0.387956	0.30215	0.688131	0.236156	0.325386	-0.105776	-0.105776	0.952919	-0.232004	0.999982	3.09916	3.29941	3.51725	2.48083
ENSMUSG00000026766	Mmadhc	Mus musculus methylmalonic aciduria (cobalamin deficiency) cblD type, with homocystinuria (Mmadhc), transcript variant 1, mRNA.	-0.054856	-0.166985	0.694687	-0.054856	0.999796	134.043	106.635	164.581	170.285	94.6716	0.0164709	0.0164709	0.985066	0.0520965	0.999982	190.231	181.702	199.637	189.354
ENSMUSG00000026767	Mindy3	Mus musculus MINDY lysine 48 deubiquitinase 3 (Mindy3), transcript variant 2, mRNA.	-0.0314337	-0.0314337	0.960686	0.0484194	0.999796	29.0647	22.9495	25.1139	41.0381	27.1572	-0.0751296	-0.123183	0.888973	-0.0751296	0.999982	28.9904	26.9687	32.3859	27.6166
ENSMUSG00000062075	Lmnb2	Mus musculus lamin B2 (Lmnb2), transcript variant 2, mRNA.	-0.35745	-0.376981	0.590507	-0.35745	0.999796	1.90793	1.76939	3.0301	1.03821	1.79404	-0.32969	-0.32969	0.779978	-0.518975	0.486435	36.6113	49.1187	28.3825	32.3328
ENSMUSG00000062077	Trim54	Mus musculus tripartite motif-containing 54 (Trim54), mRNA.	0.0648417	0.0648417	0.954912	0.753222	0.600184	2.47915	2.13903	2.98342	2.78184	2.01232	-0.240659	-0.240659	0.90684	-0.285492	0.999982	8.15498	7.53555	6.90074	10.0287
ENSMUSG00000062078	Qk	Mus musculus quaking (Qk), transcript variant 1, mRNA.	-0.140904	-0.140904	0.784843	0.178918	0.999796	18.0464	17.4293	18.8774	22.4541	13.4249	0.0314736	0.0314736	0.970985	0.190476	0.999982	153.011	139.62	164.348	155.063
ENSMUSG00000038400	Pmepa1	Mus musculus prostate transmembrane protein, androgen induced 1 (Pmepa1), mRNA.	0.321674	0.321674	0.850839	0.399016	0.999796	0.128923	0.234658	0	0.184494	0.096539	0.137139	0.250464	0.928324	0.137139	0.999982	1.5651	1.57754	1.91192	1.20585
ENSMUSG00000060733	Ipmk	Mus musculus inositol polyphosphate multikinase (Ipmk), transcript variant 1, mRNA.	-0.00551096	-0.0449638	0.976054	-0.00551096	0.999796	1.45452	1.59064	1.24743	1.10476	1.87527	0.00316357	0.00316357	0.997895	0.0878438	0.999982	7.76092	7.2317	7.95706	8.09401
ENSMUSG00000038406	Scaf1	Mus musculus SR-related CTD-associated factor 1 (Scaf1), mRNA.	-0.0790278	-0.27177	0.397086	-0.0790278	0.999796	15.5165	15.2041	17.2398	17.3897	12.2326	0.1485	0.1485	0.836856	0.174547	0.999982	44.7283	40.0762	45.2813	48.8273
ENSMUSG00000033152	Podxl2	Mus musculus podocalyxin-like 2 (Podxl2), transcript variant 1, mRNA.	-0.103922	0.762869	0.495691	-0.103922	0.999796	0.700584	1.58067	0.295865	0.374457	0.551344	-0.0641107	-0.0641107	0.973934	-0.264188	0.999982	8.95907	10.3625	10.1588	6.35595
ENSMUSG00000060739	Nsa2	Mus musculus NSA2 ribosome biogenesis homolog (Nsa2), mRNA.	0.0146921	-0.034169	0.975741	0.0146921	0.999796	5.60552	4.57593	5.97093	7.1128	4.76243	-0.0821193	-0.1443	0.749081	-0.0821193	0.999982	73.9065	74.1293	73.4228	74.1673
ENSMUSG00000033157	Abhd10	Mus musculus abhydrolase domain containing 10 (Abhd10), transcript variant 1, mRNA.	-0.00199656	-0.17268	0.662653	-0.00199656	0.999796	17.8206	14.3318	18.6983	21.9957	16.2566	-0.0752355	-0.131677	0.907842	-0.0752355	0.999982	16.6922	17.9028	17.38	14.7938
ENSMUSG00000033159	Cnppd1	Mus musculus cyclin Pas1/PHO80 domain containing 1 (Cnppd1), transcript variant 1, mRNA.	0.0027441	0.0027441	0.995627	0.0935402	0.999796	31.238	26.3431	37.6746	30.9086	30.0256	-0.0370987	-0.0370987	0.967062	0.0582974	0.999982	75.4945	76.9247	80.9799	68.579
ENSMUSG00000029213	Commd8	Mus musculus COMM domain containing 8 (Commd8), transcript variant 3, mRNA.	0.0441267	0.0925134	0.91235	0.0441267	0.999796	3.1701	3.40148	2.79038	3.40013	3.08842	-0.0170635	-0.0170635	0.991461	-0.129013	0.999982	7.06897	7.88593	6.80606	6.51494
ENSMUSG00000035960	Apex1	Mus musculus apurinic/apyrimidinic endonuclease 1 (Apex1), mRNA.	0.00942944	0.00942944	0.99008	0.0948897	0.999796	21.3509	16.1465	23.6678	28.0701	17.5192	0.0116573	0.131179	0.865509	0.0116573	0.999982	45.8687	50.1533	48.1292	39.3236
ENSMUSG00000035964	Tmem59l	Mus musculus transmembrane protein 59-like (Tmem59l), mRNA.	0.0655592	0.0655592	0.931347	0.292222	0.999796	6.57878	6.59001	6.91946	6.84921	5.95644	0.0446678	-0.0921949	0.927097	0.0446678	0.999982	53.4694	48.3347	57.5253	54.5481
ENSMUSG00000035969	Rusc2	Mus musculus RUN and SH3 domain containing 2 (Rusc2), transcript variant 1, mRNA.	-0.0562896	-0.0671846	0.88989	-0.0562896	0.999796	19.8923	18.8329	24.4523	18.1791	18.1051	-0.00538593	-0.00538593	0.996721	0.0641556	0.999982	69.218	75.4711	61.4767	70.7061
ENSMUSG00000043913	Ccdc60	Mus musculus coiled-coil domain containing 60 (Ccdc60), transcript variant 2, mRNA.	-0.341319	-0.543776	0.141976	-0.341319	0.907874	10.4627	9.18907	12.3865	11.7436	8.53188	-0.0955812	-0.0955812	0.879917	-0.122299	0.999982	536.422	563.413	497.154	548.7
ENSMUSG00000039652	Cpeb3	Mus musculus cytoplasmic polyadenylation element binding protein 3 (Cpeb3), transcript variant 4, mRNA.	-0.1734	-0.53268	0.767313	-0.1734	0.999796	0.153185	0.09338	0.198925	0.095351	0.225085	0.0323986	0.103169	0.957076	0.0323986	0.999982	4.79526	6.33647	3.93206	4.11726
ENSMUSG00000039656	Rxrb	Mus musculus retinoid X receptor beta (Rxrb), transcript variant 4, mRNA.	-0.0883309	-0.0883309	0.904595	-0.11102	0.999796	8.40672	6.84288	11.69	11.2277	3.86631	0.0301085	0.0301085	0.980088	0.173865	0.999982	20.0063	17.8872	20.1611	21.9707
ENSMUSG00000086965	Rtl10		0.0817926	-0.688814	0.510628	0.0817926	0.999796	3.74611	4.33608	3.12527	4.24017	3.28292	0.100851	0.100851	0.979244	-0.186003	0.999982	4.18657	5.85638	3.76297	2.94036
ENSMUSG00000047604	Frat2	Mus musculus frequently rearranged in advanced T cell lymphomas 2 (Frat2), mRNA.	0.20194	-0.213498	0.879379	0.20194	0.999796	1.506	1.39056	1.76771	1.71824	1.14749	0.100936	0.100936	0.949246	0.160172	0.999982	19.4341	20.5283	18.7403	19.0336
ENSMUSG00000042350	Arel1	Mus musculus apoptosis resistant E3 ubiquitin protein ligase 1 (Arel1), mRNA.	0.012115	-0.11486	0.874316	0.012115	0.999796	3.15452	2.08053	2.55469	3.35748	4.62536	-0.0288982	-0.114339	0.857209	-0.0288982	0.999982	29.772	32.1656	30.0408	27.1097
ENSMUSG00000001794	Capns1	Mus musculus calpain, small subunit 1 (Capns1), mRNA.	0.00868293	0.00868293	0.989774	0.315789	0.915355	83.1868	75.4718	77.6009	106.682	72.9921	-0.0512972	-0.097587	0.885437	-0.0512972	0.999982	393.887	403.203	383.761	394.699
ENSMUSG00000042354	Gnl3	Mus musculus guanine nucleotide binding protein-like 3 (nucleolar) (Gnl3), transcript variant 1, mRNA.	-0.0918946	-0.0918946	0.833746	-0.236835	0.999796	38.0981	45.3725	36.9704	38.5691	31.4803	0.231741	0.243762	0.72029	0.231741	0.999982	39.9782	38.0974	46.5478	35.2894
ENSMUSG00000026771	Spopl	Mus musculus speckle-type POZ protein-like (Spopl), transcript variant 1, mRNA.	0.00133566	0.00133566	0.998549	0.128957	0.999796	1.88196	1.45248	2.25206	2.58545	1.23786	0.0928721	0.0928721	0.947857	0.201205	0.999982	9.46147	7.07851	10.348	10.9579
ENSMUSG00000026774	4931423N10Rik	Mus musculus RIKEN cDNA 4931423N10 gene (4931423N10Rik), mRNA.	-0.174987	-0.215221	0.541022	-0.174987	0.999796	24.0608	22.0573	25.6126	28.1593	20.414	-0.0328699	0.0444455	0.954304	-0.0328699	0.999982	78.5161	74.2718	82.349	78.9276
ENSMUSG00000026775	Yme1l1	Mus musculus YME1-like 1 (S. cerevisiae) (Yme1l1), mRNA.	-0.0204146	-0.0722299	0.870977	-0.0204146	0.999796	23.6874	19.8408	27.9051	25.879	21.1244	-0.0619318	-0.0619318	0.929704	-0.101803	0.999982	68.3568	68.6948	70.4978	65.8777
ENSMUSG00000067336	Bmpr2	Mus musculus bone morphogenetic protein receptor, type II (serine/threonine kinase) (Bmpr2), mRNA.	0.516854	1.32728	0.302563	0.516854	0.999796	0.0939752	0.075097	0.047605	0.084389	0.16881	-0.105526	0.498232	0.747692	-0.105526	0.999982	0.777755	0.965857	0.681814	0.685593
ENSMUSG00000067338	Tuba3b	Mus musculus tubulin, alpha 3B (Tuba3b), mRNA.	-0.334592	-0.354606	0.252361	-0.334592	0.825557	6482.62	4635.8	7857.31	8497.93	4939.44	-0.00932713	-0.00932713	0.987557	-0.0373715	0.999982	2561.76	2472.55	2552.88	2659.86
ENSMUSG00000026779	Mastl	Mus musculus microtubule associated serine/threonine kinase-like (Mastl), mRNA.	0.000503017	0.102499	0.881109	0.000503017	0.999796	2.1839	2.22481	1.5783	2.29485	2.63763	0.115186	0.115186	0.957015	0.222123	0.999982	2.88303	2.68307	2.67568	3.29033
ENSMUSG00000050304	Slc25a2	Mus musculus solute carrier family 25 (mitochondrial carrier, ornithine transporter) member 2 (Slc25a2), mRNA.	0.0981578	-0.375614	0.518692	0.0981578	0.999796	23.4201	18.3601	28.7146	28.0713	18.5344	-0.147822	-0.163334	0.90684	-0.147822	0.999982	60.4524	66.385	55.4739	59.4984
ENSMUSG00000038412	Higd1a	Mus musculus HIG1 domain family, member 1A (Higd1a), transcript variant 5, mRNA.	-0.0544225	-0.0544225	0.964651	-0.122788	0.999796	35.2288	39.5346	30.4187	48.3026	22.6594	-0.0540343	-0.0648009	0.950222	-0.0540343	0.999982	117.816	118.226	123.353	111.87
ENSMUSG00000033161	Atp1a1	Mus musculus ATPase, Na+/K+ transporting, alpha 1 polypeptide (Atp1a1), mRNA.	0.192972	0.356577	0.435863	0.192972	0.999796	4.33856	3.50094	4.62711	3.63931	5.58688	0.271826	0.398159	0.754297	0.271826	0.999982	2.94872	2.50621	3.18916	3.15078
ENSMUSG00000038416	Cdc16	Mus musculus CDC16 cell division cycle 16 (Cdc16), transcript variant 2, mRNA.	0.2457	0.327242	0.667469	0.2457	0.999796	1.10348	1.43001	1.11928	1.12986	0.734775	0.20812	0.316744	0.760272	0.20812	0.999982	10.4926	10.872	12.4619	8.14383
ENSMUSG00000038417	Fig4	Mus musculus FIG4 phosphoinositide 5-phosphatase (Fig4), mRNA.	-0.0546882	-0.0546882	0.923475	-0.247703	0.999796	8.05514	5.9477	9.26273	10.3615	6.64866	-0.0915299	-0.0915299	0.928324	-0.216761	0.999982	20.4536	20.9305	20.8467	19.5836
ENSMUSG00000038418	Egr1	Mus musculus early growth response 1 (Egr1), mRNA.	1.45996	1.6863	0.291072	1.45996	0.99732	0.109164	0.092249	0.100669	0.034106	0.209634	0.124557	0.774501	0.421235	0.124557	0.999982	1.57705	1.50771	1.75774	1.46571
ENSMUSG00000033166	Dis3	Mus musculus DIS3 homolog, exosome endoribonuclease and 3'-5' exoribonuclease (Dis3), transcript variant 4, non-coding RNA.	-0.132347	-0.132347	0.840257	-0.187411	0.999796	10.5433	7.77291	12.6638	8.63576	13.1006	0.0641273	0.101868	0.931037	0.0641273	0.999982	21.4874	23.0505	22.7656	18.6462
ENSMUSG00000005802	Slc30a4	Mus musculus solute carrier family 30 (zinc transporter), member 4 (Slc30a4), transcript variant 2, mRNA.	-0.29427	0.906932	0.463895	-0.29427	0.999796	0.151035	0.132254	0.219624	0.12017	0.132091	0.250991	0.611179	0.476615	0.250991	0.999982	3.07441	3.87742	2.75032	2.59548
ENSMUSG00000058145	Adamts17	Mus musculus a disintegrin-like and metallopeptidase (reprolysin type) with thrombospondin type 1 motif, 17 (Adamts17), mRNA.	0.0183835	0.465067	0.611815	0.0183835	0.999796	0.304302	0.343563	0.220835	0.340732	0.312077	-0.205624	-0.211565	0.778156	-0.205624	0.999982	13.194	13.1002	12.8112	13.6706
ENSMUSG00000005803	Sqor	Mus musculus sulfide quinone oxidoreductase (Sqor), transcript variant 3, non-coding RNA.	-0.13729	-0.13729	0.944469	-0.402457	0.999796	0.219612	0.037506	0	0.715589	0.125351	-0.0567527	-0.0567527	0.971305	-0.20208	0.999982	63.3754	81.9989	51.0756	57.0518
ENSMUSG00000005804	Bloc1s6	Mus musculus biogenesis of lysosomal organelles complex-1, subunit 6, pallidin (Bloc1s6), mRNA.	-0.0525004	-0.0744233	0.909433	-0.0525004	0.999796	5.95379	7.81568	4.34103	8.15901	3.49945	-0.00489706	-0.00489706	0.99675	0.152074	0.999982	20.1641	19.8488	20.7279	19.9155
ENSMUSG00000000552	Zfp385a	Mus musculus zinc finger protein 385A (Zfp385a), transcript variant 2, mRNA.	-0.00810524	-0.27824	0.442134	-0.00810524	0.999796	19.4149	19.7526	22.6298	20.625	14.6522	-0.118845	-0.176775	0.792885	-0.118845	0.999982	153.32	148.683	154.686	156.59
ENSMUSG00000041112	Elmo1	Mus musculus engulfment and cell motility 1 (Elmo1), transcript variant 3, mRNA.	-0.19331	-0.19331	0.927888	-0.19586	0.999796	0.177372	0.169219	0.219842	0.161627	0.158802	0.427162	0.898242	0.49435	0.427162	0.999982	0.766699	0.797883	0.915505	0.586709
ENSMUSG00000068580	Zfyve19	Mus musculus zinc finger, FYVE domain containing 19 (Zfyve19), transcript variant 2, mRNA.	0.237638	0.319984	0.782046	0.237638	0.999796	1.22044	0.36488	1.05017	2.9864	0.480306	0.153544	0.153544	0.767734	0.19841	0.999982	50.1909	48.8488	50.2095	51.5146
ENSMUSG00000068587	Mgam	Mus musculus maltase-glucoamylase (Mgam), mRNA.	-0.00192332	-0.502112	0.80761	-0.00192332	0.999796	0.028177	0	0.057204	0	0.055504	0.00634972	0.237256	0.954075	0.00634972	0.999982	0.745717	1.02317	0.592773	0.621203
ENSMUSG00000029221	Slc30a9	Mus musculus solute carrier family 30 (zinc transporter), member 9 (Slc30a9), transcript variant 2, mRNA.	-0.0359152	-0.170524	0.680023	-0.0359152	0.999796	6.10745	5.44002	6.90386	6.55807	5.52782	0.0389563	0.0389563	0.963829	0.0888968	0.999982	32.8663	30.0005	32.6428	35.9557
ENSMUSG00000029223	Uchl1	Mus musculus ubiquitin carboxy-terminal hydrolase L1 (Uchl1), mRNA.	0.341437	0.563681	0.579557	0.341437	0.999796	69.8797	65.8782	69.2035	50.1853	94.2516	-0.0150846	0.593195	0.746619	-0.0150846	0.999982	50.0928	66.1365	50.7954	33.3466
ENSMUSG00000029227	Fip1l1	Mus musculus FIP1 like 1 (S. cerevisiae) (Fip1l1), transcript variant 1, mRNA.	-0.217386	-0.217386	0.575856	-0.230479	0.999796	88.3172	64.0565	98.4481	95.9721	94.7919	-0.0312075	-0.129367	0.847728	-0.0312075	0.999982	59.3079	74.3354	48.3521	55.2361
ENSMUSG00000051557	Pusl1	Mus musculus pseudouridylate synthase-like 1 (Pusl1), mRNA.	-0.0907721	-0.0907721	0.944494	-0.117588	0.999796	2.03408	2.38066	1.91883	2.03722	1.7996	0.182595	0.375862	0.5365	0.182595	0.999982	17.9498	18.3291	19.2188	16.3015
ENSMUSG00000029229	Chic2	Mus musculus cysteine-rich hydrophobic domain 2 (Chic2), mRNA.	-0.225757	-0.225757	0.642347	0.428661	0.835766	21.2462	11.3617	29.6734	34.336	9.61366	0.0583225	-0.0687679	0.937094	0.0583225	0.999982	27.3279	28.1505	29.0198	24.8133
ENSMUSG00000043923	Ccdc84	Mus musculus coiled-coil domain containing 84 (Ccdc84), transcript variant 3, non-coding RNA.	0.0243413	-0.303066	0.810904	0.0243413	0.999796	0.903886	1.35069	1.1246	0.694837	0.445424	0.035314	0.349687	0.777632	0.035314	0.999982	8.84333	7.84047	9.9975	8.69202
ENSMUSG00000039660	Spout1	Mus musculus SPOUT domain containing methyltransferase 1 (Spout1), mRNA.	-0.112183	-0.339895	0.35812	-0.112183	0.999796	45.779	37.7257	48.908	63.713	32.7692	-0.142864	-0.154505	0.779978	-0.142864	0.999982	297.593	313.977	291.334	287.47
ENSMUSG00000039662	Icmt	Mus musculus isoprenylcysteine carboxyl methyltransferase (Icmt), transcript variant 1, mRNA.	-0.0285441	-0.0285441	0.951188	0.0613346	0.999796	40.3028	36.4531	41.7214	50.4674	32.5695	0.0426053	0.0426053	0.966196	0.0992244	0.999982	113.435	93.429	123.138	123.738
ENSMUSG00000043929	Klhl15	Mus musculus kelch-like 15 (Klhl15), transcript variant 1, mRNA.	0.223495	0.453908	0.568695	0.223495	0.999796	1.84811	0.793616	3.00707	0.796476	2.79529	0.32438	0.32438	0.888491	-0.366827	0.999982	3.55718	5.69097	3.04406	1.93649
ENSMUSG00000059395	Nkapl	Mus musculus NFKB activating protein-like (Nkapl), mRNA.	-0.191203	-0.191203	0.559638	-0.233365	0.99732	263.725	218.703	302.312	327.465	206.421	-0.0617248	-0.130722	0.781374	-0.0617248	0.999982	254.698	264.689	240.607	258.797
ENSMUSG00000047613	A430005L14Rik	Mus musculus RIKEN cDNA A430005L14 gene (A430005L14Rik), transcript variant 2, mRNA.	0.0303887	-0.250331	0.612327	0.0303887	0.999796	40.2097	34.7236	41.1946	55.8742	29.0464	0.0155676	-0.0891289	0.88567	0.0155676	0.999982	157.627	149.979	162.611	160.292
ENSMUSG00000047617	Paxx	Mus musculus non-homologous end joining factor (Paxx), mRNA.	0.373303	0.579687	0.679608	0.373303	0.999796	0.911031	1.48329	0.776416	0.806489	0.577934	0.288219	0.288219	0.881441	0.381212	0.999982	7.63989	7.54707	7.87123	7.50138
ENSMUSG00000042364	Snx18	Mus musculus sorting nexin 18 (Snx18), mRNA.	0.0282429	0.311892	0.828271	0.0282429	0.999796	0.38336	0.346532	0.386849	0.30222	0.497837	0.155951	0.706315	0.621976	0.155951	0.999982	1.51339	1.58655	1.57435	1.37928
ENSMUSG00000047619	Ddi1	Mus musculus DNA-damage inducible 1 (Ddi1), mRNA.	0.162412	-0.407252	0.782861	0.162412	0.999796	0.275867	0.16845	0.417371	0.270718	0.246928	-0.138738	-0.138738	0.936532	-0.210636	0.999982	9.20214	11.3789	7.65948	8.56803
ENSMUSG00000026781	Acbd5	Mus musculus acyl-Coenzyme A binding domain containing 5 (Acbd5), transcript variant 3, mRNA.	-0.0261931	0.0511323	0.933614	-0.0261931	0.999796	6.71995	5.64311	7.44773	8.45572	5.33323	-0.0780433	-0.0780433	0.94316	-0.213436	0.999982	18.463	21.6013	16.1026	17.685
ENSMUSG00000026782	Abi2	Mus musculus abl-interactor 2 (Abi2), transcript variant 3, mRNA.	0.00251366	0.271823	0.726875	0.00251366	0.999796	1.15716	1.03195	0.811557	1.1093	1.67582	0.189094	0.189094	0.88567	0.32123	0.999982	5.4094	5.48391	5.50049	5.2438
ENSMUSG00000026784	Pdss1	Mus musculus prenyl (solanesyl) diphosphate synthase, subunit 1 (Pdss1), transcript variant 2, mRNA.	0.578975	0.690412	0.608864	0.578975	0.999796	0.465499	0.553589	0.442905	0.272307	0.593193	0.219192	0.366959	0.902631	0.219192	0.999982	2.21941	1.94846	3.19169	1.51808
ENSMUSG00000042369	Rbm45	Mus musculus RNA binding motif protein 45 (Rbm45), mRNA.	-0.0763831	-0.162007	0.738621	-0.0763831	0.999796	16.4059	15.9414	17.3204	20.2481	12.1136	-0.0644073	-0.165658	0.889709	-0.0644073	0.999982	18.1476	19.6844	21.0368	13.7215
ENSMUSG00000026788	Zbtb43	Mus musculus zinc finger and BTB domain containing 43 (Zbtb43), transcript variant 5, mRNA.	-0.0653002	-0.0653002	0.951902	0.251389	0.999796	1.10699	0.856017	1.17611	0.971203	1.42462	0.34701	0.390561	0.749081	0.34701	0.999982	5.03505	3.90645	5.71448	5.48421
ENSMUSG00000050310	Rictor	Mus musculus RPTOR independent companion of MTOR, complex 2 (Rictor), mRNA.	-0.187851	0.201744	0.632253	-0.187851	0.999796	3.8305	3.38561	3.35446	4.14115	4.44078	0.113314	0.206118	0.768577	0.113314	0.999982	8.20114	8.1462	8.63728	7.81995
ENSMUSG00000050312	Nsun3	Mus musculus NOL1/NOP2/Sun domain family member 3 (Nsun3), mRNA.	-0.0885053	-0.101583	0.864603	-0.0885053	0.999796	4.85219	4.33431	4.76303	5.76097	4.55045	0.0529864	0.0529864	0.978957	0.15693	0.999982	5.63722	5.43236	5.24202	6.23727
ENSMUSG00000070047	Fat1	Mus musculus FAT atypical cadherin 1 (Fat1), mRNA.	0.14636	0.725091	0.54155	0.14636	0.999796	1.56194	1.47853	1.61699	0.863607	2.28865	-0.045018	0.245302	0.836856	-0.045018	0.999982	3.45607	4.17618	3.16196	3.03008
ENSMUSG00000038421	Fcrla	Mus musculus Fc receptor-like A (Fcrla), transcript variant 3, non-coding RNA.	-0.17924	-0.17924	0.900765	-0.192787	0.999796	0.633938	0.533787	0.752776	1.06553	0.183663	-0.0046421	0.0257829	0.991461	-0.0046421	0.999982	8.56793	10.7929	8.31096	6.5999
ENSMUSG00000038422	Hdhd3	Mus musculus haloacid dehalogenase-like hydrolase domain containing 3 (Hdhd3), mRNA.	-0.25218	-0.403478	0.630619	-0.25218	0.999796	3.38038	3.00532	3.80222	4.22901	2.48496	-0.23028	-0.376489	0.877413	-0.23028	0.999982	5.9648	8.09614	5.13406	4.66419
ENSMUSG00000033170	Card10	Mus musculus caspase recruitment domain family, member 10 (Card10), mRNA.	0.42209	0.637253	0.693878	0.42209	0.999796	0.022203	0.088812	0	0	0	-0.129205	0.535897	0.760272	-0.129205	0.999982	1.17507	1.42519	1.20392	0.896083
ENSMUSG00000038425	Poli	Mus musculus polymerase (DNA directed), iota (Poli), transcript variant 2, mRNA.	0.0726625	-0.161796	0.827447	0.0726625	0.999796	1.97023	1.82876	2.35061	2.13942	1.56211	0.190313	0.190313	0.770846	0.24481	0.999982	19.819	20.8012	19.5805	19.0753
ENSMUSG00000033174	Mgll	Mus musculus monoglyceride lipase (Mgll), transcript variant 4, mRNA.	-0.108838	-0.108838	0.89843	-0.321589	0.999796	5.62127	6.92709	5.19788	4.46398	5.89613	0.183898	0.183898	0.738748	0.318858	0.247282	186.796	157.316	205.835	197.236
ENSMUSG00000038429	Usp5	Mus musculus ubiquitin specific peptidase 5 (isopeptidase T) (Usp5), transcript variant 2, mRNA.	-0.0550113	-0.0550113	0.910782	-0.19452	0.999796	53.7337	51.3388	57.0669	61.4571	45.0719	0.109238	0.109238	0.923454	0.173538	0.999982	70.2592	57.3765	80.5618	72.8393
ENSMUSG00000005813	Metap1	Mus musculus methionyl aminopeptidase 1 (Metap1), mRNA.	0.0237772	0.0237772	0.971164	0.13532	0.999796	11.3461	10.2364	11.6366	14.4121	9.0995	-0.0733024	-0.0801363	0.917674	-0.0733024	0.999982	58.8251	61.0038	60.8272	54.6442
ENSMUSG00000000561	Wdr77	Mus musculus WD repeat domain 77 (Wdr77), mRNA.	0.0415923	0.179085	0.693878	0.0415923	0.999796	26.3602	21.0094	28.3594	32.2132	23.8588	0.0860314	0.29158	0.741242	0.0860314	0.999982	24.0407	25.4684	23.2719	23.3818
ENSMUSG00000000563	Atp5f1	Mus musculus ATP synthase, H+ transporting, mitochondrial F0 complex, subunit B1 (Atp5f1), transcript variant 1, mRNA.	-0.0300847	-0.0300847	0.952099	0.0838217	0.999796	143.346	128.202	144.338	182.215	118.631	-0.0266773	-0.0562181	0.948262	-0.0266773	0.999982	170.083	157.781	183.304	169.164
ENSMUSG00000041124	Msantd4	Mus musculus Myb/SANT-like DNA-binding domain containing 4 with coiled-coils (Msantd4), mRNA.	0.0317262	0.0317262	0.972388	-0.0357057	0.999796	2.8773	2.46906	3.26164	3.34189	2.43662	0.054977	0.229915	0.917674	0.054977	0.999982	3.1776	2.49214	3.40879	3.63186
ENSMUSG00000041126	H2afv	Mus musculus H2A histone family, member V (H2afv), transcript variant 1, mRNA.	-0.00949105	0.0397886	0.952123	-0.00949105	0.999796	8.62348	6.79009	7.73025	11.3581	8.61547	0.161332	0.329757	0.588631	0.161332	0.999982	21.5345	18.5621	22.8119	23.2294
ENSMUSG00000000568	Hnrnpd	Mus musculus heterogeneous nuclear ribonucleoprotein D (Hnrnpd), transcript variant 4, mRNA.	-0.0734478	-0.232758	0.581274	-0.0734478	0.999796	158.227	113.221	202.504	205.857	111.324	0.00592088	-0.0916091	0.916108	0.00592088	0.999982	87.4768	83.5624	65.4831	113.385
ENSMUSG00000048865	Arhgap30	Mus musculus Rho GTPase activating protein 30 (Arhgap30), mRNA.	-0.351589	-0.590261	0.29363	-0.351589	0.999796	1.4824	1.29935	1.64603	1.76198	1.22225	-0.0119156	-0.0119156	0.992739	0.0559844	0.999982	8.89338	8.98305	9.28202	8.41507
ENSMUSG00000115726	AC164099.2		-0.899401	-0.899401	0.506148	-1.45003	0.790671	0.0366775	0	0	0	0.14671	-0.413529	-0.413529	0.878851	-0.443127	0.999982	2.68924	3.65133	2.11301	2.30339
ENSMUSG00000029233	Srd5a3	Mus musculus steroid 5 alpha-reductase 3 (Srd5a3), mRNA.	0.00727461	0.135896	0.940096	0.00727461	0.999796	0.39993	0.204275	0.373222	0.337432	0.68479	0.151584	0.151584	0.952008	0.349888	0.999982	8.38966	6.88596	10.6471	7.63595
ENSMUSG00000029234	Tmem165	Mus musculus transmembrane protein 165 (Tmem165), mRNA.	0.395342	0.501241	0.109987	0.395342	0.790671	15.0896	13.2662	15.489	18.0026	13.6006	0.076291	0.076291	0.93717	0.102916	0.999982	41.3172	38.298	41.8378	43.8156
ENSMUSG00000029235	Pdcl2	Mus musculus phosducin-like 2 (Pdcl2), transcript variant 2, mRNA.	-0.0526003	-0.0526003	0.898064	0.256663	0.93583	240.264	220.339	255.151	284.977	200.591	-0.111433	-0.134262	0.627081	-0.111433	0.999982	838.506	836.233	859.969	819.316
ENSMUSG00000029238	Clock	Mus musculus circadian locomotor output cycles kaput (Clock), transcript variant 2, mRNA.	-0.166773	-0.305679	0.777384	-0.166773	0.999796	0.390897	0.326708	0.333213	0.423268	0.4804	0.236499	0.260307	0.771356	0.236499	0.999982	8.84204	8.13303	9.89636	8.49674
ENSMUSG00000035984	Nme5	Mus musculus NME/NM23 family member 5 (Nme5), transcript variant 3, non-coding RNA.	0.0506275	-0.1683	0.659757	0.0506275	0.999796	57.1973	48.8931	59.0117	71.7621	49.1224	0.0607293	-0.0612166	0.944553	0.0607293	0.999982	183.103	189.433	175.518	184.358
ENSMUSG00000071291	Zfp58	Mus musculus zinc finger protein 58 (Zfp58), mRNA.	0.0484841	0.0484841	0.961847	-0.0498955	0.999796	2.227	1.82766	2.74825	2.22858	2.1035	0.575917	0.719754	0.741445	0.575917	0.999982	4.65341	5.81504	4.30008	3.84511
ENSMUSG00000039670	Oxld1	Mus musculus oxidoreductase like domain containing 1 (Oxld1), transcript variant 2, mRNA.	-0.0775426	-0.0775426	0.952123	0.154617	0.999796	3.47429	3.05984	2.91492	5.05018	2.87221	0.0115037	0.0115037	0.99675	0.355314	0.999982	6.10969	4.7992	8.3514	5.17845
ENSMUSG00000039671	Zmynd8	Mus musculus zinc finger, MYND-type containing 8 (Zmynd8), transcript variant 4, mRNA.	0.651908	0.651908	0.635828	0.664064	0.999796	0.073926	0.072477	0.058762	0.091605	0.07286	-0.0277267	0.64476	0.704449	-0.0277267	0.999982	1.32463	1.4209	1.53195	1.02103
ENSMUSG00000039676	Capsl	Mus musculus calcyphosine-like (Capsl), mRNA.	-0.154209	0.221301	0.829473	-0.154209	0.999796	4.82043	5.07557	3.26616	7.12471	3.81527	-0.192227	-0.192227	0.853587	-0.237547	0.999982	34.0878	34.0227	38.7863	29.4544
ENSMUSG00000039678	Tbc1d13	Mus musculus TBC1 domain family, member 13 (Tbc1d13), mRNA.	-0.114488	0.126412	0.903535	-0.114488	0.999796	1.90583	0.619125	2.91205	2.62922	1.4629	-0.0286359	-0.0286359	0.977756	0.0563655	0.999982	26.4221	26.3998	27.1042	25.7624
ENSMUSG00000026790	Odf2	Mus musculus outer dense fiber of sperm tails 2 (Odf2), transcript variant 5, mRNA.	-0.243056	-0.243056	0.45069	-0.280033	0.921019	119.957	93.1666	132.47	143.782	110.409	-0.085201	-0.085201	0.877413	-0.15332	0.922313	1856.41	1968.18	1764.19	1836.86
ENSMUSG00000026791	Slc2a8	Mus musculus solute carrier family 2, (facilitated glucose transporter), member 8 (Slc2a8), transcript variant 4, non-coding RNA.	-0.069169	-0.415699	0.36882	-0.069169	0.999796	20.3272	18.6424	23.2301	22.2961	17.1404	-0.231639	-0.231639	0.776865	-0.294149	0.404196	78.2493	80.2001	77.3355	77.2121
ENSMUSG00000026792	Lrsam1	Mus musculus leucine rich repeat and sterile alpha motif containing 1 (Lrsam1), mRNA.	0.145013	0.333984	0.746236	0.145013	0.999796	0.792896	0.49006	0.696263	1.15514	0.830119	0.0535051	0.216485	0.793972	0.0535051	0.999982	8.27163	8.57679	8.06882	8.16927
ENSMUSG00000042377	Fam83g	Mus musculus family with sequence similarity 83, member G (Fam83g), mRNA.	0.0663198	0.215674	0.910581	0.0663198	0.999796	0.200977	0.100576	0.296462	0.106873	0.299997	-0.188176	0.349602	0.862996	-0.188176	0.999982	1.52329	2.13903	1.26919	1.16165
ENSMUSG00000026796	Fam129b	Mus musculus family with sequence similarity 129, member B (Fam129b), mRNA.	0.331082	0.745151	0.736697	0.331082	0.999796	0.0968742	0.096087	0	0.041177	0.250233	0.263109	0.737292	0.776329	0.263109	0.999982	0.670767	0.901015	0	1.11129
ENSMUSG00000026797	Stxbp1	Mus musculus syntaxin binding protein 1 (Stxbp1), transcript variant 1, mRNA.	-0.125914	-0.125914	0.804715	-0.227047	0.999796	9.72278	7.69708	11.0545	11.7418	8.39782	0.0257479	-0.0565907	0.9639	0.0257479	0.999982	18.5034	15.9509	18.908	20.6515
ENSMUSG00000026798	Coq4	Mus musculus coenzyme Q4 (Coq4), transcript variant 2, non-coding RNA.	-0.105983	-0.137793	0.786959	-0.105983	0.999796	14.2228	11.2837	17.999	14.8539	12.7544	-0.100055	-0.174506	0.726408	-0.100055	0.999982	97.6642	91.706	95.98	105.307
ENSMUSG00000026799	Med27	Mus musculus mediator complex subunit 27 (Med27), transcript variant 4, mRNA.	-0.11659	-0.11659	0.784385	-0.119092	0.999796	41.2104	33.8045	42.9385	50.5944	37.5041	-0.0163448	-0.0250968	0.985519	-0.0163448	0.999982	45.433	48.0276	40.6455	47.626
ENSMUSG00000075302	Erich2	Mus musculus glutamate rich 2 (Erich2), mRNA.	-0.20129	-0.430869	0.272779	-0.20129	0.999796	16.3987	13.9731	19.7633	20.8524	11.0061	-0.0906481	-0.0906481	0.869994	-0.0999467	0.999982	187.014	193.438	181.604	186
ENSMUSG00000075307	Klhl41	Mus musculus kelch-like 41 (Klhl41), mRNA.	-0.484992	-0.846008	0.591129	-0.484992	0.999796	0.313267	0.305823	0.457126	0.177506	0.312615	0.0030973	0.282366	0.90684	0.0030973	0.999982	2.60397	3.78669	2.00557	2.01963
ENSMUSG00000038437	Mllt6	Mus musculus myeloid/lymphoid or mixed-lineage leukemia; translocated to, 6 (Mllt6), mRNA.	-0.553085	-0.553085	0.789355	-1.36216	0.999796	0.0987212	0.055029	0.148055	0.031359	0.160442	0.0429771	0.456878	0.752101	0.0429771	0.999982	2.75863	3.42331	2.69749	2.15508
ENSMUSG00000033184	Tmed7	Mus musculus transmembrane p24 trafficking protein 7 (Tmed7), mRNA.	0.276136	0.276136	0.343607	0.33338	0.605922	27.3671	26.4976	34.1159	27.2718	21.5831	-0.0215148	-0.0841416	0.892821	-0.0215148	0.999982	40.4205	38.9533	41.6561	40.6521
ENSMUSG00000033186	Mzt1	Mus musculus mitotic spindle organizing protein 1 (Mzt1), mRNA.	-0.182213	-0.182213	0.869001	-0.210151	0.999796	2.32357	2.38109	2.05584	2.6612	2.19616	0.237139	0.237139	0.783476	0.365086	0.922313	14.7444	14.8115	15.2475	14.1741
ENSMUSG00000005823	Gpr108	Mus musculus G protein-coupled receptor 108 (Gpr108), transcript variant 2, mRNA.	0.0248752	0.192835	0.59896	0.0248752	0.999796	23.1253	20.2616	23.7972	26.8502	21.592	-0.00801563	-0.00801563	0.992739	0.0757718	0.999982	98.2759	96.0173	103.149	95.6618
ENSMUSG00000041130	Zfp598	Mus musculus zinc finger protein 598 (Zfp598), transcript variant 2, mRNA.	0.240651	0.411313	0.604205	0.240651	0.999796	0.963722	0.892793	1.31112	0.895699	0.755279	0.0426075	0.0426075	0.955319	0.079463	0.999982	49.6631	48.0548	51.7505	49.1841
ENSMUSG00000041133	Smc1a	Mus musculus structural maintenance of chromosomes 1A (Smc1a), mRNA.	0.419381	1.34125	0.13886	0.419381	0.999796	0.243717	0.10466	0	0	0.870209	0.482398	0.482398	0.841389	-0.504194	0.999982	1.84715	2.8515	0.975608	1.71434
[truncated: 8,782 more rows]

## Sheet: Secondary spermatocytes
Supplementary Table 7b. Change in abundance of mRNAs and ribosome-protected footprints in pi9em1/em1pi17em1/em1 and pi9em2/em2pi17em2/em2 secondary spermatocytes versus C57BL/6 controls
[truncated: 8,967 more rows]

[truncated: 1 more sheets: Round spermatids]
