# Supplementary material for: Cleavage of mRNAs by a minority of pachytene piRNAs improves sperm fitness
Source: Nature. 2026 Feb 4;652(8109):508–16. doi: 10.1038/s41586-026-10102-9 (PMC13061629; doi:10.1038/s41586-026-10102-9)
Supplement: Supplementary file 12 — Source Data Fig. 1 and Source Data Extended Data Fig. 1 [file 41586_2026_10102_MOESM12_ESM.xlsx]

## Sheet: Total Litters Per Male
4	3	4	3.75	2	3	4	2.5	2	2.75	0	1	1	0
WT	pi2-/-	pi7-/-	pi9-/-	pi17-/-	pi2-/-pi7-/-	pi2-/-pi9-/-	pi2-/-pi17-/-	pi7-/-pi9-/-	pi7-/-pi17-/-	pi9-/-pi17-/-	pi2-/-pi7-/-pi9-/-	pi2-/-pi7-/-pi17-/-	pi2-/-pi9-/-pi17-/-
4	8	4	6	3	2	5	5	5	2	1	2	3	0
10	8	5	3	6	3	5	1	2	4	1	5	1	0
6	5	5	5	0	4	6	4	2	6	1	0	6	0
4	3	1	8	4	5	5	3	1	7	0	5	7	0
9	3	2	5	7	3	3	5	5	6	0	3	5	0
3	3	4	4	4	5		4	6	2	1		5	0
4	5	7	6	3	4			3	3	0		0	0
6	5	4	4	6	4			3	4	0		0	0
5	2	7	5	1	4			2	3			3	1
6		4	2						4			5
2		4										6
9
8
7
3
5
4
4
5
9
6
5
8
4
9
6
2
5
4
7
5
5
3
4
2
5
5
4
7
5
5

## Sheet: Total Pups Per Male
21	15	12	18.5	10.5	15.5	19.5	18.25	7.5	13.75	0	5.5	4	0
WT	pi2-/-	pi7-/-	pi9-/-	pi17-/-	pi2-/-pi7-/-	pi2-/-pi9-/-	pi2-/-pi17-/-	pi7-/-pi9-/-	pi7-/-pi17-/-	pi9-/-pi17-/-	pi2-/-pi7-/-pi9-/-	pi2-/-pi7-/-pi17-/-	pi2-/-pi9-/-pi17-/-
11	45	35	39	17	13	28	32	19	14	1	11	8	0
56	46	33	17	24	15	27	4	10	25	6	26	4	0
35	40	29	42	0	27	36	31	4	41	1	0	35	0
26	20	3	33	20	25	31	26	7	35	0	27	31	0
59	17	11	19	39	21	12	31	15	20	0	26	23	0
11	12	36	25	23	28		23	32	12	6		30	0
23	22	36	37	19	16			17	19	0		0	0
38	36	24	28	40	35			8	23	0		0	0
23	13	44	26	4	27			11	15			15	2
33		19	11						13			24
11		12										30
51
44
40
20
29
12
21
31
51
32
18
47
28
40
47
6
27
24
36
38
26
21
29
17
21
27
27
43
31
19

## Sheet: Fraction Motile Sperm
WT	pi2-/-	pi7-/-	pi9-/-	pi17-/-	pi9-/-pi17-/-	pi2-/-pi9-/-pi17-/-
0.87	0.92	0.94	0.86	0.83	0.75	0.68
0.93	0.83	0.86	0.72	0.75	0.72	0.46
0.88	0.82	0.82	0.83	0.88	0.7	0.67
0.88	0.76	0.88	0.87	0.86	0.77	0.66
0.85	0.83	0.84	0.75	0.81	0.72	0.62
0.86	0.77	0.85	0.73	0.83	0.71	0.68
0.82	0.82	0.77	0.61	0.7	0.7	0.67
0.86	0.68	0.81	0.76	0.68	0.55
0.91	0.83		0.79	0.94	0.65
0.91			0.7	0.86	0.7
0.66					0.59
0.72

## Sheet: Fraction Progressive Sperm
WT	pi2-/-	pi7-/-	pi9-/-	pi17-/-	pi9-/-pi17-/-	pi2-/-pi9-/-pi17-/-
0.08411	0.04835	0.08673	0.04194	0.08054	0.02754	0.0398
0.09375	0.0439	0.08874	0.01576	0.0742	0.01847	0.04023
0.09579	0.0292	0.0168	0.06285	0.0776	0.02903	0.05882
0.06736	0.0234	0.0249	0.03305	0.0785	0.05514	0.04607
0.05549	0.0314	0.0637	0.01612	0.0816	0.07679	0.04261
0.04703	0.0207	0.0642	0.0583	0.063	0.02824	0.05419
0.0627	0.0696	0.0361	0.0462	0.0658	0.0236	0.035
0.07865	0.0776	0.0401	0.0502	0.0568	0.0155
0.071	0.0516		0.0311	0.091	0.0115
0.0614			0.0339	0.0517	0.0308
0.0512					0.0249
0.0926

## Sheet: Fraction Hyperactivated Sperm
WT	pi2-/-	pi7-/-	pi9-/-	pi17-/-	pi9-/-pi17-/-	pi2-/-pi9-/-pi17-/-
0.04673	0.08865	0.14854	0.03595	0.04184	0.01695	0.00995
0.15	0.0581	0.19952	0.04177	0.0406	0.01847	0.03448
0.10728	0.0608	0.0715	0.06494	0.0431	0.025	0.07313
0.0808	0.0691	0.0805	0.0425	0.0437	0.02919	0.00768
0.07074	0.0458	0.0926	0.05238	0.145	0.05119	0.01003
0.10862	0.0297	0.1169	0.0589	0.0745	0.04153	0.02217
0.07381	0.0486	0.0292	0.0825	0.0462	0.0375	0.0318
0.09888	0.043	0.0597	0.0739	0.0388	0.0071
0.0862	0.0763		0.0295	0.0557	0.0327
0.0982			0.0391	0.0697	0.0252
0.0646					0.0382
0.1054

## Sheet: Sperm Counts
WT	pi2-/-	pi7-/-	pi9-/-	pi17-/-	pi9-/-pi17-/-	pi2-/-pi9-/-pi17-/-	All values x10^6
10.9	14.4	9	33.6	20	10.3	9.6
10.6	15.4	18	24.4	13	5.86	4.6
13.5	24.2	13.8	26.6	23.8	16.2	13.8
9.1	17	16	29.6	10.6	10.2	24.6
7.6	14.5	8.2	14.4	27	4.6	13.8
6.7	26.4	26.8	14.6	30	1.6	11.6
3	20.8	6.9	18	21.7	7.6	13.6
32	12	4.7	21.6	23	5.2	2.34
8	14.4	4.4	14.4	20.8	3.6	2.6
19.8	9.4	6.2	13.4	24.2	6.8	2.5
17	12.4		17.8	14.4	7.6	2.95
40.4	7.2		13.2	8.6		5.68
32.4	9		18.4	17.2		4.28
28.2	7.2		19.2	15		4.78
19.6	8.8		27	21.2
21.4	12		4.14	15.2
20.8			6.14	18.4
8.6			7.05	28.2
19.2			8.58	18.6
30.8			10.4	19
42.8			6.6	24
31.8			11.7	8.7
34.2			12	10.2
25				14.4
32.6				7.5
27.8				6.4
27.6				13.2
15.6				8
5.8				6.4
4.5				8
9.62				7.2
16.3				12
9
7.8
6.8
10.28
8.9
21.6
23.6
9.96
16.4
27.2
104
124

## Sheet: Embryos Per Plug E8.5
Male Genotype	Trial (Male) #	Female #	# E8.5 Embryos
C57BL/6	1	1	9
	1	2	7
C57BL/6	2	1	9
	2	2	9
C57BL/6	3	1	0
	3	2	0
C57BL/6	4	1	9
	4	2	10
pi9-/-	1	1	10
pi9-/-	2	1	9
	2	2	0
pi9-/-	3	1	0
pi17-/-	1	1	9
	1	2	5
pi17-/-	2	1	10
	2	2	10
pi9-/-pi17-/-	1	1	5
pi9-/-pi17-/-	2	1	2
pi9-/-pi17-/-	3	1	8
pi9-/-pi17-/-	4	1	0
	4	2	0
pi2-/-pi9-/-pi17-/-	1	1	0
	1	2	0
pi2-/-pi9-/-pi17-/-	2	1	0

## Sheet: Embryos Per Plug E14.5
Male Genotype	Trial (Male) #	Female #	# E14.5 Embryos
C57BL/6	1	1	9
	1	2	0
C57BL/6	2	1	7
C57BL/6	3	1	8
C57BL/6	4	1	10
C57BL/6	5	1	8
	5	2	9
pi9-/-	1	1	8
pi9-/-	2	1	9
	2	2	10
pi9-/-	3	1	1
	3	2	1
pi9-/-	4	1	9
	4	2	0
pi9-/-	5	1	8
pi17-/-	1	1	0
	1	2	8
pi17-/-	2	1	2
	2	2	8
pi17-/-	3	1	0
	3	2	7
pi9-/-pi17-/-	1	1	0
	1	2	0
pi9-/-pi17-/-	2	1	3
	2	2	0
pi9-/-pi17-/-	3	1	2
pi9-/-pi17-/-	4	1	0
	4	2	0
pi9-/-pi17-/-	5	1	3
pi9-/-pi17-/-	6	1	9
	6	2	0
pi2-/-pi9-/-pi17-/-	1	1	0
pi2-/-pi9-/-pi17-/-	2	1	0
	2	2	1
pi2-/-pi9-/-pi17-/-	3	1	3
pi2-/-pi9-/-pi17-/-	4	1	0
	4	2	0
pi2-/-pi9-/-pi17-/-	5	1	3
	5	2	0

## Sheet: IVF Results
Genotype of Sperm Donor	Oocyte Condition	Trial	# Oocytes	# Two-Cell Embryos	# Transferred Embryos	# E18.5 Pups
C57BL6/J	Zona Intact	1	176	143 (81%)	84	30 (38%)
		2	223	214 (96%)	65	36 (55%)
					# Blastocysts
		3	384	141 (37%)	125 (89%)
					# Transferred Embryos	# E18.5 Pups
pi9-/-pi17-/-	Zona Intact	1	111	0 (0%)	N/A	N/A
		2	166	31 (19%)	31	19 (61%)
					# Blastocysts
		3	426	8 (2%)	1 (13%)
					# Transferred Embryos	# E18.5 Pups
pi2-/-pi9-/-pi17-/-	Zona Intact	1	130	3 (2%)	3	0
					# Transferred Embryos	# E18.5 Pups
C57BL6/J	Zona Removed	1	83	31 (37%)	31	0 (0%)
		2	86	85 (99%)	64	6 (9%)
					# Blastocysts
		3	299	290 (97%)	283 (98%)
					# Transferred Embryos	# E18.5 Pups
pi9-/-pi17-/-	Zona Removed	1	75	40 (53%)	40	0
		2	66	64 (97%)	57	0
					# Blastocysts
		3	297	285 (96%)	266 (93%)
					# Transferred Embryos	# E18.5 Pups
pi2-/-pi9-/-pi17-/-	Zona Removed	1	121	83 (69%)	83	6
