# Supplementary material for: Cleavage of mRNAs by a minority of pachytene piRNAs improves sperm fitness
Source: Nature. 2026 Feb 4;652(8109):508–16. doi: 10.1038/s41586-026-10102-9 (PMC13061629; doi:10.1038/s41586-026-10102-9)
Supplement: Supplementary file 13 — Source Data Extended Data Figs. 2, 5, 7 and 8 and Source Data Supplementary Fig. 2 [file 41586_2026_10102_MOESM13_ESM.xlsx]

## Sheet: ED Fig.2
ppm	Zbtb26	Brca2	Aen	Gzf1	Champ1	Ywhaz	Paqr8	Chp1	Slc41a1	Acsl3	Zfp473	Zdhhc16	Urgcp	Cox7a2l
WT	0.448872	0.219977	0.436982	3.84663	0.66885	0.098098	0.978007	0.258622	1.43282	3.20751	0.54697	0.338884	0.101071	0.344829
WT	0.342439	0.291707	0.469268	4.9939	1.01463	0.0602439	0.665854	0.272683	1.59171	4.3122	0.266341	0.561219	0.256829	0.339268
WT	0.656813	0.319625	0.32665	4.39748	0.958876	0.038636	0.51983	0.354749	0.698961	1.49978	0.0772721	0.302064	0.108883	0.365286
WT	0.4538	0.196647	0.264717	4.24303	0.654228	0.0491616	0.642883	0.207992	0.49918	1.26308	0.0189083	0.06807	0.0491616	0.400856
pi9	0.0262655	0	0.00262655	0.133954	0.00262655	0.115568	0.86676	0.210124	0.362463	2.46895	0.0945557	0.386102	0.0472778	0.399235
pi9	0.0119195	0.0143034	0.0214551	0.0810528	0.0357586	0.0429103	0.743778	0.736627	0.557834	1.70211	0.0381425	0.214551	0.0333747	0.331363
pi9	0.00243903	0	0.0195123	0.241464	0.0146342	0.1	1.06342	0.492685	0.441465	2.69513	0.197562	0.287806	0.0853662	0.204879
pi9	0.0149442	0.00597768	0.00298884	0.182319	0.00298884	0.0777098	1.24635	0.239107	1.19255	1.30911	0.0687433	0.266007	0.017933	0.266007
pi17	0.543051	0.216658	0.213844	2.74621	0.97918	0	0.042206	0.0619022	0	0.00844121	0	0.00562747	0	0.00562747
pi17	0.453782	0.299434	0.456869	3.30921	0.898303	0	0.0246956	0.0432173	0.00617391	0.0154348	0	0.00617391	0	0
pi17	0.514275	0.39277	0.206275	5.40271	0.926825	0.00565137	0.0113027	0.0141284	0.0141284	0.0226055	0	0.00565137	0	0.00282569
pi17	0.167667	0.137726	0.40719	3.53597	0.526952	0.00299404	0.00898213	0.0299404	0.00898213	0.0119762	0	0.00598809	0	0.00299404
pi9pi17	0.0164626	0	0.0188144	0.0752575	0	0	0.00705539	0.0752575	0	0	0.0423323	0.0141108	0.0023518	0.0023518
pi9pi17	0.0124163	0	0.0310408	0.109677	0.00206938	0.0124163	0.00413877	0.0165551	0	0.00827753	0	0.00413877	0.0103469	0.00413877
pi9pi17	0.0137273	0.0247091	0.0302	0.230618	0.0164727	0	0.00549091	0.1208	0.00823637	0	0	0.00549091	0.0164727	0
pi9pi17	0.022947	0	0.00917882	0.254712	0.0298312	0	0.0160629	0.0344206	0.03901	0.0137682	0	0.00458941	0.00917882	0.0298312

## Sheet: ED Fig.5a
ppm	pi9 target site in Asb1	pi17 target site in Asb1
WT	0.71344	0.0594533
WT	0.846585	0.228293
WT	0.723548	0.0948339
WT	0.27228	0.0415983
pi9	0.00262655	0.351957
pi9	0.0214551	0.15257
pi9	0.0121952	0.153659
pi9	0.0866763	0.0806986
pi17	0.436129	0
pi17	0.274739	0
pi17	0.486018	0
pi17	0.586833	0
pi9pi17	0.0564431	0
pi9pi17	0.0248326	0
pi9pi17	0.0302	0
pi9pi17	0.0298312	0.0022947
pi2pi9pi17	0.0359444	0.00653534
pi2pi9pi17	0.0208106	0
pi2pi9pi17	0.0572922	0
pi2pi9pi17	0.0589266	0

## Sheet: ED Fig.5b
ppm	Gml	Gml2	Naa11	Sec62
WT	0.573724	0.371583	0.190251	0.45779
WT	0.732439	0.370976	0.266341	0.462927
WT	0.0878092	0.112396	0.319625	0.291526
WT	0.0831966	0.102105	0.173957	0.2269
pi9	0.0998087	0.0551575	0.459646	0.622491
pi9	0.0905884	0.0977401	0.25031	0.44579
pi9	0.495124	0.307318	0.373172	0.400001
pi9	0.173353	0.158408	0.0567879	0.678466
pi17	0.104108	0.160383	0.503659	0.450198
pi17	0.268565	0.108043	0.287087	0.416739
pi17	0.754458	0.43233	0.423853	0.666862
pi17	0.326351	0.365273	0.107786	0.28144
pi9pi17	0.585597	0.246939	0.242235	0.533858
pi9pi17	0.602191	0.341448	0.2028	0.372489
pi9pi17	0.485946	0.521637	0.312982	0.431037
pi9pi17	0.399279	0.394689	0.364858	0.298312
pi2pi9pi17	0.00326767	0.00891883	0.00891883	0.00297294
pi2pi9pi17	0.00286461	0.00572922	0.00572922	0.00286461
pi2pi9pi17	0.00346627	0.00346627	0.00346627	0.00346627
pi2pi9pi17	0	0	0	0

## Sheet: ED Fig.7b
ppm	Atp6v1e1	Ccndbp1	Fsip2l	Dcaf13	Tmed9	Thoc7	Pou2f2	Rtn4	4930517J16Rik	4933408J17Rik
WT	0.329966	0.0653986	0.0683713	0.386447	0.107016	7.80027	0.026754	0.416173	4.45305	0.22295
WT	0.424878	0.117317	0.047561	0.726098	0.101463	12.9239	0.0221951	0.313902	5.85634	0.196585
WT	0.249378	0.129958	0.0351237	0.734085	0.00351237	9.01625	0	0.182643	4.81545	0.0807844
WT	0.170175	0.056725	0.128577	0.378166	0.011345	8.10789	0	0.139922	2.73036	0.13614
pi6	0.0403194	0.00503993	0.0277196	0.0907187	0	2.08149	0	0	0.206637	0
pi6	0.0292342	0	0	0.220585	0	1.96932	0	0	0.186036	0.00265765
pi6	0.0403675	0.00269117	0.016147	0.150705	0	1.25677	0	0	0.382146	0.00269117

## Sheet: ED Fig.8b
Grk4 mRNA abundance, trancripts per cell
Primary spermatocytes
WT	408.429
WT	342.255
WT	372.063
WT	357.092
WT	366.9
WT	301.302
WT	319.491
pi9pi17(em1)	370.602
pi9pi17(em1)	441.946
pi9pi17(em1)	343.402
pi9pi17(em1)	470.136
pi9pi17(em1)	341.695
pi9pi17(em1)	420.013
pi9pi17(em2)	314.351
pi9pi17(em2)	380.083
pi9pi17(em2)	284.748
pi9pi17(em2)	345.447
Secondary spermatocytes
WT	168.03
WT	184.983
WT	144.819
pi9pi17(em1)	179.007
pi9pi17(em1)	151.205
pi9pi17(em1)	148.339
pi9pi17(em2)	173.406
pi9pi17(em2)	159.914
pi9pi17(em2)	179.05
Round Spermatids
WT	63.0478
WT	67.1915
WT	62.8526
pi9pi17(em1)	58.487
pi9pi17(em1)	60.8793
pi9pi17(em1)	62.0023
pi9pi17(em2)	63.0321
pi9pi17(em2)	60.6786
pi9pi17(em2)	58.825
Elongating Spermatids
WT	4.22051
WT	4.4646
WT	3.98858
pi9pi17(em1)	4.19018
pi9pi17(em1)	4.04824
pi9pi17(em1)	4.13078
pi9pi17(em2)	4.17954
pi9pi17(em2)	4.30376
pi9pi17(em2)	3.97984

## Sheet: Sup Fig.2
Fraction of reads	Distance between 5'ends	2	3	4	5	6	7	8	9	10	11	12	13	14	15	16	17	18	19	20	21	22	23	24	25	26	27	28	29	30	31	32	33	34	35	36	37	38	39	40	41	42	43	44	45	46	47	48	49
Primary spermatocytes	WT	0.0154754	0.0333627	0.0128395	0.0126657	0.0302241	0.0111403	0.012136	0.0283197	0.00989276	0.0106933	0.026923	0.00966592	0.0105097	0.0250909	0.00859617	0.00966629	0.0240228	0.00776975	0.00888806	0.0229425	0.00743173	0.00847651	0.0217427	0.00679051	0.00765565	0.0206964	0.00656529	0.00753411	0.0201926	0.00641602	0.00729257	0.0195866	0.00623469	0.00703384	0.0190308	0.00605066	0.0068699	0.0184162	0.0059376	0.0066529	0.0178759	0.00573123	0.00644157	0.0172985	0.00561635	0.00620245	0.0167323	0.0053646
	WT	0.0146679	0.0324698	0.0126832	0.0128049	0.0294293	0.0109098	0.0116114	0.0280425	0.0101776	0.0106017	0.0262342	0.0096252	0.00993261	0.0246446	0.00879695	0.00945165	0.0236676	0.00813486	0.00907668	0.0226762	0.00786345	0.00849511	0.0215606	0.00728943	0.00791534	0.0205538	0.007072	0.0076972	0.0201159	0.00698875	0.00751908	0.0195015	0.00676797	0.00725511	0.0188774	0.00661189	0.00706318	0.0183238	0.00637066	0.00679912	0.0178126	0.00617607	0.00662138	0.0171748	0.00599505	0.00641781	0.0166526	0.00580998
	WT	0.0153463	0.0328011	0.0126712	0.0126234	0.0298729	0.0110398	0.0117839	0.0281786	0.0101587	0.0107175	0.0262848	0.00982862	0.0102206	0.024804	0.0087236	0.00959709	0.0236325	0.00797205	0.0089446	0.0226961	0.00757381	0.0084686	0.021575	0.00709895	0.00791589	0.0206166	0.00691506	0.0078878	0.0202271	0.00684376	0.00751647	0.0196303	0.00667046	0.00725366	0.0189646	0.00646346	0.00708233	0.0183954	0.00621767	0.00689581	0.0178257	0.00610376	0.00669039	0.0173098	0.00585816	0.00650349	0.0166449	0.00563756
	WT	0.0152956	0.0332748	0.013206	0.0129205	0.0297849	0.010915	0.0116044	0.0282741	0.0101404	0.0106587	0.0264973	0.00963704	0.0101498	0.0248546	0.00866019	0.00930607	0.0237658	0.00809833	0.00873804	0.0226615	0.00765099	0.00834199	0.0216705	0.00702766	0.00765481	0.0206283	0.00685074	0.00744013	0.0201492	0.0067433	0.00723816	0.0195438	0.00656731	0.00702183	0.0189598	0.00639718	0.0068405	0.0183763	0.00622904	0.00666888	0.0178636	0.00597179	0.00647262	0.0172775	0.00586424	0.00623419	0.0166414	0.00562714
	pi9pi17 (em1)	0.0155648	0.0325781	0.0122679	0.0133158	0.0296154	0.0106049	0.0122782	0.02811	0.00968643	0.011333	0.0268077	0.0092838	0.0106888	0.0248626	0.00842647	0.0100091	0.0237901	0.00780275	0.00928561	0.0227705	0.00731285	0.00889328	0.0216697	0.00674359	0.00816085	0.0206573	0.00652465	0.00800601	0.0202281	0.00641961	0.00778062	0.0195505	0.00623974	0.00750925	0.0189716	0.00600073	0.00733319	0.0183228	0.00588638	0.0070937	0.0178037	0.00569929	0.00683551	0.0171987	0.00552687	0.00660699	0.0166198	0.00531072
	pi9pi17 (em1)	0.0145069	0.0341065	0.0107615	0.0128429	0.0312287	0.00921423	0.0119129	0.0297305	0.0084942	0.0104984	0.0279145	0.00798333	0.00997659	0.0262809	0.00731807	0.00931219	0.025227	0.00664269	0.00874589	0.0241118	0.00640406	0.00838397	0.0230649	0.00600107	0.00777594	0.022099	0.00582225	0.00763581	0.0215843	0.00571943	0.00745482	0.0209154	0.00557087	0.00720829	0.0202703	0.00538278	0.00696802	0.0196238	0.00526366	0.0067426	0.0190581	0.0050999	0.00656027	0.0184263	0.00493621	0.00635154	0.0177848	0.0048155
	pi9pi17 (em2)	0.0155002	0.0351729	0.0126216	0.0127813	0.0314019	0.0105496	0.0116345	0.0298655	0.00966429	0.0106042	0.0277818	0.00925116	0.00999405	0.0259064	0.00827071	0.00927547	0.0247502	0.00770247	0.00864407	0.0236339	0.00715014	0.0081965	0.0224868	0.00662017	0.00743304	0.0212094	0.00638366	0.00726164	0.020716	0.00620855	0.00698458	0.0201366	0.00602183	0.00674272	0.0194393	0.00587004	0.0066114	0.0188065	0.00566578	0.00643165	0.0182689	0.00549181	0.00619899	0.0176212	0.00533363	0.00597776	0.0170055	0.0051973
	pi9pi17 (em2)	0.0151633	0.034519	0.0124382	0.0127482	0.0309687	0.0104082	0.0117753	0.0293646	0.00947488	0.010636	0.027479	0.00906411	0.00998819	0.0257173	0.0082475	0.00936745	0.0246226	0.00751537	0.00881754	0.0234844	0.00721914	0.00838322	0.0224026	0.00666119	0.00772976	0.0212879	0.00645467	0.0075753	0.0207528	0.00631537	0.0073366	0.0201469	0.00614418	0.00708051	0.0195304	0.00598203	0.00685646	0.0188644	0.00582672	0.00665491	0.01831	0.00565446	0.00647866	0.0176674	0.00545378	0.00627017	0.0170273	0.00526332
Secondary spermatocytes	WT	0.0143432	0.0312187	0.0119033	0.0125493	0.0286656	0.0102516	0.0116439	0.0274681	0.00957971	0.0108238	0.025896	0.00908849	0.0102081	0.0248097	0.00843006	0.00963667	0.0236718	0.00790181	0.00910673	0.0225685	0.00753597	0.00865247	0.0215811	0.00692021	0.00797859	0.020628	0.00675725	0.00786425	0.020194	0.0066255	0.00766837	0.0196053	0.00648336	0.00745372	0.0190383	0.00626982	0.00725349	0.0184406	0.00614143	0.00702265	0.0179396	0.00589781	0.00679292	0.0173748	0.00575496	0.00659056	0.0168326	0.00556279
	WT	0.0170273	0.0341221	0.0135136	0.0142575	0.0309914	0.0116075	0.0126121	0.029003	0.0101665	0.0112126	0.0267781	0.00951542	0.0108725	0.0253736	0.00875867	0.010001	0.0240634	0.00809871	0.00982849	0.0226715	0.0074657	0.00876056	0.0214946	0.00690114	0.00792101	0.0202875	0.00651233	0.00769762	0.0198418	0.00643442	0.00755456	0.0192045	0.00634792	0.00729499	0.0185831	0.00610074	0.00709039	0.0180834	0.00591191	0.00681451	0.0174393	0.00576081	0.00669528	0.0168588	0.00553401	0.00637863	0.0162446	0.00530631
	WT	0.0153919	0.0302213	0.0136388	0.0136492	0.027794	0.0116368	0.0121573	0.0261317	0.0108794	0.0113095	0.0246661	0.0102699	0.0106728	0.0232982	0.00957839	0.0100636	0.0224371	0.00901252	0.00939018	0.0213769	0.00853175	0.00897692	0.0203471	0.00781731	0.00826034	0.0194425	0.0076503	0.00801932	0.0189726	0.00751385	0.00782198	0.0184285	0.00731565	0.00761048	0.017892	0.00708496	0.00744852	0.017324	0.00686396	0.00718444	0.0168294	0.0066628	0.00697157	0.0162757	0.00649806	0.00676483	0.0157598	0.00624812
	WT	0.01595	0.0317792	0.0139103	0.0138834	0.0291364	0.0118345	0.0125812	0.0273342	0.0110394	0.0116071	0.0253049	0.0101328	0.0109464	0.0240971	0.0094146	0.0101696	0.0229162	0.00877134	0.00960021	0.0218251	0.00833242	0.00919154	0.0207082	0.00772416	0.00838357	0.0195633	0.00741904	0.00813454	0.0192002	0.00735047	0.0079376	0.0185896	0.00707389	0.00770134	0.0180325	0.00691966	0.00752046	0.0174614	0.00675096	0.00723591	0.016926	0.00650215	0.00701935	0.0164019	0.00631507	0.00679155	0.0157766	0.00609241
	pi9pi17 (em1)	0.0151845	0.0321257	0.0128183	0.0133123	0.02955	0.0109133	0.0121143	0.0278069	0.0100922	0.0111667	0.0258304	0.00942933	0.0108659	0.0245718	0.00870626	0.00991085	0.0234133	0.00811661	0.00928079	0.0223998	0.00780803	0.00888038	0.021349	0.00724069	0.00823723	0.020358	0.00707512	0.00806682	0.0199953	0.00701343	0.00792396	0.0193574	0.00678239	0.00764194	0.018762	0.00658543	0.00744157	0.018171	0.0063726	0.00714599	0.0176046	0.00619107	0.00692704	0.0170128	0.00594728	0.00673333	0.016432	0.00577621
	pi9pi17 (em1)	0.0154038	0.0303463	0.0134247	0.0135171	0.0279403	0.0113909	0.0120666	0.0263656	0.010588	0.0111927	0.0248148	0.0100148	0.010543	0.0234446	0.00924579	0.00991093	0.0224801	0.00874902	0.00948875	0.021584	0.00840642	0.00908595	0.020635	0.00784526	0.00840661	0.0197244	0.00756413	0.00815383	0.0192391	0.00742022	0.00797953	0.0186632	0.00721654	0.00772939	0.0181091	0.00703069	0.00758677	0.0175396	0.00678447	0.00727817	0.0170063	0.00657146	0.00705363	0.016457	0.0063903	0.00684198	0.0158961	0.00615131
	pi9pi17 (em2)	0.0148306	0.0333321	0.0112246	0.013019	0.0302932	0.00946733	0.0116859	0.029039	0.00885863	0.0108052	0.0270223	0.00823365	0.0102926	0.025833	0.00761679	0.00959788	0.024548	0.00710363	0.00905054	0.0235852	0.00682412	0.00873308	0.022487	0.00635267	0.00803903	0.0214768	0.00619805	0.00796475	0.0210855	0.00609933	0.00770924	0.020412	0.00600577	0.00749337	0.0197732	0.00578372	0.00725706	0.0191608	0.00566666	0.00703064	0.0185687	0.00546121	0.00684134	0.0179579	0.00524248	0.00658789	0.0173314	0.00509885
	pi9pi17 (em2)	0.0145067	0.0327476	0.0111827	0.0127212	0.0300109	0.00953352	0.0116501	0.0287023	0.00887617	0.0107287	0.0269802	0.00828956	0.0100817	0.0256602	0.0076514	0.0095588	0.024537	0.00718952	0.00905277	0.023558	0.00683662	0.00864016	0.0224636	0.00642977	0.00807818	0.0215121	0.00627044	0.00786209	0.0210452	0.0061557	0.0076859	0.0203759	0.00596681	0.00742026	0.0197832	0.00580082	0.00721168	0.0191322	0.00563636	0.00698534	0.0185681	0.00547135	0.00676606	0.0179535	0.00529598	0.00652939	0.0173664	0.00508092
Round Spermatids	WT	0.0151378	0.0321352	0.0126503	0.0130448	0.0294598	0.0107032	0.0119012	0.0277167	0.00992009	0.0109004	0.0258295	0.0093871	0.0105404	0.0246894	0.00865161	0.00979442	0.0235171	0.00807202	0.00909951	0.022504	0.00771546	0.0087775	0.0214483	0.00717431	0.00815267	0.0204416	0.0069806	0.00798253	0.020008	0.00687079	0.00776176	0.0194795	0.00676392	0.00758035	0.0188932	0.00651272	0.00737356	0.0182669	0.00633015	0.00712237	0.0177167	0.00612242	0.00692922	0.0171578	0.00598594	0.00663516	0.0165458	0.00571702
	WT	0.0157815	0.0340978	0.0122952	0.0138837	0.0308385	0.0101009	0.012025	0.029363	0.00927455	0.0108776	0.0272626	0.00875893	0.0104471	0.0260298	0.00816751	0.00992352	0.0247739	0.00735476	0.0090401	0.0234739	0.00704652	0.0086548	0.0222754	0.00642884	0.00795128	0.0211941	0.00615	0.00827013	0.0207097	0.00614133	0.00752498	0.0201378	0.00598492	0.00733571	0.0194427	0.00578562	0.00714657	0.0187952	0.00555323	0.00684653	0.0182636	0.0053905	0.00666089	0.0175854	0.00520602	0.00638244	0.0170185	0.00503525
	WT	0.0139276	0.0319655	0.0105002	0.0127863	0.0296593	0.00905372	0.0115231	0.028313	0.00829868	0.0106891	0.0267458	0.00789101	0.0101151	0.0254833	0.00730889	0.0096492	0.0244445	0.00685253	0.00909985	0.0235214	0.00662603	0.00876966	0.0225822	0.00619323	0.00820048	0.0216725	0.00605562	0.00804001	0.0211848	0.00596313	0.00782841	0.0205652	0.00584045	0.00760254	0.0199314	0.00567816	0.00739651	0.0193272	0.00550406	0.00714778	0.0187565	0.0053421	0.00696511	0.0181569	0.00515993	0.00670367	0.0175616	0.00497695
	WT	0.0148262	0.0294555	0.0133884	0.0134137	0.0269871	0.0115917	0.0120843	0.0257735	0.0111116	0.0112667	0.0242306	0.0101958	0.0106446	0.0230544	0.009495	0.0100514	0.0221157	0.00897321	0.00948609	0.0211792	0.00860411	0.00912803	0.0202311	0.00798338	0.00844204	0.0193719	0.00776041	0.00828805	0.0189292	0.00766765	0.00806816	0.0183537	0.00746692	0.00781706	0.0178261	0.00726478	0.00761015	0.0172785	0.00700522	0.00738227	0.0167507	0.00679194	0.00715387	0.0162149	0.00658351	0.00687149	0.0156982	0.00634139
	pi9pi17 (em1)	0.0150844	0.032666	0.0118448	0.0134127	0.0297218	0.00989354	0.0118785	0.0283059	0.00905036	0.0108575	0.026373	0.00857326	0.0105014	0.025359	0.00804865	0.00983435	0.0241893	0.00742802	0.00922495	0.0231589	0.00712352	0.00882469	0.0220447	0.00656325	0.00820107	0.0210423	0.00634488	0.00800898	0.0206248	0.00622451	0.0077766	0.0200012	0.00608155	0.00759654	0.0193777	0.00588486	0.00737597	0.0188036	0.00572562	0.00716446	0.0182684	0.00559699	0.00693605	0.0176228	0.00536168	0.00666349	0.0170325	0.00516609
	pi9pi17 (em1)	0.0149134	0.0323947	0.012291	0.0133935	0.0293404	0.0107487	0.0118147	0.0280641	0.00944812	0.0108549	0.0261505	0.00887761	0.0102637	0.0250244	0.00829063	0.00977283	0.0239447	0.00769621	0.0090949	0.0228899	0.00742601	0.00883834	0.0218453	0.00688172	0.00816799	0.0208729	0.00673939	0.00805731	0.0204167	0.00658339	0.0078576	0.0197751	0.006395	0.00761517	0.0192024	0.00623079	0.00734259	0.0185886	0.00597866	0.00714954	0.0180227	0.00586224	0.00695489	0.0174296	0.0056292	0.00666017	0.01686	0.00540667
	pi9pi17 (em2)	0.0141493	0.032476	0.0100025	0.0126367	0.0300337	0.00857166	0.0118759	0.0288682	0.00803009	0.0109802	0.0272331	0.00750985	0.0103338	0.0259311	0.00708885	0.00982373	0.024851	0.00660919	0.00931102	0.0239224	0.00640285	0.00898646	0.0228941	0.0060089	0.00839325	0.0219897	0.00583033	0.00820027	0.0214605	0.00572175	0.00799281	0.0208447	0.00561607	0.00777564	0.020209	0.00545188	0.00755089	0.019554	0.00521973	0.00730397	0.0189639	0.0051011	0.00705332	0.0183213	0.00492095	0.00679216	0.0177081	0.00474577
	pi9pi17 (em2)	0.0146845	0.0310601	0.01199	0.0132676	0.0285525	0.0103816	0.0120645	0.0274148	0.00956382	0.0110096	0.0257402	0.0091088	0.0106781	0.0246333	0.00865051	0.0100457	0.0236179	0.0080893	0.00945972	0.0225977	0.00769543	0.00899364	0.0215374	0.00696935	0.00828449	0.0205441	0.00682833	0.00809709	0.0200978	0.00665482	0.00790903	0.0194637	0.00651337	0.00763789	0.0188883	0.006297	0.00740424	0.0182899	0.00611044	0.00718605	0.0177685	0.00594994	0.00692867	0.0171773	0.00576103	0.00662608	0.0165999	0.00552124
[truncated: 51 more columns]
